# Supplementary material for: ﻿Comprehensive revision of Lycogala (Myxomycetes) in subtropical China: morphological and phylogenetic insights and ten new species
Source: IMA Fungus. 2025 May 28;16:e147535. doi: 10.3897/imafungus.16.147535 (PMC12147522; doi:10.3897/imafungus.16.147535)
Supplement: XML Treatment for Lycogala alisaulianovae [file imafungus.16.147535-treatment1.xml]

<!DOCTYPE tp:taxon-treatment
  PUBLIC "-//TaxonX//DTD Taxonomic Treatment Publishing DTD v0 20100105//EN" "tax-treatment-NSO.dtd">
<tp:taxon-treatment xmlns:tp="http://www.plazi.org/taxpub"><tp:treatment-meta><kwd-group><label>Taxon classification</label><kwd>
                <named-content content-type="kingdom">Fungi</named-content>
              </kwd><kwd>
                <named-content content-type="order">Liceales</named-content>
              </kwd><kwd>
                <named-content content-type="family">Tubiferaceae</named-content>
              </kwd></kwd-group><mixed-citation publication-type="journal"><person-group><name><surname>Song</surname><given-names>Wen-Long</given-names></name><name><surname>Jiang</surname><given-names>Zi-Qiong</given-names></name><name><surname>Li</surname><given-names>Min</given-names></name><name><surname>Leontyev</surname><given-names>Dmytro</given-names></name><name><surname>Gao</surname><given-names>Yang</given-names></name><name><surname>Chen</surname><given-names>Shuang-Lin</given-names></name></person-group><article-title>﻿Comprehensive revision of <italic><tp:taxon-name><tp:taxon-name-part taxon-name-part-type="genus" reg="Lycogala">Lycogala</tp:taxon-name-part></tp:taxon-name></italic> (<tp:taxon-name><tp:taxon-name-part taxon-name-part-type="class" reg="Myxomycetes">Myxomycetes</tp:taxon-name-part></tp:taxon-name>) in subtropical China: morphological and phylogenetic insights and ten new species</article-title><source>IMA Fungus</source><day>28</day><month>05</month><year>2025</year><volume>16</volume><pub-id pub-id-type="doi">10.3897/imafungus.16.147535</pub-id></mixed-citation></tp:treatment-meta><tp:nomenclature><label>﻿</label><tp:taxon-name>
              <object-id xmlns:xlink="http://www.w3.org/1999/xlink" content-type="arpha" xlink:type="simple">BC3FAACE-A9DB-5FFF-9134-3F7361C6EFDF</object-id>
              <tp:taxon-name-part taxon-name-part-type="genus" reg="Lycogala">Lycogala</tp:taxon-name-part>
              <tp:taxon-name-part taxon-name-part-type="species" reg="alisaulianovae">alisaulianovae</tp:taxon-name-part>
              <object-id xmlns:xlink="http://www.w3.org/1999/xlink" content-type="mycobank" xlink:type="simple">MycoBank No: 848145</object-id>
            </tp:taxon-name><tp:taxon-authority>Leontyev, Ishchenko, Schnittler &amp; Sarzhevskyi, in Leontyev, Ishchenko &amp; Schnittler, Mycologia 115(4):527 (2023)</tp:taxon-authority><xref ref-type="fig" rid="F2">Fig. 3</xref></tp:nomenclature><tp:treatment-sec sec-type="Specimen examined" id="SECID0EUWAE"><title>Specimen examined.</title><p>CHINA • Zhejiang Province: Tianmu Mountain National Nature Reserve, <named-content xmlns:xlink="http://www.w3.org/1999/xlink" content-type="dwc:verbatimCoordinates" xlink:type="simple"><named-content content-type="geo-json" specific-use="{&#34;type&#34;:&#34;Point&#34;,&#34;coordinates&#34;:[119.453800,30.323400]}" id="NCID0E4WAE" xlink:type="simple">30.3234°N, 119.4538°E</named-content></named-content>, on rotten wood, 18 Jun 2014, collected by Wen-Long Song and Ya-Jing Chen (<abbrev xmlns:xlink="http://www.w3.org/1999/xlink" content-type="institution" xlink:title="Herbarium of Fungi of Nanjing Normal University" id="ABBRID0ECXAE" xlink:type="simple">HFNNU</abbrev> 9995).</p></tp:treatment-sec><tp:treatment-sec sec-type="distribution" id="SECID0EHXAE"><title>Distribution.</title><p>Ukraine, Russia, Germany (<xref ref-type="bibr" rid="B16">Leontyev et al. 2023b</xref>), Norway (<xref ref-type="bibr" rid="B6">Johannesen and Vetlesen 2024</xref>), and China (this study).</p></tp:treatment-sec><tp:treatment-sec sec-type="notes" id="SECID0EVXAE"><title>Notes.</title><p><italic><tp:taxon-name><tp:taxon-name-part taxon-name-part-type="genus" reg="Lycogala">Lycogala</tp:taxon-name-part><tp:taxon-name-part taxon-name-part-type="species" reg="alisaulianovae">alisaulianovae</tp:taxon-name-part></tp:taxon-name></italic> is recorded in China for the first time. The main characteristics of this species are copper or umber brown sporocarps, solitary peridial vesicles that appear dark brown under TL, and bluish-gray spore mass, which makes it easy to identify (<xref ref-type="bibr" rid="B16">Leontyev et al. 2023b</xref>). Our specimen <abbrev xmlns:xlink="http://www.w3.org/1999/xlink" content-type="institution" xlink:title="Herbarium of Fungi of Nanjing Normal University" id="ABBRID0ENYAE" xlink:type="simple">HFNNU</abbrev> 9995 shows slight differences from the original description (<xref ref-type="bibr" rid="B16">Leontyev et al. 2023b</xref>) in terms of the color of the sporocarp (brown to nearly black) and the pigmentation of the vesicles (brownish yellow), but the capillitium, spore mass color, and spore ornamentation (Fig. <xref ref-type="fig" rid="F2">3</xref>) are the same as those of the original description. The two-gene phylogenetic analysis (Fig. <xref ref-type="fig" rid="F16">2</xref>) clustered our specimen <abbrev xmlns:xlink="http://www.w3.org/1999/xlink" content-type="institution" xlink:title="Herbarium of Fungi of Nanjing Normal University" id="ABBRID0E5YAE" xlink:type="simple">HFNNU</abbrev> 9995 within the branch of <italic><tp:taxon-name><tp:taxon-name-part taxon-name-part-type="genus" reg="Lycogala">L.</tp:taxon-name-part><tp:taxon-name-part taxon-name-part-type="species" reg="alisaulianovae">alisaulianovae</tp:taxon-name-part></tp:taxon-name></italic> (CWP3656, IY07, IY26, sc27822, sc32540, and sc32527) with high statistical support (UBS = 100, PP = 1), thus confirming its morphological identification as <italic><tp:taxon-name><tp:taxon-name-part taxon-name-part-type="genus" reg="Lycogala">L.</tp:taxon-name-part><tp:taxon-name-part taxon-name-part-type="species" reg="alisaulianovae">alisaulianovae</tp:taxon-name-part></tp:taxon-name></italic>.</p><fig id="F2" position="float" orientation="portrait"><object-id xmlns:xlink="http://www.w3.org/1999/xlink" content-type="doi" xlink:type="simple">10.3897/imafungus.16.147535.figure3</object-id><object-id xmlns:xlink="http://www.w3.org/1999/xlink" content-type="arpha" xlink:type="simple">3BB5BB79-596F-5437-8DBC-6E869AAC6ACA</object-id><label>Figure 3.</label><caption><p>Morphological characteristics of <italic><tp:taxon-name><tp:taxon-name-part taxon-name-part-type="genus" reg="Lycogala">Lycogala</tp:taxon-name-part><tp:taxon-name-part taxon-name-part-type="species" reg="alisaulianovae">alisaulianovae</tp:taxon-name-part></tp:taxon-name></italic>: <bold>A</bold> sporocarp; <bold>B</bold> peridium; <bold>C</bold> peridial vesicles; <bold>D, E</bold> spores; <bold>F</bold> inner surface of the peridium (SEM); <bold>G</bold> the bulbous free ends of the capillitium; <bold>H</bold> the bulbous free ends of the capillitium (SEM); <bold>I</bold> the bulbous free ends and branch of the capillitium (SEM); <bold>J</bold> the detail of capillitium ornamentation (SEM); <bold>K</bold> spores (SEM). Scale bars: 2 mm (<bold>A</bold>); 1 mm (<bold>B</bold>); 50 μm (<bold>C, I</bold>); 10 μm (<bold>D, E, G, H</bold>); 5 μm (<bold>K</bold>); 1 μm (<bold>F, J</bold>).</p></caption><graphic xmlns:xlink="http://www.w3.org/1999/xlink" xlink:href="imafungus-16-e147535-g003.jpg" position="float" orientation="portrait" xlink:type="simple" id="oo_1340380.jpg"><uri content-type="original_file" xlink:type="simple">https://binary.pensoft.net/fig/1340380</uri></graphic></fig></tp:treatment-sec><tp:treatment-sec><!--Section generated to contain objects referenced in tp:taxon-treatment.--><fig id="F16" position="float" orientation="portrait"><object-id xmlns:xlink="http://www.w3.org/1999/xlink" content-type="doi" xlink:type="simple">10.3897/imafungus.16.147535.figure2</object-id><object-id xmlns:xlink="http://www.w3.org/1999/xlink" content-type="arpha" xlink:type="simple">B2F1A249-6484-5D9A-9445-E228441CDEEF</object-id><label>Figure 2.</label><caption><p>Maximum likelihood tree inferred from the concatenated sequences of <italic>SSU</italic> and <italic> COI</italic>, showing the phylogenetic relationship of <italic><tp:taxon-name><tp:taxon-name-part taxon-name-part-type="genus" reg="Lycogala">Lycogala</tp:taxon-name-part></tp:taxon-name></italic>. The members of <italic><tp:taxon-name><tp:taxon-name-part taxon-name-part-type="genus" reg="Reticularia">Reticularia</tp:taxon-name-part></tp:taxon-name></italic> were used to root the tree. Only Maximum likelihood ultrafast bootstrap support (UBS)/Bayesian posterior probabilities (PP) ≥ 70/0.7 are shown. The voucher numbers are indicated after the species names. The number of identical genotypes is in parentheses (if present). The ten new species described in this study are indicated in red and bold. The four new species to China are indicated in blue and bold. Other newly obtained sequences are in bold. The scale bar represents the number of substitutions per site.</p></caption><graphic xmlns:xlink="http://www.w3.org/1999/xlink" xlink:href="imafungus-16-e147535-g002.jpg" position="float" orientation="portrait" xlink:type="simple" id="oo_1340379.jpg"><uri content-type="original_file" xlink:type="simple">https://binary.pensoft.net/fig/1340379</uri></graphic></fig></tp:treatment-sec><ref-list><ref id="B16"><mixed-citation xmlns:xlink="http://www.w3.org/1999/xlink" xlink:type="simple"><person-group><name name-style="western"><surname>Leontyev</surname><given-names>D</given-names></name><name name-style="western"><surname>Ishchenko</surname><given-names>Y</given-names></name><name name-style="western"><surname>Schnittler</surname><given-names>M</given-names></name></person-group> (<year>2023b</year>) <article-title>Fifteen new species from the myxomycete genus <italic><tp:taxon-name><tp:taxon-name-part taxon-name-part-type="genus">Lycogala</tp:taxon-name-part></tp:taxon-name></italic>.</article-title><source>Mycologia</source><volume>115</volume>: <fpage>524</fpage>–<lpage>560</lpage>. <ext-link xlink:href="10.1080/00275514.2023.2199109" ext-link-type="doi" xlink:type="simple">https://doi.org/10.1080/00275514.2023.2199109</ext-link></mixed-citation></ref><ref id="B6"><mixed-citation xmlns:xlink="http://www.w3.org/1999/xlink" xlink:type="simple"><person-group><name name-style="western"><surname>Johannesen</surname><given-names>EW</given-names></name><name name-style="western"><surname>Vetlesen</surname><given-names>P</given-names></name></person-group> (<year>2024</year>) <article-title>New and rare <italic><tp:taxon-name><tp:taxon-name-part taxon-name-part-type="class">Myxomycetes</tp:taxon-name-part></tp:taxon-name></italic> (<italic><tp:taxon-name><tp:taxon-name-part taxon-name-part-type="infraphylum">Mycetozoa</tp:taxon-name-part></tp:taxon-name></italic>, <italic><tp:taxon-name><tp:taxon-name-part taxon-name-part-type="class">Myxogastria</tp:taxon-name-part></tp:taxon-name></italic>) in Norway – Part 2.</article-title><source>AGARICA</source><volume>44</volume>: <fpage>25</fpage>–<lpage>84</lpage>. <ext-link xlink:href="10.5617/agarica.11615" ext-link-type="doi" xlink:type="simple">https://doi.org/10.5617/agarica.11615</ext-link></mixed-citation></ref></ref-list></tp:taxon-treatment>
