# Supplementary material for: ﻿Comprehensive revision of Lycogala (Myxomycetes) in subtropical China: morphological and phylogenetic insights and ten new species
Source: IMA Fungus. 2025 May 28;16:e147535. doi: 10.3897/imafungus.16.147535 (PMC12147522; doi:10.3897/imafungus.16.147535)
Supplement: XML Treatment for Lycogala annulatum [file imafungus.16.147535-treatment2.xml]

<!DOCTYPE tp:taxon-treatment
  PUBLIC "-//TaxonX//DTD Taxonomic Treatment Publishing DTD v0 20100105//EN" "tax-treatment-NSO.dtd">
<tp:taxon-treatment xmlns:tp="http://www.plazi.org/taxpub"><tp:treatment-meta><kwd-group><label>Taxon classification</label><kwd>
                <named-content content-type="kingdom">Fungi</named-content>
              </kwd><kwd>
                <named-content content-type="order">Liceales</named-content>
              </kwd><kwd>
                <named-content content-type="family">Tubiferaceae</named-content>
              </kwd></kwd-group><mixed-citation publication-type="journal"><person-group><name><surname>Song</surname><given-names>Wen-Long</given-names></name><name><surname>Jiang</surname><given-names>Zi-Qiong</given-names></name><name><surname>Li</surname><given-names>Min</given-names></name><name><surname>Leontyev</surname><given-names>Dmytro</given-names></name><name><surname>Gao</surname><given-names>Yang</given-names></name><name><surname>Chen</surname><given-names>Shuang-Lin</given-names></name></person-group><article-title>﻿Comprehensive revision of <italic><tp:taxon-name><tp:taxon-name-part taxon-name-part-type="genus" reg="Lycogala">Lycogala</tp:taxon-name-part></tp:taxon-name></italic> (<tp:taxon-name><tp:taxon-name-part taxon-name-part-type="class" reg="Myxomycetes">Myxomycetes</tp:taxon-name-part></tp:taxon-name>) in subtropical China: morphological and phylogenetic insights and ten new species</article-title><source>IMA Fungus</source><day>28</day><month>05</month><year>2025</year><volume>16</volume><pub-id pub-id-type="doi">10.3897/imafungus.16.147535</pub-id></mixed-citation></tp:treatment-meta><tp:nomenclature><label>﻿</label><tp:taxon-name>
              <object-id xmlns:xlink="http://www.w3.org/1999/xlink" content-type="arpha" xlink:type="simple">3A764E7E-413E-5C36-949F-5C3A8D27C8A1</object-id>
              <tp:taxon-name-part taxon-name-part-type="genus" reg="Lycogala">Lycogala</tp:taxon-name-part>
              <tp:taxon-name-part taxon-name-part-type="species" reg="annulatum">annulatum</tp:taxon-name-part>
              <object-id xmlns:xlink="http://www.w3.org/1999/xlink" content-type="mycobank" xlink:type="simple">MycoBank No: 857345</object-id>
            </tp:taxon-name><tp:taxon-authority>W. L. Song, Z. Q. Jiang &amp; Shuang L. Chen</tp:taxon-authority><tp:taxon-status xmlns:xlink="http://www.w3.org/1999/xlink" xlink:type="simple">sp. nov.</tp:taxon-status><xref ref-type="fig" rid="F3">Fig. 4</xref></tp:nomenclature><tp:treatment-sec sec-type="GenBank accession numbers" id="SECID0EH2AE"><title>GenBank accession numbers.</title><p><ext-link xmlns:xlink="http://www.w3.org/1999/xlink" xlink:href="PQ685822" ext-link-type="gen" xlink:type="simple">PQ685822</ext-link> (<italic>SSU</italic>) and <ext-link xmlns:xlink="http://www.w3.org/1999/xlink" xlink:href="PQ728321" ext-link-type="gen" xlink:type="simple">PQ728321</ext-link> (<italic> COI</italic>).</p></tp:treatment-sec><tp:treatment-sec sec-type="etymology" id="SECID0EE3AE"><title>Etymology.</title><p><italic>Annulus</italic> (Latin) ring, referring to the ring-shaped ornamentation of the capillitium.</p></tp:treatment-sec><tp:treatment-sec sec-type="diagnosis" id="SECID0EM3AE"><title>Diagnosis.</title><p>Differs from <italic><tp:taxon-name><tp:taxon-name-part taxon-name-part-type="genus" reg="Lycogala">L.</tp:taxon-name-part><tp:taxon-name-part taxon-name-part-type="species" reg="exiguum">exiguum</tp:taxon-name-part></tp:taxon-name></italic> by smaller vesicle diameter, and by capillitium tubules decorated by conspicuous visible.</p></tp:treatment-sec><tp:treatment-sec sec-type="description" id="SECID0E43AE"><title>Description.</title><p>Sporocarps scattered, spherical to short horizontally ovoid, sometimes deformed by mutual pressure, 1.6–3.7 mm in diameter. Peridium membranous, thin, yellowish brown with olivaceous tones or somewhat darker, with dense vesicles cover on the outer surface; the dehiscence area at the top of sporocarp conspicuous, free of vesicles, irregularly in shape. Inner surface of the peridium smooth or covered by scattered warts. Vesicles polygonal, irregularly ovoid, black under RL, dark brown under TL, (17–)18–23(–26) μm in diameter, clustered together forming large aggregates with 2–6 vesicles across the group. Vesicles walls smooth, single-layered. Oil droplets large or small, present in the central part of each vesicle. Capillitium tubular, hyaline under TL, with wavy contour and no bracelet-like thickening, (2.1–)3.2–5.3(–7.6) μm in diameter; the surface of the thread is densely covered by small warts and large rings, the latter visible both under TL and SEM. Spore mass in old collections yellow with ochraceous undertones or darker, hyaline under TL, (5.2–)5.5–5.8(–6.2) μm in diameter, reticulate, with 6–7 meshes across diameter, unornamented area occupies 1/4 of the spore surface. Plasmodium unknown.</p></tp:treatment-sec><tp:treatment-sec sec-type="distribution" id="SECID0EC4AE"><title>Distribution.</title><p>Currently known only from China.</p></tp:treatment-sec><tp:treatment-sec sec-type="habitat" id="SECID0EH4AE"><title>Habitat.</title><p>On rotten wood.</p></tp:treatment-sec><tp:treatment-sec sec-type="Holotype" id="SECID0EM4AE"><title>Holotype.</title><p>CHINA • Zhejiang Province: Tianmu Mountain National Nature Reserve, <named-content xmlns:xlink="http://www.w3.org/1999/xlink" content-type="dwc:verbatimCoordinates" xlink:type="simple"><named-content content-type="geo-json" specific-use="{&#34;type&#34;:&#34;Point&#34;,&#34;coordinates&#34;:[119.456200,30.322700]}" id="NCID0EV4AE" xlink:type="simple">30.3227°N, 119.4562°E</named-content></named-content>, on rotten wood, 16 Jun 2024, collected by Wen-Long Song and Ya-Jing Chen (<abbrev xmlns:xlink="http://www.w3.org/1999/xlink" content-type="institution" xlink:title="Herbarium of Fungi of Nanjing Normal University" id="ABBRID0E14AE" xlink:type="simple">HFNNU</abbrev> 10826).</p></tp:treatment-sec><tp:treatment-sec sec-type="material" id="SECID0E64AE"><title>Additional specimens examined.</title><p>CHINA • Zhejiang Province: Tianmu Mountain National Nature Reserve, <named-content xmlns:xlink="http://www.w3.org/1999/xlink" content-type="dwc:verbatimCoordinates" xlink:type="simple"><named-content content-type="geo-json" specific-use="{&#34;type&#34;:&#34;Point&#34;,&#34;coordinates&#34;:[119.445600,30.346300]}" id="NCID0EI5AE" xlink:type="simple">30.3463°N, 119.4456°E</named-content></named-content>, on rotten wood, 17 Jun 2024, collected by Wen-Long Song and Ya-Jing Chen (<abbrev xmlns:xlink="http://www.w3.org/1999/xlink" content-type="institution" xlink:title="Herbarium of Fungi of Nanjing Normal University" id="ABBRID0EN5AE" xlink:type="simple">HFNNU</abbrev> 10827); • Zhejiang Province: Tianmu Mountain National Nature Reserve, <named-content xmlns:xlink="http://www.w3.org/1999/xlink" content-type="dwc:verbatimCoordinates" xlink:type="simple"><named-content content-type="geo-json" specific-use="{&#34;type&#34;:&#34;Point&#34;,&#34;coordinates&#34;:[119.443600,30.345800]}" id="NCID0EV5AE" xlink:type="simple">30.3458°N, 119.4436°E</named-content></named-content>, on rotten wood, 18 Jun 2024, collected by Wen-Long Song and Ya-Jing Chen (<abbrev xmlns:xlink="http://www.w3.org/1999/xlink" content-type="institution" xlink:title="Herbarium of Fungi of Nanjing Normal University" id="ABBRID0E15AE" xlink:type="simple">HFNNU</abbrev> 10829).</p></tp:treatment-sec><tp:treatment-sec sec-type="notes" id="SECID0E65AE"><title>Notes.</title><p>The most prominent morphological characteristic of <italic><tp:taxon-name><tp:taxon-name-part taxon-name-part-type="genus" reg="Lycogala">L.</tp:taxon-name-part><tp:taxon-name-part taxon-name-part-type="species" reg="annulatum">annulatum</tp:taxon-name-part></tp:taxon-name></italic> is the surface of the capillitium tubules, which is decorated with large rings visible under TL and SEM. Similar ornamentation of the capillitium is also known in <italic><tp:taxon-name><tp:taxon-name-part taxon-name-part-type="genus" reg="Lycogala">Lycogala</tp:taxon-name-part><tp:taxon-name-part taxon-name-part-type="species" reg="aggregatum">aggregatum</tp:taxon-name-part></tp:taxon-name></italic> and <italic><tp:taxon-name><tp:taxon-name-part taxon-name-part-type="genus" reg="Lycogala">Lycogala</tp:taxon-name-part><tp:taxon-name-part taxon-name-part-type="species" reg="botrydium">botrydium</tp:taxon-name-part></tp:taxon-name></italic>, but these two species have different morphologies of peridial vesicles (<xref ref-type="bibr" rid="B16">Leontyev et al. 2023b</xref>): irregularly grouped and clustered in smooth aggregates with individual vesicles nearly indistinguishable, respectively. The structure of the peridium makes <italic><tp:taxon-name><tp:taxon-name-part taxon-name-part-type="genus" reg="Lycogala">L.</tp:taxon-name-part><tp:taxon-name-part taxon-name-part-type="species" reg="annulatum">annulatum</tp:taxon-name-part></tp:taxon-name></italic> a member of the <italic><tp:taxon-name><tp:taxon-name-part taxon-name-part-type="genus" reg="Lycogala">L.</tp:taxon-name-part><tp:taxon-name-part taxon-name-part-type="species" reg="exiguum">exiguum</tp:taxon-name-part></tp:taxon-name></italic> complex. However, <italic><tp:taxon-name><tp:taxon-name-part taxon-name-part-type="genus" reg="Lycogala">L.</tp:taxon-name-part><tp:taxon-name-part taxon-name-part-type="species" reg="annulatum">annulatum</tp:taxon-name-part></tp:taxon-name></italic> differs from the type material of <italic><tp:taxon-name><tp:taxon-name-part taxon-name-part-type="genus" reg="Lycogala">L.</tp:taxon-name-part><tp:taxon-name-part taxon-name-part-type="species" reg="exiguum">exiguum</tp:taxon-name-part></tp:taxon-name></italic> (<xref ref-type="bibr" rid="B12">Leontyev and Schnittler 2023</xref>) by the following morphological differences: (i) sporocarps of <italic><tp:taxon-name><tp:taxon-name-part taxon-name-part-type="genus" reg="Lycogala">L.</tp:taxon-name-part><tp:taxon-name-part taxon-name-part-type="species" reg="exiguum">exiguum</tp:taxon-name-part></tp:taxon-name></italic> form very large groups (&gt;50), while those of <italic><tp:taxon-name><tp:taxon-name-part taxon-name-part-type="genus" reg="Lycogala">L.</tp:taxon-name-part><tp:taxon-name-part taxon-name-part-type="species" reg="annulatum">annulatum</tp:taxon-name-part></tp:taxon-name></italic> is scattered; (ii) the vesicle diameter of <italic><tp:taxon-name><tp:taxon-name-part taxon-name-part-type="genus" reg="Lycogala">L.</tp:taxon-name-part><tp:taxon-name-part taxon-name-part-type="species" reg="exiguum">exiguum</tp:taxon-name-part></tp:taxon-name></italic> is 20–40 μm, while that of <italic><tp:taxon-name><tp:taxon-name-part taxon-name-part-type="genus" reg="Lycogala">L.</tp:taxon-name-part><tp:taxon-name-part taxon-name-part-type="species" reg="annulatum">annulatum</tp:taxon-name-part></tp:taxon-name></italic> is (17–)18–23(–26) μm; (iii) the capillitium of <italic><tp:taxon-name><tp:taxon-name-part taxon-name-part-type="genus" reg="Lycogala">L.</tp:taxon-name-part><tp:taxon-name-part taxon-name-part-type="species" reg="exiguum">exiguum</tp:taxon-name-part></tp:taxon-name></italic> is ornamented with pits, warts and only scanty rings 1–3 μm in diameter, while in <italic><tp:taxon-name><tp:taxon-name-part taxon-name-part-type="genus" reg="Lycogala">L.</tp:taxon-name-part><tp:taxon-name-part taxon-name-part-type="species" reg="annulatum">annulatum</tp:taxon-name-part></tp:taxon-name></italic> the tubules are richly decorated with rings visible under TL. From a phylogenetic perspective based on <italic>SSU</italic> and <italic> COI</italic> sequences (Fig. <xref ref-type="fig" rid="F16">2</xref>), the three specimens representing <italic><tp:taxon-name><tp:taxon-name-part taxon-name-part-type="genus" reg="Lycogala">L.</tp:taxon-name-part><tp:taxon-name-part taxon-name-part-type="species" reg="annulatum">annulatum</tp:taxon-name-part></tp:taxon-name></italic> form a sister clade with <italic><tp:taxon-name><tp:taxon-name-part taxon-name-part-type="genus" reg="Lycogala">L.</tp:taxon-name-part><tp:taxon-name-part taxon-name-part-type="species" reg="exiguum">exiguum</tp:taxon-name-part></tp:taxon-name></italic><abbrev xmlns:xlink="http://www.w3.org/1999/xlink" content-type="institution" xlink:title="Herbarium of Fungi of Nanjing Normal University" id="ABBRID0EEFAG" xlink:type="simple">HFNNU</abbrev> 11333, with strong statistical supported (UBS = 100, PP = 1). The separation of <italic><tp:taxon-name><tp:taxon-name-part taxon-name-part-type="genus" reg="Lycogala">L.</tp:taxon-name-part><tp:taxon-name-part taxon-name-part-type="species" reg="annulatum">annulatum</tp:taxon-name-part></tp:taxon-name></italic> as a distinct species is supported in 5 of 10 partitions identified by <abbrev xmlns:xlink="http://www.w3.org/1999/xlink" xlink:title="Assemble Species by Automatic Partitioning" id="ABBRID0EUFAG" xlink:type="simple">ASAP</abbrev> (Suppl. material <xref ref-type="supplementary-material" rid="S7">7</xref>). The genetic distance between <italic><tp:taxon-name><tp:taxon-name-part taxon-name-part-type="genus" reg="Lycogala">L.</tp:taxon-name-part><tp:taxon-name-part taxon-name-part-type="species" reg="annulatum">annulatum</tp:taxon-name-part></tp:taxon-name></italic> and <italic><tp:taxon-name><tp:taxon-name-part taxon-name-part-type="genus" reg="Lycogala">L.</tp:taxon-name-part><tp:taxon-name-part taxon-name-part-type="species" reg="exiguum">exiguum</tp:taxon-name-part></tp:taxon-name></italic><abbrev xmlns:xlink="http://www.w3.org/1999/xlink" content-type="institution" xlink:title="Herbarium of Fungi of Nanjing Normal University" id="ABBRID0ESGAG" xlink:type="simple">HFNNU</abbrev> 11333, measured based on <italic>SSU</italic> sequences, is 0.03, which is rather low (<xref ref-type="bibr" rid="B13">Leontyev et al. 2015</xref>; <xref ref-type="bibr" rid="B2">Borg Dahl et al. 2018</xref>). Therefore, although we describe <italic><tp:taxon-name><tp:taxon-name-part taxon-name-part-type="genus" reg="Lycogala">L.</tp:taxon-name-part><tp:taxon-name-part taxon-name-part-type="species" reg="annulatum">annulatum</tp:taxon-name-part></tp:taxon-name></italic> on the basis of morphology data, the species boundaries within the <italic><tp:taxon-name><tp:taxon-name-part taxon-name-part-type="genus" reg="Lycogala">L.</tp:taxon-name-part><tp:taxon-name-part taxon-name-part-type="species" reg="exiguum">exiguum</tp:taxon-name-part></tp:taxon-name></italic> complex require further investigation.</p><fig id="F3" position="float" orientation="portrait"><object-id xmlns:xlink="http://www.w3.org/1999/xlink" content-type="doi" xlink:type="simple">10.3897/imafungus.16.147535.figure4</object-id><object-id xmlns:xlink="http://www.w3.org/1999/xlink" content-type="arpha" xlink:type="simple">0D4291E0-986D-5772-8644-5BD8625359C4</object-id><label>Figure 4.</label><caption><p>Morphological characteristics of <italic><tp:taxon-name><tp:taxon-name-part taxon-name-part-type="genus" reg="Lycogala">Lycogala</tp:taxon-name-part><tp:taxon-name-part taxon-name-part-type="species" reg="annulatum">annulatum</tp:taxon-name-part></tp:taxon-name></italic>: <bold>A–C</bold> sporocarp; <bold>D</bold> sporocarp with cracked top; <bold>E, F</bold> the outer surface of the peridium; <bold>G</bold> peridial vesicles; <bold>H</bold> the inner surface of the peridium (SEM); <bold>I, J</bold> capillitium; <bold>K, L</bold> the detail of capillitium ornamentation (SEM); <bold>M</bold> spores; <bold>N–P</bold> spore (SEM). Scale bars: 1 mm (<bold>A–F</bold>); 100 μm (<bold>G</bold>); 5 μm (<bold>H, P</bold>); 10 μm (<bold>I–M</bold>); 1 μm (<bold>N, O</bold>).</p></caption><graphic xmlns:xlink="http://www.w3.org/1999/xlink" xlink:href="imafungus-16-e147535-g004.jpg" position="float" orientation="portrait" xlink:type="simple" id="oo_1340381.jpg"><uri content-type="original_file" xlink:type="simple">https://binary.pensoft.net/fig/1340381</uri></graphic></fig></tp:treatment-sec><tp:treatment-sec><!--Section generated to contain objects referenced in tp:taxon-treatment.--><fig id="F16" position="float" orientation="portrait"><object-id xmlns:xlink="http://www.w3.org/1999/xlink" content-type="doi" xlink:type="simple">10.3897/imafungus.16.147535.figure2</object-id><object-id xmlns:xlink="http://www.w3.org/1999/xlink" content-type="arpha" xlink:type="simple">B2F1A249-6484-5D9A-9445-E228441CDEEF</object-id><label>Figure 2.</label><caption><p>Maximum likelihood tree inferred from the concatenated sequences of <italic>SSU</italic> and <italic> COI</italic>, showing the phylogenetic relationship of <italic><tp:taxon-name><tp:taxon-name-part taxon-name-part-type="genus" reg="Lycogala">Lycogala</tp:taxon-name-part></tp:taxon-name></italic>. The members of <italic><tp:taxon-name><tp:taxon-name-part taxon-name-part-type="genus" reg="Reticularia">Reticularia</tp:taxon-name-part></tp:taxon-name></italic> were used to root the tree. Only Maximum likelihood ultrafast bootstrap support (UBS)/Bayesian posterior probabilities (PP) ≥ 70/0.7 are shown. The voucher numbers are indicated after the species names. The number of identical genotypes is in parentheses (if present). The ten new species described in this study are indicated in red and bold. The four new species to China are indicated in blue and bold. Other newly obtained sequences are in bold. The scale bar represents the number of substitutions per site.</p></caption><graphic xmlns:xlink="http://www.w3.org/1999/xlink" xlink:href="imafungus-16-e147535-g002.jpg" position="float" orientation="portrait" xlink:type="simple" id="oo_1340379.jpg"><uri content-type="original_file" xlink:type="simple">https://binary.pensoft.net/fig/1340379</uri></graphic></fig><supplementary-material xmlns:xlink="http://www.w3.org/1999/xlink" id="S7" position="float" orientation="portrait" xlink:type="simple"><object-id content-type="doi" xlink:type="simple">10.3897/imafungus.16.147535.suppl7</object-id><object-id content-type="arpha" xlink:type="simple">8CACA808-DCC7-5C31-AE58-C3AEACAA2BFE</object-id><label>Supplementary material 7</label><caption><p><abbrev xlink:title="Assemble Species by Automatic Partitioning" id="ABBRID0EVWAK" xlink:type="simple">ASAP</abbrev> species delimitation results</p></caption><statement content-type="dataType"><label>Data type</label><p>pdf</p></statement><media xlink:href="imafungus-16-e147535-s007.pdf" mimetype="application" mime-subtype="pdf" position="float" orientation="portrait" xlink:type="simple" id="oo_1340400.pdf"><uri content-type="original_file" xlink:type="simple">https://binary.pensoft.net/file/1340400</uri></media><permissions><license xlink:type="simple"><license-p>This dataset is made available under the Open Database License (http://opendatacommons.org/licenses/odbl/1.0/). The Open Database License (ODbL) is a license agreement intended to allow users to freely share, modify, and use this Dataset while maintaining this same freedom for others, provided that the original source and author(s) are credited.</license-p></license></permissions><attrib specific-use="authors">Wen-Long Song, Zi-Qiong Jiang, Min Li, Dmytro Leontyev, Yang Gao, Shuang-Lin Chen</attrib></supplementary-material></tp:treatment-sec><ref-list><ref id="B16"><mixed-citation xmlns:xlink="http://www.w3.org/1999/xlink" xlink:type="simple"><person-group><name name-style="western"><surname>Leontyev</surname><given-names>D</given-names></name><name name-style="western"><surname>Ishchenko</surname><given-names>Y</given-names></name><name name-style="western"><surname>Schnittler</surname><given-names>M</given-names></name></person-group> (<year>2023b</year>) <article-title>Fifteen new species from the myxomycete genus <italic><tp:taxon-name><tp:taxon-name-part taxon-name-part-type="genus">Lycogala</tp:taxon-name-part></tp:taxon-name></italic>.</article-title><source>Mycologia</source><volume>115</volume>: <fpage>524</fpage>–<lpage>560</lpage>. <ext-link xlink:href="10.1080/00275514.2023.2199109" ext-link-type="doi" xlink:type="simple">https://doi.org/10.1080/00275514.2023.2199109</ext-link></mixed-citation></ref><ref id="B12"><mixed-citation xmlns:xlink="http://www.w3.org/1999/xlink" xlink:type="simple"><person-group><name name-style="western"><surname>Leontyev</surname><given-names>DV</given-names></name><name name-style="western"><surname>Schnittler</surname><given-names>M</given-names></name></person-group> (<year>2023</year>) <article-title>What are <italic><tp:taxon-name><tp:taxon-name-part taxon-name-part-type="genus">Lycogala</tp:taxon-name-part><tp:taxon-name-part taxon-name-part-type="species">confusum</tp:taxon-name-part></tp:taxon-name></italic> and <italic><tp:taxon-name><tp:taxon-name-part taxon-name-part-type="genus">L.</tp:taxon-name-part><tp:taxon-name-part taxon-name-part-type="species">exiguum</tp:taxon-name-part></tp:taxon-name></italic>? Revising authentic collections of myxomycetes in the light of a molecular-aided species concept.</article-title><source>Nova Hedwigia</source><volume>116</volume>: <fpage>403</fpage>–<lpage>416</lpage>. <ext-link xlink:href="10.1127/nova_hedwigia/2023/0820" ext-link-type="doi" xlink:type="simple">https://doi.org/10.1127/nova_hedwigia/2023/0820</ext-link></mixed-citation></ref><ref id="B13"><mixed-citation xmlns:xlink="http://www.w3.org/1999/xlink" xlink:type="simple"><person-group><name name-style="western"><surname>Leontyev</surname><given-names>DV</given-names></name><name name-style="western"><surname>Schnittler</surname><given-names>M</given-names></name><name name-style="western"><surname>Stephenson</surname><given-names>SL</given-names></name></person-group> (<year>2015</year>) <article-title>A critical revision of the <italic><tp:taxon-name><tp:taxon-name-part taxon-name-part-type="genus">Tubifera</tp:taxon-name-part><tp:taxon-name-part taxon-name-part-type="species">ferruginosa</tp:taxon-name-part></tp:taxon-name></italic> complex.</article-title><source>Mycologia</source><volume>107</volume>: <fpage>959</fpage>–<lpage>985</lpage>. <ext-link xlink:href="10.3852/14-271" ext-link-type="doi" xlink:type="simple">https://doi.org/10.3852/14-271</ext-link></mixed-citation></ref><ref id="B2"><mixed-citation xmlns:xlink="http://www.w3.org/1999/xlink" xlink:type="simple"><person-group><name name-style="western"><surname>Borg Dahl</surname><given-names>M</given-names></name><name name-style="western"><surname>Brejnrod</surname><given-names>AD</given-names></name><etal/></person-group> (<year>2018</year>) <article-title>Genetic barcoding of dark-spored myxomycetes (<italic><tp:taxon-name><tp:taxon-name-part taxon-name-part-type="phylum">Amoebozoa</tp:taxon-name-part></tp:taxon-name></italic>)—Identification, evaluation and application of a sequence similarity threshold for species differentiation in NGS studies.</article-title><source>Molecular Ecology Resources</source><volume>18</volume>: <fpage>306</fpage>–<lpage>318</lpage>. <ext-link xlink:href="10.1111/1755-0998.12725" ext-link-type="doi" xlink:type="simple">https://doi.org/10.1111/1755-0998.12725</ext-link></mixed-citation></ref></ref-list></tp:taxon-treatment>
