# Supplementary material for: ﻿Comprehensive revision of Lycogala (Myxomycetes) in subtropical China: morphological and phylogenetic insights and ten new species
Source: IMA Fungus. 2025 May 28;16:e147535. doi: 10.3897/imafungus.16.147535 (PMC12147522; doi:10.3897/imafungus.16.147535)
Supplement: XML Treatment for Lycogala chinense [file imafungus.16.147535-treatment4.xml]

<!DOCTYPE tp:taxon-treatment
  PUBLIC "-//TaxonX//DTD Taxonomic Treatment Publishing DTD v0 20100105//EN" "tax-treatment-NSO.dtd">
<tp:taxon-treatment xmlns:tp="http://www.plazi.org/taxpub"><tp:treatment-meta><kwd-group><label>Taxon classification</label><kwd>
                <named-content content-type="kingdom">Fungi</named-content>
              </kwd><kwd>
                <named-content content-type="order">Liceales</named-content>
              </kwd><kwd>
                <named-content content-type="family">Tubiferaceae</named-content>
              </kwd></kwd-group><mixed-citation publication-type="journal"><person-group><name><surname>Song</surname><given-names>Wen-Long</given-names></name><name><surname>Jiang</surname><given-names>Zi-Qiong</given-names></name><name><surname>Li</surname><given-names>Min</given-names></name><name><surname>Leontyev</surname><given-names>Dmytro</given-names></name><name><surname>Gao</surname><given-names>Yang</given-names></name><name><surname>Chen</surname><given-names>Shuang-Lin</given-names></name></person-group><article-title>﻿Comprehensive revision of <italic><tp:taxon-name><tp:taxon-name-part taxon-name-part-type="genus" reg="Lycogala">Lycogala</tp:taxon-name-part></tp:taxon-name></italic> (<tp:taxon-name><tp:taxon-name-part taxon-name-part-type="class" reg="Myxomycetes">Myxomycetes</tp:taxon-name-part></tp:taxon-name>) in subtropical China: morphological and phylogenetic insights and ten new species</article-title><source>IMA Fungus</source><day>28</day><month>05</month><year>2025</year><volume>16</volume><pub-id pub-id-type="doi">10.3897/imafungus.16.147535</pub-id></mixed-citation></tp:treatment-meta><tp:nomenclature><label>﻿</label><tp:taxon-name>
              <object-id xmlns:xlink="http://www.w3.org/1999/xlink" content-type="arpha" xlink:type="simple">FEA06B83-C046-5261-9089-EC1AAD4ACC00</object-id>
              <tp:taxon-name-part taxon-name-part-type="genus" reg="Lycogala">Lycogala</tp:taxon-name-part>
              <tp:taxon-name-part taxon-name-part-type="species" reg="chinense">chinense</tp:taxon-name-part>
              <object-id xmlns:xlink="http://www.w3.org/1999/xlink" content-type="mycobank" xlink:type="simple">MycoBank No: 857338</object-id>
            </tp:taxon-name><tp:taxon-authority>W. L. Song, Yang Gao, Leontyev &amp; Shuang L. Chen</tp:taxon-authority><tp:taxon-status xmlns:xlink="http://www.w3.org/1999/xlink" xlink:type="simple">sp. nov.</tp:taxon-status><xref ref-type="fig" rid="F4">Fig. 5</xref></tp:nomenclature><tp:treatment-sec sec-type="GenBank accession numbers" id="SECID0EEOAG"><title>GenBank accession numbers.</title><p><ext-link xmlns:xlink="http://www.w3.org/1999/xlink" xlink:href="PQ685903" ext-link-type="gen" xlink:type="simple">PQ685903</ext-link> (<italic>SSU</italic>) and <ext-link xmlns:xlink="http://www.w3.org/1999/xlink" xlink:href="PQ728369" ext-link-type="gen" xlink:type="simple">PQ728369</ext-link> (<italic> COI</italic>).</p></tp:treatment-sec><tp:treatment-sec sec-type="etymology" id="SECID0EBPAG"><title>Etymology.</title><p><italic>Chinense</italic> (Latin) Chinese, referring to the geographic origin of collections.</p></tp:treatment-sec><tp:treatment-sec sec-type="diagnosis" id="SECID0ESPAG"><title>Diagnosis.</title><p>Differs from <italic><tp:taxon-name><tp:taxon-name-part taxon-name-part-type="genus" reg="Lycogala">L.</tp:taxon-name-part><tp:taxon-name-part taxon-name-part-type="species" reg="confusum">confusum</tp:taxon-name-part></tp:taxon-name></italic> by dark, thick-walled peridial vesicles, nearly solitary or clustered in small rows and bunches, containing large oil droplets and occasional crystals.</p></tp:treatment-sec><tp:treatment-sec sec-type="description" id="SECID0EDQAG"><title>Description.</title><p>Sporocarps scattered, spherical, short horizontally oval, or somewhat irregular, 1.0–3.5 mm in diameter. Peridium thin, membranous, light ochre to yellowish brown with olivaceous tones, densely covered with peridial vesicles. The inner surface of the peridium almost smooth, with scattered patches of wart, as seen in SEM. Peridial vesicles appear brown under RL, warm pale yellow to deep warm brown under TL, (45–)90–110(–165) μm in diameter, nearly solitary or clustered by 2–4, forming rows and bunch-like groups, somewhat deformed from mutual pressure. Crystals in vesicles occasionally present in the form of druses. Oil droplets present, large, often occupy half or more of the inner vesicle space. Capillitium with wavy and bracelet-like thickenings nearly invisible under TL, but more or less conspicuous under SEM, (5.0–)8.0–12(–22.1) μm in diameter, densely ornamented by pits and warts; capillitial free ends without conspicuous swellings. Spore mass in old collections yellow with ochraceous undertones or darker, hyaline under TL, (5.5–)6.5–7.0 μm in diameter, reticulate, with 4–5 meshes across diameter, unornamented area occupies 1/4–1/3 of the spore surface. Plasmodium unknown.</p></tp:treatment-sec><tp:treatment-sec sec-type="distribution" id="SECID0EIQAG"><title>Distribution.</title><p>Currently known only from China.</p></tp:treatment-sec><tp:treatment-sec sec-type="habitat" id="SECID0ENQAG"><title>Habitat.</title><p>On rotten wood.</p></tp:treatment-sec><tp:treatment-sec sec-type="Holotype" id="SECID0ESQAG"><title>Holotype.</title><p>CHINA • Jiangxi Province: Guan Mountain National Nature Reserve, on rotten wood, <named-content xmlns:xlink="http://www.w3.org/1999/xlink" content-type="dwc:verbatimCoordinates" xlink:type="simple"><named-content content-type="geo-json" specific-use="{&#34;type&#34;:&#34;Point&#34;,&#34;coordinates&#34;:[114.603600,28.550900]}" id="NCID0E2QAG" xlink:type="simple">28.5509°N, 114.6036°E</named-content></named-content>, 29 Jun 2020, collected by Xiao-Dong Liu and Yang Gao (<abbrev xmlns:xlink="http://www.w3.org/1999/xlink" content-type="institution" xlink:title="Herbarium of Fungi of Nanjing Normal University" id="ABBRID0EARAG" xlink:type="simple">HFNNU</abbrev> 11237).</p></tp:treatment-sec><tp:treatment-sec sec-type="material" id="SECID0EFRAG"><title>Additional specimens examined.</title><p>CHINA • Henan Province: Baotianman National Nature Reserve, on rotten wood, <named-content xmlns:xlink="http://www.w3.org/1999/xlink" content-type="dwc:verbatimCoordinates" xlink:type="simple"><named-content content-type="geo-json" specific-use="{&#34;type&#34;:&#34;Point&#34;,&#34;coordinates&#34;:[111.947000,33.519000]}" id="NCID0EORAG" xlink:type="simple">33.5190°N, 111.9470°E</named-content></named-content>, 22 Jul 2016, collected by Yang Gao and Gao-Wei Wang (MCCNNU 2788); • Jiangxi Province: Guan Mountain National Nature Reserve, <named-content xmlns:xlink="http://www.w3.org/1999/xlink" content-type="dwc:verbatimCoordinates" xlink:type="simple"><named-content content-type="geo-json" specific-use="{&#34;type&#34;:&#34;Point&#34;,&#34;coordinates&#34;:[114.599800,28.558800]}" id="NCID0EWRAG" xlink:type="simple">28.5588°N, 114.5998°E</named-content></named-content>, on rotten wood, 29 Jun 2020, collected by Xiao-Dong Liu and Yang Gao (<abbrev xmlns:xlink="http://www.w3.org/1999/xlink" content-type="institution" xlink:title="Herbarium of Fungi of Nanjing Normal University" id="ABBRID0E2RAG" xlink:type="simple">HFNNU</abbrev> 11236); • Jinggang Mountain National Nature Reserve, <named-content xmlns:xlink="http://www.w3.org/1999/xlink" content-type="dwc:verbatimCoordinates" xlink:type="simple"><named-content content-type="geo-json" specific-use="{&#34;type&#34;:&#34;Point&#34;,&#34;coordinates&#34;:[114.084400,26.662500]}" id="NCID0EDSAG" xlink:type="simple">26.6625°N, 114.0844°E</named-content></named-content>, on rotten wood, 18 Jul 2020, collected by Xiao-Dong Liu and Yang Gao (<abbrev xmlns:xlink="http://www.w3.org/1999/xlink" content-type="institution" xlink:title="Herbarium of Fungi of Nanjing Normal University" id="ABBRID0EISAG" xlink:type="simple">HFNNU</abbrev> 11238).</p></tp:treatment-sec><tp:treatment-sec sec-type="notes" id="SECID0ENSAG"><title>Notes.</title><p>According to our two-gene phylogeny (Fig. <xref ref-type="fig" rid="F16">2</xref>), this species is most closely related to <italic><tp:taxon-name><tp:taxon-name-part taxon-name-part-type="genus" reg="Lycogala">L.</tp:taxon-name-part><tp:taxon-name-part taxon-name-part-type="species" reg="confusum">confusum</tp:taxon-name-part></tp:taxon-name></italic>. Indeed, these two taxa share many similarities in peridial structure. In both species, the vesicles are filled with oil droplets, including relatively large ones, and form small rows or bunches, although in <italic><tp:taxon-name><tp:taxon-name-part taxon-name-part-type="genus" reg="Lycogala">L.</tp:taxon-name-part><tp:taxon-name-part taxon-name-part-type="species" reg="chinense">chinense</tp:taxon-name-part></tp:taxon-name></italic> the vesicles are often nearly solitary. However, the macromorphology of these two species differs noticeably. In <italic><tp:taxon-name><tp:taxon-name-part taxon-name-part-type="genus" reg="Lycogala">L.</tp:taxon-name-part><tp:taxon-name-part taxon-name-part-type="species" reg="chinense">chinense</tp:taxon-name-part></tp:taxon-name></italic>, the vesicles are dark brown and relatively large (up to 160 µm), situated against the light yellowish background of exposed peridium, forming a contrasting, speckled pattern. In contrast, <italic><tp:taxon-name><tp:taxon-name-part taxon-name-part-type="genus" reg="Lycogala">L.</tp:taxon-name-part><tp:taxon-name-part taxon-name-part-type="species" reg="confusum">confusum</tp:taxon-name-part></tp:taxon-name></italic> has smaller (up to 90 µm) and lighter vesicles, densely covering the orange-brown background, creating a “marbled” pattern (<xref ref-type="bibr" rid="B16">Leontyev et al. 2023b</xref>). <italic><tp:taxon-name><tp:taxon-name-part taxon-name-part-type="genus" reg="Lycogala">L.</tp:taxon-name-part><tp:taxon-name-part taxon-name-part-type="species" reg="chinense">chinense</tp:taxon-name-part></tp:taxon-name></italic> also resembles <italic><tp:taxon-name><tp:taxon-name-part taxon-name-part-type="genus" reg="Lycogala">L.</tp:taxon-name-part><tp:taxon-name-part taxon-name-part-type="species" reg="skovorodaense">skovorodaense</tp:taxon-name-part></tp:taxon-name></italic> but differs in having much looser clustering of vesicles. Compared to both similar taxa, <italic><tp:taxon-name><tp:taxon-name-part taxon-name-part-type="genus" reg="Lycogala">L.</tp:taxon-name-part><tp:taxon-name-part taxon-name-part-type="species" reg="confusum">confusum</tp:taxon-name-part></tp:taxon-name></italic> and <italic><tp:taxon-name><tp:taxon-name-part taxon-name-part-type="genus" reg="Lycogala">L.</tp:taxon-name-part><tp:taxon-name-part taxon-name-part-type="species" reg="skovorodaense">skovorodaense</tp:taxon-name-part></tp:taxon-name></italic>, the new species also differs by the occasional presence of crystals in peridial vesicles.</p><fig id="F4" position="float" orientation="portrait"><object-id xmlns:xlink="http://www.w3.org/1999/xlink" content-type="doi" xlink:type="simple">10.3897/imafungus.16.147535.figure5</object-id><object-id xmlns:xlink="http://www.w3.org/1999/xlink" content-type="arpha" xlink:type="simple">750892DD-5568-5954-BC93-4167B5317A58</object-id><label>Figure 5.</label><caption><p>Morphological characteristics of <italic><tp:taxon-name><tp:taxon-name-part taxon-name-part-type="genus" reg="Lycogala">Lycogala</tp:taxon-name-part><tp:taxon-name-part taxon-name-part-type="species" reg="chinense">chinense</tp:taxon-name-part></tp:taxon-name></italic>: <bold>A–D</bold> sporocarp; <bold>E</bold> the out surface of the peridium; <bold>F, G</bold> peridial vesicles; <bold>H</bold> the inner surface of the peridium (SEM); <bold>I</bold> capillitium; <bold>J</bold> the bulbous free ends of capillitium (SEM); <bold>K</bold> capillitium; <bold>L</bold> the detail of capillitium ornamentation (SEM); <bold>M, N</bold> spores; <bold>O</bold> spores (SEM). Scale bars: 1 mm (<bold>F</bold>); 0.5 mm (<bold>A–D</bold>); 0.2 mm (<bold>D</bold>); 100 μm (<bold>G, K–N</bold>); 10 μm (<bold>H, I</bold>); 5 μm (<bold>J, O</bold>).</p></caption><graphic xmlns:xlink="http://www.w3.org/1999/xlink" xlink:href="imafungus-16-e147535-g005.jpg" position="float" orientation="portrait" xlink:type="simple" id="oo_1340382.jpg"><uri content-type="original_file" xlink:type="simple">https://binary.pensoft.net/fig/1340382</uri></graphic></fig></tp:treatment-sec><tp:treatment-sec><!--Section generated to contain objects referenced in tp:taxon-treatment.--><fig id="F16" position="float" orientation="portrait"><object-id xmlns:xlink="http://www.w3.org/1999/xlink" content-type="doi" xlink:type="simple">10.3897/imafungus.16.147535.figure2</object-id><object-id xmlns:xlink="http://www.w3.org/1999/xlink" content-type="arpha" xlink:type="simple">B2F1A249-6484-5D9A-9445-E228441CDEEF</object-id><label>Figure 2.</label><caption><p>Maximum likelihood tree inferred from the concatenated sequences of <italic>SSU</italic> and <italic> COI</italic>, showing the phylogenetic relationship of <italic><tp:taxon-name><tp:taxon-name-part taxon-name-part-type="genus" reg="Lycogala">Lycogala</tp:taxon-name-part></tp:taxon-name></italic>. The members of <italic><tp:taxon-name><tp:taxon-name-part taxon-name-part-type="genus" reg="Reticularia">Reticularia</tp:taxon-name-part></tp:taxon-name></italic> were used to root the tree. Only Maximum likelihood ultrafast bootstrap support (UBS)/Bayesian posterior probabilities (PP) ≥ 70/0.7 are shown. The voucher numbers are indicated after the species names. The number of identical genotypes is in parentheses (if present). The ten new species described in this study are indicated in red and bold. The four new species to China are indicated in blue and bold. Other newly obtained sequences are in bold. The scale bar represents the number of substitutions per site.</p></caption><graphic xmlns:xlink="http://www.w3.org/1999/xlink" xlink:href="imafungus-16-e147535-g002.jpg" position="float" orientation="portrait" xlink:type="simple" id="oo_1340379.jpg"><uri content-type="original_file" xlink:type="simple">https://binary.pensoft.net/fig/1340379</uri></graphic></fig></tp:treatment-sec><ref-list><ref id="B16"><mixed-citation xmlns:xlink="http://www.w3.org/1999/xlink" xlink:type="simple"><person-group><name name-style="western"><surname>Leontyev</surname><given-names>D</given-names></name><name name-style="western"><surname>Ishchenko</surname><given-names>Y</given-names></name><name name-style="western"><surname>Schnittler</surname><given-names>M</given-names></name></person-group> (<year>2023b</year>) <article-title>Fifteen new species from the myxomycete genus <italic><tp:taxon-name><tp:taxon-name-part taxon-name-part-type="genus">Lycogala</tp:taxon-name-part></tp:taxon-name></italic>.</article-title><source>Mycologia</source><volume>115</volume>: <fpage>524</fpage>–<lpage>560</lpage>. <ext-link xlink:href="10.1080/00275514.2023.2199109" ext-link-type="doi" xlink:type="simple">https://doi.org/10.1080/00275514.2023.2199109</ext-link></mixed-citation></ref></ref-list></tp:taxon-treatment>
