# Supplementary material for: ﻿Comprehensive revision of Lycogala (Myxomycetes) in subtropical China: morphological and phylogenetic insights and ten new species
Source: IMA Fungus. 2025 May 28;16:e147535. doi: 10.3897/imafungus.16.147535 (PMC12147522; doi:10.3897/imafungus.16.147535)
Supplement: XML Treatment for Lycogala convexum [file imafungus.16.147535-treatment6.xml]

<!DOCTYPE tp:taxon-treatment
  PUBLIC "-//TaxonX//DTD Taxonomic Treatment Publishing DTD v0 20100105//EN" "tax-treatment-NSO.dtd">
<tp:taxon-treatment xmlns:tp="http://www.plazi.org/taxpub"><tp:treatment-meta><kwd-group><label>Taxon classification</label><kwd>
                <named-content content-type="kingdom">Fungi</named-content>
              </kwd><kwd>
                <named-content content-type="order">Liceales</named-content>
              </kwd><kwd>
                <named-content content-type="family">Tubiferaceae</named-content>
              </kwd></kwd-group><mixed-citation publication-type="journal"><person-group><name><surname>Song</surname><given-names>Wen-Long</given-names></name><name><surname>Jiang</surname><given-names>Zi-Qiong</given-names></name><name><surname>Li</surname><given-names>Min</given-names></name><name><surname>Leontyev</surname><given-names>Dmytro</given-names></name><name><surname>Gao</surname><given-names>Yang</given-names></name><name><surname>Chen</surname><given-names>Shuang-Lin</given-names></name></person-group><article-title>﻿Comprehensive revision of <italic><tp:taxon-name><tp:taxon-name-part taxon-name-part-type="genus" reg="Lycogala">Lycogala</tp:taxon-name-part></tp:taxon-name></italic> (<tp:taxon-name><tp:taxon-name-part taxon-name-part-type="class" reg="Myxomycetes">Myxomycetes</tp:taxon-name-part></tp:taxon-name>) in subtropical China: morphological and phylogenetic insights and ten new species</article-title><source>IMA Fungus</source><day>28</day><month>05</month><year>2025</year><volume>16</volume><pub-id pub-id-type="doi">10.3897/imafungus.16.147535</pub-id></mixed-citation></tp:treatment-meta><tp:nomenclature><label>﻿</label><tp:taxon-name>
              <object-id xmlns:xlink="http://www.w3.org/1999/xlink" content-type="arpha" xlink:type="simple">9D469C2E-97E6-58E1-AFD1-F0C9AAD9EB9F</object-id>
              <tp:taxon-name-part taxon-name-part-type="genus" reg="Lycogala">Lycogala</tp:taxon-name-part>
              <tp:taxon-name-part taxon-name-part-type="species" reg="convexum">convexum</tp:taxon-name-part>
              <object-id xmlns:xlink="http://www.w3.org/1999/xlink" content-type="mycobank" xlink:type="simple">MycoBank No: 857344</object-id>
            </tp:taxon-name><tp:taxon-authority>W. L. Song, Yang Gao, Leontyev &amp; Shuang L. Chen</tp:taxon-authority><tp:taxon-status xmlns:xlink="http://www.w3.org/1999/xlink" xlink:type="simple">sp. nov.</tp:taxon-status><xref ref-type="fig" rid="F5">Fig. 6</xref></tp:nomenclature><tp:treatment-sec sec-type="GenBank accession numbers" id="SECID0E13AG"><title>GenBank accession numbers.</title><p><ext-link xmlns:xlink="http://www.w3.org/1999/xlink" xlink:href="PQ685911" ext-link-type="gen" xlink:type="simple">PQ685911</ext-link> (<italic>SSU</italic>) and <ext-link xmlns:xlink="http://www.w3.org/1999/xlink" xlink:href="PQ728373" ext-link-type="gen" xlink:type="simple">PQ728373</ext-link> (<italic> COI</italic>).</p></tp:treatment-sec><tp:treatment-sec sec-type="etymology" id="SECID0EX4AG"><title>Etymology.</title><p><italic>Convexum</italic> (Latin) convex, referring to the shape of peridial vesicles.</p></tp:treatment-sec><tp:treatment-sec sec-type="diagnosis" id="SECID0EI5AG"><title>Diagnosis.</title><p>Differs from <italic><tp:taxon-name><tp:taxon-name-part taxon-name-part-type="genus" reg="Lycogala">L.</tp:taxon-name-part><tp:taxon-name-part taxon-name-part-type="species" reg="maculatum">maculatum</tp:taxon-name-part></tp:taxon-name></italic> by convex, reddish-brown vesicles and the absence of bracelet-like ornamentation of the capillitium.</p></tp:treatment-sec><tp:treatment-sec sec-type="description" id="SECID0EZ5AG"><title>Description.</title><p>Sporocarps scattered or in small groups, more or less spherical, 1.5–3.5 mm in diameter. Peridium thin, membranous, pale beige-yellow, looking dark brown because of dense vesicle cover on the outer surface. The inner surface of the peridium smooth or covered with sparse warts. Vesicles under RL look like dried droplets, noticeably convex, with flattened periphery, rounded or slightly angular, wine red to rust red; under TL vesicles solitary, deep warm brown or darker t, semi-transparent, (120–)150–205(–280) μm in diameter. Vesicle walls thick, 5–15 µm, granular, single- or multilayered, with indistinct layer boundaries. Crystals mostly absent, but may be present and rather large. Oil droplets present, small to rather large, irregular in shape, strongly birefringent. Capillitium (2.1–)4.2–6.9(–10.8) μm in diameter, with uneven, wavy contour, but no clear bracelet-like thickenings, free end of tubules are swollen. The surface of capillitium ornamented with small warts and pits, accompanied by irregular ring-like inlets. Spore mass yellow with ochraceous undertones or darker in old collections, hyaline under TL, (5.0–)6.5–7.0(–7.5) μm in diameter, reticulate, with 4–5 meshes across diameter, unornamented area occupies 1/4–1/2 of the spore surface. Plasmodium unknown.</p></tp:treatment-sec><tp:treatment-sec sec-type="distribution" id="SECID0E55AG"><title>Distribution.</title><p>Currently known from China and South Korea.</p></tp:treatment-sec><tp:treatment-sec sec-type="habitat" id="SECID0ED6AG"><title>Habitat.</title><p>On rotten wood.</p></tp:treatment-sec><tp:treatment-sec sec-type="Holotype" id="SECID0EI6AG"><title>Holotype.</title><p>CHINA • Jiangxi Province: Campus of Jiangxi Agricultural University, <named-content xmlns:xlink="http://www.w3.org/1999/xlink" content-type="dwc:verbatimCoordinates" xlink:type="simple"><named-content content-type="geo-json" specific-use="{&#34;type&#34;:&#34;Point&#34;,&#34;coordinates&#34;:[115.838800,28.768900]}" id="NCID0ER6AG" xlink:type="simple">28.7689°N, 115.8388°E</named-content></named-content>, on rotten wood, 21 Oct 2019, collected by Yang Gao (<abbrev xmlns:xlink="http://www.w3.org/1999/xlink" content-type="institution" xlink:title="Herbarium of Fungi of Nanjing Normal University" id="ABBRID0EW6AG" xlink:type="simple">HFNNU</abbrev> 11245).</p></tp:treatment-sec><tp:treatment-sec sec-type="material" id="SECID0E26AG"><title>Additional specimens examined.</title><p>CHINA • Jiangxi Province: Campus of Jiangxi Agricultural University, <named-content xmlns:xlink="http://www.w3.org/1999/xlink" content-type="dwc:verbatimCoordinates" xlink:type="simple"><named-content content-type="geo-json" specific-use="{&#34;type&#34;:&#34;Point&#34;,&#34;coordinates&#34;:[115.837500,28.767000]}" id="NCID0EEABG" xlink:type="simple">28.7670°N, 115.8375°E</named-content></named-content>, on rotten wood, 14 Jul 2021, collected by Yang Gao (<abbrev xmlns:xlink="http://www.w3.org/1999/xlink" content-type="institution" xlink:title="Herbarium of Fungi of Nanjing Normal University" id="ABBRID0EJABG" xlink:type="simple">HFNNU</abbrev> 11246); • Jiangxi Province: Guan Mountain National Nature Reserve, <named-content xmlns:xlink="http://www.w3.org/1999/xlink" content-type="dwc:verbatimCoordinates" xlink:type="simple"><named-content content-type="geo-json" specific-use="{&#34;type&#34;:&#34;Point&#34;,&#34;coordinates&#34;:[114.606900,28.521300]}" id="NCID0ERABG" xlink:type="simple">28.5213°N, 114.6069°E</named-content></named-content>, on rotten wood, 13 Sep 2024, collected by Xiao-Dong Liu and Yang Gao (<abbrev xmlns:xlink="http://www.w3.org/1999/xlink" content-type="institution" xlink:title="Herbarium of Fungi of Nanjing Normal University" id="ABBRID0EWABG" xlink:type="simple">HFNNU</abbrev> 11243); • Jiangxi Province: Guan Mountain National Nature Reserve, <named-content xmlns:xlink="http://www.w3.org/1999/xlink" content-type="dwc:verbatimCoordinates" xlink:type="simple"><named-content content-type="geo-json" specific-use="{&#34;type&#34;:&#34;Point&#34;,&#34;coordinates&#34;:[114.911900,25.518500]}" id="NCID0E5ABG" xlink:type="simple">25.5185°N, 114.9119°E</named-content></named-content>, on rotten wood, 13 Sep 2024, collected by Xiao-Dong Liu and Yang Gao (<abbrev xmlns:xlink="http://www.w3.org/1999/xlink" content-type="institution" xlink:title="Herbarium of Fungi of Nanjing Normal University" id="ABBRID0EDBBG" xlink:type="simple">HFNNU</abbrev> 11244); • Hubei Province: Shennongjia Forestry District, on rotten wood, 20 Aug 2015, collected by Shu-Zhen Yan, Gang He, Yang Gao, Xi Lin, and Gao-Wei Wang (MCCNNU2018). SOUTH KOREA • South Gyeongsang: Forest on Jiri Mt, <named-content xmlns:xlink="http://www.w3.org/1999/xlink" content-type="dwc:verbatimCoordinates" xlink:type="simple"><named-content content-type="geo-json" specific-use="{&#34;type&#34;:&#34;Point&#34;,&#34;coordinates&#34;:[127.730000,35.336000]}" id="NCID0ELBBG" xlink:type="simple">35.336°N, 127.73°E</named-content></named-content>, on rotten wood, 16 Jul 2007, collector unknown (TNSM13641).</p></tp:treatment-sec><tp:treatment-sec sec-type="notes" id="SECID0EQBBG"><title>Notes.</title><p><italic><tp:taxon-name><tp:taxon-name-part taxon-name-part-type="genus" reg="Lycogala">Lycogala</tp:taxon-name-part><tp:taxon-name-part taxon-name-part-type="species" reg="convexum">convexum</tp:taxon-name-part></tp:taxon-name></italic> resembles <italic><tp:taxon-name><tp:taxon-name-part taxon-name-part-type="genus" reg="Lycogala">L.</tp:taxon-name-part><tp:taxon-name-part taxon-name-part-type="species" reg="maculatum">maculatum</tp:taxon-name-part></tp:taxon-name></italic>, although these species are not closely related. Both taxa have relatively large sporocarps, densely covered by dark solitary vesicles. However, in <italic><tp:taxon-name><tp:taxon-name-part taxon-name-part-type="genus" reg="Lycogala">L.</tp:taxon-name-part><tp:taxon-name-part taxon-name-part-type="species" reg="maculatum">maculatum</tp:taxon-name-part></tp:taxon-name></italic>, both peridium and vesicles are usually darker than in <italic><tp:taxon-name><tp:taxon-name-part taxon-name-part-type="genus" reg="Lycogala">L.</tp:taxon-name-part><tp:taxon-name-part taxon-name-part-type="species" reg="convexum">convexum</tp:taxon-name-part></tp:taxon-name></italic>. Vesicles in <italic><tp:taxon-name><tp:taxon-name-part taxon-name-part-type="genus" reg="Lycogala">L.</tp:taxon-name-part><tp:taxon-name-part taxon-name-part-type="species" reg="maculatum">maculatum</tp:taxon-name-part></tp:taxon-name></italic> are nearly flat, while in the new species they are clearly convex. Finally, <italic><tp:taxon-name><tp:taxon-name-part taxon-name-part-type="genus" reg="Lycogala">L.</tp:taxon-name-part><tp:taxon-name-part taxon-name-part-type="species" reg="convexum">convexum</tp:taxon-name-part></tp:taxon-name></italic> does not have bracelet-like thickenings on the capillitium, which are typical of <italic><tp:taxon-name><tp:taxon-name-part taxon-name-part-type="genus" reg="Lycogala">L.</tp:taxon-name-part><tp:taxon-name-part taxon-name-part-type="species" reg="maculatum">maculatum</tp:taxon-name-part></tp:taxon-name></italic> and related <italic><tp:taxon-name><tp:taxon-name-part taxon-name-part-type="genus" reg="Lycogala">Lycogala</tp:taxon-name-part><tp:taxon-name-part taxon-name-part-type="species" reg="projectum">projectum</tp:taxon-name-part></tp:taxon-name></italic> (see below). From a phylogenetic perspective based on <italic>SSU</italic> and <italic> COI</italic> sequences (Fig. <xref ref-type="fig" rid="F16">2</xref>), the six specimens representing <italic><tp:taxon-name><tp:taxon-name-part taxon-name-part-type="genus" reg="Lycogala">L.</tp:taxon-name-part><tp:taxon-name-part taxon-name-part-type="species" reg="convexum">convexum</tp:taxon-name-part></tp:taxon-name></italic> form a separate clade (UBS = 100, PP = 1), sister to <italic><tp:taxon-name><tp:taxon-name-part taxon-name-part-type="genus" reg="Lycogala">L.</tp:taxon-name-part><tp:taxon-name-part taxon-name-part-type="species" reg="alisaulianovae">alisaulianovae</tp:taxon-name-part></tp:taxon-name></italic> and <italic><tp:taxon-name><tp:taxon-name-part taxon-name-part-type="genus" reg="Lycogala">Lycogala</tp:taxon-name-part><tp:taxon-name-part taxon-name-part-type="species" reg="roseoporum">roseoporum</tp:taxon-name-part></tp:taxon-name></italic> (UBS = 90, PP = 0.912). Both related species share with <italic><tp:taxon-name><tp:taxon-name-part taxon-name-part-type="genus" reg="Lycogala">L.</tp:taxon-name-part><tp:taxon-name-part taxon-name-part-type="species" reg="convexum">convexum</tp:taxon-name-part></tp:taxon-name></italic> the general type of the vesicle cover, but differ by the color of the spore mass. The interspecific genetic distance from <italic><tp:taxon-name><tp:taxon-name-part taxon-name-part-type="genus" reg="Lycogala">L.</tp:taxon-name-part><tp:taxon-name-part taxon-name-part-type="species" reg="convexum">convexum</tp:taxon-name-part></tp:taxon-name></italic> to <italic><tp:taxon-name><tp:taxon-name-part taxon-name-part-type="genus" reg="Lycogala">L.</tp:taxon-name-part><tp:taxon-name-part taxon-name-part-type="species" reg="roseoporum">roseoporum</tp:taxon-name-part></tp:taxon-name></italic> is 0.19, and to <italic><tp:taxon-name><tp:taxon-name-part taxon-name-part-type="genus" reg="Lycogala">L.</tp:taxon-name-part><tp:taxon-name-part taxon-name-part-type="species" reg="alisaulianovae">alisaulianovae</tp:taxon-name-part></tp:taxon-name></italic> is 0.25.</p><fig id="F5" position="float" orientation="portrait"><object-id xmlns:xlink="http://www.w3.org/1999/xlink" content-type="doi" xlink:type="simple">10.3897/imafungus.16.147535.figure6</object-id><object-id xmlns:xlink="http://www.w3.org/1999/xlink" content-type="arpha" xlink:type="simple">8683671A-EBD2-537D-BC95-A17D59C23F28</object-id><label>Figure 6.</label><caption><p>Morphological characteristics of <italic><tp:taxon-name><tp:taxon-name-part taxon-name-part-type="genus" reg="Lycogala">Lycogala</tp:taxon-name-part><tp:taxon-name-part taxon-name-part-type="species" reg="convexum">convexum</tp:taxon-name-part></tp:taxon-name></italic>: <bold>A–C</bold> sporocarps; <bold>D</bold> the outer surface of the peridium; <bold>E</bold> sporocarps; <bold>F</bold> peridial vesicles; <bold>G</bold> the inner surface of the peridium (SEM); <bold>H</bold> the detail of capillitium ornamentation (SEM); <bold>I</bold> capillitium; <bold>J</bold> the branch of capillitium (SEM); <bold>K</bold> the detail of capillitium ornamentation (SEM); <bold>L</bold> spores; <bold>M</bold> spore (SEM). Scale bars: 1.5 mm (<bold>A, B</bold>); 1 mm (<bold>C–E</bold>); 100 μm (<bold>F</bold>); 5 μm (<bold>G, H, M</bold>); 10 μm (<bold>I–L</bold>).</p></caption><graphic xmlns:xlink="http://www.w3.org/1999/xlink" xlink:href="imafungus-16-e147535-g006.jpg" position="float" orientation="portrait" xlink:type="simple" id="oo_1340383.jpg"><uri content-type="original_file" xlink:type="simple">https://binary.pensoft.net/fig/1340383</uri></graphic></fig></tp:treatment-sec><tp:treatment-sec><!--Section generated to contain objects referenced in tp:taxon-treatment.--><fig id="F16" position="float" orientation="portrait"><object-id xmlns:xlink="http://www.w3.org/1999/xlink" content-type="doi" xlink:type="simple">10.3897/imafungus.16.147535.figure2</object-id><object-id xmlns:xlink="http://www.w3.org/1999/xlink" content-type="arpha" xlink:type="simple">B2F1A249-6484-5D9A-9445-E228441CDEEF</object-id><label>Figure 2.</label><caption><p>Maximum likelihood tree inferred from the concatenated sequences of <italic>SSU</italic> and <italic> COI</italic>, showing the phylogenetic relationship of <italic><tp:taxon-name><tp:taxon-name-part taxon-name-part-type="genus" reg="Lycogala">Lycogala</tp:taxon-name-part></tp:taxon-name></italic>. The members of <italic><tp:taxon-name><tp:taxon-name-part taxon-name-part-type="genus" reg="Reticularia">Reticularia</tp:taxon-name-part></tp:taxon-name></italic> were used to root the tree. Only Maximum likelihood ultrafast bootstrap support (UBS)/Bayesian posterior probabilities (PP) ≥ 70/0.7 are shown. The voucher numbers are indicated after the species names. The number of identical genotypes is in parentheses (if present). The ten new species described in this study are indicated in red and bold. The four new species to China are indicated in blue and bold. Other newly obtained sequences are in bold. The scale bar represents the number of substitutions per site.</p></caption><graphic xmlns:xlink="http://www.w3.org/1999/xlink" xlink:href="imafungus-16-e147535-g002.jpg" position="float" orientation="portrait" xlink:type="simple" id="oo_1340379.jpg"><uri content-type="original_file" xlink:type="simple">https://binary.pensoft.net/fig/1340379</uri></graphic></fig></tp:treatment-sec></tp:taxon-treatment>
