# Supplementary material for: ﻿Comprehensive revision of Lycogala (Myxomycetes) in subtropical China: morphological and phylogenetic insights and ten new species
Source: IMA Fungus. 2025 May 28;16:e147535. doi: 10.3897/imafungus.16.147535 (PMC12147522; doi:10.3897/imafungus.16.147535)
Supplement: XML Treatment for Lycogala epidendrum [file imafungus.16.147535-treatment7.xml]

<!DOCTYPE tp:taxon-treatment
  PUBLIC "-//TaxonX//DTD Taxonomic Treatment Publishing DTD v0 20100105//EN" "tax-treatment-NSO.dtd">
<tp:taxon-treatment xmlns:tp="http://www.plazi.org/taxpub"><tp:treatment-meta><kwd-group><label>Taxon classification</label><kwd>
                <named-content content-type="kingdom">Fungi</named-content>
              </kwd><kwd>
                <named-content content-type="order">Liceales</named-content>
              </kwd><kwd>
                <named-content content-type="family">Tubiferaceae</named-content>
              </kwd></kwd-group><mixed-citation publication-type="journal"><person-group><name><surname>Song</surname><given-names>Wen-Long</given-names></name><name><surname>Jiang</surname><given-names>Zi-Qiong</given-names></name><name><surname>Li</surname><given-names>Min</given-names></name><name><surname>Leontyev</surname><given-names>Dmytro</given-names></name><name><surname>Gao</surname><given-names>Yang</given-names></name><name><surname>Chen</surname><given-names>Shuang-Lin</given-names></name></person-group><article-title>﻿Comprehensive revision of <italic><tp:taxon-name><tp:taxon-name-part taxon-name-part-type="genus" reg="Lycogala">Lycogala</tp:taxon-name-part></tp:taxon-name></italic> (<tp:taxon-name><tp:taxon-name-part taxon-name-part-type="class" reg="Myxomycetes">Myxomycetes</tp:taxon-name-part></tp:taxon-name>) in subtropical China: morphological and phylogenetic insights and ten new species</article-title><source>IMA Fungus</source><day>28</day><month>05</month><year>2025</year><volume>16</volume><pub-id pub-id-type="doi">10.3897/imafungus.16.147535</pub-id></mixed-citation></tp:treatment-meta><tp:nomenclature><label>﻿</label><tp:taxon-name>
              <object-id xmlns:xlink="http://www.w3.org/1999/xlink" content-type="arpha" xlink:type="simple">F2A8BD27-F05D-5E87-9FDF-61FB4DBE326D</object-id>
              <tp:taxon-name-part taxon-name-part-type="genus" reg="Lycogala">Lycogala</tp:taxon-name-part>
              <tp:taxon-name-part taxon-name-part-type="species" reg="epidendrum">epidendrum</tp:taxon-name-part>
              <object-id xmlns:xlink="http://www.w3.org/1999/xlink" content-type="mycobank" xlink:type="simple">MycoBank No: 205910</object-id>
            </tp:taxon-name><tp:taxon-authority>(L.) Fr., Syst. mycol. 3(1):80 (1829) sensu Leontyev et al., Mycol. 115(4):548 (2023)</tp:taxon-authority></tp:nomenclature><tp:treatment-sec sec-type="Specimen examined" id="SECID0EXIBG"><title>Specimen examined.</title><p>A total of 68 specimens. Detailed information on the voucher, geographic location, date of collection, and collectors of studied collections is provided in the Table <xref ref-type="table" rid="T1">1</xref>.</p></tp:treatment-sec><tp:treatment-sec sec-type="distribution" id="SECID0EBJBG"><title>Distribution.</title><p>Widely distributed worldwide.</p></tp:treatment-sec><tp:treatment-sec sec-type="notes" id="SECID0EGJBG"><title>Notes.</title><p><italic><tp:taxon-name><tp:taxon-name-part taxon-name-part-type="genus" reg="Lycogala">Lycogala</tp:taxon-name-part><tp:taxon-name-part taxon-name-part-type="species" reg="epidendrum">epidendrum</tp:taxon-name-part></tp:taxon-name></italic> has an extensive distribution and the most variable morphology within the genus (<xref ref-type="bibr" rid="B16">Leontyev et al. 2023b</xref>). In this study, out of 163 specimens of <italic><tp:taxon-name><tp:taxon-name-part taxon-name-part-type="genus" reg="Lycogala">Lycogala</tp:taxon-name-part></tp:taxon-name></italic> from subtropical China, 68 specimens were identified as <italic><tp:taxon-name><tp:taxon-name-part taxon-name-part-type="genus" reg="Lycogala">L.</tp:taxon-name-part><tp:taxon-name-part taxon-name-part-type="species" reg="epidendrum">epidendrum</tp:taxon-name-part></tp:taxon-name></italic>, with further molecular confirmation of the identification (Suppl. material <xref ref-type="supplementary-material" rid="S6">6</xref>). The most obvious characteristic of <italic><tp:taxon-name><tp:taxon-name-part taxon-name-part-type="genus" reg="Lycogala">L.</tp:taxon-name-part><tp:taxon-name-part taxon-name-part-type="species" reg="epidendrum">epidendrum</tp:taxon-name-part></tp:taxon-name></italic> is the presence of very pale, irregular vesicles, faintly visible under RL, as well as the whitish strands of dried slime between the vesicles (<xref ref-type="bibr" rid="B16">Leontyev et al. 2023b</xref>). In addition, large sporocarps, rather irregular in shape and forming vast groups, may distinguish the <italic><tp:taxon-name><tp:taxon-name-part taxon-name-part-type="genus" reg="Lycogala">L.</tp:taxon-name-part><tp:taxon-name-part taxon-name-part-type="species" reg="epidendrum">epidendrum</tp:taxon-name-part></tp:taxon-name></italic>. However, the morphology of <italic><tp:taxon-name><tp:taxon-name-part taxon-name-part-type="genus" reg="Lycogala">L.</tp:taxon-name-part><tp:taxon-name-part taxon-name-part-type="species" reg="epidendrum">epidendrum</tp:taxon-name-part></tp:taxon-name></italic> exhibits polymorphism. Some of our collections of <italic><tp:taxon-name><tp:taxon-name-part taxon-name-part-type="genus" reg="Lycogala">L.</tp:taxon-name-part><tp:taxon-name-part taxon-name-part-type="species" reg="epidendrum">epidendrum</tp:taxon-name-part></tp:taxon-name></italic> consist of a few small sporocarps. This means that although the definition of <italic><tp:taxon-name><tp:taxon-name-part taxon-name-part-type="genus" reg="Lycogala">L.</tp:taxon-name-part><tp:taxon-name-part taxon-name-part-type="species" reg="epidendrum">epidendrum</tp:taxon-name-part></tp:taxon-name></italic> has been narrowed down, it is still a large species complex. This is further confirmed in the species delimitation results of <abbrev xmlns:xlink="http://www.w3.org/1999/xlink" xlink:title="Assemble Species by Automatic Partitioning" id="ABBRID0EPMBG" xlink:type="simple">ASAP</abbrev>. Five of ten partitions created by this service separate <italic><tp:taxon-name><tp:taxon-name-part taxon-name-part-type="genus" reg="Lycogala">L.</tp:taxon-name-part><tp:taxon-name-part taxon-name-part-type="species" reg="epidendrum">epidendrum</tp:taxon-name-part></tp:taxon-name></italic> into several species (Suppl. material <xref ref-type="supplementary-material" rid="S7">7</xref>). More studies, including recombination tests and multigene approaches, are needed to clarify whether <italic><tp:taxon-name><tp:taxon-name-part taxon-name-part-type="genus" reg="Lycogala">L.</tp:taxon-name-part><tp:taxon-name-part taxon-name-part-type="species" reg="epidendrum">epidendrum</tp:taxon-name-part></tp:taxon-name></italic> is a species complex or complex species.</p></tp:treatment-sec><tp:treatment-sec><!--Section generated to contain objects referenced in tp:taxon-treatment.--><table-wrap id="T1" position="float" orientation="portrait"><label>Table 1.</label><caption><p>The information of the specimens used for DNA extraction and sequence generation in this study.</p></caption><table id="TID0E5IBI" rules="all"><tbody><tr><th rowspan="2" colspan="1">Voucher</th><th rowspan="2" colspan="1">Species</th><th rowspan="1" colspan="2">GenBank accession No.</th><th rowspan="2" colspan="1">Geographic location</th><th rowspan="2" colspan="1">GPS coordinates (Latitude, Longitude)</th><th rowspan="2" colspan="1">Date of collection</th></tr><tr><th rowspan="1" colspan="1">
                  <italic>SSU</italic>
                </th><th rowspan="1" colspan="1">
                  <italic> COI</italic>
                </th></tr><tr><td rowspan="1" colspan="1"><abbrev xmlns:xlink="http://www.w3.org/1999/xlink" content-type="institution" xlink:title="Herbarium of Fungi of Nanjing Normal University" id="ABBRID0E21AK" xlink:type="simple">HFNNU</abbrev> 9992</td><td rowspan="1" colspan="1">
                  <italic>
                    <tp:taxon-name><tp:taxon-name-part taxon-name-part-type="genus" reg="Lycogala">Lycogala</tp:taxon-name-part><tp:taxon-name-part taxon-name-part-type="species" reg="conicum">conicum</tp:taxon-name-part></tp:taxon-name>
                  </italic>
                </td><td rowspan="1" colspan="1" style="color: #537f8b">
                  <ext-link xmlns:xlink="http://www.w3.org/1999/xlink" xlink:href="PQ685963" ext-link-type="gen" xlink:type="simple">PQ685963</ext-link>
                </td><td rowspan="1" colspan="1">—</td><td rowspan="1" colspan="1">Zhejiang Province: Tianmu Mountain National Nature Reserve</td><td rowspan="1" colspan="1">—</td><td rowspan="1" colspan="1">18-Jun-24</td></tr><tr><td rowspan="1" colspan="1"><abbrev xmlns:xlink="http://www.w3.org/1999/xlink" content-type="institution" xlink:title="Herbarium of Fungi of Nanjing Normal University" id="ABBRID0EN3AK" xlink:type="simple">HFNNU</abbrev> 9993</td><td rowspan="1" colspan="1">
                  <italic>
                    <tp:taxon-name><tp:taxon-name-part taxon-name-part-type="genus" reg="Lycogala">Lycogala</tp:taxon-name-part><tp:taxon-name-part taxon-name-part-type="species" reg="skovorodaense">skovorodaense</tp:taxon-name-part></tp:taxon-name>
                  </italic>
                </td><td rowspan="1" colspan="1" style="color: #537f8b">
                  <ext-link xmlns:xlink="http://www.w3.org/1999/xlink" xlink:href="PQ685964" ext-link-type="gen" xlink:type="simple">PQ685964</ext-link>
                </td><td rowspan="1" colspan="1" style="color: #537f8b">
                  <ext-link xmlns:xlink="http://www.w3.org/1999/xlink" xlink:href="PQ728408" ext-link-type="gen" xlink:type="simple">PQ728408</ext-link>
                </td><td rowspan="1" colspan="1">Zhejiang Province: Tianmu Mountain National Nature Reserve</td><td rowspan="1" colspan="1">
                  <named-content xmlns:xlink="http://www.w3.org/1999/xlink" content-type="dwc:verbatimCoordinates" xlink:type="simple">
                    <named-content content-type="geo-json" specific-use="{&#34;type&#34;:&#34;Point&#34;,&#34;coordinates&#34;:[119.454300,30.329900]}" id="NCID0EC5AK" xlink:type="simple">30.3299°N, 119.4543°E</named-content>
                  </named-content>
                </td><td rowspan="1" colspan="1">18-Jun-24</td></tr><tr><td rowspan="1" colspan="1"><abbrev xmlns:xlink="http://www.w3.org/1999/xlink" content-type="institution" xlink:title="Herbarium of Fungi of Nanjing Normal University" id="ABBRID0EP5AK" xlink:type="simple">HFNNU</abbrev> 9994</td><td rowspan="1" colspan="1">
                  <italic>
                    <tp:taxon-name><tp:taxon-name-part taxon-name-part-type="genus" reg="Lycogala">Lycogala</tp:taxon-name-part><tp:taxon-name-part taxon-name-part-type="species" reg="epidendrum">epidendrum</tp:taxon-name-part></tp:taxon-name>
                  </italic>
                </td><td rowspan="1" colspan="1" style="color: #537f8b">
                  <ext-link xmlns:xlink="http://www.w3.org/1999/xlink" xlink:href="PQ685965" ext-link-type="gen" xlink:type="simple">PQ685965</ext-link>
                </td><td rowspan="1" colspan="1" style="color: #537f8b">
                  <ext-link xmlns:xlink="http://www.w3.org/1999/xlink" xlink:href="PQ728409" ext-link-type="gen" xlink:type="simple">PQ728409</ext-link>
                </td><td rowspan="1" colspan="1">Zhejiang Province: Tianmu Mountain National Nature Reserve</td><td rowspan="1" colspan="1">
                  <named-content xmlns:xlink="http://www.w3.org/1999/xlink" content-type="dwc:verbatimCoordinates" xlink:type="simple">
                    <named-content content-type="geo-json" specific-use="{&#34;type&#34;:&#34;Point&#34;,&#34;coordinates&#34;:[119.449900,30.334600]}" id="NCID0EEABK" xlink:type="simple">30.3346°N, 119.4499°E</named-content>
                  </named-content>
                </td><td rowspan="1" colspan="1">18-Jun-24</td></tr><tr><td rowspan="1" colspan="1"><abbrev xmlns:xlink="http://www.w3.org/1999/xlink" content-type="institution" xlink:title="Herbarium of Fungi of Nanjing Normal University" id="ABBRID0ERABK" xlink:type="simple">HFNNU</abbrev> 9995</td><td rowspan="1" colspan="1">
                  <italic>
                    <tp:taxon-name><tp:taxon-name-part taxon-name-part-type="genus" reg="Lycogala">Lycogala</tp:taxon-name-part><tp:taxon-name-part taxon-name-part-type="species" reg="alisaulianovae">alisaulianovae</tp:taxon-name-part></tp:taxon-name>
                  </italic>
                </td><td rowspan="1" colspan="1" style="color: #537f8b">
                  <ext-link xmlns:xlink="http://www.w3.org/1999/xlink" xlink:href="PQ685966" ext-link-type="gen" xlink:type="simple">PQ685966</ext-link>
                </td><td rowspan="1" colspan="1">—</td><td rowspan="1" colspan="1">Zhejiang Province: Tianmu Mountain National Nature Reserve</td><td rowspan="1" colspan="1">
                  <named-content xmlns:xlink="http://www.w3.org/1999/xlink" content-type="dwc:verbatimCoordinates" xlink:type="simple">
                    <named-content content-type="geo-json" specific-use="{&#34;type&#34;:&#34;Point&#34;,&#34;coordinates&#34;:[119.453800,30.323400]}" id="NCID0E6BBK" xlink:type="simple">30.3234°N, 119.4538°E</named-content>
                  </named-content>
                </td><td rowspan="1" colspan="1">18-Jun-24</td></tr><tr><td rowspan="1" colspan="1"><abbrev xmlns:xlink="http://www.w3.org/1999/xlink" content-type="institution" xlink:title="Herbarium of Fungi of Nanjing Normal University" id="ABBRID0EMCBK" xlink:type="simple">HFNNU</abbrev> 10815</td><td rowspan="1" colspan="1">
                  <italic>
                    <tp:taxon-name><tp:taxon-name-part taxon-name-part-type="genus" reg="Lycogala">Lycogala</tp:taxon-name-part><tp:taxon-name-part taxon-name-part-type="species" reg="skovorodaense">skovorodaense</tp:taxon-name-part></tp:taxon-name>
                  </italic>
                </td><td rowspan="1" colspan="1" style="color: #537f8b">
                  <ext-link xmlns:xlink="http://www.w3.org/1999/xlink" xlink:href="PQ685811" ext-link-type="gen" xlink:type="simple">PQ685811</ext-link>
                </td><td rowspan="1" colspan="1" style="color: #537f8b">
                  <ext-link xmlns:xlink="http://www.w3.org/1999/xlink" xlink:href="PQ728311" ext-link-type="gen" xlink:type="simple">PQ728311</ext-link>
                </td><td rowspan="1" colspan="1">Jiangsu Province: Zijin Mountain National Forest Park</td><td rowspan="1" colspan="1">
                  <named-content xmlns:xlink="http://www.w3.org/1999/xlink" content-type="dwc:verbatimCoordinates" xlink:type="simple">
                    <named-content content-type="geo-json" specific-use="{&#34;type&#34;:&#34;Point&#34;,&#34;coordinates&#34;:[118.844400,32.080600]}" id="NCID0EBEBK" xlink:type="simple">32.0806°N, 118.8444°E</named-content>
                  </named-content>
                </td><td rowspan="1" colspan="1">20-Jul-24</td></tr><tr><td rowspan="1" colspan="1"><abbrev xmlns:xlink="http://www.w3.org/1999/xlink" content-type="institution" xlink:title="Herbarium of Fungi of Nanjing Normal University" id="ABBRID0EOEBK" xlink:type="simple">HFNNU</abbrev> 10816</td><td rowspan="1" colspan="1">
                  <italic>
                    <tp:taxon-name><tp:taxon-name-part taxon-name-part-type="genus" reg="Lycogala">Lycogala</tp:taxon-name-part><tp:taxon-name-part taxon-name-part-type="species" reg="skovorodaense">skovorodaense</tp:taxon-name-part></tp:taxon-name>
                  </italic>
                </td><td rowspan="1" colspan="1" style="color: #537f8b">
                  <ext-link xmlns:xlink="http://www.w3.org/1999/xlink" xlink:href="PQ685812" ext-link-type="gen" xlink:type="simple">PQ685812</ext-link>
                </td><td rowspan="1" colspan="1" style="color: #537f8b">
                  <ext-link xmlns:xlink="http://www.w3.org/1999/xlink" xlink:href="PQ728312" ext-link-type="gen" xlink:type="simple">PQ728312</ext-link>
                </td><td rowspan="1" colspan="1">Jiangsu Province: Zijin Mountain National Forest Park</td><td rowspan="1" colspan="1">
                  <named-content xmlns:xlink="http://www.w3.org/1999/xlink" content-type="dwc:verbatimCoordinates" xlink:type="simple">
                    <named-content content-type="geo-json" specific-use="{&#34;type&#34;:&#34;Point&#34;,&#34;coordinates&#34;:[118.844700,32.076900]}" id="NCID0EDGBK" xlink:type="simple">32.0769°N, 118.8447°E</named-content>
                  </named-content>
                </td><td rowspan="1" colspan="1">20-Jul-24</td></tr><tr><td rowspan="1" colspan="1"><abbrev xmlns:xlink="http://www.w3.org/1999/xlink" content-type="institution" xlink:title="Herbarium of Fungi of Nanjing Normal University" id="ABBRID0EQGBK" xlink:type="simple">HFNNU</abbrev> 10817</td><td rowspan="1" colspan="1">
                  <italic>
                    <tp:taxon-name><tp:taxon-name-part taxon-name-part-type="genus" reg="Lycogala">Lycogala</tp:taxon-name-part><tp:taxon-name-part taxon-name-part-type="species" reg="fossiculatum">fossiculatum</tp:taxon-name-part></tp:taxon-name>
                  </italic>
                </td><td rowspan="1" colspan="1" style="color: #537f8b">
                  <ext-link xmlns:xlink="http://www.w3.org/1999/xlink" xlink:href="PQ685813" ext-link-type="gen" xlink:type="simple">PQ685813</ext-link>
                </td><td rowspan="1" colspan="1">—</td><td rowspan="1" colspan="1">Jiangsu Province: Zijin Mountain National Forest Park</td><td rowspan="1" colspan="1">
                  <named-content xmlns:xlink="http://www.w3.org/1999/xlink" content-type="dwc:verbatimCoordinates" xlink:type="simple">
                    <named-content content-type="geo-json" specific-use="{&#34;type&#34;:&#34;Point&#34;,&#34;coordinates&#34;:[118.876100,32.062200]}" id="NCID0E5HBK" xlink:type="simple">32.0622°N, 118.8761°E</named-content>
                  </named-content>
                </td><td rowspan="1" colspan="1">18-Jul-24</td></tr><tr><td rowspan="1" colspan="1"><abbrev xmlns:xlink="http://www.w3.org/1999/xlink" content-type="institution" xlink:title="Herbarium of Fungi of Nanjing Normal University" id="ABBRID0ELIBK" xlink:type="simple">HFNNU</abbrev> 10818</td><td rowspan="1" colspan="1"><italic><tp:taxon-name><tp:taxon-name-part taxon-name-part-type="genus" reg="Lycogala">Lycogala</tp:taxon-name-part></tp:taxon-name> “densum</italic>”</td><td rowspan="1" colspan="1" style="color: #537f8b">
                  <ext-link xmlns:xlink="http://www.w3.org/1999/xlink" xlink:href="PQ685814" ext-link-type="gen" xlink:type="simple">PQ685814</ext-link>
                </td><td rowspan="1" colspan="1" style="color: #537f8b">
                  <ext-link xmlns:xlink="http://www.w3.org/1999/xlink" xlink:href="PQ728313" ext-link-type="gen" xlink:type="simple">PQ728313</ext-link>
                </td><td rowspan="1" colspan="1">Zhejiang Province: Tianmu Mountain National Nature Reserve</td><td rowspan="1" colspan="1">
                  <named-content xmlns:xlink="http://www.w3.org/1999/xlink" content-type="dwc:verbatimCoordinates" xlink:type="simple">
                    <named-content content-type="geo-json" specific-use="{&#34;type&#34;:&#34;Point&#34;,&#34;coordinates&#34;:[119.443300,30.344000]}" id="NCID0E4JBK" xlink:type="simple">30.344°N, 119.4433°E</named-content>
                  </named-content>
                </td><td rowspan="1" colspan="1">18-Jun-24</td></tr><tr><td rowspan="1" colspan="1">
                  <bold><abbrev xmlns:xlink="http://www.w3.org/1999/xlink" content-type="institution" xlink:title="Herbarium of Fungi of Nanjing Normal University" id="ABBRID0EMKBK" xlink:type="simple">HFNNU</abbrev> 10819</bold>
                </td><td rowspan="1" colspan="1">
                  <bold>
                    <italic>
                      <tp:taxon-name><tp:taxon-name-part taxon-name-part-type="genus" reg="Lycogala">Lycogala</tp:taxon-name-part><tp:taxon-name-part taxon-name-part-type="species" reg="planovesiculiferum">planovesiculiferum</tp:taxon-name-part></tp:taxon-name>
                    </italic>
                  </bold>
                </td><td rowspan="1" colspan="1" style="color: #537f8b">
                  <bold>
                    <ext-link xmlns:xlink="http://www.w3.org/1999/xlink" xlink:href="PQ685815" ext-link-type="gen" xlink:type="simple">PQ685815</ext-link>
                  </bold>
                </td><td rowspan="1" colspan="1" style="color: #537f8b">
                  <bold>
                    <ext-link xmlns:xlink="http://www.w3.org/1999/xlink" xlink:href="PQ728314" ext-link-type="gen" xlink:type="simple">PQ728314</ext-link>
                  </bold>
                </td><td rowspan="1" colspan="1">
                  <bold>Zhejiang Province: Tianmu Mountain National Nature Reserve</bold>
                </td><td rowspan="1" colspan="1">
                  <bold>
                    <named-content xmlns:xlink="http://www.w3.org/1999/xlink" content-type="dwc:verbatimCoordinates" xlink:type="simple">
                      <named-content content-type="geo-json" specific-use="{&#34;type&#34;:&#34;Point&#34;,&#34;coordinates&#34;:[119.456200,30.323300]}" id="NCID0EQMBK" xlink:type="simple">30.3233°N, 119.4562°E</named-content>
                    </named-content>
                  </bold>
                </td><td rowspan="1" colspan="1">
                  <bold>17-Jun-24</bold>
                </td></tr><tr><td rowspan="1" colspan="1">
                  <bold><abbrev xmlns:xlink="http://www.w3.org/1999/xlink" content-type="institution" xlink:title="Herbarium of Fungi of Nanjing Normal University" id="ABBRID0EDNBK" xlink:type="simple">HFNNU</abbrev> 10820</bold>
                </td><td rowspan="1" colspan="1">
                  <bold>
                    <italic>
                      <tp:taxon-name><tp:taxon-name-part taxon-name-part-type="genus" reg="Lycogala">Lycogala</tp:taxon-name-part><tp:taxon-name-part taxon-name-part-type="species" reg="planovesiculiferum">planovesiculiferum</tp:taxon-name-part></tp:taxon-name>
                    </italic>
                  </bold>
                </td><td rowspan="1" colspan="1" style="color: #537f8b">
                  <bold>
                    <ext-link xmlns:xlink="http://www.w3.org/1999/xlink" xlink:href="PQ685816" ext-link-type="gen" xlink:type="simple">PQ685816</ext-link>
                  </bold>
                </td><td rowspan="1" colspan="1" style="color: #537f8b">
                  <bold>
                    <ext-link xmlns:xlink="http://www.w3.org/1999/xlink" xlink:href="PQ728315" ext-link-type="gen" xlink:type="simple">PQ728315</ext-link>
                  </bold>
                </td><td rowspan="1" colspan="1">
                  <bold>Zhejiang Province: Tianmu Mountain National Nature Reserve</bold>
                </td><td rowspan="1" colspan="1">
                  <bold>
                    <named-content xmlns:xlink="http://www.w3.org/1999/xlink" content-type="dwc:verbatimCoordinates" xlink:type="simple">
                      <named-content content-type="geo-json" specific-use="{&#34;type&#34;:&#34;Point&#34;,&#34;coordinates&#34;:[119.446600,30.349600]}" id="NCID0EHPBK" xlink:type="simple">30.3496°N, 119.4466°E</named-content>
                    </named-content>
                  </bold>
                </td><td rowspan="1" colspan="1">
                  <bold>18-Jun-24</bold>
                </td></tr><tr><td rowspan="1" colspan="1">
                  <bold><abbrev xmlns:xlink="http://www.w3.org/1999/xlink" content-type="institution" xlink:title="Herbarium of Fungi of Nanjing Normal University" id="ABBRID0E1PBK" xlink:type="simple">HFNNU</abbrev> 10821</bold>
                </td><td rowspan="1" colspan="1">
                  <bold>
                    <italic>
                      <tp:taxon-name><tp:taxon-name-part taxon-name-part-type="genus" reg="Lycogala">Lycogala</tp:taxon-name-part><tp:taxon-name-part taxon-name-part-type="species" reg="planovesiculiferum">planovesiculiferum</tp:taxon-name-part></tp:taxon-name>
                    </italic>
                  </bold>
                </td><td rowspan="1" colspan="1" style="color: #537f8b">
                  <bold>
                    <ext-link xmlns:xlink="http://www.w3.org/1999/xlink" xlink:href="PQ685817" ext-link-type="gen" xlink:type="simple">PQ685817</ext-link>
                  </bold>
                </td><td rowspan="1" colspan="1" style="color: #537f8b">
                  <bold>
                    <ext-link xmlns:xlink="http://www.w3.org/1999/xlink" xlink:href="PQ728316" ext-link-type="gen" xlink:type="simple">PQ728316</ext-link>
                  </bold>
                </td><td rowspan="1" colspan="1">
                  <bold>Zhejiang Province: Tianmu Mountain National Nature Reserve</bold>
                </td><td rowspan="1" colspan="1">
                  <bold>
                    <named-content xmlns:xlink="http://www.w3.org/1999/xlink" content-type="dwc:verbatimCoordinates" xlink:type="simple">
                      <named-content content-type="geo-json" specific-use="{&#34;type&#34;:&#34;Point&#34;,&#34;coordinates&#34;:[119.441100,30.346900]}" id="NCID0E5RBK" xlink:type="simple">30.3469°N, 119.4411°E</named-content>
                    </named-content>
                  </bold>
                </td><td rowspan="1" colspan="1">
                  <bold>18-Jun-24</bold>
                </td></tr><tr><td rowspan="1" colspan="1"><abbrev xmlns:xlink="http://www.w3.org/1999/xlink" content-type="institution" xlink:title="Herbarium of Fungi of Nanjing Normal University" id="ABBRID0EPSBK" xlink:type="simple">HFNNU</abbrev> 10822</td><td rowspan="1" colspan="1">
                  <italic>
                    <tp:taxon-name><tp:taxon-name-part taxon-name-part-type="genus" reg="Lycogala">Lycogala</tp:taxon-name-part><tp:taxon-name-part taxon-name-part-type="species" reg="succineum">succineum</tp:taxon-name-part></tp:taxon-name>
                  </italic>
                </td><td rowspan="1" colspan="1" style="color: #537f8b">
                  <ext-link xmlns:xlink="http://www.w3.org/1999/xlink" xlink:href="PQ685818" ext-link-type="gen" xlink:type="simple">PQ685818</ext-link>
                </td><td rowspan="1" colspan="1" style="color: #537f8b">
                  <ext-link xmlns:xlink="http://www.w3.org/1999/xlink" xlink:href="PQ728317" ext-link-type="gen" xlink:type="simple">PQ728317</ext-link>
                </td><td rowspan="1" colspan="1">Jiangsu Province: Zijin Mountain National Forest Park</td><td rowspan="1" colspan="1">
                  <named-content xmlns:xlink="http://www.w3.org/1999/xlink" content-type="dwc:verbatimCoordinates" xlink:type="simple">
                    <named-content content-type="geo-json" specific-use="{&#34;type&#34;:&#34;Point&#34;,&#34;coordinates&#34;:[118.867800,32.058700]}" id="NCID0EEUBK" xlink:type="simple">32.0587°N, 118.8678°E</named-content>
                  </named-content>
                </td><td rowspan="1" colspan="1">20-Jul-24</td></tr><tr><td rowspan="1" colspan="1"><abbrev xmlns:xlink="http://www.w3.org/1999/xlink" content-type="institution" xlink:title="Herbarium of Fungi of Nanjing Normal University" id="ABBRID0ERUBK" xlink:type="simple">HFNNU</abbrev> 10823</td><td rowspan="1" colspan="1"><italic><tp:taxon-name><tp:taxon-name-part taxon-name-part-type="genus" reg="Lycogala">Lycogala</tp:taxon-name-part></tp:taxon-name> “microcarpum</italic>”</td><td rowspan="1" colspan="1" style="color: #537f8b">
                  <ext-link xmlns:xlink="http://www.w3.org/1999/xlink" xlink:href="PQ685819" ext-link-type="gen" xlink:type="simple">PQ685819</ext-link>
                </td><td rowspan="1" colspan="1" style="color: #537f8b">
                  <ext-link xmlns:xlink="http://www.w3.org/1999/xlink" xlink:href="PQ728318" ext-link-type="gen" xlink:type="simple">PQ728318</ext-link>
                </td><td rowspan="1" colspan="1">Jiangsu Province: Zijin Mountain National Forest Park</td><td rowspan="1" colspan="1">
                  <named-content xmlns:xlink="http://www.w3.org/1999/xlink" content-type="dwc:verbatimCoordinates" xlink:type="simple">
                    <named-content content-type="geo-json" specific-use="{&#34;type&#34;:&#34;Point&#34;,&#34;coordinates&#34;:[118.855500,32.082800]}" id="NCID0EDWBK" xlink:type="simple">32.0828°N, 118.8555°E</named-content>
                  </named-content>
                </td><td rowspan="1" colspan="1">18-Jul-24</td></tr><tr><td rowspan="1" colspan="1"><abbrev xmlns:xlink="http://www.w3.org/1999/xlink" content-type="institution" xlink:title="Herbarium of Fungi of Nanjing Normal University" id="ABBRID0EQWBK" xlink:type="simple">HFNNU</abbrev> 10824</td><td rowspan="1" colspan="1"><italic><tp:taxon-name><tp:taxon-name-part taxon-name-part-type="genus" reg="Lycogala">Lycogala</tp:taxon-name-part></tp:taxon-name> “microcarpum</italic>”</td><td rowspan="1" colspan="1" style="color: #537f8b">
                  <ext-link xmlns:xlink="http://www.w3.org/1999/xlink" xlink:href="PQ685820" ext-link-type="gen" xlink:type="simple">PQ685820</ext-link>
                </td><td rowspan="1" colspan="1" style="color: #537f8b">
                  <ext-link xmlns:xlink="http://www.w3.org/1999/xlink" xlink:href="PQ728319" ext-link-type="gen" xlink:type="simple">PQ728319</ext-link>
                </td><td rowspan="1" colspan="1">Jiangsu Province: Zijin Mountain National Forest Park</td><td rowspan="1" colspan="1">
                  <named-content xmlns:xlink="http://www.w3.org/1999/xlink" content-type="dwc:verbatimCoordinates" xlink:type="simple">
                    <named-content content-type="geo-json" specific-use="{&#34;type&#34;:&#34;Point&#34;,&#34;coordinates&#34;:[118.851600,32.085400]}" id="NCID0ECYBK" xlink:type="simple">32.0854°N, 118.8516°E</named-content>
                  </named-content>
                </td><td rowspan="1" colspan="1">20-Jul-24</td></tr><tr><td rowspan="1" colspan="1"><abbrev xmlns:xlink="http://www.w3.org/1999/xlink" content-type="institution" xlink:title="Herbarium of Fungi of Nanjing Normal University" id="ABBRID0EPYBK" xlink:type="simple">HFNNU</abbrev> 10825</td><td rowspan="1" colspan="1"><italic><tp:taxon-name><tp:taxon-name-part taxon-name-part-type="genus" reg="Lycogala">Lycogala</tp:taxon-name-part></tp:taxon-name> “microcarpum</italic>”</td><td rowspan="1" colspan="1" style="color: #537f8b">
                  <ext-link xmlns:xlink="http://www.w3.org/1999/xlink" xlink:href="PQ685821" ext-link-type="gen" xlink:type="simple">PQ685821</ext-link>
                </td><td rowspan="1" colspan="1" style="color: #537f8b">
                  <ext-link xmlns:xlink="http://www.w3.org/1999/xlink" xlink:href="PQ728320" ext-link-type="gen" xlink:type="simple">PQ728320</ext-link>
                </td><td rowspan="1" colspan="1">Jiangsu Province: Zijin Mountain National Forest Park</td><td rowspan="1" colspan="1">
                  <named-content xmlns:xlink="http://www.w3.org/1999/xlink" content-type="dwc:verbatimCoordinates" xlink:type="simple">
                    <named-content content-type="geo-json" specific-use="{&#34;type&#34;:&#34;Point&#34;,&#34;coordinates&#34;:[118.870900,32.082400]}" id="NCID0EB1BK" xlink:type="simple">32.0824°N, 118.8709°E</named-content>
                  </named-content>
                </td><td rowspan="1" colspan="1">20-Jul-24</td></tr><tr><td rowspan="1" colspan="1">
                  <bold><abbrev xmlns:xlink="http://www.w3.org/1999/xlink" content-type="institution" xlink:title="Herbarium of Fungi of Nanjing Normal University" id="ABBRID0EQ1BK" xlink:type="simple">HFNNU</abbrev> 10826</bold>
                </td><td rowspan="1" colspan="1">
                  <bold>
                    <italic>
                      <tp:taxon-name><tp:taxon-name-part taxon-name-part-type="genus" reg="Lycogala">Lycogala</tp:taxon-name-part><tp:taxon-name-part taxon-name-part-type="species" reg="annulatum">annulatum</tp:taxon-name-part></tp:taxon-name>
                    </italic>
                  </bold>
                </td><td rowspan="1" colspan="1" style="color: #537f8b">
                  <bold>
                    <ext-link xmlns:xlink="http://www.w3.org/1999/xlink" xlink:href="PQ685822" ext-link-type="gen" xlink:type="simple">PQ685822</ext-link>
                  </bold>
                </td><td rowspan="1" colspan="1" style="color: #537f8b">
                  <bold>
                    <ext-link xmlns:xlink="http://www.w3.org/1999/xlink" xlink:href="PQ728321" ext-link-type="gen" xlink:type="simple">PQ728321</ext-link>
                  </bold>
                </td><td rowspan="1" colspan="1">
                  <bold>Zhejiang Province: Tianmu Mountain National Nature Reserve</bold>
                </td><td rowspan="1" colspan="1">
                  <bold>
                    <named-content xmlns:xlink="http://www.w3.org/1999/xlink" content-type="dwc:verbatimCoordinates" xlink:type="simple">
                      <named-content content-type="geo-json" specific-use="{&#34;type&#34;:&#34;Point&#34;,&#34;coordinates&#34;:[119.456200,30.322700]}" id="NCID0EU3BK" xlink:type="simple">30.3227°N, 119.4562°E</named-content>
                    </named-content>
                  </bold>
                </td><td rowspan="1" colspan="1">
                  <bold>16-Jun-24</bold>
                </td></tr><tr><td rowspan="1" colspan="1">
                  <bold><abbrev xmlns:xlink="http://www.w3.org/1999/xlink" content-type="institution" xlink:title="Herbarium of Fungi of Nanjing Normal University" id="ABBRID0EH4BK" xlink:type="simple">HFNNU</abbrev> 10827</bold>
                </td><td rowspan="1" colspan="1">
                  <bold>
                    <italic>
                      <tp:taxon-name><tp:taxon-name-part taxon-name-part-type="genus" reg="Lycogala">Lycogala</tp:taxon-name-part><tp:taxon-name-part taxon-name-part-type="species" reg="annulatum">annulatum</tp:taxon-name-part></tp:taxon-name>
                    </italic>
                  </bold>
                </td><td rowspan="1" colspan="1" style="color: #537f8b">
                  <bold>
                    <ext-link xmlns:xlink="http://www.w3.org/1999/xlink" xlink:href="PQ685823" ext-link-type="gen" xlink:type="simple">PQ685823</ext-link>
                  </bold>
                </td><td rowspan="1" colspan="1" style="color: #537f8b">
                  <bold>
                    <ext-link xmlns:xlink="http://www.w3.org/1999/xlink" xlink:href="PQ728322" ext-link-type="gen" xlink:type="simple">PQ728322</ext-link>
                  </bold>
                </td><td rowspan="1" colspan="1">
                  <bold>Zhejiang Province: Tianmu Mountain National Nature Reserve</bold>
                </td><td rowspan="1" colspan="1">
                  <bold>
                    <named-content xmlns:xlink="http://www.w3.org/1999/xlink" content-type="dwc:verbatimCoordinates" xlink:type="simple">
                      <named-content content-type="geo-json" specific-use="{&#34;type&#34;:&#34;Point&#34;,&#34;coordinates&#34;:[119.445600,30.346300]}" id="NCID0EL6BK" xlink:type="simple">30.3463°N, 119.4456°E</named-content>
                    </named-content>
                  </bold>
                </td><td rowspan="1" colspan="1">
                  <bold>17-Jun-24</bold>
                </td></tr><tr><td rowspan="1" colspan="1"><abbrev xmlns:xlink="http://www.w3.org/1999/xlink" content-type="institution" xlink:title="Herbarium of Fungi of Nanjing Normal University" id="ABBRID0E36BK" xlink:type="simple">HFNNU</abbrev> 10828</td><td rowspan="1" colspan="1">
                  <italic>
                    <tp:taxon-name><tp:taxon-name-part taxon-name-part-type="genus" reg="Lycogala">Lycogala</tp:taxon-name-part><tp:taxon-name-part taxon-name-part-type="species" reg="succineum">succineum</tp:taxon-name-part></tp:taxon-name>
                  </italic>
                </td><td rowspan="1" colspan="1" style="color: #537f8b">
                  <ext-link xmlns:xlink="http://www.w3.org/1999/xlink" xlink:href="PQ685824" ext-link-type="gen" xlink:type="simple">PQ685824</ext-link>
                </td><td rowspan="1" colspan="1" style="color: #537f8b">
                  <ext-link xmlns:xlink="http://www.w3.org/1999/xlink" xlink:href="PQ728323" ext-link-type="gen" xlink:type="simple">PQ728323</ext-link>
                </td><td rowspan="1" colspan="1">Jiangsu Province: Zijin Mountain National Forest Park</td><td rowspan="1" colspan="1">
                  <named-content xmlns:xlink="http://www.w3.org/1999/xlink" content-type="dwc:verbatimCoordinates" xlink:type="simple">
                    <named-content content-type="geo-json" specific-use="{&#34;type&#34;:&#34;Point&#34;,&#34;coordinates&#34;:[118.874800,32.062300]}" id="NCID0ERBCK" xlink:type="simple">32.0623°N, 118.8748°E</named-content>
                  </named-content>
                </td><td rowspan="1" colspan="1">18-Jul-24</td></tr><tr><td rowspan="1" colspan="1">
                  <bold><abbrev xmlns:xlink="http://www.w3.org/1999/xlink" content-type="institution" xlink:title="Herbarium of Fungi of Nanjing Normal University" id="ABBRID0EACCK" xlink:type="simple">HFNNU</abbrev> 10829</bold>
                </td><td rowspan="1" colspan="1">
                  <bold>
                    <italic>
                      <tp:taxon-name><tp:taxon-name-part taxon-name-part-type="genus" reg="Lycogala">Lycogala</tp:taxon-name-part><tp:taxon-name-part taxon-name-part-type="species" reg="annulatum">annulatum</tp:taxon-name-part></tp:taxon-name>
                    </italic>
                  </bold>
                </td><td rowspan="1" colspan="1" style="color: #537f8b">
                  <bold>
                    <ext-link xmlns:xlink="http://www.w3.org/1999/xlink" xlink:href="PQ685825" ext-link-type="gen" xlink:type="simple">PQ685825</ext-link>
                  </bold>
                </td><td rowspan="1" colspan="1" style="color: #537f8b">
                  <bold>
                    <ext-link xmlns:xlink="http://www.w3.org/1999/xlink" xlink:href="PQ728324" ext-link-type="gen" xlink:type="simple">PQ728324</ext-link>
                  </bold>
                </td><td rowspan="1" colspan="1">
                  <bold>Zhejiang Province: Tianmu Mountain National Nature Reserve</bold>
                </td><td rowspan="1" colspan="1">
                  <bold>
                    <named-content xmlns:xlink="http://www.w3.org/1999/xlink" content-type="dwc:verbatimCoordinates" xlink:type="simple">
                      <named-content content-type="geo-json" specific-use="{&#34;type&#34;:&#34;Point&#34;,&#34;coordinates&#34;:[119.443600,30.345800]}" id="NCID0EEECK" xlink:type="simple">30.3458°N, 119.4436°E</named-content>
                    </named-content>
                  </bold>
                </td><td rowspan="1" colspan="1">
                  <bold>18-Jun-24</bold>
                </td></tr><tr><td rowspan="1" colspan="1"><abbrev xmlns:xlink="http://www.w3.org/1999/xlink" content-type="institution" xlink:title="Herbarium of Fungi of Nanjing Normal University" id="ABBRID0EVECK" xlink:type="simple">HFNNU</abbrev> 10830</td><td rowspan="1" colspan="1"><italic><tp:taxon-name><tp:taxon-name-part taxon-name-part-type="genus" reg="Lycogala">Lycogala</tp:taxon-name-part></tp:taxon-name> “guttatum</italic>”</td><td rowspan="1" colspan="1" style="color: #537f8b">
                  <ext-link xmlns:xlink="http://www.w3.org/1999/xlink" xlink:href="PQ685826" ext-link-type="gen" xlink:type="simple">PQ685826</ext-link>
                </td><td rowspan="1" colspan="1" style="color: #537f8b">
                  <ext-link xmlns:xlink="http://www.w3.org/1999/xlink" xlink:href="PQ728325" ext-link-type="gen" xlink:type="simple">PQ728325</ext-link>
                </td><td rowspan="1" colspan="1">Zhejiang Province: Tianmu Mountain National Nature Reserve</td><td rowspan="1" colspan="1">
                  <named-content xmlns:xlink="http://www.w3.org/1999/xlink" content-type="dwc:verbatimCoordinates" xlink:type="simple">
                    <named-content content-type="geo-json" specific-use="{&#34;type&#34;:&#34;Point&#34;,&#34;coordinates&#34;:[119.445700,30.341500]}" id="NCID0EHGCK" xlink:type="simple">30.3415°N, 119.4457°E</named-content>
                  </named-content>
                </td><td rowspan="1" colspan="1">18-Jun-24</td></tr><tr><td rowspan="1" colspan="1"><abbrev xmlns:xlink="http://www.w3.org/1999/xlink" content-type="institution" xlink:title="Herbarium of Fungi of Nanjing Normal University" id="ABBRID0EUGCK" xlink:type="simple">HFNNU</abbrev> 10831</td><td rowspan="1" colspan="1"><italic><tp:taxon-name><tp:taxon-name-part taxon-name-part-type="genus" reg="Lycogala">Lycogala</tp:taxon-name-part></tp:taxon-name> “guttatum</italic>”</td><td rowspan="1" colspan="1" style="color: #537f8b">
                  <ext-link xmlns:xlink="http://www.w3.org/1999/xlink" xlink:href="PQ685827" ext-link-type="gen" xlink:type="simple">PQ685827</ext-link>
                </td><td rowspan="1" colspan="1" style="color: #537f8b">
                  <ext-link xmlns:xlink="http://www.w3.org/1999/xlink" xlink:href="PQ728326" ext-link-type="gen" xlink:type="simple">PQ728326</ext-link>
                </td><td rowspan="1" colspan="1">Zhejiang Province: Tianmu Mountain National Nature Reserve</td><td rowspan="1" colspan="1">
                  <named-content xmlns:xlink="http://www.w3.org/1999/xlink" content-type="dwc:verbatimCoordinates" xlink:type="simple">
                    <named-content content-type="geo-json" specific-use="{&#34;type&#34;:&#34;Point&#34;,&#34;coordinates&#34;:[119.451000,30.348300]}" id="NCID0EGICK" xlink:type="simple">30.3483°N, 119.451°E</named-content>
                  </named-content>
                </td><td rowspan="1" colspan="1">18-Jun-24</td></tr><tr><td rowspan="1" colspan="1"><abbrev xmlns:xlink="http://www.w3.org/1999/xlink" content-type="institution" xlink:title="Herbarium of Fungi of Nanjing Normal University" id="ABBRID0ETICK" xlink:type="simple">HFNNU</abbrev> 10833</td><td rowspan="1" colspan="1">
                  <italic>
                    <tp:taxon-name><tp:taxon-name-part taxon-name-part-type="genus" reg="Lycogala">Lycogala</tp:taxon-name-part><tp:taxon-name-part taxon-name-part-type="species" reg="succineum">succineum</tp:taxon-name-part></tp:taxon-name>
                  </italic>
                </td><td rowspan="1" colspan="1" style="color: #537f8b">
                  <ext-link xmlns:xlink="http://www.w3.org/1999/xlink" xlink:href="PQ685828" ext-link-type="gen" xlink:type="simple">PQ685828</ext-link>
                </td><td rowspan="1" colspan="1" style="color: #537f8b">
                  <ext-link xmlns:xlink="http://www.w3.org/1999/xlink" xlink:href="PQ728327" ext-link-type="gen" xlink:type="simple">PQ728327</ext-link>
                </td><td rowspan="1" colspan="1">Jiangsu Province: Zijin Mountain National Forest Park</td><td rowspan="1" colspan="1">
                  <named-content xmlns:xlink="http://www.w3.org/1999/xlink" content-type="dwc:verbatimCoordinates" xlink:type="simple">
                    <named-content content-type="geo-json" specific-use="{&#34;type&#34;:&#34;Point&#34;,&#34;coordinates&#34;:[118.865700,32.059400]}" id="NCID0EIKCK" xlink:type="simple">32.0594°N, 118.8657°E</named-content>
                  </named-content>
                </td><td rowspan="1" colspan="1">20-Jul-24</td></tr><tr><td rowspan="1" colspan="1"><abbrev xmlns:xlink="http://www.w3.org/1999/xlink" content-type="institution" xlink:title="Herbarium of Fungi of Nanjing Normal University" id="ABBRID0EVKCK" xlink:type="simple">HFNNU</abbrev> 10834</td><td rowspan="1" colspan="1">
                  <italic>
                    <tp:taxon-name><tp:taxon-name-part taxon-name-part-type="genus" reg="Lycogala">Lycogala</tp:taxon-name-part><tp:taxon-name-part taxon-name-part-type="species" reg="succineum">succineum</tp:taxon-name-part></tp:taxon-name>
                  </italic>
                </td><td rowspan="1" colspan="1" style="color: #537f8b">
                  <ext-link xmlns:xlink="http://www.w3.org/1999/xlink" xlink:href="PQ685829" ext-link-type="gen" xlink:type="simple">PQ685829</ext-link>
                </td><td rowspan="1" colspan="1" style="color: #537f8b">
                  <ext-link xmlns:xlink="http://www.w3.org/1999/xlink" xlink:href="PQ728328" ext-link-type="gen" xlink:type="simple">PQ728328</ext-link>
                </td><td rowspan="1" colspan="1">Jiangsu Province: Zijin Mountain National Forest Park</td><td rowspan="1" colspan="1">
                  <named-content xmlns:xlink="http://www.w3.org/1999/xlink" content-type="dwc:verbatimCoordinates" xlink:type="simple">
                    <named-content content-type="geo-json" specific-use="{&#34;type&#34;:&#34;Point&#34;,&#34;coordinates&#34;:[118.869300,32.057200]}" id="NCID0EKMCK" xlink:type="simple">32.0572°N, 118.8693°E</named-content>
                  </named-content>
                </td><td rowspan="1" colspan="1">20-Jul-24</td></tr><tr><td rowspan="1" colspan="1">
                  <bold><abbrev xmlns:xlink="http://www.w3.org/1999/xlink" content-type="institution" xlink:title="Herbarium of Fungi of Nanjing Normal University" id="ABBRID0EZMCK" xlink:type="simple">HFNNU</abbrev> 10835</bold>
                </td><td rowspan="1" colspan="1">
                  <bold>
                    <italic>
                      <tp:taxon-name><tp:taxon-name-part taxon-name-part-type="genus" reg="Lycogala">Lycogala</tp:taxon-name-part><tp:taxon-name-part taxon-name-part-type="species" reg="helvolum">helvolum</tp:taxon-name-part></tp:taxon-name>
                    </italic>
                  </bold>
                </td><td rowspan="1" colspan="1" style="color: #537f8b">
                  <bold>
                    <ext-link xmlns:xlink="http://www.w3.org/1999/xlink" xlink:href="PQ685830" ext-link-type="gen" xlink:type="simple">PQ685830</ext-link>
                  </bold>
                </td><td rowspan="1" colspan="1">—</td><td rowspan="1" colspan="1">
                  <bold>Zhejiang Province: Tianmu Mountain National Nature Reserve</bold>
                </td><td rowspan="1" colspan="1">
                  <bold>
                    <named-content xmlns:xlink="http://www.w3.org/1999/xlink" content-type="dwc:verbatimCoordinates" xlink:type="simple">
                      <named-content content-type="geo-json" specific-use="{&#34;type&#34;:&#34;Point&#34;,&#34;coordinates&#34;:[119.448100,30.343900]}" id="NCID0ETOCK" xlink:type="simple">30.3439°N, 119.4481°E</named-content>
                    </named-content>
                  </bold>
                </td><td rowspan="1" colspan="1">
                  <bold>17-Jun-24</bold>
                </td></tr><tr><td rowspan="1" colspan="1">
                  <bold><abbrev xmlns:xlink="http://www.w3.org/1999/xlink" content-type="institution" xlink:title="Herbarium of Fungi of Nanjing Normal University" id="ABBRID0EGPCK" xlink:type="simple">HFNNU</abbrev> 10836</bold>
                </td><td rowspan="1" colspan="1">
                  <bold>
                    <italic>
                      <tp:taxon-name><tp:taxon-name-part taxon-name-part-type="genus" reg="Lycogala">Lycogala</tp:taxon-name-part><tp:taxon-name-part taxon-name-part-type="species" reg="helvolum">helvolum</tp:taxon-name-part></tp:taxon-name>
                    </italic>
                  </bold>
                </td><td rowspan="1" colspan="1" style="color: #537f8b">
                  <bold>
                    <ext-link xmlns:xlink="http://www.w3.org/1999/xlink" xlink:href="PQ685831" ext-link-type="gen" xlink:type="simple">PQ685831</ext-link>
                  </bold>
                </td><td rowspan="1" colspan="1">—</td><td rowspan="1" colspan="1">
                  <bold>Jiangsu Province: Zijin Mountain National Forest Park</bold>
                </td><td rowspan="1" colspan="1">
                  <bold>
                    <named-content xmlns:xlink="http://www.w3.org/1999/xlink" content-type="dwc:verbatimCoordinates" xlink:type="simple">
                      <named-content content-type="geo-json" specific-use="{&#34;type&#34;:&#34;Point&#34;,&#34;coordinates&#34;:[118.859600,32.086800]}" id="NCID0EARCK" xlink:type="simple">32.0868°N, 118.8596°E</named-content>
                    </named-content>
                  </bold>
                </td><td rowspan="1" colspan="1">
                  <bold>20-Jul-24</bold>
                </td></tr><tr><td rowspan="1" colspan="1"><abbrev xmlns:xlink="http://www.w3.org/1999/xlink" content-type="institution" xlink:title="Herbarium of Fungi of Nanjing Normal University" id="ABBRID0ERRCK" xlink:type="simple">HFNNU</abbrev> 10880</td><td rowspan="1" colspan="1">
                  <italic>
                    <tp:taxon-name><tp:taxon-name-part taxon-name-part-type="genus" reg="Lycogala">Lycogala</tp:taxon-name-part><tp:taxon-name-part taxon-name-part-type="species" reg="epidendrum">epidendrum</tp:taxon-name-part></tp:taxon-name>
                  </italic>
                </td><td rowspan="1" colspan="1" style="color: #537f8b">
                  <ext-link xmlns:xlink="http://www.w3.org/1999/xlink" xlink:href="PQ685832" ext-link-type="gen" xlink:type="simple">PQ685832</ext-link>
                </td><td rowspan="1" colspan="1" style="color: #537f8b">
                  <ext-link xmlns:xlink="http://www.w3.org/1999/xlink" xlink:href="PQ728329" ext-link-type="gen" xlink:type="simple">PQ728329</ext-link>
                </td><td rowspan="1" colspan="1">Hubei Province: Houhe National Nature Reserve</td><td rowspan="1" colspan="1">
                  <named-content xmlns:xlink="http://www.w3.org/1999/xlink" content-type="dwc:verbatimCoordinates" xlink:type="simple">
                    <named-content content-type="geo-json" specific-use="{&#34;type&#34;:&#34;Point&#34;,&#34;coordinates&#34;:[110.573700,30.084900]}" id="NCID0EGTCK" xlink:type="simple">30.0849°N, 110.5737°E</named-content>
                  </named-content>
                </td><td rowspan="1" colspan="1">17-Oct-19</td></tr><tr><td rowspan="1" colspan="1"><abbrev xmlns:xlink="http://www.w3.org/1999/xlink" content-type="institution" xlink:title="Herbarium of Fungi of Nanjing Normal University" id="ABBRID0ETTCK" xlink:type="simple">HFNNU</abbrev> 10881</td><td rowspan="1" colspan="1">
                  <italic>
                    <tp:taxon-name><tp:taxon-name-part taxon-name-part-type="genus" reg="Lycogala">Lycogala</tp:taxon-name-part><tp:taxon-name-part taxon-name-part-type="species" reg="epidendrum">epidendrum</tp:taxon-name-part></tp:taxon-name>
                  </italic>
                </td><td rowspan="1" colspan="1" style="color: #537f8b">
                  <ext-link xmlns:xlink="http://www.w3.org/1999/xlink" xlink:href="PQ685833" ext-link-type="gen" xlink:type="simple">PQ685833</ext-link>
                </td><td rowspan="1" colspan="1" style="color: #537f8b">
                  <ext-link xmlns:xlink="http://www.w3.org/1999/xlink" xlink:href="PQ728330" ext-link-type="gen" xlink:type="simple">PQ728330</ext-link>
                </td><td rowspan="1" colspan="1">Hubei Province: Houhe National Nature Reserve</td><td rowspan="1" colspan="1">
                  <named-content xmlns:xlink="http://www.w3.org/1999/xlink" content-type="dwc:verbatimCoordinates" xlink:type="simple">
                    <named-content content-type="geo-json" specific-use="{&#34;type&#34;:&#34;Point&#34;,&#34;coordinates&#34;:[110.582700,30.073200]}" id="NCID0EIVCK" xlink:type="simple">30.0732°N, 110.5827°E</named-content>
                  </named-content>
                </td><td rowspan="1" colspan="1">17-Oct-19</td></tr><tr><td rowspan="1" colspan="1"><abbrev xmlns:xlink="http://www.w3.org/1999/xlink" content-type="institution" xlink:title="Herbarium of Fungi of Nanjing Normal University" id="ABBRID0EVVCK" xlink:type="simple">HFNNU</abbrev> 11166</td><td rowspan="1" colspan="1">
                  <italic>
                    <tp:taxon-name><tp:taxon-name-part taxon-name-part-type="genus" reg="Lycogala">Lycogala</tp:taxon-name-part><tp:taxon-name-part taxon-name-part-type="species" reg="succineum">succineum</tp:taxon-name-part></tp:taxon-name>
                  </italic>
                </td><td rowspan="1" colspan="1" style="color: #537f8b">
                  <ext-link xmlns:xlink="http://www.w3.org/1999/xlink" xlink:href="PQ685834" ext-link-type="gen" xlink:type="simple">PQ685834</ext-link>
                </td><td rowspan="1" colspan="1" style="color: #537f8b">
                  <ext-link xmlns:xlink="http://www.w3.org/1999/xlink" xlink:href="PQ728331" ext-link-type="gen" xlink:type="simple">PQ728331</ext-link>
                </td><td rowspan="1" colspan="1">Henan Province: Baotianman National Nature Reserve</td><td rowspan="1" colspan="1">
                  <named-content xmlns:xlink="http://www.w3.org/1999/xlink" content-type="dwc:verbatimCoordinates" xlink:type="simple">
                    <named-content content-type="geo-json" specific-use="{&#34;type&#34;:&#34;Point&#34;,&#34;coordinates&#34;:[111.943200,33.512900]}" id="NCID0EKXCK" xlink:type="simple">33.5129°N, 111.9432°E</named-content>
                  </named-content>
                </td><td rowspan="1" colspan="1">23-Jun-16</td></tr><tr><td rowspan="1" colspan="1"><abbrev xmlns:xlink="http://www.w3.org/1999/xlink" content-type="institution" xlink:title="Herbarium of Fungi of Nanjing Normal University" id="ABBRID0EXXCK" xlink:type="simple">HFNNU</abbrev> 11167</td><td rowspan="1" colspan="1">
                  <italic>
                    <tp:taxon-name><tp:taxon-name-part taxon-name-part-type="genus" reg="Lycogala">Lycogala</tp:taxon-name-part><tp:taxon-name-part taxon-name-part-type="species" reg="maculatum">maculatum</tp:taxon-name-part></tp:taxon-name>
                  </italic>
                </td><td rowspan="1" colspan="1" style="color: #537f8b">
                  <ext-link xmlns:xlink="http://www.w3.org/1999/xlink" xlink:href="PQ685835" ext-link-type="gen" xlink:type="simple">PQ685835</ext-link>
                </td><td rowspan="1" colspan="1" style="color: #537f8b">
                  <ext-link xmlns:xlink="http://www.w3.org/1999/xlink" xlink:href="PQ728332" ext-link-type="gen" xlink:type="simple">PQ728332</ext-link>
                </td><td rowspan="1" colspan="1">Jiangxi Province: Guan Mountain National Nature Reserve</td><td rowspan="1" colspan="1">—</td><td rowspan="1" colspan="1">12-Sep-24</td></tr><tr><td rowspan="1" colspan="1"><abbrev xmlns:xlink="http://www.w3.org/1999/xlink" content-type="institution" xlink:title="Herbarium of Fungi of Nanjing Normal University" id="ABBRID0EQZCK" xlink:type="simple">HFNNU</abbrev> 11168</td><td rowspan="1" colspan="1">
                  <italic>
                    <tp:taxon-name><tp:taxon-name-part taxon-name-part-type="genus" reg="Lycogala">Lycogala</tp:taxon-name-part><tp:taxon-name-part taxon-name-part-type="species" reg="maculatum">maculatum</tp:taxon-name-part></tp:taxon-name>
                  </italic>
                </td><td rowspan="1" colspan="1" style="color: #537f8b">
                  <ext-link xmlns:xlink="http://www.w3.org/1999/xlink" xlink:href="PQ685836" ext-link-type="gen" xlink:type="simple">PQ685836</ext-link>
                </td><td rowspan="1" colspan="1" style="color: #537f8b">
                  <ext-link xmlns:xlink="http://www.w3.org/1999/xlink" xlink:href="PQ728333" ext-link-type="gen" xlink:type="simple">PQ728333</ext-link>
                </td><td rowspan="1" colspan="1">Jiangxi Province: Guan Mountain National Nature Reserve</td><td rowspan="1" colspan="1">—</td><td rowspan="1" colspan="1">12-Sep-24</td></tr><tr><td rowspan="1" colspan="1"><abbrev xmlns:xlink="http://www.w3.org/1999/xlink" content-type="institution" xlink:title="Herbarium of Fungi of Nanjing Normal University" id="ABBRID0EJ2CK" xlink:type="simple">HFNNU</abbrev> 11169</td><td rowspan="1" colspan="1">
                  <italic>
                    <tp:taxon-name><tp:taxon-name-part taxon-name-part-type="genus" reg="Lycogala">Lycogala</tp:taxon-name-part><tp:taxon-name-part taxon-name-part-type="species" reg="epidendrum">epidendrum</tp:taxon-name-part></tp:taxon-name>
                  </italic>
                </td><td rowspan="1" colspan="1" style="color: #537f8b">
                  <ext-link xmlns:xlink="http://www.w3.org/1999/xlink" xlink:href="PQ685837" ext-link-type="gen" xlink:type="simple">PQ685837</ext-link>
                </td><td rowspan="1" colspan="1" style="color: #537f8b">
                  <ext-link xmlns:xlink="http://www.w3.org/1999/xlink" xlink:href="PQ728334" ext-link-type="gen" xlink:type="simple">PQ728334</ext-link>
                </td><td rowspan="1" colspan="1">Henan Province: Baotianman National Nature Reserve</td><td rowspan="1" colspan="1">
                  <named-content xmlns:xlink="http://www.w3.org/1999/xlink" content-type="dwc:verbatimCoordinates" xlink:type="simple">
                    <named-content content-type="geo-json" specific-use="{&#34;type&#34;:&#34;Point&#34;,&#34;coordinates&#34;:[111.926200,33.202700]}" id="NCID0E53CK" xlink:type="simple">33.2027°N, 111.9262°E</named-content>
                  </named-content>
                </td><td rowspan="1" colspan="1">26-Oct-16</td></tr><tr><td rowspan="1" colspan="1"><abbrev xmlns:xlink="http://www.w3.org/1999/xlink" content-type="institution" xlink:title="Herbarium of Fungi of Nanjing Normal University" id="ABBRID0EL4CK" xlink:type="simple">HFNNU</abbrev> 11170</td><td rowspan="1" colspan="1">
                  <italic>
                    <tp:taxon-name><tp:taxon-name-part taxon-name-part-type="genus" reg="Lycogala">Lycogala</tp:taxon-name-part><tp:taxon-name-part taxon-name-part-type="species" reg="epidendrum">epidendrum</tp:taxon-name-part></tp:taxon-name>
                  </italic>
                </td><td rowspan="1" colspan="1" style="color: #537f8b">
                  <ext-link xmlns:xlink="http://www.w3.org/1999/xlink" xlink:href="PQ685838" ext-link-type="gen" xlink:type="simple">PQ685838</ext-link>
                </td><td rowspan="1" colspan="1" style="color: #537f8b">
                  <ext-link xmlns:xlink="http://www.w3.org/1999/xlink" xlink:href="PQ728335" ext-link-type="gen" xlink:type="simple">PQ728335</ext-link>
                </td><td rowspan="1" colspan="1">Henan Province: Baotianman National Nature Reserve</td><td rowspan="1" colspan="1">
                  <named-content xmlns:xlink="http://www.w3.org/1999/xlink" content-type="dwc:verbatimCoordinates" xlink:type="simple">
                    <named-content content-type="geo-json" specific-use="{&#34;type&#34;:&#34;Point&#34;,&#34;coordinates&#34;:[111.924800,33.504200]}" id="NCID0EA6CK" xlink:type="simple">33.5042°N, 111.9248°E</named-content>
                  </named-content>
                </td><td rowspan="1" colspan="1">26-Oct-16</td></tr><tr><td rowspan="1" colspan="1"><abbrev xmlns:xlink="http://www.w3.org/1999/xlink" content-type="institution" xlink:title="Herbarium of Fungi of Nanjing Normal University" id="ABBRID0EN6CK" xlink:type="simple">HFNNU</abbrev> 11171</td><td rowspan="1" colspan="1">
                  <italic>
                    <tp:taxon-name><tp:taxon-name-part taxon-name-part-type="genus" reg="Lycogala">Lycogala</tp:taxon-name-part><tp:taxon-name-part taxon-name-part-type="species" reg="epidendrum">epidendrum</tp:taxon-name-part></tp:taxon-name>
                  </italic>
                </td><td rowspan="1" colspan="1" style="color: #537f8b">
                  <ext-link xmlns:xlink="http://www.w3.org/1999/xlink" xlink:href="PQ685839" ext-link-type="gen" xlink:type="simple">PQ685839</ext-link>
                </td><td rowspan="1" colspan="1" style="color: #537f8b">
                  <ext-link xmlns:xlink="http://www.w3.org/1999/xlink" xlink:href="PQ728336" ext-link-type="gen" xlink:type="simple">PQ728336</ext-link>
                </td><td rowspan="1" colspan="1">Henan Province: Baotianman National Nature Reserve</td><td rowspan="1" colspan="1">
                  <named-content xmlns:xlink="http://www.w3.org/1999/xlink" content-type="dwc:verbatimCoordinates" xlink:type="simple">
                    <named-content content-type="geo-json" specific-use="{&#34;type&#34;:&#34;Point&#34;,&#34;coordinates&#34;:[111.932500,33.504600]}" id="NCID0ECBDK" xlink:type="simple">33.5046°N, 111.9325°E</named-content>
                  </named-content>
                </td><td rowspan="1" colspan="1">26-Oct-16</td></tr><tr><td rowspan="1" colspan="1"><abbrev xmlns:xlink="http://www.w3.org/1999/xlink" content-type="institution" xlink:title="Herbarium of Fungi of Nanjing Normal University" id="ABBRID0EPBDK" xlink:type="simple">HFNNU</abbrev> 11172</td><td rowspan="1" colspan="1">
                  <italic>
                    <tp:taxon-name><tp:taxon-name-part taxon-name-part-type="genus" reg="Lycogala">Lycogala</tp:taxon-name-part><tp:taxon-name-part taxon-name-part-type="species" reg="epidendrum">epidendrum</tp:taxon-name-part></tp:taxon-name>
                  </italic>
                </td><td rowspan="1" colspan="1" style="color: #537f8b">
                  <ext-link xmlns:xlink="http://www.w3.org/1999/xlink" xlink:href="PQ685840" ext-link-type="gen" xlink:type="simple">PQ685840</ext-link>
                </td><td rowspan="1" colspan="1" style="color: #537f8b">
                  <ext-link xmlns:xlink="http://www.w3.org/1999/xlink" xlink:href="PQ728337" ext-link-type="gen" xlink:type="simple">PQ728337</ext-link>
                </td><td rowspan="1" colspan="1">Henan Province: Baotianman National Nature Reserve</td><td rowspan="1" colspan="1">
                  <named-content xmlns:xlink="http://www.w3.org/1999/xlink" content-type="dwc:verbatimCoordinates" xlink:type="simple">
                    <named-content content-type="geo-json" specific-use="{&#34;type&#34;:&#34;Point&#34;,&#34;coordinates&#34;:[111.939300,33.504400]}" id="NCID0EEDDK" xlink:type="simple">33.5044°N, 111.9393°E</named-content>
                  </named-content>
                </td><td rowspan="1" colspan="1">26-Oct-16</td></tr><tr><td rowspan="1" colspan="1"><abbrev xmlns:xlink="http://www.w3.org/1999/xlink" content-type="institution" xlink:title="Herbarium of Fungi of Nanjing Normal University" id="ABBRID0ERDDK" xlink:type="simple">HFNNU</abbrev> 11173</td><td rowspan="1" colspan="1">
                  <italic>
                    <tp:taxon-name><tp:taxon-name-part taxon-name-part-type="genus" reg="Lycogala">Lycogala</tp:taxon-name-part><tp:taxon-name-part taxon-name-part-type="species" reg="epidendrum">epidendrum</tp:taxon-name-part></tp:taxon-name>
                  </italic>
                </td><td rowspan="1" colspan="1" style="color: #537f8b">
                  <ext-link xmlns:xlink="http://www.w3.org/1999/xlink" xlink:href="PQ685841" ext-link-type="gen" xlink:type="simple">PQ685841</ext-link>
                </td><td rowspan="1" colspan="1">—</td><td rowspan="1" colspan="1">Anhui Province: Yaoluoping National Nature Reserve</td><td rowspan="1" colspan="1">
                  <named-content xmlns:xlink="http://www.w3.org/1999/xlink" content-type="dwc:verbatimCoordinates" xlink:type="simple">
                    <named-content content-type="geo-json" specific-use="{&#34;type&#34;:&#34;Point&#34;,&#34;coordinates&#34;:[116.050400,30.992600]}" id="NCID0E6EDK" xlink:type="simple">30.9926°N, 116.0504°E</named-content>
                  </named-content>
                </td><td rowspan="1" colspan="1">21-Oct-21</td></tr><tr><td rowspan="1" colspan="1"><abbrev xmlns:xlink="http://www.w3.org/1999/xlink" content-type="institution" xlink:title="Herbarium of Fungi of Nanjing Normal University" id="ABBRID0EMFDK" xlink:type="simple">HFNNU</abbrev> 11174</td><td rowspan="1" colspan="1">
                  <italic>
                    <tp:taxon-name><tp:taxon-name-part taxon-name-part-type="genus" reg="Lycogala">Lycogala</tp:taxon-name-part><tp:taxon-name-part taxon-name-part-type="species" reg="maculatum">maculatum</tp:taxon-name-part></tp:taxon-name>
                  </italic>
                </td><td rowspan="1" colspan="1" style="color: #537f8b">
                  <ext-link xmlns:xlink="http://www.w3.org/1999/xlink" xlink:href="PQ685842" ext-link-type="gen" xlink:type="simple">PQ685842</ext-link>
                </td><td rowspan="1" colspan="1" style="color: #537f8b">
                  <ext-link xmlns:xlink="http://www.w3.org/1999/xlink" xlink:href="PQ728338" ext-link-type="gen" xlink:type="simple">PQ728338</ext-link>
                </td><td rowspan="1" colspan="1">Jiangxi Province: Wuyi Mountain National Park</td><td rowspan="1" colspan="1">—</td><td rowspan="1" colspan="1">29-Jul-23</td></tr><tr><td rowspan="1" colspan="1"><abbrev xmlns:xlink="http://www.w3.org/1999/xlink" content-type="institution" xlink:title="Herbarium of Fungi of Nanjing Normal University" id="ABBRID0EFHDK" xlink:type="simple">HFNNU</abbrev> 11175</td><td rowspan="1" colspan="1">
                  <italic>
                    <tp:taxon-name><tp:taxon-name-part taxon-name-part-type="genus" reg="Lycogala">Lycogala</tp:taxon-name-part><tp:taxon-name-part taxon-name-part-type="species" reg="maculatum">maculatum</tp:taxon-name-part></tp:taxon-name>
                  </italic>
                </td><td rowspan="1" colspan="1">—</td><td rowspan="1" colspan="1" style="color: #537f8b">
                  <ext-link xmlns:xlink="http://www.w3.org/1999/xlink" xlink:href="PQ728339" ext-link-type="gen" xlink:type="simple">PQ728339</ext-link>
                </td><td rowspan="1" colspan="1">Jiangxi Province: Wuyi Mountain National Park</td><td rowspan="1" colspan="1">—</td><td rowspan="1" colspan="1">31-Jul-23</td></tr><tr><td rowspan="1" colspan="1"><abbrev xmlns:xlink="http://www.w3.org/1999/xlink" content-type="institution" xlink:title="Herbarium of Fungi of Nanjing Normal University" id="ABBRID0EXIDK" xlink:type="simple">HFNNU</abbrev> 11176</td><td rowspan="1" colspan="1">
                  <italic>
                    <tp:taxon-name><tp:taxon-name-part taxon-name-part-type="genus" reg="Lycogala">Lycogala</tp:taxon-name-part><tp:taxon-name-part taxon-name-part-type="species" reg="conicum">conicum</tp:taxon-name-part></tp:taxon-name>
                  </italic>
                </td><td rowspan="1" colspan="1" style="color: #537f8b">
                  <ext-link xmlns:xlink="http://www.w3.org/1999/xlink" xlink:href="PQ685843" ext-link-type="gen" xlink:type="simple">PQ685843</ext-link>
                </td><td rowspan="1" colspan="1">—</td><td rowspan="1" colspan="1">Chongqing City: Jinfo Mountain National Nature Reserve</td><td rowspan="1" colspan="1">
                  <named-content xmlns:xlink="http://www.w3.org/1999/xlink" content-type="dwc:verbatimCoordinates" xlink:type="simple">
                    <named-content content-type="geo-json" specific-use="{&#34;type&#34;:&#34;Point&#34;,&#34;coordinates&#34;:[107.146700,29.044900]}" id="NCID0EFKDK" xlink:type="simple">29.0449°N, 107.1467°E</named-content>
                  </named-content>
                </td><td rowspan="1" colspan="1">14-Aug-23</td></tr><tr><td rowspan="1" colspan="1"><abbrev xmlns:xlink="http://www.w3.org/1999/xlink" content-type="institution" xlink:title="Herbarium of Fungi of Nanjing Normal University" id="ABBRID0ESKDK" xlink:type="simple">HFNNU</abbrev> 11177</td><td rowspan="1" colspan="1">
                  <italic>
                    <tp:taxon-name><tp:taxon-name-part taxon-name-part-type="genus" reg="Lycogala">Lycogala</tp:taxon-name-part><tp:taxon-name-part taxon-name-part-type="species" reg="conicum">conicum</tp:taxon-name-part></tp:taxon-name>
                  </italic>
                </td><td rowspan="1" colspan="1" style="color: #537f8b">
                  <ext-link xmlns:xlink="http://www.w3.org/1999/xlink" xlink:href="PQ685844" ext-link-type="gen" xlink:type="simple">PQ685844</ext-link>
                </td><td rowspan="1" colspan="1">—</td><td rowspan="1" colspan="1">Sichuan Province: Miyaluo Nature Reserve</td><td rowspan="1" colspan="1">—</td><td rowspan="1" colspan="1">11-Aug-23</td></tr><tr><td rowspan="1" colspan="1"><abbrev xmlns:xlink="http://www.w3.org/1999/xlink" content-type="institution" xlink:title="Herbarium of Fungi of Nanjing Normal University" id="ABBRID0EEMDK" xlink:type="simple">HFNNU</abbrev> 11178</td><td rowspan="1" colspan="1">
                  <italic>
                    <tp:taxon-name><tp:taxon-name-part taxon-name-part-type="genus" reg="Lycogala">Lycogala</tp:taxon-name-part><tp:taxon-name-part taxon-name-part-type="species" reg="conicum">conicum</tp:taxon-name-part></tp:taxon-name>
                  </italic>
                </td><td rowspan="1" colspan="1" style="color: #537f8b">
                  <ext-link xmlns:xlink="http://www.w3.org/1999/xlink" xlink:href="PQ685845" ext-link-type="gen" xlink:type="simple">PQ685845</ext-link>
                </td><td rowspan="1" colspan="1">—</td><td rowspan="1" colspan="1">Sichuan Province: Miyaluo Nature Reserve</td><td rowspan="1" colspan="1">—</td><td rowspan="1" colspan="1">11-Aug-23</td></tr><tr><td rowspan="1" colspan="1"><abbrev xmlns:xlink="http://www.w3.org/1999/xlink" content-type="institution" xlink:title="Herbarium of Fungi of Nanjing Normal University" id="ABBRID0EWNDK" xlink:type="simple">HFNNU</abbrev> 11179</td><td rowspan="1" colspan="1">
                  <italic>
                    <tp:taxon-name><tp:taxon-name-part taxon-name-part-type="genus" reg="Lycogala">Lycogala</tp:taxon-name-part><tp:taxon-name-part taxon-name-part-type="species" reg="epidendrum">epidendrum</tp:taxon-name-part></tp:taxon-name>
                  </italic>
                </td><td rowspan="1" colspan="1" style="color: #537f8b">
                  <ext-link xmlns:xlink="http://www.w3.org/1999/xlink" xlink:href="PQ685846" ext-link-type="gen" xlink:type="simple">PQ685846</ext-link>
                </td><td rowspan="1" colspan="1">—</td><td rowspan="1" colspan="1">Hubei Province: Houhe National Nature Reserve</td><td rowspan="1" colspan="1">
                  <named-content xmlns:xlink="http://www.w3.org/1999/xlink" content-type="dwc:verbatimCoordinates" xlink:type="simple">
                    <named-content content-type="geo-json" specific-use="{&#34;type&#34;:&#34;Point&#34;,&#34;coordinates&#34;:[110.570000,30.088700]}" id="NCID0EEPDK" xlink:type="simple">30.0887°N, 110.57°E</named-content>
                  </named-content>
                </td><td rowspan="1" colspan="1">04-Oct-18</td></tr><tr><td rowspan="1" colspan="1"><abbrev xmlns:xlink="http://www.w3.org/1999/xlink" content-type="institution" xlink:title="Herbarium of Fungi of Nanjing Normal University" id="ABBRID0ERPDK" xlink:type="simple">HFNNU</abbrev> 11180</td><td rowspan="1" colspan="1">
                  <italic>
                    <tp:taxon-name><tp:taxon-name-part taxon-name-part-type="genus" reg="Lycogala">Lycogala</tp:taxon-name-part><tp:taxon-name-part taxon-name-part-type="species" reg="epidendrum">epidendrum</tp:taxon-name-part></tp:taxon-name>
                  </italic>
                </td><td rowspan="1" colspan="1" style="color: #537f8b">
                  <ext-link xmlns:xlink="http://www.w3.org/1999/xlink" xlink:href="PQ685847" ext-link-type="gen" xlink:type="simple">PQ685847</ext-link>
                </td><td rowspan="1" colspan="1">—</td><td rowspan="1" colspan="1">Hubei Province: Houhe National Nature Reserve</td><td rowspan="1" colspan="1">—</td><td rowspan="1" colspan="1">04-Oct-18</td></tr><tr><td rowspan="1" colspan="1"><abbrev xmlns:xlink="http://www.w3.org/1999/xlink" content-type="institution" xlink:title="Herbarium of Fungi of Nanjing Normal University" id="ABBRID0EDRDK" xlink:type="simple">HFNNU</abbrev> 11181</td><td rowspan="1" colspan="1">
                  <italic>
                    <tp:taxon-name><tp:taxon-name-part taxon-name-part-type="genus" reg="Lycogala">Lycogala</tp:taxon-name-part><tp:taxon-name-part taxon-name-part-type="species" reg="epidendrum">epidendrum</tp:taxon-name-part></tp:taxon-name>
                  </italic>
                </td><td rowspan="1" colspan="1" style="color: #537f8b">
                  <ext-link xmlns:xlink="http://www.w3.org/1999/xlink" xlink:href="PQ685848" ext-link-type="gen" xlink:type="simple">PQ685848</ext-link>
                </td><td rowspan="1" colspan="1">—</td><td rowspan="1" colspan="1">Hubei Province: Xingshan County</td><td rowspan="1" colspan="1">—</td><td rowspan="1" colspan="1">24-Jun-18</td></tr><tr><td rowspan="1" colspan="1"><abbrev xmlns:xlink="http://www.w3.org/1999/xlink" content-type="institution" xlink:title="Herbarium of Fungi of Nanjing Normal University" id="ABBRID0EVSDK" xlink:type="simple">HFNNU</abbrev> 11182</td><td rowspan="1" colspan="1">
                  <italic>
                    <tp:taxon-name><tp:taxon-name-part taxon-name-part-type="genus" reg="Lycogala">Lycogala</tp:taxon-name-part><tp:taxon-name-part taxon-name-part-type="species" reg="epidendrum">epidendrum</tp:taxon-name-part></tp:taxon-name>
                  </italic>
                </td><td rowspan="1" colspan="1" style="color: #537f8b">
                  <ext-link xmlns:xlink="http://www.w3.org/1999/xlink" xlink:href="PQ685849" ext-link-type="gen" xlink:type="simple">PQ685849</ext-link>
                </td><td rowspan="1" colspan="1">—</td><td rowspan="1" colspan="1">Hubei Province: Xingshan County</td><td rowspan="1" colspan="1">—</td><td rowspan="1" colspan="1">24-Jun-18</td></tr><tr><td rowspan="1" colspan="1"><abbrev xmlns:xlink="http://www.w3.org/1999/xlink" content-type="institution" xlink:title="Herbarium of Fungi of Nanjing Normal University" id="ABBRID0EHUDK" xlink:type="simple">HFNNU</abbrev> 11183</td><td rowspan="1" colspan="1">
                  <italic>
                    <tp:taxon-name><tp:taxon-name-part taxon-name-part-type="genus" reg="Lycogala">Lycogala</tp:taxon-name-part><tp:taxon-name-part taxon-name-part-type="species" reg="epidendrum">epidendrum</tp:taxon-name-part></tp:taxon-name>
                  </italic>
                </td><td rowspan="1" colspan="1" style="color: #537f8b">
                  <ext-link xmlns:xlink="http://www.w3.org/1999/xlink" xlink:href="PQ685850" ext-link-type="gen" xlink:type="simple">PQ685850</ext-link>
                </td><td rowspan="1" colspan="1">—</td><td rowspan="1" colspan="1">Hubei Province: Xingshan County</td><td rowspan="1" colspan="1">—</td><td rowspan="1" colspan="1">24-Jun-18</td></tr><tr><td rowspan="1" colspan="1"><abbrev xmlns:xlink="http://www.w3.org/1999/xlink" content-type="institution" xlink:title="Herbarium of Fungi of Nanjing Normal University" id="ABBRID0EZVDK" xlink:type="simple">HFNNU</abbrev> 11184</td><td rowspan="1" colspan="1">
                  <italic>
                    <tp:taxon-name><tp:taxon-name-part taxon-name-part-type="genus" reg="Lycogala">Lycogala</tp:taxon-name-part><tp:taxon-name-part taxon-name-part-type="species" reg="epidendrum">epidendrum</tp:taxon-name-part></tp:taxon-name>
                  </italic>
                </td><td rowspan="1" colspan="1" style="color: #537f8b">
                  <ext-link xmlns:xlink="http://www.w3.org/1999/xlink" xlink:href="PQ685851" ext-link-type="gen" xlink:type="simple">PQ685851</ext-link>
                </td><td rowspan="1" colspan="1">—</td><td rowspan="1" colspan="1">Hubei Province: Xingshan County</td><td rowspan="1" colspan="1">—</td><td rowspan="1" colspan="1">24-Jun-18</td></tr><tr><td rowspan="1" colspan="1"><abbrev xmlns:xlink="http://www.w3.org/1999/xlink" content-type="institution" xlink:title="Herbarium of Fungi of Nanjing Normal University" id="ABBRID0ELXDK" xlink:type="simple">HFNNU</abbrev> 11185</td><td rowspan="1" colspan="1">
                  <italic>
                    <tp:taxon-name><tp:taxon-name-part taxon-name-part-type="genus" reg="Lycogala">Lycogala</tp:taxon-name-part><tp:taxon-name-part taxon-name-part-type="species" reg="epidendrum">epidendrum</tp:taxon-name-part></tp:taxon-name>
                  </italic>
                </td><td rowspan="1" colspan="1" style="color: #537f8b">
                  <ext-link xmlns:xlink="http://www.w3.org/1999/xlink" xlink:href="PQ685852" ext-link-type="gen" xlink:type="simple">PQ685852</ext-link>
                </td><td rowspan="1" colspan="1">—</td><td rowspan="1" colspan="1">Anhui Province: Yaoluoping National Nature Reserve</td><td rowspan="1" colspan="1">
                  <named-content xmlns:xlink="http://www.w3.org/1999/xlink" content-type="dwc:verbatimCoordinates" xlink:type="simple">
                    <named-content content-type="geo-json" specific-use="{&#34;type&#34;:&#34;Point&#34;,&#34;coordinates&#34;:[116.077100,30.992300]}" id="NCID0EZYDK" xlink:type="simple">30.9923°N, 116.0771°E</named-content>
                  </named-content>
                </td><td rowspan="1" colspan="1">22-Oct-21</td></tr><tr><td rowspan="1" colspan="1"><abbrev xmlns:xlink="http://www.w3.org/1999/xlink" content-type="institution" xlink:title="Herbarium of Fungi of Nanjing Normal University" id="ABBRID0EGZDK" xlink:type="simple">HFNNU</abbrev> 11186</td><td rowspan="1" colspan="1">
                  <italic>
                    <tp:taxon-name><tp:taxon-name-part taxon-name-part-type="genus" reg="Lycogala">Lycogala</tp:taxon-name-part><tp:taxon-name-part taxon-name-part-type="species" reg="epidendrum">epidendrum</tp:taxon-name-part></tp:taxon-name>
                  </italic>
                </td><td rowspan="1" colspan="1" style="color: #537f8b">
                  <ext-link xmlns:xlink="http://www.w3.org/1999/xlink" xlink:href="PQ685853" ext-link-type="gen" xlink:type="simple">PQ685853</ext-link>
                </td><td rowspan="1" colspan="1">—</td><td rowspan="1" colspan="1">Anhui Province: Yaoluoping National Nature Reserve</td><td rowspan="1" colspan="1">
                  <named-content xmlns:xlink="http://www.w3.org/1999/xlink" content-type="dwc:verbatimCoordinates" xlink:type="simple">
                    <named-content content-type="geo-json" specific-use="{&#34;type&#34;:&#34;Point&#34;,&#34;coordinates&#34;:[115.096200,30.987600]}" id="NCID0EU1DK" xlink:type="simple">30.9876°N, 115.0962°E</named-content>
                  </named-content>
                </td><td rowspan="1" colspan="1">22-Oct-21</td></tr><tr><td rowspan="1" colspan="1"><abbrev xmlns:xlink="http://www.w3.org/1999/xlink" content-type="institution" xlink:title="Herbarium of Fungi of Nanjing Normal University" id="ABBRID0EB2DK" xlink:type="simple">HFNNU</abbrev> 11187</td><td rowspan="1" colspan="1">
                  <italic>
                    <tp:taxon-name><tp:taxon-name-part taxon-name-part-type="genus" reg="Lycogala">Lycogala</tp:taxon-name-part><tp:taxon-name-part taxon-name-part-type="species" reg="epidendrum">epidendrum</tp:taxon-name-part></tp:taxon-name>
                  </italic>
                </td><td rowspan="1" colspan="1" style="color: #537f8b">
                  <ext-link xmlns:xlink="http://www.w3.org/1999/xlink" xlink:href="PQ685854" ext-link-type="gen" xlink:type="simple">PQ685854</ext-link>
                </td><td rowspan="1" colspan="1">—</td><td rowspan="1" colspan="1">Anhui Province: Yaoluoping National Nature Reserve</td><td rowspan="1" colspan="1">
                  <named-content xmlns:xlink="http://www.w3.org/1999/xlink" content-type="dwc:verbatimCoordinates" xlink:type="simple">
                    <named-content content-type="geo-json" specific-use="{&#34;type&#34;:&#34;Point&#34;,&#34;coordinates&#34;:[116.047600,30.989500]}" id="NCID0EP3DK" xlink:type="simple">30.9895°N, 116.0476°E</named-content>
                  </named-content>
                </td><td rowspan="1" colspan="1">22-Oct-21</td></tr><tr><td rowspan="1" colspan="1"><abbrev xmlns:xlink="http://www.w3.org/1999/xlink" content-type="institution" xlink:title="Herbarium of Fungi of Nanjing Normal University" id="ABBRID0E33DK" xlink:type="simple">HFNNU</abbrev> 11188</td><td rowspan="1" colspan="1">
                  <italic>
                    <tp:taxon-name><tp:taxon-name-part taxon-name-part-type="genus" reg="Lycogala">Lycogala</tp:taxon-name-part><tp:taxon-name-part taxon-name-part-type="species" reg="maculatum">maculatum</tp:taxon-name-part></tp:taxon-name>
                  </italic>
                </td><td rowspan="1" colspan="1">—</td><td rowspan="1" colspan="1" style="color: #537f8b">
                  <ext-link xmlns:xlink="http://www.w3.org/1999/xlink" xlink:href="PQ728340" ext-link-type="gen" xlink:type="simple">PQ728340</ext-link>
                </td><td rowspan="1" colspan="1">Jiangxi Province: Guan Mountain National Nature Reserve</td><td rowspan="1" colspan="1">—</td><td rowspan="1" colspan="1">24-Aug-20</td></tr><tr><td rowspan="1" colspan="1"><abbrev xmlns:xlink="http://www.w3.org/1999/xlink" content-type="institution" xlink:title="Herbarium of Fungi of Nanjing Normal University" id="ABBRID0EO5DK" xlink:type="simple">HFNNU</abbrev> 11189</td><td rowspan="1" colspan="1">
                  <italic>
                    <tp:taxon-name><tp:taxon-name-part taxon-name-part-type="genus" reg="Lycogala">Lycogala</tp:taxon-name-part><tp:taxon-name-part taxon-name-part-type="species" reg="maculatum">maculatum</tp:taxon-name-part></tp:taxon-name>
                  </italic>
                </td><td rowspan="1" colspan="1" style="color: #537f8b">
                  <ext-link xmlns:xlink="http://www.w3.org/1999/xlink" xlink:href="PQ685855" ext-link-type="gen" xlink:type="simple">PQ685855</ext-link>
                </td><td rowspan="1" colspan="1" style="color: #537f8b">
                  <ext-link xmlns:xlink="http://www.w3.org/1999/xlink" xlink:href="PQ728341" ext-link-type="gen" xlink:type="simple">PQ728341</ext-link>
                </td><td rowspan="1" colspan="1">Jiangxi Province: Guan Mountain National Nature Reserve</td><td rowspan="1" colspan="1">—</td><td rowspan="1" colspan="1">24-Aug-20</td></tr><tr><td rowspan="1" colspan="1"><abbrev xmlns:xlink="http://www.w3.org/1999/xlink" content-type="institution" xlink:title="Herbarium of Fungi of Nanjing Normal University" id="ABBRID0EHAEK" xlink:type="simple">HFNNU</abbrev> 11190</td><td rowspan="1" colspan="1">
                  <italic>
                    <tp:taxon-name><tp:taxon-name-part taxon-name-part-type="genus" reg="Lycogala">Lycogala</tp:taxon-name-part><tp:taxon-name-part taxon-name-part-type="species" reg="fossiculatum">fossiculatum</tp:taxon-name-part></tp:taxon-name>
                  </italic>
                </td><td rowspan="1" colspan="1" style="color: #537f8b">
                  <ext-link xmlns:xlink="http://www.w3.org/1999/xlink" xlink:href="PQ685856" ext-link-type="gen" xlink:type="simple">PQ685856</ext-link>
                </td><td rowspan="1" colspan="1" style="color: #537f8b">
                  <ext-link xmlns:xlink="http://www.w3.org/1999/xlink" xlink:href="PQ728342" ext-link-type="gen" xlink:type="simple">PQ728342</ext-link>
                </td><td rowspan="1" colspan="1">Jiangxi Province: Guan Mountain National Nature Reserve</td><td rowspan="1" colspan="1">
                  <named-content xmlns:xlink="http://www.w3.org/1999/xlink" content-type="dwc:verbatimCoordinates" xlink:type="simple">
                    <named-content content-type="geo-json" specific-use="{&#34;type&#34;:&#34;Point&#34;,&#34;coordinates&#34;:[114.612700,28.520800]}" id="NCID0E3BEK" xlink:type="simple">28.5208°N, 114.6127°E</named-content>
                  </named-content>
                </td><td rowspan="1" colspan="1">13-Sep-24</td></tr><tr><td rowspan="1" colspan="1"><abbrev xmlns:xlink="http://www.w3.org/1999/xlink" content-type="institution" xlink:title="Herbarium of Fungi of Nanjing Normal University" id="ABBRID0EJCEK" xlink:type="simple">HFNNU</abbrev> 11191</td><td rowspan="1" colspan="1">
                  <italic>
                    <tp:taxon-name><tp:taxon-name-part taxon-name-part-type="genus" reg="Lycogala">Lycogala</tp:taxon-name-part><tp:taxon-name-part taxon-name-part-type="species" reg="fossiculatum">fossiculatum</tp:taxon-name-part></tp:taxon-name>
                  </italic>
                </td><td rowspan="1" colspan="1" style="color: #537f8b">
                  <ext-link xmlns:xlink="http://www.w3.org/1999/xlink" xlink:href="PQ685857" ext-link-type="gen" xlink:type="simple">PQ685857</ext-link>
                </td><td rowspan="1" colspan="1" style="color: #537f8b">
                  <ext-link xmlns:xlink="http://www.w3.org/1999/xlink" xlink:href="PQ728343" ext-link-type="gen" xlink:type="simple">PQ728343</ext-link>
                </td><td rowspan="1" colspan="1">Jiangxi Province: Guan Mountain National Nature Reserve</td><td rowspan="1" colspan="1">
                  <named-content xmlns:xlink="http://www.w3.org/1999/xlink" content-type="dwc:verbatimCoordinates" xlink:type="simple">
                    <named-content content-type="geo-json" specific-use="{&#34;type&#34;:&#34;Point&#34;,&#34;coordinates&#34;:[114.631500,28.546400]}" id="NCID0E5DEK" xlink:type="simple">28.5464°N, 114.6315°E</named-content>
                  </named-content>
                </td><td rowspan="1" colspan="1">08-Aug-24</td></tr><tr><td rowspan="1" colspan="1"><abbrev xmlns:xlink="http://www.w3.org/1999/xlink" content-type="institution" xlink:title="Herbarium of Fungi of Nanjing Normal University" id="ABBRID0ELEEK" xlink:type="simple">HFNNU</abbrev> 11192</td><td rowspan="1" colspan="1">
                  <italic>
                    <tp:taxon-name><tp:taxon-name-part taxon-name-part-type="genus" reg="Lycogala">Lycogala</tp:taxon-name-part><tp:taxon-name-part taxon-name-part-type="species" reg="epidendrum">epidendrum</tp:taxon-name-part></tp:taxon-name>
                  </italic>
                </td><td rowspan="1" colspan="1" style="color: #537f8b">
                  <ext-link xmlns:xlink="http://www.w3.org/1999/xlink" xlink:href="PQ685858" ext-link-type="gen" xlink:type="simple">PQ685858</ext-link>
                </td><td rowspan="1" colspan="1" style="color: #537f8b">
                  <ext-link xmlns:xlink="http://www.w3.org/1999/xlink" xlink:href="PQ728344" ext-link-type="gen" xlink:type="simple">PQ728344</ext-link>
                </td><td rowspan="1" colspan="1">Jiangxi Province: Guan Mountain National Nature Reserve</td><td rowspan="1" colspan="1">—</td><td rowspan="1" colspan="1">12-Sep-24</td></tr><tr><td rowspan="1" colspan="1"><abbrev xmlns:xlink="http://www.w3.org/1999/xlink" content-type="institution" xlink:title="Herbarium of Fungi of Nanjing Normal University" id="ABBRID0EEGEK" xlink:type="simple">HFNNU</abbrev> 11193</td><td rowspan="1" colspan="1">
                  <italic>
                    <tp:taxon-name><tp:taxon-name-part taxon-name-part-type="genus" reg="Lycogala">Lycogala</tp:taxon-name-part><tp:taxon-name-part taxon-name-part-type="species" reg="maculatum">maculatum</tp:taxon-name-part></tp:taxon-name>
                  </italic>
                </td><td rowspan="1" colspan="1" style="color: #537f8b">
                  <ext-link xmlns:xlink="http://www.w3.org/1999/xlink" xlink:href="PQ685859" ext-link-type="gen" xlink:type="simple">PQ685859</ext-link>
                </td><td rowspan="1" colspan="1" style="color: #537f8b">
                  <ext-link xmlns:xlink="http://www.w3.org/1999/xlink" xlink:href="PQ728345" ext-link-type="gen" xlink:type="simple">PQ728345</ext-link>
                </td><td rowspan="1" colspan="1">Jiangxi Province: Qiyun Mountain National Nature Reserve</td><td rowspan="1" colspan="1">—</td><td rowspan="1" colspan="1">02-Jul-24</td></tr><tr><td rowspan="1" colspan="1"><abbrev xmlns:xlink="http://www.w3.org/1999/xlink" content-type="institution" xlink:title="Herbarium of Fungi of Nanjing Normal University" id="ABBRID0E4HEK" xlink:type="simple">HFNNU</abbrev> 11194</td><td rowspan="1" colspan="1">
                  <italic>
                    <tp:taxon-name><tp:taxon-name-part taxon-name-part-type="genus" reg="Lycogala">Lycogala</tp:taxon-name-part><tp:taxon-name-part taxon-name-part-type="species" reg="maculatum">maculatum</tp:taxon-name-part></tp:taxon-name>
                  </italic>
                </td><td rowspan="1" colspan="1" style="color: #537f8b">
                  <ext-link xmlns:xlink="http://www.w3.org/1999/xlink" xlink:href="PQ685860" ext-link-type="gen" xlink:type="simple">PQ685860</ext-link>
                </td><td rowspan="1" colspan="1" style="color: #537f8b">
                  <ext-link xmlns:xlink="http://www.w3.org/1999/xlink" xlink:href="PQ728346" ext-link-type="gen" xlink:type="simple">PQ728346</ext-link>
                </td><td rowspan="1" colspan="1">Jiangxi Province: Qiyun Mountain National Nature Reserve</td><td rowspan="1" colspan="1">—</td><td rowspan="1" colspan="1">02-Jul-24</td></tr><tr><td rowspan="1" colspan="1"><abbrev xmlns:xlink="http://www.w3.org/1999/xlink" content-type="institution" xlink:title="Herbarium of Fungi of Nanjing Normal University" id="ABBRID0EWJEK" xlink:type="simple">HFNNU</abbrev> 11195</td><td rowspan="1" colspan="1">
                  <italic>
                    <tp:taxon-name><tp:taxon-name-part taxon-name-part-type="genus" reg="Lycogala">Lycogala</tp:taxon-name-part><tp:taxon-name-part taxon-name-part-type="species" reg="maculatum">maculatum</tp:taxon-name-part></tp:taxon-name>
                  </italic>
                </td><td rowspan="1" colspan="1" style="color: #537f8b">
                  <ext-link xmlns:xlink="http://www.w3.org/1999/xlink" xlink:href="PQ685861" ext-link-type="gen" xlink:type="simple">PQ685861</ext-link>
                </td><td rowspan="1" colspan="1">—</td><td rowspan="1" colspan="1">Jiangxi Province: Lu Mountain National Nature Reserve</td><td rowspan="1" colspan="1">
                  <named-content xmlns:xlink="http://www.w3.org/1999/xlink" content-type="dwc:verbatimCoordinates" xlink:type="simple">
                    <named-content content-type="geo-json" specific-use="{&#34;type&#34;:&#34;Point&#34;,&#34;coordinates&#34;:[115.976000,29.558900]}" id="NCID0EELEK" xlink:type="simple">29.5589°N, 115.976°E</named-content>
                  </named-content>
                </td><td rowspan="1" colspan="1">16-Jul-22</td></tr><tr><td rowspan="1" colspan="1"><abbrev xmlns:xlink="http://www.w3.org/1999/xlink" content-type="institution" xlink:title="Herbarium of Fungi of Nanjing Normal University" id="ABBRID0ERLEK" xlink:type="simple">HFNNU</abbrev> 11196</td><td rowspan="1" colspan="1">
                  <italic>
                    <tp:taxon-name><tp:taxon-name-part taxon-name-part-type="genus" reg="Lycogala">Lycogala</tp:taxon-name-part><tp:taxon-name-part taxon-name-part-type="species" reg="maculatum">maculatum</tp:taxon-name-part></tp:taxon-name>
                  </italic>
                </td><td rowspan="1" colspan="1" style="color: #537f8b">
                  <ext-link xmlns:xlink="http://www.w3.org/1999/xlink" xlink:href="PQ685862" ext-link-type="gen" xlink:type="simple">PQ685862</ext-link>
                </td><td rowspan="1" colspan="1">—</td><td rowspan="1" colspan="1">Jiangxi Province: Lu Mountain National Nature Reserve</td><td rowspan="1" colspan="1">
                  <named-content xmlns:xlink="http://www.w3.org/1999/xlink" content-type="dwc:verbatimCoordinates" xlink:type="simple">
                    <named-content content-type="geo-json" specific-use="{&#34;type&#34;:&#34;Point&#34;,&#34;coordinates&#34;:[116.003000,29.568200]}" id="NCID0E6MEK" xlink:type="simple">29.5682°N, 116.003°E</named-content>
                  </named-content>
                </td><td rowspan="1" colspan="1">16-Jul-22</td></tr><tr><td rowspan="1" colspan="1"><abbrev xmlns:xlink="http://www.w3.org/1999/xlink" content-type="institution" xlink:title="Herbarium of Fungi of Nanjing Normal University" id="ABBRID0EMNEK" xlink:type="simple">HFNNU</abbrev> 11197</td><td rowspan="1" colspan="1">
                  <italic>
                    <tp:taxon-name><tp:taxon-name-part taxon-name-part-type="genus" reg="Lycogala">Lycogala</tp:taxon-name-part><tp:taxon-name-part taxon-name-part-type="species" reg="epidendrum">epidendrum</tp:taxon-name-part></tp:taxon-name>
                  </italic>
                </td><td rowspan="1" colspan="1" style="color: #537f8b">
                  <ext-link xmlns:xlink="http://www.w3.org/1999/xlink" xlink:href="PQ685863" ext-link-type="gen" xlink:type="simple">PQ685863</ext-link>
                </td><td rowspan="1" colspan="1" style="color: #537f8b">
                  <ext-link xmlns:xlink="http://www.w3.org/1999/xlink" xlink:href="PQ728347" ext-link-type="gen" xlink:type="simple">PQ728347</ext-link>
                </td><td rowspan="1" colspan="1">Hubei Province: Houhe National Nature Reserve</td><td rowspan="1" colspan="1">—</td><td rowspan="1" colspan="1">25-Jun-19</td></tr><tr><td rowspan="1" colspan="1"><abbrev xmlns:xlink="http://www.w3.org/1999/xlink" content-type="institution" xlink:title="Herbarium of Fungi of Nanjing Normal University" id="ABBRID0EFPEK" xlink:type="simple">HFNNU</abbrev> 11198</td><td rowspan="1" colspan="1">
                  <italic>
                    <tp:taxon-name><tp:taxon-name-part taxon-name-part-type="genus" reg="Lycogala">Lycogala</tp:taxon-name-part><tp:taxon-name-part taxon-name-part-type="species" reg="epidendrum">epidendrum</tp:taxon-name-part></tp:taxon-name>
                  </italic>
                </td><td rowspan="1" colspan="1" style="color: #537f8b">
                  <ext-link xmlns:xlink="http://www.w3.org/1999/xlink" xlink:href="PQ685864" ext-link-type="gen" xlink:type="simple">PQ685864</ext-link>
                </td><td rowspan="1" colspan="1" style="color: #537f8b">
                  <ext-link xmlns:xlink="http://www.w3.org/1999/xlink" xlink:href="PQ728348" ext-link-type="gen" xlink:type="simple">PQ728348</ext-link>
                </td><td rowspan="1" colspan="1">Hubei Province: Houhe National Nature Reserve</td><td rowspan="1" colspan="1">—</td><td rowspan="1" colspan="1">25-Jun-19</td></tr><tr><td rowspan="1" colspan="1"><abbrev xmlns:xlink="http://www.w3.org/1999/xlink" content-type="institution" xlink:title="Herbarium of Fungi of Nanjing Normal University" id="ABBRID0E5QEK" xlink:type="simple">HFNNU</abbrev> 11199</td><td rowspan="1" colspan="1">
                  <italic>
                    <tp:taxon-name><tp:taxon-name-part taxon-name-part-type="genus" reg="Lycogala">Lycogala</tp:taxon-name-part><tp:taxon-name-part taxon-name-part-type="species" reg="epidendrum">epidendrum</tp:taxon-name-part></tp:taxon-name>
                  </italic>
                </td><td rowspan="1" colspan="1" style="color: #537f8b">
                  <ext-link xmlns:xlink="http://www.w3.org/1999/xlink" xlink:href="PQ685865" ext-link-type="gen" xlink:type="simple">PQ685865</ext-link>
                </td><td rowspan="1" colspan="1">—</td><td rowspan="1" colspan="1">Hubei Province: Houhe National Nature Reserve</td><td rowspan="1" colspan="1">—</td><td rowspan="1" colspan="1">25-Jun-19</td></tr><tr><td rowspan="1" colspan="1"><abbrev xmlns:xlink="http://www.w3.org/1999/xlink" content-type="institution" xlink:title="Herbarium of Fungi of Nanjing Normal University" id="ABBRID0EQSEK" xlink:type="simple">HFNNU</abbrev> 11200</td><td rowspan="1" colspan="1">
                  <italic>
                    <tp:taxon-name><tp:taxon-name-part taxon-name-part-type="genus" reg="Lycogala">Lycogala</tp:taxon-name-part><tp:taxon-name-part taxon-name-part-type="species" reg="succineum">succineum</tp:taxon-name-part></tp:taxon-name>
                  </italic>
                </td><td rowspan="1" colspan="1" style="color: #537f8b">
                  <ext-link xmlns:xlink="http://www.w3.org/1999/xlink" xlink:href="PQ685866" ext-link-type="gen" xlink:type="simple">PQ685866</ext-link>
                </td><td rowspan="1" colspan="1" style="color: #537f8b">
                  <ext-link xmlns:xlink="http://www.w3.org/1999/xlink" xlink:href="PQ728349" ext-link-type="gen" xlink:type="simple">PQ728349</ext-link>
                </td><td rowspan="1" colspan="1">Henan Province: Baotianman National Nature Reserve</td><td rowspan="1" colspan="1">
                  <named-content xmlns:xlink="http://www.w3.org/1999/xlink" content-type="dwc:verbatimCoordinates" xlink:type="simple">
                    <named-content content-type="geo-json" specific-use="{&#34;type&#34;:&#34;Point&#34;,&#34;coordinates&#34;:[111.939900,33.515200]}" id="NCID0EFUEK" xlink:type="simple">33.5152°N, 111.9399°E</named-content>
                  </named-content>
                </td><td rowspan="1" colspan="1">23-Jun-16</td></tr><tr><td rowspan="1" colspan="1"><abbrev xmlns:xlink="http://www.w3.org/1999/xlink" content-type="institution" xlink:title="Herbarium of Fungi of Nanjing Normal University" id="ABBRID0ESUEK" xlink:type="simple">HFNNU</abbrev> 11201</td><td rowspan="1" colspan="1">
                  <italic>
                    <tp:taxon-name><tp:taxon-name-part taxon-name-part-type="genus" reg="Lycogala">Lycogala</tp:taxon-name-part><tp:taxon-name-part taxon-name-part-type="species" reg="epidendrum">epidendrum</tp:taxon-name-part></tp:taxon-name>
                  </italic>
                </td><td rowspan="1" colspan="1" style="color: #537f8b">
                  <ext-link xmlns:xlink="http://www.w3.org/1999/xlink" xlink:href="PQ685867" ext-link-type="gen" xlink:type="simple">PQ685867</ext-link>
                </td><td rowspan="1" colspan="1" style="color: #537f8b">
                  <ext-link xmlns:xlink="http://www.w3.org/1999/xlink" xlink:href="PQ728350" ext-link-type="gen" xlink:type="simple">PQ728350</ext-link>
                </td><td rowspan="1" colspan="1">Jiangxi Province: Lu Mountain National Nature Reserve</td><td rowspan="1" colspan="1">
                  <named-content xmlns:xlink="http://www.w3.org/1999/xlink" content-type="dwc:verbatimCoordinates" xlink:type="simple">
                    <named-content content-type="geo-json" specific-use="{&#34;type&#34;:&#34;Point&#34;,&#34;coordinates&#34;:[115.969500,29.558600]}" id="NCID0EHWEK" xlink:type="simple">29.5586°N, 115.9695°E</named-content>
                  </named-content>
                </td><td rowspan="1" colspan="1">16-Jul-22</td></tr><tr><td rowspan="1" colspan="1"><abbrev xmlns:xlink="http://www.w3.org/1999/xlink" content-type="institution" xlink:title="Herbarium of Fungi of Nanjing Normal University" id="ABBRID0EUWEK" xlink:type="simple">HFNNU</abbrev> 11202</td><td rowspan="1" colspan="1">
                  <italic>
                    <tp:taxon-name><tp:taxon-name-part taxon-name-part-type="genus" reg="Lycogala">Lycogala</tp:taxon-name-part><tp:taxon-name-part taxon-name-part-type="species" reg="epidendrum">epidendrum</tp:taxon-name-part></tp:taxon-name>
                  </italic>
                </td><td rowspan="1" colspan="1" style="color: #537f8b">
                  <ext-link xmlns:xlink="http://www.w3.org/1999/xlink" xlink:href="PQ685868" ext-link-type="gen" xlink:type="simple">PQ685868</ext-link>
                </td><td rowspan="1" colspan="1">—</td><td rowspan="1" colspan="1">Hubei Province: Houhe National Nature Reserve</td><td rowspan="1" colspan="1">—</td><td rowspan="1" colspan="1">25-Jun-19</td></tr><tr><td rowspan="1" colspan="1"><abbrev xmlns:xlink="http://www.w3.org/1999/xlink" content-type="institution" xlink:title="Herbarium of Fungi of Nanjing Normal University" id="ABBRID0EGYEK" xlink:type="simple">HFNNU</abbrev> 11203</td><td rowspan="1" colspan="1">
                  <italic>
                    <tp:taxon-name><tp:taxon-name-part taxon-name-part-type="genus" reg="Lycogala">Lycogala</tp:taxon-name-part><tp:taxon-name-part taxon-name-part-type="species" reg="epidendrum">epidendrum</tp:taxon-name-part></tp:taxon-name>
                  </italic>
                </td><td rowspan="1" colspan="1" style="color: #537f8b">
                  <ext-link xmlns:xlink="http://www.w3.org/1999/xlink" xlink:href="PQ685869" ext-link-type="gen" xlink:type="simple">PQ685869</ext-link>
                </td><td rowspan="1" colspan="1">—</td><td rowspan="1" colspan="1">Hubei Province: Houhe National Nature Reserve</td><td rowspan="1" colspan="1">
                  <named-content xmlns:xlink="http://www.w3.org/1999/xlink" content-type="dwc:verbatimCoordinates" xlink:type="simple">
                    <named-content content-type="geo-json" specific-use="{&#34;type&#34;:&#34;Point&#34;,&#34;coordinates&#34;:[110.608400,30.090600]}" id="NCID0EUZEK" xlink:type="simple">30.0906°N, 110.6084°E</named-content>
                  </named-content>
                </td><td rowspan="1" colspan="1">22-Jul-19</td></tr><tr><td rowspan="1" colspan="1"><abbrev xmlns:xlink="http://www.w3.org/1999/xlink" content-type="institution" xlink:title="Herbarium of Fungi of Nanjing Normal University" id="ABBRID0EB1EK" xlink:type="simple">HFNNU</abbrev> 11204</td><td rowspan="1" colspan="1">
                  <italic>
                    <tp:taxon-name><tp:taxon-name-part taxon-name-part-type="genus" reg="Lycogala">Lycogala</tp:taxon-name-part><tp:taxon-name-part taxon-name-part-type="species" reg="epidendrum">epidendrum</tp:taxon-name-part></tp:taxon-name>
                  </italic>
                </td><td rowspan="1" colspan="1" style="color: #537f8b">
                  <ext-link xmlns:xlink="http://www.w3.org/1999/xlink" xlink:href="PQ685870" ext-link-type="gen" xlink:type="simple">PQ685870</ext-link>
                </td><td rowspan="1" colspan="1">—</td><td rowspan="1" colspan="1">Hubei Province: Houhe National Nature Reserve</td><td rowspan="1" colspan="1">
                  <named-content xmlns:xlink="http://www.w3.org/1999/xlink" content-type="dwc:verbatimCoordinates" xlink:type="simple">
                    <named-content content-type="geo-json" specific-use="{&#34;type&#34;:&#34;Point&#34;,&#34;coordinates&#34;:[110.615600,30.091200]}" id="NCID0EP2EK" xlink:type="simple">30.0912°N, 110.6156°E</named-content>
                  </named-content>
                </td><td rowspan="1" colspan="1">22-Jul-19</td></tr><tr><td rowspan="1" colspan="1"><abbrev xmlns:xlink="http://www.w3.org/1999/xlink" content-type="institution" xlink:title="Herbarium of Fungi of Nanjing Normal University" id="ABBRID0E32EK" xlink:type="simple">HFNNU</abbrev> 11205</td><td rowspan="1" colspan="1">
                  <italic>
                    <tp:taxon-name><tp:taxon-name-part taxon-name-part-type="genus" reg="Lycogala">Lycogala</tp:taxon-name-part><tp:taxon-name-part taxon-name-part-type="species" reg="epidendrum">epidendrum</tp:taxon-name-part></tp:taxon-name>
                  </italic>
                </td><td rowspan="1" colspan="1" style="color: #537f8b">
                  <ext-link xmlns:xlink="http://www.w3.org/1999/xlink" xlink:href="PQ685871" ext-link-type="gen" xlink:type="simple">PQ685871</ext-link>
                </td><td rowspan="1" colspan="1" style="color: #537f8b">
                  <ext-link xmlns:xlink="http://www.w3.org/1999/xlink" xlink:href="PQ728351" ext-link-type="gen" xlink:type="simple">PQ728351</ext-link>
                </td><td rowspan="1" colspan="1">Hubei Province: Houhe National Nature Reserve</td><td rowspan="1" colspan="1">—</td><td rowspan="1" colspan="1">19-Oct-19</td></tr><tr><td rowspan="1" colspan="1"><abbrev xmlns:xlink="http://www.w3.org/1999/xlink" content-type="institution" xlink:title="Herbarium of Fungi of Nanjing Normal University" id="ABBRID0EV4EK" xlink:type="simple">HFNNU</abbrev> 11206</td><td rowspan="1" colspan="1">
                  <italic>
                    <tp:taxon-name><tp:taxon-name-part taxon-name-part-type="genus" reg="Lycogala">Lycogala</tp:taxon-name-part><tp:taxon-name-part taxon-name-part-type="species" reg="epidendrum">epidendrum</tp:taxon-name-part></tp:taxon-name>
                  </italic>
                </td><td rowspan="1" colspan="1" style="color: #537f8b">
                  <ext-link xmlns:xlink="http://www.w3.org/1999/xlink" xlink:href="PQ685872" ext-link-type="gen" xlink:type="simple">PQ685872</ext-link>
                </td><td rowspan="1" colspan="1" style="color: #537f8b">
                  <ext-link xmlns:xlink="http://www.w3.org/1999/xlink" xlink:href="PQ728352" ext-link-type="gen" xlink:type="simple">PQ728352</ext-link>
                </td><td rowspan="1" colspan="1">Hubei Province: Houhe National Nature Reserve</td><td rowspan="1" colspan="1">
                  <named-content xmlns:xlink="http://www.w3.org/1999/xlink" content-type="dwc:verbatimCoordinates" xlink:type="simple">
                    <named-content content-type="geo-json" specific-use="{&#34;type&#34;:&#34;Point&#34;,&#34;coordinates&#34;:[110.608400,30.090600]}" id="NCID0EK6EK" xlink:type="simple">30.0906°N, 110.6084°E</named-content>
                  </named-content>
                </td><td rowspan="1" colspan="1">19-Oct-19</td></tr><tr><td rowspan="1" colspan="1"><abbrev xmlns:xlink="http://www.w3.org/1999/xlink" content-type="institution" xlink:title="Herbarium of Fungi of Nanjing Normal University" id="ABBRID0EX6EK" xlink:type="simple">HFNNU</abbrev> 11207</td><td rowspan="1" colspan="1">
                  <italic>
                    <tp:taxon-name><tp:taxon-name-part taxon-name-part-type="genus" reg="Lycogala">Lycogala</tp:taxon-name-part><tp:taxon-name-part taxon-name-part-type="species" reg="epidendrum">epidendrum</tp:taxon-name-part></tp:taxon-name>
                  </italic>
                </td><td rowspan="1" colspan="1" style="color: #537f8b">
                  <ext-link xmlns:xlink="http://www.w3.org/1999/xlink" xlink:href="PQ685873" ext-link-type="gen" xlink:type="simple">PQ685873</ext-link>
                </td><td rowspan="1" colspan="1" style="color: #537f8b">
                  <ext-link xmlns:xlink="http://www.w3.org/1999/xlink" xlink:href="PQ728353" ext-link-type="gen" xlink:type="simple">PQ728353</ext-link>
                </td><td rowspan="1" colspan="1">Hubei Province: Houhe National Nature Reserve</td><td rowspan="1" colspan="1">
                  <named-content xmlns:xlink="http://www.w3.org/1999/xlink" content-type="dwc:verbatimCoordinates" xlink:type="simple">
                    <named-content content-type="geo-json" specific-use="{&#34;type&#34;:&#34;Point&#34;,&#34;coordinates&#34;:[110.615600,30.091200]}" id="NCID0EMBFK" xlink:type="simple">30.0912°N, 110.6156°E</named-content>
                  </named-content>
                </td><td rowspan="1" colspan="1">19-Oct-19</td></tr><tr><td rowspan="1" colspan="1"><abbrev xmlns:xlink="http://www.w3.org/1999/xlink" content-type="institution" xlink:title="Herbarium of Fungi of Nanjing Normal University" id="ABBRID0EZBFK" xlink:type="simple">HFNNU</abbrev> 11208</td><td rowspan="1" colspan="1">
                  <italic>
                    <tp:taxon-name><tp:taxon-name-part taxon-name-part-type="genus" reg="Lycogala">Lycogala</tp:taxon-name-part><tp:taxon-name-part taxon-name-part-type="species" reg="epidendrum">epidendrum</tp:taxon-name-part></tp:taxon-name>
                  </italic>
                </td><td rowspan="1" colspan="1" style="color: #537f8b">
                  <ext-link xmlns:xlink="http://www.w3.org/1999/xlink" xlink:href="PQ685874" ext-link-type="gen" xlink:type="simple">PQ685874</ext-link>
                </td><td rowspan="1" colspan="1">—</td><td rowspan="1" colspan="1">Hubei Province: Houhe National Nature Reserve</td><td rowspan="1" colspan="1">
                  <named-content xmlns:xlink="http://www.w3.org/1999/xlink" content-type="dwc:verbatimCoordinates" xlink:type="simple">
                    <named-content content-type="geo-json" specific-use="{&#34;type&#34;:&#34;Point&#34;,&#34;coordinates&#34;:[110.605300,30.084200]}" id="NCID0EHDFK" xlink:type="simple">30.0842°N, 110.6053°E</named-content>
                  </named-content>
                </td><td rowspan="1" colspan="1">19-Oct-19</td></tr><tr><td rowspan="1" colspan="1"><abbrev xmlns:xlink="http://www.w3.org/1999/xlink" content-type="institution" xlink:title="Herbarium of Fungi of Nanjing Normal University" id="ABBRID0EUDFK" xlink:type="simple">HFNNU</abbrev> 11209</td><td rowspan="1" colspan="1">
                  <italic>
                    <tp:taxon-name><tp:taxon-name-part taxon-name-part-type="genus" reg="Lycogala">Lycogala</tp:taxon-name-part><tp:taxon-name-part taxon-name-part-type="species" reg="epidendrum">epidendrum</tp:taxon-name-part></tp:taxon-name>
                  </italic>
                </td><td rowspan="1" colspan="1" style="color: #537f8b">
                  <ext-link xmlns:xlink="http://www.w3.org/1999/xlink" xlink:href="PQ685875" ext-link-type="gen" xlink:type="simple">PQ685875</ext-link>
                </td><td rowspan="1" colspan="1">—</td><td rowspan="1" colspan="1">Hubei Province: Houhe National Nature Reserve</td><td rowspan="1" colspan="1">
                  <named-content xmlns:xlink="http://www.w3.org/1999/xlink" content-type="dwc:verbatimCoordinates" xlink:type="simple">
                    <named-content content-type="geo-json" specific-use="{&#34;type&#34;:&#34;Point&#34;,&#34;coordinates&#34;:[110.619300,30.085400]}" id="NCID0ECFFK" xlink:type="simple">30.0854°N, 110.6193°E</named-content>
                  </named-content>
                </td><td rowspan="1" colspan="1">19-Oct-19</td></tr><tr><td rowspan="1" colspan="1"><abbrev xmlns:xlink="http://www.w3.org/1999/xlink" content-type="institution" xlink:title="Herbarium of Fungi of Nanjing Normal University" id="ABBRID0EPFFK" xlink:type="simple">HFNNU</abbrev> 11210</td><td rowspan="1" colspan="1">
                  <italic>
                    <tp:taxon-name><tp:taxon-name-part taxon-name-part-type="genus" reg="Lycogala">Lycogala</tp:taxon-name-part><tp:taxon-name-part taxon-name-part-type="species" reg="epidendrum">epidendrum</tp:taxon-name-part></tp:taxon-name>
                  </italic>
                </td><td rowspan="1" colspan="1" style="color: #537f8b">
                  <ext-link xmlns:xlink="http://www.w3.org/1999/xlink" xlink:href="PQ685876" ext-link-type="gen" xlink:type="simple">PQ685876</ext-link>
                </td><td rowspan="1" colspan="1">—</td><td rowspan="1" colspan="1">Hubei Province: Houhe National Nature Reserve</td><td rowspan="1" colspan="1">—</td><td rowspan="1" colspan="1">19-Oct-19</td></tr><tr><td rowspan="1" colspan="1"><abbrev xmlns:xlink="http://www.w3.org/1999/xlink" content-type="institution" xlink:title="Herbarium of Fungi of Nanjing Normal University" id="ABBRID0EBHFK" xlink:type="simple">HFNNU</abbrev> 11202</td><td rowspan="1" colspan="1">
                  <italic>
                    <tp:taxon-name><tp:taxon-name-part taxon-name-part-type="genus" reg="Lycogala">Lycogala</tp:taxon-name-part><tp:taxon-name-part taxon-name-part-type="species" reg="epidendrum">epidendrum</tp:taxon-name-part></tp:taxon-name>
                  </italic>
                </td><td rowspan="1" colspan="1" style="color: #537f8b">
                  <ext-link xmlns:xlink="http://www.w3.org/1999/xlink" xlink:href="PQ685868" ext-link-type="gen" xlink:type="simple">PQ685868</ext-link>
                </td><td rowspan="1" colspan="1">—</td><td rowspan="1" colspan="1">Hubei Province: Houhe National Nature Reserve</td><td rowspan="1" colspan="1">—</td><td rowspan="1" colspan="1">25-Jun-19</td></tr><tr><td rowspan="1" colspan="1"><abbrev xmlns:xlink="http://www.w3.org/1999/xlink" content-type="institution" xlink:title="Herbarium of Fungi of Nanjing Normal University" id="ABBRID0ETIFK" xlink:type="simple">HFNNU</abbrev> 11211</td><td rowspan="1" colspan="1">
                  <italic>
                    <tp:taxon-name><tp:taxon-name-part taxon-name-part-type="genus" reg="Lycogala">Lycogala</tp:taxon-name-part><tp:taxon-name-part taxon-name-part-type="species" reg="epidendrum">epidendrum</tp:taxon-name-part></tp:taxon-name>
                  </italic>
                </td><td rowspan="1" colspan="1" style="color: #537f8b">
                  <ext-link xmlns:xlink="http://www.w3.org/1999/xlink" xlink:href="PQ685877" ext-link-type="gen" xlink:type="simple">PQ685877</ext-link>
                </td><td rowspan="1" colspan="1">—</td><td rowspan="1" colspan="1">Hubei Province: Houhe National Nature Reserve</td><td rowspan="1" colspan="1">
                  <named-content xmlns:xlink="http://www.w3.org/1999/xlink" content-type="dwc:verbatimCoordinates" xlink:type="simple">
                    <named-content content-type="geo-json" specific-use="{&#34;type&#34;:&#34;Point&#34;,&#34;coordinates&#34;:[110.615500,30.094200]}" id="NCID0EBKFK" xlink:type="simple">30.0942°N, 110.6155°E</named-content>
                  </named-content>
                </td><td rowspan="1" colspan="1">20-Oct-19</td></tr><tr><td rowspan="1" colspan="1"><abbrev xmlns:xlink="http://www.w3.org/1999/xlink" content-type="institution" xlink:title="Herbarium of Fungi of Nanjing Normal University" id="ABBRID0EOKFK" xlink:type="simple">HFNNU</abbrev> 11212</td><td rowspan="1" colspan="1">
                  <italic>
                    <tp:taxon-name><tp:taxon-name-part taxon-name-part-type="genus" reg="Lycogala">Lycogala</tp:taxon-name-part><tp:taxon-name-part taxon-name-part-type="species" reg="epidendrum">epidendrum</tp:taxon-name-part></tp:taxon-name>
                  </italic>
                </td><td rowspan="1" colspan="1" style="color: #537f8b">
                  <ext-link xmlns:xlink="http://www.w3.org/1999/xlink" xlink:href="PQ685878" ext-link-type="gen" xlink:type="simple">PQ685878</ext-link>
                </td><td rowspan="1" colspan="1" style="color: #537f8b">
                  <ext-link xmlns:xlink="http://www.w3.org/1999/xlink" xlink:href="PQ728354" ext-link-type="gen" xlink:type="simple">PQ728354</ext-link>
                </td><td rowspan="1" colspan="1">Jiangxi Province: Campus of Jiangxi Agricultural University</td><td rowspan="1" colspan="1">—</td><td rowspan="1" colspan="1">18-Jun-22</td></tr><tr><td rowspan="1" colspan="1"><abbrev xmlns:xlink="http://www.w3.org/1999/xlink" content-type="institution" xlink:title="Herbarium of Fungi of Nanjing Normal University" id="ABBRID0EHMFK" xlink:type="simple">HFNNU</abbrev> 11213</td><td rowspan="1" colspan="1">
                  <italic>
                    <tp:taxon-name><tp:taxon-name-part taxon-name-part-type="genus" reg="Lycogala">Lycogala</tp:taxon-name-part><tp:taxon-name-part taxon-name-part-type="species" reg="epidendrum">epidendrum</tp:taxon-name-part></tp:taxon-name>
                  </italic>
                </td><td rowspan="1" colspan="1" style="color: #537f8b">
                  <ext-link xmlns:xlink="http://www.w3.org/1999/xlink" xlink:href="PQ685879" ext-link-type="gen" xlink:type="simple">PQ685879</ext-link>
                </td><td rowspan="1" colspan="1" style="color: #537f8b">
                  <ext-link xmlns:xlink="http://www.w3.org/1999/xlink" xlink:href="PQ728355" ext-link-type="gen" xlink:type="simple">PQ728355</ext-link>
                </td><td rowspan="1" colspan="1">Jiangxi Province: Campus of Jiangxi Agricultural University</td><td rowspan="1" colspan="1">—</td><td rowspan="1" colspan="1">18-Jun-22</td></tr><tr><td rowspan="1" colspan="1"><abbrev xmlns:xlink="http://www.w3.org/1999/xlink" content-type="institution" xlink:title="Herbarium of Fungi of Nanjing Normal University" id="ABBRID0EAOFK" xlink:type="simple">HFNNU</abbrev> 11214</td><td rowspan="1" colspan="1">
                  <italic>
                    <tp:taxon-name><tp:taxon-name-part taxon-name-part-type="genus" reg="Lycogala">Lycogala</tp:taxon-name-part><tp:taxon-name-part taxon-name-part-type="species" reg="epidendrum">epidendrum</tp:taxon-name-part></tp:taxon-name>
                  </italic>
                </td><td rowspan="1" colspan="1" style="color: #537f8b">
                  <ext-link xmlns:xlink="http://www.w3.org/1999/xlink" xlink:href="PQ685880" ext-link-type="gen" xlink:type="simple">PQ685880</ext-link>
                </td><td rowspan="1" colspan="1">—</td><td rowspan="1" colspan="1">Hubei Province: Houhe National Nature Reserve</td><td rowspan="1" colspan="1">—</td><td rowspan="1" colspan="1">19-Oct-19</td></tr><tr><td rowspan="1" colspan="1"><abbrev xmlns:xlink="http://www.w3.org/1999/xlink" content-type="institution" xlink:title="Herbarium of Fungi of Nanjing Normal University" id="ABBRID0ESPFK" xlink:type="simple">HFNNU</abbrev> 11215</td><td rowspan="1" colspan="1">
                  <italic>
                    <tp:taxon-name><tp:taxon-name-part taxon-name-part-type="genus" reg="Lycogala">Lycogala</tp:taxon-name-part><tp:taxon-name-part taxon-name-part-type="species" reg="epidendrum">epidendrum</tp:taxon-name-part></tp:taxon-name>
                  </italic>
                </td><td rowspan="1" colspan="1" style="color: #537f8b">
                  <ext-link xmlns:xlink="http://www.w3.org/1999/xlink" xlink:href="PQ685881" ext-link-type="gen" xlink:type="simple">PQ685881</ext-link>
                </td><td rowspan="1" colspan="1">—</td><td rowspan="1" colspan="1">Hubei Province: Houhe National Nature Reserve</td><td rowspan="1" colspan="1">—</td><td rowspan="1" colspan="1">19-Oct-19</td></tr><tr><td rowspan="1" colspan="1"><abbrev xmlns:xlink="http://www.w3.org/1999/xlink" content-type="institution" xlink:title="Herbarium of Fungi of Nanjing Normal University" id="ABBRID0EERFK" xlink:type="simple">HFNNU</abbrev> 11216</td><td rowspan="1" colspan="1">
                  <italic>
                    <tp:taxon-name><tp:taxon-name-part taxon-name-part-type="genus" reg="Lycogala">Lycogala</tp:taxon-name-part><tp:taxon-name-part taxon-name-part-type="species" reg="epidendrum">epidendrum</tp:taxon-name-part></tp:taxon-name>
                  </italic>
                </td><td rowspan="1" colspan="1" style="color: #537f8b">
                  <ext-link xmlns:xlink="http://www.w3.org/1999/xlink" xlink:href="PQ685882" ext-link-type="gen" xlink:type="simple">PQ685882</ext-link>
                </td><td rowspan="1" colspan="1">—</td><td rowspan="1" colspan="1">Hubei Province: Houhe National Nature Reserve</td><td rowspan="1" colspan="1">—</td><td rowspan="1" colspan="1">20-Oct-19</td></tr><tr><td rowspan="1" colspan="1"><abbrev xmlns:xlink="http://www.w3.org/1999/xlink" content-type="institution" xlink:title="Herbarium of Fungi of Nanjing Normal University" id="ABBRID0EWSFK" xlink:type="simple">HFNNU</abbrev> 11217</td><td rowspan="1" colspan="1">
                  <italic>
                    <tp:taxon-name><tp:taxon-name-part taxon-name-part-type="genus" reg="Lycogala">Lycogala</tp:taxon-name-part><tp:taxon-name-part taxon-name-part-type="species" reg="epidendrum">epidendrum</tp:taxon-name-part></tp:taxon-name>
                  </italic>
                </td><td rowspan="1" colspan="1" style="color: #537f8b">
                  <ext-link xmlns:xlink="http://www.w3.org/1999/xlink" xlink:href="PQ685883" ext-link-type="gen" xlink:type="simple">PQ685883</ext-link>
                </td><td rowspan="1" colspan="1" style="color: #537f8b">
                  <ext-link xmlns:xlink="http://www.w3.org/1999/xlink" xlink:href="PQ728356" ext-link-type="gen" xlink:type="simple">PQ728356</ext-link>
                </td><td rowspan="1" colspan="1">Hubei Province: Shennongjia Forestry District</td><td rowspan="1" colspan="1">—</td><td rowspan="1" colspan="1">10-Aug-17</td></tr><tr><td rowspan="1" colspan="1"><abbrev xmlns:xlink="http://www.w3.org/1999/xlink" content-type="institution" xlink:title="Herbarium of Fungi of Nanjing Normal University" id="ABBRID0EPUFK" xlink:type="simple">HFNNU</abbrev> 11218</td><td rowspan="1" colspan="1">
                  <italic>
                    <tp:taxon-name><tp:taxon-name-part taxon-name-part-type="genus" reg="Lycogala">Lycogala</tp:taxon-name-part><tp:taxon-name-part taxon-name-part-type="species" reg="epidendrum">epidendrum</tp:taxon-name-part></tp:taxon-name>
                  </italic>
                </td><td rowspan="1" colspan="1" style="color: #537f8b">
                  <ext-link xmlns:xlink="http://www.w3.org/1999/xlink" xlink:href="PQ685884" ext-link-type="gen" xlink:type="simple">PQ685884</ext-link>
                </td><td rowspan="1" colspan="1" style="color: #537f8b">
                  <ext-link xmlns:xlink="http://www.w3.org/1999/xlink" xlink:href="PQ728357" ext-link-type="gen" xlink:type="simple">PQ728357</ext-link>
                </td><td rowspan="1" colspan="1">Hubei Province: Houhe National Nature Reserve</td><td rowspan="1" colspan="1">
                  <named-content xmlns:xlink="http://www.w3.org/1999/xlink" content-type="dwc:verbatimCoordinates" xlink:type="simple">
                    <named-content content-type="geo-json" specific-use="{&#34;type&#34;:&#34;Point&#34;,&#34;coordinates&#34;:[110.631000,30.083800]}" id="NCID0EEWFK" xlink:type="simple">30.0838°N, 110.631°E</named-content>
                  </named-content>
                </td><td rowspan="1" colspan="1">18-Oct-19</td></tr><tr><td rowspan="1" colspan="1"><abbrev xmlns:xlink="http://www.w3.org/1999/xlink" content-type="institution" xlink:title="Herbarium of Fungi of Nanjing Normal University" id="ABBRID0ERWFK" xlink:type="simple">HFNNU</abbrev> 11219</td><td rowspan="1" colspan="1">
                  <italic>
                    <tp:taxon-name><tp:taxon-name-part taxon-name-part-type="genus" reg="Lycogala">Lycogala</tp:taxon-name-part><tp:taxon-name-part taxon-name-part-type="species" reg="epidendrum">epidendrum</tp:taxon-name-part></tp:taxon-name>
                  </italic>
                </td><td rowspan="1" colspan="1" style="color: #537f8b">
                  <ext-link xmlns:xlink="http://www.w3.org/1999/xlink" xlink:href="PQ685885" ext-link-type="gen" xlink:type="simple">PQ685885</ext-link>
                </td><td rowspan="1" colspan="1" style="color: #537f8b">
                  <ext-link xmlns:xlink="http://www.w3.org/1999/xlink" xlink:href="PQ728358" ext-link-type="gen" xlink:type="simple">PQ728358</ext-link>
                </td><td rowspan="1" colspan="1">Jiangxi Province: Guan Mountain National Nature Reserve</td><td rowspan="1" colspan="1">—</td><td rowspan="1" colspan="1">12-Sep-24</td></tr><tr><td rowspan="1" colspan="1"><abbrev xmlns:xlink="http://www.w3.org/1999/xlink" content-type="institution" xlink:title="Herbarium of Fungi of Nanjing Normal University" id="ABBRID0EKYFK" xlink:type="simple">HFNNU</abbrev> 11220</td><td rowspan="1" colspan="1">
                  <italic>
                    <tp:taxon-name><tp:taxon-name-part taxon-name-part-type="genus" reg="Lycogala">Lycogala</tp:taxon-name-part><tp:taxon-name-part taxon-name-part-type="species" reg="skovorodaense">skovorodaense</tp:taxon-name-part></tp:taxon-name>
                  </italic>
                </td><td rowspan="1" colspan="1" style="color: #537f8b">
                  <ext-link xmlns:xlink="http://www.w3.org/1999/xlink" xlink:href="PQ685886" ext-link-type="gen" xlink:type="simple">PQ685886</ext-link>
                </td><td rowspan="1" colspan="1" style="color: #537f8b">
                  <ext-link xmlns:xlink="http://www.w3.org/1999/xlink" xlink:href="PQ728359" ext-link-type="gen" xlink:type="simple">PQ728359</ext-link>
                </td><td rowspan="1" colspan="1">Hubei Province: Houhe National Nature Reserve</td><td rowspan="1" colspan="1">
                  <named-content xmlns:xlink="http://www.w3.org/1999/xlink" content-type="dwc:verbatimCoordinates" xlink:type="simple">
                    <named-content content-type="geo-json" specific-use="{&#34;type&#34;:&#34;Point&#34;,&#34;coordinates&#34;:[110.580800,30.080800]}" id="NCID0E6ZFK" xlink:type="simple">30.0808°N, 110.5808°E</named-content>
                  </named-content>
                </td><td rowspan="1" colspan="1">30-Aug-19</td></tr><tr><td rowspan="1" colspan="1"><abbrev xmlns:xlink="http://www.w3.org/1999/xlink" content-type="institution" xlink:title="Herbarium of Fungi of Nanjing Normal University" id="ABBRID0EM1FK" xlink:type="simple">HFNNU</abbrev> 11221</td><td rowspan="1" colspan="1">
                  <italic>
                    <tp:taxon-name><tp:taxon-name-part taxon-name-part-type="genus" reg="Lycogala">Lycogala</tp:taxon-name-part><tp:taxon-name-part taxon-name-part-type="species" reg="epidendrum">epidendrum</tp:taxon-name-part></tp:taxon-name>
                  </italic>
                </td><td rowspan="1" colspan="1" style="color: #537f8b">
                  <ext-link xmlns:xlink="http://www.w3.org/1999/xlink" xlink:href="PQ685887" ext-link-type="gen" xlink:type="simple">PQ685887</ext-link>
                </td><td rowspan="1" colspan="1">—</td><td rowspan="1" colspan="1">Anhui Province: Huang Mountain National Forest Park</td><td rowspan="1" colspan="1">
                  <named-content xmlns:xlink="http://www.w3.org/1999/xlink" content-type="dwc:verbatimCoordinates" xlink:type="simple">
                    <named-content content-type="geo-json" specific-use="{&#34;type&#34;:&#34;Point&#34;,&#34;coordinates&#34;:[118.193000,30.172300]}" id="NCID0E12FK" xlink:type="simple">30.1723°N, 118.193°E</named-content>
                  </named-content>
                </td><td rowspan="1" colspan="1">05-Jul-08</td></tr><tr><td rowspan="1" colspan="1"><abbrev xmlns:xlink="http://www.w3.org/1999/xlink" content-type="institution" xlink:title="Herbarium of Fungi of Nanjing Normal University" id="ABBRID0EH3FK" xlink:type="simple">HFNNU</abbrev> 11222</td><td rowspan="1" colspan="1">
                  <italic>
                    <tp:taxon-name><tp:taxon-name-part taxon-name-part-type="genus" reg="Lycogala">Lycogala</tp:taxon-name-part><tp:taxon-name-part taxon-name-part-type="species" reg="maculatum">maculatum</tp:taxon-name-part></tp:taxon-name>
                  </italic>
                </td><td rowspan="1" colspan="1" style="color: #537f8b">
                  <ext-link xmlns:xlink="http://www.w3.org/1999/xlink" xlink:href="PQ685888" ext-link-type="gen" xlink:type="simple">PQ685888</ext-link>
                </td><td rowspan="1" colspan="1" style="color: #537f8b">
                  <ext-link xmlns:xlink="http://www.w3.org/1999/xlink" xlink:href="PQ728360" ext-link-type="gen" xlink:type="simple">PQ728360</ext-link>
                </td><td rowspan="1" colspan="1">Jiangxi Province: Guan Mountain National Nature Reserve</td><td rowspan="1" colspan="1">
                  <named-content xmlns:xlink="http://www.w3.org/1999/xlink" content-type="dwc:verbatimCoordinates" xlink:type="simple">
                    <named-content content-type="geo-json" specific-use="{&#34;type&#34;:&#34;Point&#34;,&#34;coordinates&#34;:[114.632600,28.542800]}" id="NCID0E34FK" xlink:type="simple">28.5428°N, 114.6326°E</named-content>
                  </named-content>
                </td><td rowspan="1" colspan="1">07-Aug-24</td></tr><tr><td rowspan="1" colspan="1"><abbrev xmlns:xlink="http://www.w3.org/1999/xlink" content-type="institution" xlink:title="Herbarium of Fungi of Nanjing Normal University" id="ABBRID0EJ5FK" xlink:type="simple">HFNNU</abbrev> 11223</td><td rowspan="1" colspan="1">
                  <italic>
                    <tp:taxon-name><tp:taxon-name-part taxon-name-part-type="genus" reg="Lycogala">Lycogala</tp:taxon-name-part><tp:taxon-name-part taxon-name-part-type="species" reg="epidendrum">epidendrum</tp:taxon-name-part></tp:taxon-name>
                  </italic>
                </td><td rowspan="1" colspan="1" style="color: #537f8b">
                  <ext-link xmlns:xlink="http://www.w3.org/1999/xlink" xlink:href="PQ685889" ext-link-type="gen" xlink:type="simple">PQ685889</ext-link>
                </td><td rowspan="1" colspan="1">—</td><td rowspan="1" colspan="1">Hubei Province: Houhe National Nature Reserve</td><td rowspan="1" colspan="1">—</td><td rowspan="1" colspan="1">18-Oct-19</td></tr><tr><td rowspan="1" colspan="1"><abbrev xmlns:xlink="http://www.w3.org/1999/xlink" content-type="institution" xlink:title="Herbarium of Fungi of Nanjing Normal University" id="ABBRID0E26FK" xlink:type="simple">HFNNU</abbrev> 11224</td><td rowspan="1" colspan="1">
                  <italic>
                    <tp:taxon-name><tp:taxon-name-part taxon-name-part-type="genus" reg="Lycogala">Lycogala</tp:taxon-name-part><tp:taxon-name-part taxon-name-part-type="species" reg="epidendrum">epidendrum</tp:taxon-name-part></tp:taxon-name>
                  </italic>
                </td><td rowspan="1" colspan="1" style="color: #537f8b">
                  <ext-link xmlns:xlink="http://www.w3.org/1999/xlink" xlink:href="PQ685890" ext-link-type="gen" xlink:type="simple">PQ685890</ext-link>
                </td><td rowspan="1" colspan="1">—</td><td rowspan="1" colspan="1">Anhui Province: Tiantangzhai National Forest Park</td><td rowspan="1" colspan="1">
                  <named-content xmlns:xlink="http://www.w3.org/1999/xlink" content-type="dwc:verbatimCoordinates" xlink:type="simple">
                    <named-content content-type="geo-json" specific-use="{&#34;type&#34;:&#34;Point&#34;,&#34;coordinates&#34;:[115.779300,31.163200]}" id="NCID0EJBGK" xlink:type="simple">31.1632°N, 115.7793°E</named-content>
                  </named-content>
                </td><td rowspan="1" colspan="1">28-Sep-16</td></tr><tr><td rowspan="1" colspan="1"><abbrev xmlns:xlink="http://www.w3.org/1999/xlink" content-type="institution" xlink:title="Herbarium of Fungi of Nanjing Normal University" id="ABBRID0EWBGK" xlink:type="simple">HFNNU</abbrev> 11225</td><td rowspan="1" colspan="1">
                  <italic>
                    <tp:taxon-name><tp:taxon-name-part taxon-name-part-type="genus" reg="Lycogala">Lycogala</tp:taxon-name-part><tp:taxon-name-part taxon-name-part-type="species" reg="epidendrum">epidendrum</tp:taxon-name-part></tp:taxon-name>
                  </italic>
                </td><td rowspan="1" colspan="1" style="color: #537f8b">
                  <ext-link xmlns:xlink="http://www.w3.org/1999/xlink" xlink:href="PQ685891" ext-link-type="gen" xlink:type="simple">PQ685891</ext-link>
                </td><td rowspan="1" colspan="1" style="color: #537f8b">
                  <ext-link xmlns:xlink="http://www.w3.org/1999/xlink" xlink:href="PQ728361" ext-link-type="gen" xlink:type="simple">PQ728361</ext-link>
                </td><td rowspan="1" colspan="1">Jiangxi Province: Guan Mountain National Nature Reserve</td><td rowspan="1" colspan="1">
                  <named-content xmlns:xlink="http://www.w3.org/1999/xlink" content-type="dwc:verbatimCoordinates" xlink:type="simple">
                    <named-content content-type="geo-json" specific-use="{&#34;type&#34;:&#34;Point&#34;,&#34;coordinates&#34;:[114.602500,28.547800]}" id="NCID0ELDGK" xlink:type="simple">28.5478°N, 114.6025°E</named-content>
                  </named-content>
                </td><td rowspan="1" colspan="1">31-Aug-23</td></tr><tr><td rowspan="1" colspan="1"><abbrev xmlns:xlink="http://www.w3.org/1999/xlink" content-type="institution" xlink:title="Herbarium of Fungi of Nanjing Normal University" id="ABBRID0EYDGK" xlink:type="simple">HFNNU</abbrev> 11226</td><td rowspan="1" colspan="1">
                  <italic>
                    <tp:taxon-name><tp:taxon-name-part taxon-name-part-type="genus" reg="Lycogala">Lycogala</tp:taxon-name-part><tp:taxon-name-part taxon-name-part-type="species" reg="epidendrum">epidendrum</tp:taxon-name-part></tp:taxon-name>
                  </italic>
                </td><td rowspan="1" colspan="1" style="color: #537f8b">
                  <ext-link xmlns:xlink="http://www.w3.org/1999/xlink" xlink:href="PQ685892" ext-link-type="gen" xlink:type="simple">PQ685892</ext-link>
                </td><td rowspan="1" colspan="1" style="color: #537f8b">
                  <ext-link xmlns:xlink="http://www.w3.org/1999/xlink" xlink:href="PQ728362" ext-link-type="gen" xlink:type="simple">PQ728362</ext-link>
                </td><td rowspan="1" colspan="1">Jiangxi Province: Guan Mountain National Nature Reserve</td><td rowspan="1" colspan="1">
                  <named-content xmlns:xlink="http://www.w3.org/1999/xlink" content-type="dwc:verbatimCoordinates" xlink:type="simple">
                    <named-content content-type="geo-json" specific-use="{&#34;type&#34;:&#34;Point&#34;,&#34;coordinates&#34;:[114.608600,28.549600]}" id="NCID0ENFGK" xlink:type="simple">28.5496°N, 114.6086°E</named-content>
                  </named-content>
                </td><td rowspan="1" colspan="1">01-Sep-23</td></tr><tr><td rowspan="1" colspan="1"><abbrev xmlns:xlink="http://www.w3.org/1999/xlink" content-type="institution" xlink:title="Herbarium of Fungi of Nanjing Normal University" id="ABBRID0E1FGK" xlink:type="simple">HFNNU</abbrev> 11227</td><td rowspan="1" colspan="1">
                  <italic>
                    <tp:taxon-name><tp:taxon-name-part taxon-name-part-type="genus" reg="Lycogala">Lycogala</tp:taxon-name-part><tp:taxon-name-part taxon-name-part-type="species" reg="epidendrum">epidendrum</tp:taxon-name-part></tp:taxon-name>
                  </italic>
                </td><td rowspan="1" colspan="1" style="color: #537f8b">
                  <ext-link xmlns:xlink="http://www.w3.org/1999/xlink" xlink:href="PQ685893" ext-link-type="gen" xlink:type="simple">PQ685893</ext-link>
                </td><td rowspan="1" colspan="1">—</td><td rowspan="1" colspan="1">Hubei Province: Xingshan County</td><td rowspan="1" colspan="1">—</td><td rowspan="1" colspan="1">16-Aug-18</td></tr><tr><td rowspan="1" colspan="1"><abbrev xmlns:xlink="http://www.w3.org/1999/xlink" content-type="institution" xlink:title="Herbarium of Fungi of Nanjing Normal University" id="ABBRID0EMHGK" xlink:type="simple">HFNNU</abbrev> 11228</td><td rowspan="1" colspan="1">
                  <italic>
                    <tp:taxon-name><tp:taxon-name-part taxon-name-part-type="genus" reg="Lycogala">Lycogala</tp:taxon-name-part><tp:taxon-name-part taxon-name-part-type="species" reg="epidendrum">epidendrum</tp:taxon-name-part></tp:taxon-name>
                  </italic>
                </td><td rowspan="1" colspan="1" style="color: #537f8b">
                  <ext-link xmlns:xlink="http://www.w3.org/1999/xlink" xlink:href="PQ685894" ext-link-type="gen" xlink:type="simple">PQ685894</ext-link>
                </td><td rowspan="1" colspan="1">—</td><td rowspan="1" colspan="1">Hubei Province: Xingshan County</td><td rowspan="1" colspan="1">—</td><td rowspan="1" colspan="1">24-Jun-18</td></tr><tr><td rowspan="1" colspan="1"><abbrev xmlns:xlink="http://www.w3.org/1999/xlink" content-type="institution" xlink:title="Herbarium of Fungi of Nanjing Normal University" id="ABBRID0E5IGK" xlink:type="simple">HFNNU</abbrev> 11229</td><td rowspan="1" colspan="1">
                  <italic>
                    <tp:taxon-name><tp:taxon-name-part taxon-name-part-type="genus" reg="Lycogala">Lycogala</tp:taxon-name-part><tp:taxon-name-part taxon-name-part-type="species" reg="epidendrum">epidendrum</tp:taxon-name-part></tp:taxon-name>
                  </italic>
                </td><td rowspan="1" colspan="1" style="color: #537f8b">
                  <ext-link xmlns:xlink="http://www.w3.org/1999/xlink" xlink:href="PQ685895" ext-link-type="gen" xlink:type="simple">PQ685895</ext-link>
                </td><td rowspan="1" colspan="1" style="color: #537f8b">
                  <ext-link xmlns:xlink="http://www.w3.org/1999/xlink" xlink:href="PQ728363" ext-link-type="gen" xlink:type="simple">PQ728363</ext-link>
                </td><td rowspan="1" colspan="1">Jiangxi Province: Guan Mountain National Nature Reserve</td><td rowspan="1" colspan="1">—</td><td rowspan="1" colspan="1">12-Sep-24</td></tr><tr><td rowspan="1" colspan="1"><abbrev xmlns:xlink="http://www.w3.org/1999/xlink" content-type="institution" xlink:title="Herbarium of Fungi of Nanjing Normal University" id="ABBRID0EXKGK" xlink:type="simple">HFNNU</abbrev> 11230</td><td rowspan="1" colspan="1">
                  <italic>
                    <tp:taxon-name><tp:taxon-name-part taxon-name-part-type="genus" reg="Lycogala">Lycogala</tp:taxon-name-part><tp:taxon-name-part taxon-name-part-type="species" reg="epidendrum">epidendrum</tp:taxon-name-part></tp:taxon-name>
                  </italic>
                </td><td rowspan="1" colspan="1" style="color: #537f8b">
                  <ext-link xmlns:xlink="http://www.w3.org/1999/xlink" xlink:href="PQ685896" ext-link-type="gen" xlink:type="simple">PQ685896</ext-link>
                </td><td rowspan="1" colspan="1" style="color: #537f8b">
                  <ext-link xmlns:xlink="http://www.w3.org/1999/xlink" xlink:href="PQ728364" ext-link-type="gen" xlink:type="simple">PQ728364</ext-link>
                </td><td rowspan="1" colspan="1">Jiangxi Province: Guan Mountain National Nature Reserve</td><td rowspan="1" colspan="1">—</td><td rowspan="1" colspan="1">12-Sep-24</td></tr><tr><td rowspan="1" colspan="1"><abbrev xmlns:xlink="http://www.w3.org/1999/xlink" content-type="institution" xlink:title="Herbarium of Fungi of Nanjing Normal University" id="ABBRID0EQMGK" xlink:type="simple">HFNNU</abbrev> 11231</td><td rowspan="1" colspan="1">
                  <italic>
                    <tp:taxon-name><tp:taxon-name-part taxon-name-part-type="genus" reg="Lycogala">Lycogala</tp:taxon-name-part><tp:taxon-name-part taxon-name-part-type="species" reg="epidendrum">epidendrum</tp:taxon-name-part></tp:taxon-name>
                  </italic>
                </td><td rowspan="1" colspan="1" style="color: #537f8b">
                  <ext-link xmlns:xlink="http://www.w3.org/1999/xlink" xlink:href="PQ685897" ext-link-type="gen" xlink:type="simple">PQ685897</ext-link>
                </td><td rowspan="1" colspan="1" style="color: #537f8b">
                  <ext-link xmlns:xlink="http://www.w3.org/1999/xlink" xlink:href="PQ728365" ext-link-type="gen" xlink:type="simple">PQ728365</ext-link>
                </td><td rowspan="1" colspan="1">Jiangxi Province: Guan Mountain National Nature Reserve</td><td rowspan="1" colspan="1">—</td><td rowspan="1" colspan="1">12-Sep-24</td></tr><tr><td rowspan="1" colspan="1"><abbrev xmlns:xlink="http://www.w3.org/1999/xlink" content-type="institution" xlink:title="Herbarium of Fungi of Nanjing Normal University" id="ABBRID0EJOGK" xlink:type="simple">HFNNU</abbrev> 11232</td><td rowspan="1" colspan="1">
                  <italic>
                    <tp:taxon-name><tp:taxon-name-part taxon-name-part-type="genus" reg="Lycogala">Lycogala</tp:taxon-name-part><tp:taxon-name-part taxon-name-part-type="species" reg="conicum">conicum</tp:taxon-name-part></tp:taxon-name>
                  </italic>
                </td><td rowspan="1" colspan="1" style="color: #537f8b">
                  <ext-link xmlns:xlink="http://www.w3.org/1999/xlink" xlink:href="PQ685898" ext-link-type="gen" xlink:type="simple">PQ685898</ext-link>
                </td><td rowspan="1" colspan="1">—</td><td rowspan="1" colspan="1">Hubei Province: Houhe National Nature Reserve</td><td rowspan="1" colspan="1">
                  <named-content xmlns:xlink="http://www.w3.org/1999/xlink" content-type="dwc:verbatimCoordinates" xlink:type="simple">
                    <named-content content-type="geo-json" specific-use="{&#34;type&#34;:&#34;Point&#34;,&#34;coordinates&#34;:[110.570000,30.078300]}" id="NCID0EXPGK" xlink:type="simple">30.0783°N, 110.57°E</named-content>
                  </named-content>
                </td><td rowspan="1" colspan="1">23-Jul-19</td></tr><tr><td rowspan="1" colspan="1"><abbrev xmlns:xlink="http://www.w3.org/1999/xlink" content-type="institution" xlink:title="Herbarium of Fungi of Nanjing Normal University" id="ABBRID0EEQGK" xlink:type="simple">HFNNU</abbrev> 11233</td><td rowspan="1" colspan="1">
                  <italic>
                    <tp:taxon-name><tp:taxon-name-part taxon-name-part-type="genus" reg="Lycogala">Lycogala</tp:taxon-name-part><tp:taxon-name-part taxon-name-part-type="species" reg="conicum">conicum</tp:taxon-name-part></tp:taxon-name>
                  </italic>
                </td><td rowspan="1" colspan="1" style="color: #537f8b">
                  <ext-link xmlns:xlink="http://www.w3.org/1999/xlink" xlink:href="PQ685899" ext-link-type="gen" xlink:type="simple">PQ685899</ext-link>
                </td><td rowspan="1" colspan="1">—</td><td rowspan="1" colspan="1">Hubei Province: Houhe National Nature Reserve</td><td rowspan="1" colspan="1">
                  <named-content xmlns:xlink="http://www.w3.org/1999/xlink" content-type="dwc:verbatimCoordinates" xlink:type="simple">
                    <named-content content-type="geo-json" specific-use="{&#34;type&#34;:&#34;Point&#34;,&#34;coordinates&#34;:[110.582200,30.080700]}" id="NCID0ESRGK" xlink:type="simple">30.0807°N, 110.5822°E</named-content>
                  </named-content>
                </td><td rowspan="1" colspan="1">23-Jul-19</td></tr><tr><td rowspan="1" colspan="1"><abbrev xmlns:xlink="http://www.w3.org/1999/xlink" content-type="institution" xlink:title="Herbarium of Fungi of Nanjing Normal University" id="ABBRID0E6RGK" xlink:type="simple">HFNNU</abbrev> 11234</td><td rowspan="1" colspan="1">
                  <italic>
                    <tp:taxon-name><tp:taxon-name-part taxon-name-part-type="genus" reg="Lycogala">Lycogala</tp:taxon-name-part><tp:taxon-name-part taxon-name-part-type="species" reg="epidendrum">epidendrum</tp:taxon-name-part></tp:taxon-name>
                  </italic>
                </td><td rowspan="1" colspan="1" style="color: #537f8b">
                  <ext-link xmlns:xlink="http://www.w3.org/1999/xlink" xlink:href="PQ685900" ext-link-type="gen" xlink:type="simple">PQ685900</ext-link>
                </td><td rowspan="1" colspan="1" style="color: #537f8b">
                  <ext-link xmlns:xlink="http://www.w3.org/1999/xlink" xlink:href="PQ728366" ext-link-type="gen" xlink:type="simple">PQ728366</ext-link>
                </td><td rowspan="1" colspan="1">Jiangxi Province: Lu Mountain National Nature Reserve</td><td rowspan="1" colspan="1">—</td><td rowspan="1" colspan="1">02-Aug-23</td></tr><tr><td rowspan="1" colspan="1"><abbrev xmlns:xlink="http://www.w3.org/1999/xlink" content-type="institution" xlink:title="Herbarium of Fungi of Nanjing Normal University" id="ABBRID0EYTGK" xlink:type="simple">HFNNU</abbrev> 11235</td><td rowspan="1" colspan="1">
                  <italic>
                    <tp:taxon-name><tp:taxon-name-part taxon-name-part-type="genus" reg="Lycogala">Lycogala</tp:taxon-name-part><tp:taxon-name-part taxon-name-part-type="species" reg="epidendrum">epidendrum</tp:taxon-name-part></tp:taxon-name>
                  </italic>
                </td><td rowspan="1" colspan="1" style="color: #537f8b">
                  <ext-link xmlns:xlink="http://www.w3.org/1999/xlink" xlink:href="PQ685901" ext-link-type="gen" xlink:type="simple">PQ685901</ext-link>
                </td><td rowspan="1" colspan="1" style="color: #537f8b">
                  <ext-link xmlns:xlink="http://www.w3.org/1999/xlink" xlink:href="PQ728367" ext-link-type="gen" xlink:type="simple">PQ728367</ext-link>
                </td><td rowspan="1" colspan="1">Jiangxi Province: Lu Mountain National Nature Reserve</td><td rowspan="1" colspan="1">—</td><td rowspan="1" colspan="1">02-Aug-23</td></tr><tr><td rowspan="1" colspan="1">
                  <bold><abbrev xmlns:xlink="http://www.w3.org/1999/xlink" content-type="institution" xlink:title="Herbarium of Fungi of Nanjing Normal University" id="ABBRID0ETVGK" xlink:type="simple">HFNNU</abbrev> 11236</bold>
                </td><td rowspan="1" colspan="1">
                  <bold>
                    <italic>
                      <tp:taxon-name><tp:taxon-name-part taxon-name-part-type="genus" reg="Lycogala">Lycogala</tp:taxon-name-part><tp:taxon-name-part taxon-name-part-type="species" reg="chinense">chinense</tp:taxon-name-part></tp:taxon-name>
                    </italic>
                  </bold>
                </td><td rowspan="1" colspan="1" style="color: #537f8b">
                  <bold>
                    <ext-link xmlns:xlink="http://www.w3.org/1999/xlink" xlink:href="PQ685902" ext-link-type="gen" xlink:type="simple">PQ685902</ext-link>
                  </bold>
                </td><td rowspan="1" colspan="1" style="color: #537f8b">
                  <bold>
                    <ext-link xmlns:xlink="http://www.w3.org/1999/xlink" xlink:href="PQ728368" ext-link-type="gen" xlink:type="simple">PQ728368</ext-link>
                  </bold>
                </td><td rowspan="1" colspan="1">
                  <bold>Jiangxi Province: Guan Mountain National Nature Reserve</bold>
                </td><td rowspan="1" colspan="1">
                  <bold>
                    <named-content xmlns:xlink="http://www.w3.org/1999/xlink" content-type="dwc:verbatimCoordinates" xlink:type="simple">
                      <named-content content-type="geo-json" specific-use="{&#34;type&#34;:&#34;Point&#34;,&#34;coordinates&#34;:[114.599800,28.558800]}" id="NCID0EXXGK" xlink:type="simple">28.5588°N, 114.5998°E</named-content>
                    </named-content>
                  </bold>
                </td><td rowspan="1" colspan="1">
                  <bold>29-Jun-20</bold>
                </td></tr><tr><td rowspan="1" colspan="1">
                  <bold><abbrev xmlns:xlink="http://www.w3.org/1999/xlink" content-type="institution" xlink:title="Herbarium of Fungi of Nanjing Normal University" id="ABBRID0EKYGK" xlink:type="simple">HFNNU</abbrev> 11237</bold>
                </td><td rowspan="1" colspan="1">
                  <bold>
                    <italic>
                      <tp:taxon-name><tp:taxon-name-part taxon-name-part-type="genus" reg="Lycogala">Lycogala</tp:taxon-name-part><tp:taxon-name-part taxon-name-part-type="species" reg="chinense">chinense</tp:taxon-name-part></tp:taxon-name>
                    </italic>
                  </bold>
                </td><td rowspan="1" colspan="1" style="color: #537f8b">
                  <bold>
                    <ext-link xmlns:xlink="http://www.w3.org/1999/xlink" xlink:href="PQ685903" ext-link-type="gen" xlink:type="simple">PQ685903</ext-link>
                  </bold>
                </td><td rowspan="1" colspan="1" style="color: #537f8b">
                  <bold>
                    <ext-link xmlns:xlink="http://www.w3.org/1999/xlink" xlink:href="PQ728369" ext-link-type="gen" xlink:type="simple">PQ728369</ext-link>
                  </bold>
                </td><td rowspan="1" colspan="1">
                  <bold>Jiangxi Province: Guan Mountain National Nature Reserve</bold>
                </td><td rowspan="1" colspan="1">
                  <bold>
                    <named-content xmlns:xlink="http://www.w3.org/1999/xlink" content-type="dwc:verbatimCoordinates" xlink:type="simple">
                      <named-content content-type="geo-json" specific-use="{&#34;type&#34;:&#34;Point&#34;,&#34;coordinates&#34;:[114.603600,28.550900]}" id="NCID0EO1GK" xlink:type="simple">28.5509°N, 114.6036°E</named-content>
                    </named-content>
                  </bold>
                </td><td rowspan="1" colspan="1">
                  <bold>01-Sep-23</bold>
                </td></tr><tr><td rowspan="1" colspan="1">
                  <bold><abbrev xmlns:xlink="http://www.w3.org/1999/xlink" content-type="institution" xlink:title="Herbarium of Fungi of Nanjing Normal University" id="ABBRID0EB2GK" xlink:type="simple">HFNNU</abbrev> 11238</bold>
                </td><td rowspan="1" colspan="1">
                  <bold>
                    <italic>
                      <tp:taxon-name><tp:taxon-name-part taxon-name-part-type="genus" reg="Lycogala">Lycogala</tp:taxon-name-part><tp:taxon-name-part taxon-name-part-type="species" reg="chinense">chinense</tp:taxon-name-part></tp:taxon-name>
                    </italic>
                  </bold>
                </td><td rowspan="1" colspan="1" style="color: #537f8b">
                  <bold>
                    <ext-link xmlns:xlink="http://www.w3.org/1999/xlink" xlink:href="PQ685904" ext-link-type="gen" xlink:type="simple">PQ685904</ext-link>
                  </bold>
                </td><td rowspan="1" colspan="1" style="color: #537f8b">
                  <bold>
                    <ext-link xmlns:xlink="http://www.w3.org/1999/xlink" xlink:href="PQ728370" ext-link-type="gen" xlink:type="simple">PQ728370</ext-link>
                  </bold>
                </td><td rowspan="1" colspan="1">
                  <bold>Jiangxi Province: Jinggang Mountain National Nature Reserve</bold>
                </td><td rowspan="1" colspan="1">
                  <bold>
                    <named-content xmlns:xlink="http://www.w3.org/1999/xlink" content-type="dwc:verbatimCoordinates" xlink:type="simple">
                      <named-content content-type="geo-json" specific-use="{&#34;type&#34;:&#34;Point&#34;,&#34;coordinates&#34;:[114.084400,26.662500]}" id="NCID0EF4GK" xlink:type="simple">26.6625°N, 114.0844°E</named-content>
                    </named-content>
                  </bold>
                </td><td rowspan="1" colspan="1">
                  <bold>18-Jul-20</bold>
                </td></tr><tr><td rowspan="1" colspan="1">
                  <bold><abbrev xmlns:xlink="http://www.w3.org/1999/xlink" content-type="institution" xlink:title="Herbarium of Fungi of Nanjing Normal University" id="ABBRID0EY4GK" xlink:type="simple">HFNNU</abbrev> 11239</bold>
                </td><td rowspan="1" colspan="1">
                  <bold>
                    <italic>
                      <tp:taxon-name><tp:taxon-name-part taxon-name-part-type="genus" reg="Lycogala">Lycogala</tp:taxon-name-part><tp:taxon-name-part taxon-name-part-type="species" reg="uviforme">uviforme</tp:taxon-name-part></tp:taxon-name>
                    </italic>
                  </bold>
                </td><td rowspan="1" colspan="1" style="color: #537f8b">
                  <bold>
                    <ext-link xmlns:xlink="http://www.w3.org/1999/xlink" xlink:href="PQ685905" ext-link-type="gen" xlink:type="simple">PQ685905</ext-link>
                  </bold>
                </td><td rowspan="1" colspan="1">—</td><td rowspan="1" colspan="1">
                  <bold>Hubei Province: Xingshan County</bold>
                </td><td rowspan="1" colspan="1">—</td><td rowspan="1" colspan="1">
                  <bold>24-Jun-17</bold>
                </td></tr><tr><td rowspan="1" colspan="1">
                  <bold><abbrev xmlns:xlink="http://www.w3.org/1999/xlink" content-type="institution" xlink:title="Herbarium of Fungi of Nanjing Normal University" id="ABBRID0EZ6GK" xlink:type="simple">HFNNU</abbrev> 11240</bold>
                </td><td rowspan="1" colspan="1">
                  <bold>
                    <italic>
                      <tp:taxon-name><tp:taxon-name-part taxon-name-part-type="genus" reg="Lycogala">Lycogala</tp:taxon-name-part><tp:taxon-name-part taxon-name-part-type="species" reg="uviforme">uviforme</tp:taxon-name-part></tp:taxon-name>
                    </italic>
                  </bold>
                </td><td rowspan="1" colspan="1" style="color: #537f8b">
                  <bold>
                    <ext-link xmlns:xlink="http://www.w3.org/1999/xlink" xlink:href="PQ685906" ext-link-type="gen" xlink:type="simple">PQ685906</ext-link>
                  </bold>
                </td><td rowspan="1" colspan="1">—</td><td rowspan="1" colspan="1">
                  <bold>Jiangsu Province: Lao Mountain National Forest Park</bold>
                </td><td rowspan="1" colspan="1">
                  <bold>
                    <named-content xmlns:xlink="http://www.w3.org/1999/xlink" content-type="dwc:verbatimCoordinates" xlink:type="simple">
                      <named-content content-type="geo-json" specific-use="{&#34;type&#34;:&#34;Point&#34;,&#34;coordinates&#34;:[118.634100,32.119100]}" id="NCID0ETBHK" xlink:type="simple">32.1191°N, 118.6341°E</named-content>
                    </named-content>
                  </bold>
                </td><td rowspan="1" colspan="1">
                  <bold>24-Jul-15</bold>
                </td></tr><tr><td rowspan="1" colspan="1">
                  <bold><abbrev xmlns:xlink="http://www.w3.org/1999/xlink" content-type="institution" xlink:title="Herbarium of Fungi of Nanjing Normal University" id="ABBRID0EGCHK" xlink:type="simple">HFNNU</abbrev> 11241</bold>
                </td><td rowspan="1" colspan="1">
                  <bold>
                    <italic>
                      <tp:taxon-name><tp:taxon-name-part taxon-name-part-type="genus" reg="Lycogala">Lycogala</tp:taxon-name-part><tp:taxon-name-part taxon-name-part-type="species" reg="uviforme">uviforme</tp:taxon-name-part></tp:taxon-name>
                    </italic>
                  </bold>
                </td><td rowspan="1" colspan="1" style="color: #537f8b">
                  <bold>
                    <ext-link xmlns:xlink="http://www.w3.org/1999/xlink" xlink:href="PQ685907" ext-link-type="gen" xlink:type="simple">PQ685907</ext-link>
                  </bold>
                </td><td rowspan="1" colspan="1">—</td><td rowspan="1" colspan="1">
                  <bold>Hubei Province: Xingshan County</bold>
                </td><td rowspan="1" colspan="1">—</td><td rowspan="1" colspan="1">
                  <bold>24-Jun-17</bold>
                </td></tr><tr><td rowspan="1" colspan="1">
                  <bold><abbrev xmlns:xlink="http://www.w3.org/1999/xlink" content-type="institution" xlink:title="Herbarium of Fungi of Nanjing Normal University" id="ABBRID0EHEHK" xlink:type="simple">HFNNU</abbrev> 11242</bold>
                </td><td rowspan="1" colspan="1">
                  <bold>
                    <italic>
                      <tp:taxon-name><tp:taxon-name-part taxon-name-part-type="genus" reg="Lycogala">Lycogala</tp:taxon-name-part><tp:taxon-name-part taxon-name-part-type="species" reg="uviforme">uviforme</tp:taxon-name-part></tp:taxon-name>
                    </italic>
                  </bold>
                </td><td rowspan="1" colspan="1" style="color: #537f8b">
                  <bold>
                    <ext-link xmlns:xlink="http://www.w3.org/1999/xlink" xlink:href="PQ685908" ext-link-type="gen" xlink:type="simple">PQ685908</ext-link>
                  </bold>
                </td><td rowspan="1" colspan="1">—</td><td rowspan="1" colspan="1">
                  <bold>Jiangxi Province: Lu Mountain National Nature Reserve</bold>
                </td><td rowspan="1" colspan="1">
                  <bold>
                    <named-content xmlns:xlink="http://www.w3.org/1999/xlink" content-type="dwc:verbatimCoordinates" xlink:type="simple">
                      <named-content content-type="geo-json" specific-use="{&#34;type&#34;:&#34;Point&#34;,&#34;coordinates&#34;:[115.994100,29.566900]}" id="NCID0EBGHK" xlink:type="simple">29.5669°N, 115.9941°E</named-content>
                    </named-content>
                  </bold>
                </td><td rowspan="1" colspan="1">
                  <bold>16-Jul-22</bold>
                </td></tr><tr><td rowspan="1" colspan="1">
                  <bold><abbrev xmlns:xlink="http://www.w3.org/1999/xlink" content-type="institution" xlink:title="Herbarium of Fungi of Nanjing Normal University" id="ABBRID0EUGHK" xlink:type="simple">HFNNU</abbrev> 11243</bold>
                </td><td rowspan="1" colspan="1">
                  <bold>
                    <italic>
                      <tp:taxon-name><tp:taxon-name-part taxon-name-part-type="genus" reg="Lycogala">Lycogala</tp:taxon-name-part><tp:taxon-name-part taxon-name-part-type="species" reg="convexum">convexum</tp:taxon-name-part></tp:taxon-name>
                    </italic>
                  </bold>
                </td><td rowspan="1" colspan="1" style="color: #537f8b">
                  <bold>
                    <ext-link xmlns:xlink="http://www.w3.org/1999/xlink" xlink:href="PQ685909" ext-link-type="gen" xlink:type="simple">PQ685909</ext-link>
                  </bold>
                </td><td rowspan="1" colspan="1" style="color: #537f8b">
                  <bold>
                    <ext-link xmlns:xlink="http://www.w3.org/1999/xlink" xlink:href="PQ728371" ext-link-type="gen" xlink:type="simple">PQ728371</ext-link>
                  </bold>
                </td><td rowspan="1" colspan="1">
                  <bold>Jiangxi Province: Guan Mountain National Nature Reserve</bold>
                </td><td rowspan="1" colspan="1">
                  <bold>
                    <named-content xmlns:xlink="http://www.w3.org/1999/xlink" content-type="dwc:verbatimCoordinates" xlink:type="simple">
                      <named-content content-type="geo-json" specific-use="{&#34;type&#34;:&#34;Point&#34;,&#34;coordinates&#34;:[114.606900,28.521300]}" id="NCID0EYIHK" xlink:type="simple">28.5213°N, 114.6069°E</named-content>
                    </named-content>
                  </bold>
                </td><td rowspan="1" colspan="1">
                  <bold>13-Sep-24</bold>
                </td></tr><tr><td rowspan="1" colspan="1">
                  <bold><abbrev xmlns:xlink="http://www.w3.org/1999/xlink" content-type="institution" xlink:title="Herbarium of Fungi of Nanjing Normal University" id="ABBRID0ELJHK" xlink:type="simple">HFNNU</abbrev> 11244</bold>
                </td><td rowspan="1" colspan="1">
                  <bold>
                    <italic>
                      <tp:taxon-name><tp:taxon-name-part taxon-name-part-type="genus" reg="Lycogala">Lycogala</tp:taxon-name-part><tp:taxon-name-part taxon-name-part-type="species" reg="convexum">convexum</tp:taxon-name-part></tp:taxon-name>
                    </italic>
                  </bold>
                </td><td rowspan="1" colspan="1" style="color: #537f8b">
                  <bold>
                    <ext-link xmlns:xlink="http://www.w3.org/1999/xlink" xlink:href="PQ685910" ext-link-type="gen" xlink:type="simple">PQ685910</ext-link>
                  </bold>
                </td><td rowspan="1" colspan="1" style="color: #537f8b">
                  <bold>
                    <ext-link xmlns:xlink="http://www.w3.org/1999/xlink" xlink:href="PQ728372" ext-link-type="gen" xlink:type="simple">PQ728372</ext-link>
                  </bold>
                </td><td rowspan="1" colspan="1">
                  <bold>Jiangxi Province: Guan Mountain National Nature Reserve</bold>
                </td><td rowspan="1" colspan="1">
                  <bold>
                    <named-content xmlns:xlink="http://www.w3.org/1999/xlink" content-type="dwc:verbatimCoordinates" xlink:type="simple">
                      <named-content content-type="geo-json" specific-use="{&#34;type&#34;:&#34;Point&#34;,&#34;coordinates&#34;:[114.911900,28.518500]}" id="NCID0EPLHK" xlink:type="simple">28.5185°N, 114.9119°E</named-content>
                    </named-content>
                  </bold>
                </td><td rowspan="1" colspan="1">
                  <bold>13-Sep-24</bold>
                </td></tr><tr><td rowspan="1" colspan="1">
                  <bold><abbrev xmlns:xlink="http://www.w3.org/1999/xlink" content-type="institution" xlink:title="Herbarium of Fungi of Nanjing Normal University" id="ABBRID0ECMHK" xlink:type="simple">HFNNU</abbrev> 11245</bold>
                </td><td rowspan="1" colspan="1">
                  <bold>
                    <italic>
                      <tp:taxon-name><tp:taxon-name-part taxon-name-part-type="genus" reg="Lycogala">Lycogala</tp:taxon-name-part><tp:taxon-name-part taxon-name-part-type="species" reg="convexum">convexum</tp:taxon-name-part></tp:taxon-name>
                    </italic>
                  </bold>
                </td><td rowspan="1" colspan="1" style="color: #537f8b">
                  <bold>
                    <ext-link xmlns:xlink="http://www.w3.org/1999/xlink" xlink:href="PQ685911" ext-link-type="gen" xlink:type="simple">PQ685911</ext-link>
                  </bold>
                </td><td rowspan="1" colspan="1" style="color: #537f8b">
                  <bold>
                    <ext-link xmlns:xlink="http://www.w3.org/1999/xlink" xlink:href="PQ728373" ext-link-type="gen" xlink:type="simple">PQ728373</ext-link>
                  </bold>
                </td><td rowspan="1" colspan="1">
                  <bold>Jiangxi Province: Campus of Jiangxi Agricultural University</bold>
                </td><td rowspan="1" colspan="1">
                  <bold>
                    <named-content xmlns:xlink="http://www.w3.org/1999/xlink" content-type="dwc:verbatimCoordinates" xlink:type="simple">
                      <named-content content-type="geo-json" specific-use="{&#34;type&#34;:&#34;Point&#34;,&#34;coordinates&#34;:[115.838800,28.768900]}" id="NCID0EGOHK" xlink:type="simple">28.7689°N, 115.8388°E</named-content>
                    </named-content>
                  </bold>
                </td><td rowspan="1" colspan="1">
                  <bold>21-Oct-19</bold>
                </td></tr><tr><td rowspan="1" colspan="1">
                  <bold><abbrev xmlns:xlink="http://www.w3.org/1999/xlink" content-type="institution" xlink:title="Herbarium of Fungi of Nanjing Normal University" id="ABBRID0EZOHK" xlink:type="simple">HFNNU</abbrev> 11246</bold>
                </td><td rowspan="1" colspan="1">
                  <bold>
                    <italic>
                      <tp:taxon-name><tp:taxon-name-part taxon-name-part-type="genus" reg="Lycogala">Lycogala</tp:taxon-name-part><tp:taxon-name-part taxon-name-part-type="species" reg="convexum">convexum</tp:taxon-name-part></tp:taxon-name>
                    </italic>
                  </bold>
                </td><td rowspan="1" colspan="1" style="color: #537f8b">
                  <bold>
                    <ext-link xmlns:xlink="http://www.w3.org/1999/xlink" xlink:href="PQ685912" ext-link-type="gen" xlink:type="simple">PQ685912</ext-link>
                  </bold>
                </td><td rowspan="1" colspan="1" style="color: #537f8b">
                  <bold>
                    <ext-link xmlns:xlink="http://www.w3.org/1999/xlink" xlink:href="PQ728374" ext-link-type="gen" xlink:type="simple">PQ728374</ext-link>
                  </bold>
                </td><td rowspan="1" colspan="1">
                  <bold>Jiangxi Province: Campus of Jiangxi Agricultural University</bold>
                </td><td rowspan="1" colspan="1">
                  <bold>
                    <named-content xmlns:xlink="http://www.w3.org/1999/xlink" content-type="dwc:verbatimCoordinates" xlink:type="simple">
                      <named-content content-type="geo-json" specific-use="{&#34;type&#34;:&#34;Point&#34;,&#34;coordinates&#34;:[115.837500,28.767000]}" id="NCID0E4QHK" xlink:type="simple">28.767°N, 115.8375°E</named-content>
                    </named-content>
                  </bold>
                </td><td rowspan="1" colspan="1">
                  <bold>14-Jul-21</bold>
                </td></tr><tr><td rowspan="1" colspan="1">
                  <bold><abbrev xmlns:xlink="http://www.w3.org/1999/xlink" content-type="institution" xlink:title="Herbarium of Fungi of Nanjing Normal University" id="ABBRID0EQRHK" xlink:type="simple">HFNNU</abbrev> 11247</bold>
                </td><td rowspan="1" colspan="1">
                  <bold>
                    <italic>
                      <tp:taxon-name><tp:taxon-name-part taxon-name-part-type="genus" reg="Lycogala">Lycogala</tp:taxon-name-part><tp:taxon-name-part taxon-name-part-type="species" reg="projectum">projectum</tp:taxon-name-part></tp:taxon-name>
                    </italic>
                  </bold>
                </td><td rowspan="1" colspan="1" style="color: #537f8b">
                  <bold>
                    <ext-link xmlns:xlink="http://www.w3.org/1999/xlink" xlink:href="PQ685913" ext-link-type="gen" xlink:type="simple">PQ685913</ext-link>
                  </bold>
                </td><td rowspan="1" colspan="1" style="color: #537f8b">
                  <bold>
                    <ext-link xmlns:xlink="http://www.w3.org/1999/xlink" xlink:href="PQ728375" ext-link-type="gen" xlink:type="simple">PQ728375</ext-link>
                  </bold>
                </td><td rowspan="1" colspan="1">
                  <bold>Jiangxi Province: Jinggang Mountain National Nature Reserve</bold>
                </td><td rowspan="1" colspan="1">
                  <bold>
                    <named-content xmlns:xlink="http://www.w3.org/1999/xlink" content-type="dwc:verbatimCoordinates" xlink:type="simple">
                      <named-content content-type="geo-json" specific-use="{&#34;type&#34;:&#34;Point&#34;,&#34;coordinates&#34;:[114.061600,26.672700]}" id="NCID0EUTHK" xlink:type="simple">26.6727°N, 114.0616°E</named-content>
                    </named-content>
                  </bold>
                </td><td rowspan="1" colspan="1">
                  <bold>18-Jul-20</bold>
                </td></tr><tr><td rowspan="1" colspan="1">
                  <bold><abbrev xmlns:xlink="http://www.w3.org/1999/xlink" content-type="institution" xlink:title="Herbarium of Fungi of Nanjing Normal University" id="ABBRID0EHUHK" xlink:type="simple">HFNNU</abbrev> 11248</bold>
                </td><td rowspan="1" colspan="1">
                  <bold>
                    <italic>
                      <tp:taxon-name><tp:taxon-name-part taxon-name-part-type="genus" reg="Lycogala">Lycogala</tp:taxon-name-part><tp:taxon-name-part taxon-name-part-type="species" reg="projectum">projectum</tp:taxon-name-part></tp:taxon-name>
                    </italic>
                  </bold>
                </td><td rowspan="1" colspan="1" style="color: #537f8b">
                  <bold>
                    <ext-link xmlns:xlink="http://www.w3.org/1999/xlink" xlink:href="PQ685914" ext-link-type="gen" xlink:type="simple">PQ685914</ext-link>
                  </bold>
                </td><td rowspan="1" colspan="1" style="color: #537f8b">
                  <bold>
                    <ext-link xmlns:xlink="http://www.w3.org/1999/xlink" xlink:href="PQ728376" ext-link-type="gen" xlink:type="simple">PQ728376</ext-link>
                  </bold>
                </td><td rowspan="1" colspan="1">
                  <bold>Anhui Province: Tiantangzhai National Forest Park</bold>
                </td><td rowspan="1" colspan="1">
                  <bold>
                    <named-content xmlns:xlink="http://www.w3.org/1999/xlink" content-type="dwc:verbatimCoordinates" xlink:type="simple">
                      <named-content content-type="geo-json" specific-use="{&#34;type&#34;:&#34;Point&#34;,&#34;coordinates&#34;:[115.780300,31.158400]}" id="NCID0ELWHK" xlink:type="simple">31.1584°N, 115.7803°E</named-content>
                    </named-content>
                  </bold>
                </td><td rowspan="1" colspan="1">
                  <bold>26-Jul-16</bold>
                </td></tr><tr><td rowspan="1" colspan="1">
                  <bold><abbrev xmlns:xlink="http://www.w3.org/1999/xlink" content-type="institution" xlink:title="Herbarium of Fungi of Nanjing Normal University" id="ABBRID0E5WHK" xlink:type="simple">HFNNU</abbrev> 11249</bold>
                </td><td rowspan="1" colspan="1">
                  <bold>
                    <italic>
                      <tp:taxon-name><tp:taxon-name-part taxon-name-part-type="genus" reg="Lycogala">Lycogala</tp:taxon-name-part><tp:taxon-name-part taxon-name-part-type="species" reg="projectum">projectum</tp:taxon-name-part></tp:taxon-name>
                    </italic>
                  </bold>
                </td><td rowspan="1" colspan="1" style="color: #537f8b">
                  <bold>
                    <ext-link xmlns:xlink="http://www.w3.org/1999/xlink" xlink:href="PQ685915" ext-link-type="gen" xlink:type="simple">PQ685915</ext-link>
                  </bold>
                </td><td rowspan="1" colspan="1" style="color: #537f8b">
                  <bold>
                    <ext-link xmlns:xlink="http://www.w3.org/1999/xlink" xlink:href="PQ728377" ext-link-type="gen" xlink:type="simple">PQ728377</ext-link>
                  </bold>
                </td><td rowspan="1" colspan="1">
                  <bold>Anhui Province: Tiantangzhai National Forest Park</bold>
                </td><td rowspan="1" colspan="1">
                  <bold>
                    <named-content xmlns:xlink="http://www.w3.org/1999/xlink" content-type="dwc:verbatimCoordinates" xlink:type="simple">
                      <named-content content-type="geo-json" specific-use="{&#34;type&#34;:&#34;Point&#34;,&#34;coordinates&#34;:[115.783800,31.153200]}" id="NCID0ECZHK" xlink:type="simple">31.1532°N, 115.7838°E</named-content>
                    </named-content>
                  </bold>
                </td><td rowspan="1" colspan="1">
                  <bold>26-Jul-16</bold>
                </td></tr><tr><td rowspan="1" colspan="1"><abbrev xmlns:xlink="http://www.w3.org/1999/xlink" content-type="institution" xlink:title="Herbarium of Fungi of Nanjing Normal University" id="ABBRID0ETZHK" xlink:type="simple">HFNNU</abbrev> 11250</td><td rowspan="1" colspan="1">
                  <italic>
                    <tp:taxon-name><tp:taxon-name-part taxon-name-part-type="genus" reg="Lycogala">Lycogala</tp:taxon-name-part><tp:taxon-name-part taxon-name-part-type="species" reg="maculatum">maculatum</tp:taxon-name-part></tp:taxon-name>
                  </italic>
                </td><td rowspan="1" colspan="1" style="color: #537f8b">
                  <ext-link xmlns:xlink="http://www.w3.org/1999/xlink" xlink:href="PQ685916" ext-link-type="gen" xlink:type="simple">PQ685916</ext-link>
                </td><td rowspan="1" colspan="1" style="color: #537f8b">
                  <ext-link xmlns:xlink="http://www.w3.org/1999/xlink" xlink:href="PQ728378" ext-link-type="gen" xlink:type="simple">PQ728378</ext-link>
                </td><td rowspan="1" colspan="1">Guizhou Province: Changpoling National Nature Reserve</td><td rowspan="1" colspan="1">
                  <named-content xmlns:xlink="http://www.w3.org/1999/xlink" content-type="dwc:verbatimCoordinates" xlink:type="simple">
                    <named-content content-type="geo-json" specific-use="{&#34;type&#34;:&#34;Point&#34;,&#34;coordinates&#34;:[106.677100,26.662200]}" id="NCID0EI2HK" xlink:type="simple">26.6622°N, 106.6771°E</named-content>
                  </named-content>
                </td><td rowspan="1" colspan="1">20-Aug-23</td></tr><tr><td rowspan="1" colspan="1"><abbrev xmlns:xlink="http://www.w3.org/1999/xlink" content-type="institution" xlink:title="Herbarium of Fungi of Nanjing Normal University" id="ABBRID0EV2HK" xlink:type="simple">HFNNU</abbrev> 11251</td><td rowspan="1" colspan="1">
                  <italic>
                    <tp:taxon-name><tp:taxon-name-part taxon-name-part-type="genus" reg="Lycogala">Lycogala</tp:taxon-name-part><tp:taxon-name-part taxon-name-part-type="species" reg="maculatum">maculatum</tp:taxon-name-part></tp:taxon-name>
                  </italic>
                </td><td rowspan="1" colspan="1" style="color: #537f8b">
                  <ext-link xmlns:xlink="http://www.w3.org/1999/xlink" xlink:href="PQ685917" ext-link-type="gen" xlink:type="simple">PQ685917</ext-link>
                </td><td rowspan="1" colspan="1" style="color: #537f8b">
                  <ext-link xmlns:xlink="http://www.w3.org/1999/xlink" xlink:href="PQ728379" ext-link-type="gen" xlink:type="simple">PQ728379</ext-link>
                </td><td rowspan="1" colspan="1">Guizhou Province: Changpoling National Nature Reserve</td><td rowspan="1" colspan="1">
                  <named-content xmlns:xlink="http://www.w3.org/1999/xlink" content-type="dwc:verbatimCoordinates" xlink:type="simple">
                    <named-content content-type="geo-json" specific-use="{&#34;type&#34;:&#34;Point&#34;,&#34;coordinates&#34;:[106.687900,26.665800]}" id="NCID0EK4HK" xlink:type="simple">26.6658°N, 106.6879°E</named-content>
                  </named-content>
                </td><td rowspan="1" colspan="1">20-Aug-23</td></tr><tr><td rowspan="1" colspan="1"><abbrev xmlns:xlink="http://www.w3.org/1999/xlink" content-type="institution" xlink:title="Herbarium of Fungi of Nanjing Normal University" id="ABBRID0EX4HK" xlink:type="simple">HFNNU</abbrev> 11252</td><td rowspan="1" colspan="1">
                  <italic>
                    <tp:taxon-name><tp:taxon-name-part taxon-name-part-type="genus" reg="Lycogala">Lycogala</tp:taxon-name-part><tp:taxon-name-part taxon-name-part-type="species" reg="epidendrum">epidendrum</tp:taxon-name-part></tp:taxon-name>
                  </italic>
                </td><td rowspan="1" colspan="1" style="color: #537f8b">
                  <ext-link xmlns:xlink="http://www.w3.org/1999/xlink" xlink:href="PQ685918" ext-link-type="gen" xlink:type="simple">PQ685918</ext-link>
                </td><td rowspan="1" colspan="1" style="color: #537f8b">
                  <ext-link xmlns:xlink="http://www.w3.org/1999/xlink" xlink:href="PQ728380" ext-link-type="gen" xlink:type="simple">PQ728380</ext-link>
                </td><td rowspan="1" colspan="1">Jiangxi Province: Wuyi Mountain National Park</td><td rowspan="1" colspan="1">—</td><td rowspan="1" colspan="1">03-Jul-23</td></tr><tr><td rowspan="1" colspan="1"><abbrev xmlns:xlink="http://www.w3.org/1999/xlink" content-type="institution" xlink:title="Herbarium of Fungi of Nanjing Normal University" id="ABBRID0EQ6HK" xlink:type="simple">HFNNU</abbrev> 11253</td><td rowspan="1" colspan="1">
                  <italic>
                    <tp:taxon-name><tp:taxon-name-part taxon-name-part-type="genus" reg="Lycogala">Lycogala</tp:taxon-name-part><tp:taxon-name-part taxon-name-part-type="species" reg="epidendrum">epidendrum</tp:taxon-name-part></tp:taxon-name>
                  </italic>
                </td><td rowspan="1" colspan="1" style="color: #537f8b">
                  <ext-link xmlns:xlink="http://www.w3.org/1999/xlink" xlink:href="PQ685919" ext-link-type="gen" xlink:type="simple">PQ685919</ext-link>
                </td><td rowspan="1" colspan="1" style="color: #537f8b">
                  <ext-link xmlns:xlink="http://www.w3.org/1999/xlink" xlink:href="PQ728381" ext-link-type="gen" xlink:type="simple">PQ728381</ext-link>
                </td><td rowspan="1" colspan="1">Jiangxi Province: Wuyi Mountain National Park</td><td rowspan="1" colspan="1">—</td><td rowspan="1" colspan="1">03-Jul-23</td></tr><tr><td rowspan="1" colspan="1"><abbrev xmlns:xlink="http://www.w3.org/1999/xlink" content-type="institution" xlink:title="Herbarium of Fungi of Nanjing Normal University" id="ABBRID0EKBAM" xlink:type="simple">HFNNU</abbrev> 11254</td><td rowspan="1" colspan="1">
                  <italic>
                    <tp:taxon-name><tp:taxon-name-part taxon-name-part-type="genus" reg="Lycogala">Lycogala</tp:taxon-name-part><tp:taxon-name-part taxon-name-part-type="species" reg="epidendrum">epidendrum</tp:taxon-name-part></tp:taxon-name>
                  </italic>
                </td><td rowspan="1" colspan="1" style="color: #537f8b">
                  <ext-link xmlns:xlink="http://www.w3.org/1999/xlink" xlink:href="PQ685920" ext-link-type="gen" xlink:type="simple">PQ685920</ext-link>
                </td><td rowspan="1" colspan="1" style="color: #537f8b">
                  <ext-link xmlns:xlink="http://www.w3.org/1999/xlink" xlink:href="PQ728382" ext-link-type="gen" xlink:type="simple">PQ728382</ext-link>
                </td><td rowspan="1" colspan="1">Jiangxi Province: Wuyi Mountain National Park</td><td rowspan="1" colspan="1">—</td><td rowspan="1" colspan="1">03-Jul-23</td></tr><tr><td rowspan="1" colspan="1"><abbrev xmlns:xlink="http://www.w3.org/1999/xlink" content-type="institution" xlink:title="Herbarium of Fungi of Nanjing Normal University" id="ABBRID0EDDAM" xlink:type="simple">HFNNU</abbrev> 11255</td><td rowspan="1" colspan="1">
                  <italic>
                    <tp:taxon-name><tp:taxon-name-part taxon-name-part-type="genus" reg="Lycogala">Lycogala</tp:taxon-name-part><tp:taxon-name-part taxon-name-part-type="species" reg="skovorodaense">skovorodaense</tp:taxon-name-part></tp:taxon-name>
                  </italic>
                </td><td rowspan="1" colspan="1" style="color: #537f8b">
                  <ext-link xmlns:xlink="http://www.w3.org/1999/xlink" xlink:href="PQ685921" ext-link-type="gen" xlink:type="simple">PQ685921</ext-link>
                </td><td rowspan="1" colspan="1" style="color: #537f8b">
                  <ext-link xmlns:xlink="http://www.w3.org/1999/xlink" xlink:href="PQ728383" ext-link-type="gen" xlink:type="simple">PQ728383</ext-link>
                </td><td rowspan="1" colspan="1">Jiangsu Province: Zijin Mountain National Forest Park</td><td rowspan="1" colspan="1">
                  <named-content xmlns:xlink="http://www.w3.org/1999/xlink" content-type="dwc:verbatimCoordinates" xlink:type="simple">
                    <named-content content-type="geo-json" specific-use="{&#34;type&#34;:&#34;Point&#34;,&#34;coordinates&#34;:[118.840200,32.083100]}" id="NCID0EYEAM" xlink:type="simple">32.0831°N, 118.8402°E</named-content>
                  </named-content>
                </td><td rowspan="1" colspan="1">20-Jul-24</td></tr><tr><td rowspan="1" colspan="1"><abbrev xmlns:xlink="http://www.w3.org/1999/xlink" content-type="institution" xlink:title="Herbarium of Fungi of Nanjing Normal University" id="ABBRID0EFFAM" xlink:type="simple">HFNNU</abbrev> 11256</td><td rowspan="1" colspan="1"><italic><tp:taxon-name><tp:taxon-name-part taxon-name-part-type="genus" reg="Lycogala">Lycogala</tp:taxon-name-part></tp:taxon-name> “densum</italic>”</td><td rowspan="1" colspan="1" style="color: #537f8b">
                  <ext-link xmlns:xlink="http://www.w3.org/1999/xlink" xlink:href="PQ685922" ext-link-type="gen" xlink:type="simple">PQ685922</ext-link>
                </td><td rowspan="1" colspan="1" style="color: #537f8b">
                  <ext-link xmlns:xlink="http://www.w3.org/1999/xlink" xlink:href="PQ728384" ext-link-type="gen" xlink:type="simple">PQ728384</ext-link>
                </td><td rowspan="1" colspan="1">Jiangxi Province: Guan Mountain National Nature Reserve</td><td rowspan="1" colspan="1">
                  <named-content xmlns:xlink="http://www.w3.org/1999/xlink" content-type="dwc:verbatimCoordinates" xlink:type="simple">
                    <named-content content-type="geo-json" specific-use="{&#34;type&#34;:&#34;Point&#34;,&#34;coordinates&#34;:[114.617400,28.521800]}" id="NCID0EXGAM" xlink:type="simple">28.5218°N, 114.6174°E</named-content>
                  </named-content>
                </td><td rowspan="1" colspan="1">13-Sep-24</td></tr><tr><td rowspan="1" colspan="1"><abbrev xmlns:xlink="http://www.w3.org/1999/xlink" content-type="institution" xlink:title="Herbarium of Fungi of Nanjing Normal University" id="ABBRID0EEHAM" xlink:type="simple">HFNNU</abbrev> 11257</td><td rowspan="1" colspan="1"><italic><tp:taxon-name><tp:taxon-name-part taxon-name-part-type="genus" reg="Lycogala">Lycogala</tp:taxon-name-part></tp:taxon-name> “densum</italic>”</td><td rowspan="1" colspan="1" style="color: #537f8b">
                  <ext-link xmlns:xlink="http://www.w3.org/1999/xlink" xlink:href="PQ685923" ext-link-type="gen" xlink:type="simple">PQ685923</ext-link>
                </td><td rowspan="1" colspan="1" style="color: #537f8b">
                  <ext-link xmlns:xlink="http://www.w3.org/1999/xlink" xlink:href="PQ728385" ext-link-type="gen" xlink:type="simple">PQ728385</ext-link>
                </td><td rowspan="1" colspan="1">Jiangxi Province: Wuyi Mountain National Park</td><td rowspan="1" colspan="1">—</td><td rowspan="1" colspan="1">31-Jul-23</td></tr><tr><td rowspan="1" colspan="1"><abbrev xmlns:xlink="http://www.w3.org/1999/xlink" content-type="institution" xlink:title="Herbarium of Fungi of Nanjing Normal University" id="ABBRID0E1IAM" xlink:type="simple">HFNNU</abbrev> 11258</td><td rowspan="1" colspan="1"><italic><tp:taxon-name><tp:taxon-name-part taxon-name-part-type="genus" reg="Lycogala">Lycogala</tp:taxon-name-part></tp:taxon-name> “densum</italic>”</td><td rowspan="1" colspan="1" style="color: #537f8b">
                  <ext-link xmlns:xlink="http://www.w3.org/1999/xlink" xlink:href="PQ685924" ext-link-type="gen" xlink:type="simple">PQ685924</ext-link>
                </td><td rowspan="1" colspan="1" style="color: #537f8b">
                  <ext-link xmlns:xlink="http://www.w3.org/1999/xlink" xlink:href="PQ728386" ext-link-type="gen" xlink:type="simple">PQ728386</ext-link>
                </td><td rowspan="1" colspan="1">Jiangxi Province: Wuyi Mountain National Park</td><td rowspan="1" colspan="1">—</td><td rowspan="1" colspan="1">31-Jul-23</td></tr><tr><td rowspan="1" colspan="1"><abbrev xmlns:xlink="http://www.w3.org/1999/xlink" content-type="institution" xlink:title="Herbarium of Fungi of Nanjing Normal University" id="ABBRID0EQKAM" xlink:type="simple">HFNNU</abbrev> 11259</td><td rowspan="1" colspan="1"><italic><tp:taxon-name><tp:taxon-name-part taxon-name-part-type="genus" reg="Lycogala">Lycogala</tp:taxon-name-part></tp:taxon-name> “densum</italic>”</td><td rowspan="1" colspan="1" style="color: #537f8b">
                  <ext-link xmlns:xlink="http://www.w3.org/1999/xlink" xlink:href="PQ685925" ext-link-type="gen" xlink:type="simple">PQ685925</ext-link>
                </td><td rowspan="1" colspan="1" style="color: #537f8b">
                  <ext-link xmlns:xlink="http://www.w3.org/1999/xlink" xlink:href="PQ728387" ext-link-type="gen" xlink:type="simple">PQ728387</ext-link>
                </td><td rowspan="1" colspan="1">Jiangxi Province: Wuyi Mountain National Park</td><td rowspan="1" colspan="1">—</td><td rowspan="1" colspan="1">29-Jul-23</td></tr><tr><td rowspan="1" colspan="1"><abbrev xmlns:xlink="http://www.w3.org/1999/xlink" content-type="institution" xlink:title="Herbarium of Fungi of Nanjing Normal University" id="ABBRID0EGMAM" xlink:type="simple">HFNNU</abbrev> 11260</td><td rowspan="1" colspan="1"><italic><tp:taxon-name><tp:taxon-name-part taxon-name-part-type="genus" reg="Lycogala">Lycogala</tp:taxon-name-part></tp:taxon-name> “densum</italic>”</td><td rowspan="1" colspan="1" style="color: #537f8b">
                  <ext-link xmlns:xlink="http://www.w3.org/1999/xlink" xlink:href="PQ685926" ext-link-type="gen" xlink:type="simple">PQ685926</ext-link>
                </td><td rowspan="1" colspan="1" style="color: #537f8b">
                  <ext-link xmlns:xlink="http://www.w3.org/1999/xlink" xlink:href="PQ728388" ext-link-type="gen" xlink:type="simple">PQ728388</ext-link>
                </td><td rowspan="1" colspan="1">Jiangxi Province: Wuyi Mountain National Park</td><td rowspan="1" colspan="1">—</td><td rowspan="1" colspan="1">31-Jul-23</td></tr><tr><td rowspan="1" colspan="1"><abbrev xmlns:xlink="http://www.w3.org/1999/xlink" content-type="institution" xlink:title="Herbarium of Fungi of Nanjing Normal University" id="ABBRID0E3NAM" xlink:type="simple">HFNNU</abbrev> 11261</td><td rowspan="1" colspan="1"><italic><tp:taxon-name><tp:taxon-name-part taxon-name-part-type="genus" reg="Lycogala">Lycogala</tp:taxon-name-part></tp:taxon-name> “densum</italic>”</td><td rowspan="1" colspan="1" style="color: #537f8b">
                  <ext-link xmlns:xlink="http://www.w3.org/1999/xlink" xlink:href="PQ685927" ext-link-type="gen" xlink:type="simple">PQ685927</ext-link>
                </td><td rowspan="1" colspan="1">—</td><td rowspan="1" colspan="1">Henan Province: Baotianman National Nature Reserve</td><td rowspan="1" colspan="1">
                  <named-content xmlns:xlink="http://www.w3.org/1999/xlink" content-type="dwc:verbatimCoordinates" xlink:type="simple">
                    <named-content content-type="geo-json" specific-use="{&#34;type&#34;:&#34;Point&#34;,&#34;coordinates&#34;:[111.945600,33.507200]}" id="NCID0EHPAM" xlink:type="simple">33.5072°N, 111.9456°E</named-content>
                  </named-content>
                </td><td rowspan="1" colspan="1">22-Jul-16</td></tr><tr><td rowspan="1" colspan="1"><abbrev xmlns:xlink="http://www.w3.org/1999/xlink" content-type="institution" xlink:title="Herbarium of Fungi of Nanjing Normal University" id="ABBRID0EUPAM" xlink:type="simple">HFNNU</abbrev> 11262</td><td rowspan="1" colspan="1"><italic><tp:taxon-name><tp:taxon-name-part taxon-name-part-type="genus" reg="Lycogala">Lycogala</tp:taxon-name-part></tp:taxon-name> “densum</italic>”</td><td rowspan="1" colspan="1" style="color: #537f8b">
                  <ext-link xmlns:xlink="http://www.w3.org/1999/xlink" xlink:href="PQ685928" ext-link-type="gen" xlink:type="simple">PQ685928</ext-link>
                </td><td rowspan="1" colspan="1">—</td><td rowspan="1" colspan="1">Jiangxi Province: Wuyi Mountain National Park</td><td rowspan="1" colspan="1">—</td><td rowspan="1" colspan="1">01-Aug-23</td></tr><tr><td rowspan="1" colspan="1"><abbrev xmlns:xlink="http://www.w3.org/1999/xlink" content-type="institution" xlink:title="Herbarium of Fungi of Nanjing Normal University" id="ABBRID0EDRAM" xlink:type="simple">HFNNU</abbrev> 11263</td><td rowspan="1" colspan="1">
                  <italic>
                    <tp:taxon-name><tp:taxon-name-part taxon-name-part-type="genus" reg="Lycogala">Lycogala</tp:taxon-name-part><tp:taxon-name-part taxon-name-part-type="species" reg="epidendrum">epidendrum</tp:taxon-name-part></tp:taxon-name>
                  </italic>
                </td><td rowspan="1" colspan="1" style="color: #537f8b">
                  <ext-link xmlns:xlink="http://www.w3.org/1999/xlink" xlink:href="PQ685929" ext-link-type="gen" xlink:type="simple">PQ685929</ext-link>
                </td><td rowspan="1" colspan="1" style="color: #537f8b">
                  <ext-link xmlns:xlink="http://www.w3.org/1999/xlink" xlink:href="PQ728389" ext-link-type="gen" xlink:type="simple">PQ728389</ext-link>
                </td><td rowspan="1" colspan="1">Jiangxi Province: Guan Mountain National Nature Reserve</td><td rowspan="1" colspan="1">—</td><td rowspan="1" colspan="1">12-Sep-24</td></tr><tr><td rowspan="1" colspan="1"><abbrev xmlns:xlink="http://www.w3.org/1999/xlink" content-type="institution" xlink:title="Herbarium of Fungi of Nanjing Normal University" id="ABBRID0E3SAM" xlink:type="simple">HFNNU</abbrev> 11264</td><td rowspan="1" colspan="1">
                  <italic>
                    <tp:taxon-name><tp:taxon-name-part taxon-name-part-type="genus" reg="Lycogala">Lycogala</tp:taxon-name-part><tp:taxon-name-part taxon-name-part-type="species" reg="epidendrum">epidendrum</tp:taxon-name-part></tp:taxon-name>
                  </italic>
                </td><td rowspan="1" colspan="1" style="color: #537f8b">
                  <ext-link xmlns:xlink="http://www.w3.org/1999/xlink" xlink:href="PQ685930" ext-link-type="gen" xlink:type="simple">PQ685930</ext-link>
                </td><td rowspan="1" colspan="1" style="color: #537f8b">
                  <ext-link xmlns:xlink="http://www.w3.org/1999/xlink" xlink:href="PQ728390" ext-link-type="gen" xlink:type="simple">PQ728390</ext-link>
                </td><td rowspan="1" colspan="1">Jiangxi Province: Guan Mountain National Nature Reserve</td><td rowspan="1" colspan="1">—</td><td rowspan="1" colspan="1">12-Sep-24</td></tr><tr><td rowspan="1" colspan="1">
                  <bold><abbrev xmlns:xlink="http://www.w3.org/1999/xlink" content-type="institution" xlink:title="Herbarium of Fungi of Nanjing Normal University" id="ABBRID0EXUAM" xlink:type="simple">HFNNU</abbrev> 11266</bold>
                </td><td rowspan="1" colspan="1">
                  <bold>
                    <italic>
                      <tp:taxon-name><tp:taxon-name-part taxon-name-part-type="genus" reg="Lycogala">Lycogala</tp:taxon-name-part><tp:taxon-name-part taxon-name-part-type="species" reg="nigrum">nigrum</tp:taxon-name-part></tp:taxon-name>
                    </italic>
                  </bold>
                </td><td rowspan="1" colspan="1" style="color: #537f8b">
                  <bold>
                    <ext-link xmlns:xlink="http://www.w3.org/1999/xlink" xlink:href="PQ685932" ext-link-type="gen" xlink:type="simple">PQ685932</ext-link>
                  </bold>
                </td><td rowspan="1" colspan="1">—</td><td rowspan="1" colspan="1">
                  <bold>Jiangsu Province: Zijin Mountain National Forest Park</bold>
                </td><td rowspan="1" colspan="1">
                  <bold>
                    <named-content xmlns:xlink="http://www.w3.org/1999/xlink" content-type="dwc:verbatimCoordinates" xlink:type="simple">
                      <named-content content-type="geo-json" specific-use="{&#34;type&#34;:&#34;Point&#34;,&#34;coordinates&#34;:[118.876100,32.062800]}" id="NCID0ERWAM" xlink:type="simple">32.0628°N, 118.8761°E</named-content>
                    </named-content>
                  </bold>
                </td><td rowspan="1" colspan="1">
                  <bold>10-Jun-15</bold>
                </td></tr><tr><td rowspan="1" colspan="1">
                  <bold><abbrev xmlns:xlink="http://www.w3.org/1999/xlink" content-type="institution" xlink:title="Herbarium of Fungi of Nanjing Normal University" id="ABBRID0EEXAM" xlink:type="simple">HFNNU</abbrev> 11267</bold>
                </td><td rowspan="1" colspan="1">
                  <bold>
                    <italic>
                      <tp:taxon-name><tp:taxon-name-part taxon-name-part-type="genus" reg="Lycogala">Lycogala</tp:taxon-name-part><tp:taxon-name-part taxon-name-part-type="species" reg="nigrum">nigrum</tp:taxon-name-part></tp:taxon-name>
                    </italic>
                  </bold>
                </td><td rowspan="1" colspan="1" style="color: #537f8b">
                  <bold>
                    <ext-link xmlns:xlink="http://www.w3.org/1999/xlink" xlink:href="PQ685933" ext-link-type="gen" xlink:type="simple">PQ685933</ext-link>
                  </bold>
                </td><td rowspan="1" colspan="1">—</td><td rowspan="1" colspan="1">
                  <bold>Anhui Province: Huang Mountain National Forest Park</bold>
                </td><td rowspan="1" colspan="1">
                  <bold>
                    <named-content xmlns:xlink="http://www.w3.org/1999/xlink" content-type="dwc:verbatimCoordinates" xlink:type="simple">
                      <named-content content-type="geo-json" specific-use="{&#34;type&#34;:&#34;Point&#34;,&#34;coordinates&#34;:[118.207100,30.142100]}" id="NCID0E5YAM" xlink:type="simple">30.1421°N, 118.2071°E</named-content>
                    </named-content>
                  </bold>
                </td><td rowspan="1" colspan="1">
                  <bold>05-Jul-08</bold>
                </td></tr><tr><td rowspan="1" colspan="1"><abbrev xmlns:xlink="http://www.w3.org/1999/xlink" content-type="institution" xlink:title="Herbarium of Fungi of Nanjing Normal University" id="ABBRID0EPZAM" xlink:type="simple">HFNNU</abbrev> 11268</td><td rowspan="1" colspan="1"><italic><tp:taxon-name><tp:taxon-name-part taxon-name-part-type="genus" reg="Lycogala">Lycogala</tp:taxon-name-part></tp:taxon-name> “guttatum</italic>”</td><td rowspan="1" colspan="1" style="color: #537f8b">
                  <ext-link xmlns:xlink="http://www.w3.org/1999/xlink" xlink:href="PQ685934" ext-link-type="gen" xlink:type="simple">PQ685934</ext-link>
                </td><td rowspan="1" colspan="1" style="color: #537f8b">
                  <ext-link xmlns:xlink="http://www.w3.org/1999/xlink" xlink:href="PQ728391" ext-link-type="gen" xlink:type="simple">PQ728391</ext-link>
                </td><td rowspan="1" colspan="1">Henan Province: Baotianman National Nature Reserve</td><td rowspan="1" colspan="1">
                  <named-content xmlns:xlink="http://www.w3.org/1999/xlink" content-type="dwc:verbatimCoordinates" xlink:type="simple">
                    <named-content content-type="geo-json" specific-use="{&#34;type&#34;:&#34;Point&#34;,&#34;coordinates&#34;:[111.931900,33.500800]}" id="NCID0EB2AM" xlink:type="simple">33.5008°N, 111.9319°E</named-content>
                  </named-content>
                </td><td rowspan="1" colspan="1">22-Jul-16</td></tr><tr><td rowspan="1" colspan="1"><abbrev xmlns:xlink="http://www.w3.org/1999/xlink" content-type="institution" xlink:title="Herbarium of Fungi of Nanjing Normal University" id="ABBRID0EO2AM" xlink:type="simple">HFNNU</abbrev> 11269</td><td rowspan="1" colspan="1"><italic><tp:taxon-name><tp:taxon-name-part taxon-name-part-type="genus" reg="Lycogala">Lycogala</tp:taxon-name-part></tp:taxon-name> “guttatum</italic>”</td><td rowspan="1" colspan="1" style="color: #537f8b">
                  <ext-link xmlns:xlink="http://www.w3.org/1999/xlink" xlink:href="PQ685935" ext-link-type="gen" xlink:type="simple">PQ685935</ext-link>
                </td><td rowspan="1" colspan="1" style="color: #537f8b">
                  <ext-link xmlns:xlink="http://www.w3.org/1999/xlink" xlink:href="PQ728392" ext-link-type="gen" xlink:type="simple">PQ728392</ext-link>
                </td><td rowspan="1" colspan="1">Henan Province: Baotianman National Nature Reserve</td><td rowspan="1" colspan="1">
                  <named-content xmlns:xlink="http://www.w3.org/1999/xlink" content-type="dwc:verbatimCoordinates" xlink:type="simple">
                    <named-content content-type="geo-json" specific-use="{&#34;type&#34;:&#34;Point&#34;,&#34;coordinates&#34;:[111.945900,33.504000]}" id="NCID0EA4AM" xlink:type="simple">33.504°N, 111.9459°E</named-content>
                  </named-content>
                </td><td rowspan="1" colspan="1">23-Jun-16</td></tr><tr><td rowspan="1" colspan="1">
                  <bold><abbrev xmlns:xlink="http://www.w3.org/1999/xlink" content-type="institution" xlink:title="Herbarium of Fungi of Nanjing Normal University" id="ABBRID0EP4AM" xlink:type="simple">HFNNU</abbrev> 11270</bold>
                </td><td rowspan="1" colspan="1">
                  <bold>
                    <italic>
                      <tp:taxon-name><tp:taxon-name-part taxon-name-part-type="genus" reg="Lycogala">Lycogala</tp:taxon-name-part><tp:taxon-name-part taxon-name-part-type="species" reg="indirubinum">indirubinum</tp:taxon-name-part></tp:taxon-name>
                    </italic>
                  </bold>
                </td><td rowspan="1" colspan="1" style="color: #537f8b">
                  <bold>
                    <ext-link xmlns:xlink="http://www.w3.org/1999/xlink" xlink:href="PQ685936" ext-link-type="gen" xlink:type="simple">PQ685936</ext-link>
                  </bold>
                </td><td rowspan="1" colspan="1" style="color: #537f8b">
                  <bold>
                    <ext-link xmlns:xlink="http://www.w3.org/1999/xlink" xlink:href="PQ728393" ext-link-type="gen" xlink:type="simple">PQ728393</ext-link>
                  </bold>
                </td><td rowspan="1" colspan="1">
                  <bold>Hubei Province: Houhe National Nature Reserve</bold>
                </td><td rowspan="1" colspan="1">
                  <bold>
                    <named-content xmlns:xlink="http://www.w3.org/1999/xlink" content-type="dwc:verbatimCoordinates" xlink:type="simple">
                      <named-content content-type="geo-json" specific-use="{&#34;type&#34;:&#34;Point&#34;,&#34;coordinates&#34;:[110.566600,30.089300]}" id="NCID0ET6AM" xlink:type="simple">30.0893°N, 110.5666°E</named-content>
                    </named-content>
                  </bold>
                </td><td rowspan="1" colspan="1">
                  <bold>17-Oct-19</bold>
                </td></tr><tr><td rowspan="1" colspan="1"><abbrev xmlns:xlink="http://www.w3.org/1999/xlink" content-type="institution" xlink:title="Herbarium of Fungi of Nanjing Normal University" id="ABBRID0EEABM" xlink:type="simple">HFNNU</abbrev> 11271</td><td rowspan="1" colspan="1"><italic><tp:taxon-name><tp:taxon-name-part taxon-name-part-type="genus" reg="Lycogala">Lycogala</tp:taxon-name-part></tp:taxon-name> “densum</italic>”</td><td rowspan="1" colspan="1" style="color: #537f8b">
                  <ext-link xmlns:xlink="http://www.w3.org/1999/xlink" xlink:href="PQ685937" ext-link-type="gen" xlink:type="simple">PQ685937</ext-link>
                </td><td rowspan="1" colspan="1" style="color: #537f8b">
                  <ext-link xmlns:xlink="http://www.w3.org/1999/xlink" xlink:href="PQ728394" ext-link-type="gen" xlink:type="simple">PQ728394</ext-link>
                </td><td rowspan="1" colspan="1">Henan Province: Baotianman National Nature Reserve</td><td rowspan="1" colspan="1">
                  <named-content xmlns:xlink="http://www.w3.org/1999/xlink" content-type="dwc:verbatimCoordinates" xlink:type="simple">
                    <named-content content-type="geo-json" specific-use="{&#34;type&#34;:&#34;Point&#34;,&#34;coordinates&#34;:[111.946300,33.517100]}" id="NCID0EWBBM" xlink:type="simple">33.5171°N, 111.9463°E</named-content>
                  </named-content>
                </td><td rowspan="1" colspan="1">22-Jul-16</td></tr><tr><td rowspan="1" colspan="1">
                  <bold><abbrev xmlns:xlink="http://www.w3.org/1999/xlink" content-type="institution" xlink:title="Herbarium of Fungi of Nanjing Normal University" id="ABBRID0EFCBM" xlink:type="simple">HFNNU</abbrev> 11274</bold>
                </td><td rowspan="1" colspan="1">
                  <bold>
                    <italic>
                      <tp:taxon-name><tp:taxon-name-part taxon-name-part-type="genus" reg="Lycogala">Lycogala</tp:taxon-name-part><tp:taxon-name-part taxon-name-part-type="species" reg="fasciculovesiculiferum">fasciculovesiculiferum</tp:taxon-name-part></tp:taxon-name>
                    </italic>
                  </bold>
                </td><td rowspan="1" colspan="1" style="color: #537f8b">
                  <bold>
                    <ext-link xmlns:xlink="http://www.w3.org/1999/xlink" xlink:href="PQ685938" ext-link-type="gen" xlink:type="simple">PQ685938</ext-link>
                  </bold>
                </td><td rowspan="1" colspan="1">—</td><td rowspan="1" colspan="1">
                  <bold>Hubei Province: Houhe National Nature Reserve</bold>
                </td><td rowspan="1" colspan="1">
                  <bold>
                    <named-content xmlns:xlink="http://www.w3.org/1999/xlink" content-type="dwc:verbatimCoordinates" xlink:type="simple">
                      <named-content content-type="geo-json" specific-use="{&#34;type&#34;:&#34;Point&#34;,&#34;coordinates&#34;:[110.593200,30.092500]}" id="NCID0E6DBM" xlink:type="simple">30.0925°N, 110.5932°E</named-content>
                    </named-content>
                  </bold>
                </td><td rowspan="1" colspan="1">
                  <bold>20-Jul-19</bold>
                </td></tr><tr><td rowspan="1" colspan="1">
                  <bold><abbrev xmlns:xlink="http://www.w3.org/1999/xlink" content-type="institution" xlink:title="Herbarium of Fungi of Nanjing Normal University" id="ABBRID0ESEBM" xlink:type="simple">HFNNU</abbrev> 11275</bold>
                </td><td rowspan="1" colspan="1">
                  <bold>
                    <italic>
                      <tp:taxon-name><tp:taxon-name-part taxon-name-part-type="genus" reg="Lycogala">Lycogala</tp:taxon-name-part><tp:taxon-name-part taxon-name-part-type="species" reg="fasciculovesiculiferum">fasciculovesiculiferum</tp:taxon-name-part></tp:taxon-name>
                    </italic>
                  </bold>
                </td><td rowspan="1" colspan="1" style="color: #537f8b">
                  <bold>
                    <ext-link xmlns:xlink="http://www.w3.org/1999/xlink" xlink:href="PQ685939" ext-link-type="gen" xlink:type="simple">PQ685939</ext-link>
                  </bold>
                </td><td rowspan="1" colspan="1">—</td><td rowspan="1" colspan="1">
                  <bold>Guangdong Province: Dinghu Mountain National Nature Reserve</bold>
                </td><td rowspan="1" colspan="1">
                  <bold>
                    <named-content xmlns:xlink="http://www.w3.org/1999/xlink" content-type="dwc:verbatimCoordinates" xlink:type="simple">
                      <named-content content-type="geo-json" specific-use="{&#34;type&#34;:&#34;Point&#34;,&#34;coordinates&#34;:[112.548000,23.179800]}" id="NCID0EMGBM" xlink:type="simple">23.1798°N, 112.548°E</named-content>
                    </named-content>
                  </bold>
                </td><td rowspan="1" colspan="1">
                  <bold>29-May-14</bold>
                </td></tr><tr><td rowspan="1" colspan="1">
                  <bold><abbrev xmlns:xlink="http://www.w3.org/1999/xlink" content-type="institution" xlink:title="Herbarium of Fungi of Nanjing Normal University" id="ABBRID0E6GBM" xlink:type="simple">HFNNU</abbrev> 11276</bold>
                </td><td rowspan="1" colspan="1">
                  <bold>
                    <italic>
                      <tp:taxon-name><tp:taxon-name-part taxon-name-part-type="genus" reg="Lycogala">Lycogala</tp:taxon-name-part><tp:taxon-name-part taxon-name-part-type="species" reg="fasciculovesiculiferum">fasciculovesiculiferum</tp:taxon-name-part></tp:taxon-name>
                    </italic>
                  </bold>
                </td><td rowspan="1" colspan="1" style="color: #537f8b">
                  <bold>
                    <ext-link xmlns:xlink="http://www.w3.org/1999/xlink" xlink:href="PQ685940" ext-link-type="gen" xlink:type="simple">PQ685940</ext-link>
                  </bold>
                </td><td rowspan="1" colspan="1">—</td><td rowspan="1" colspan="1">
                  <bold>Hubei Province: Houhe National Nature Reserve</bold>
                </td><td rowspan="1" colspan="1">
                  <bold>
                    <named-content xmlns:xlink="http://www.w3.org/1999/xlink" content-type="dwc:verbatimCoordinates" xlink:type="simple">
                      <named-content content-type="geo-json" specific-use="{&#34;type&#34;:&#34;Point&#34;,&#34;coordinates&#34;:[110.607600,30.087400]}" id="NCID0EZIBM" xlink:type="simple">30.0874°N, 110.6076°E</named-content>
                    </named-content>
                  </bold>
                </td><td rowspan="1" colspan="1">
                  <bold>30-Aug-19</bold>
                </td></tr><tr><td rowspan="1" colspan="1">
                  <bold><abbrev xmlns:xlink="http://www.w3.org/1999/xlink" content-type="institution" xlink:title="Herbarium of Fungi of Nanjing Normal University" id="ABBRID0EMJBM" xlink:type="simple">HFNNU</abbrev> 11277</bold>
                </td><td rowspan="1" colspan="1">
                  <bold>
                    <italic>
                      <tp:taxon-name><tp:taxon-name-part taxon-name-part-type="genus" reg="Lycogala">Lycogala</tp:taxon-name-part><tp:taxon-name-part taxon-name-part-type="species" reg="fasciculovesiculiferum">fasciculovesiculiferum</tp:taxon-name-part></tp:taxon-name>
                    </italic>
                  </bold>
                </td><td rowspan="1" colspan="1" style="color: #537f8b">
                  <bold>
                    <ext-link xmlns:xlink="http://www.w3.org/1999/xlink" xlink:href="PQ685941" ext-link-type="gen" xlink:type="simple">PQ685941</ext-link>
                  </bold>
                </td><td rowspan="1" colspan="1">—</td><td rowspan="1" colspan="1">
                  <bold>Hubei Province: Houhe National Nature Reserve</bold>
                </td><td rowspan="1" colspan="1">
                  <bold>
                    <named-content xmlns:xlink="http://www.w3.org/1999/xlink" content-type="dwc:verbatimCoordinates" xlink:type="simple">
                      <named-content content-type="geo-json" specific-use="{&#34;type&#34;:&#34;Point&#34;,&#34;coordinates&#34;:[110.638200,30.087900]}" id="NCID0EGLBM" xlink:type="simple">30.0879°N, 110.6382°E</named-content>
                    </named-content>
                  </bold>
                </td><td rowspan="1" colspan="1">
                  <bold>30-Aug-19</bold>
                </td></tr><tr><td rowspan="1" colspan="1">
                  <bold><abbrev xmlns:xlink="http://www.w3.org/1999/xlink" content-type="institution" xlink:title="Herbarium of Fungi of Nanjing Normal University" id="ABBRID0EZLBM" xlink:type="simple">HFNNU</abbrev> 11278</bold>
                </td><td rowspan="1" colspan="1">
                  <bold>
                    <italic>
                      <tp:taxon-name><tp:taxon-name-part taxon-name-part-type="genus" reg="Lycogala">Lycogala</tp:taxon-name-part><tp:taxon-name-part taxon-name-part-type="species" reg="fasciculovesiculiferum">fasciculovesiculiferum</tp:taxon-name-part></tp:taxon-name>
                    </italic>
                  </bold>
                </td><td rowspan="1" colspan="1" style="color: #537f8b">
                  <bold>
                    <ext-link xmlns:xlink="http://www.w3.org/1999/xlink" xlink:href="PQ685942" ext-link-type="gen" xlink:type="simple">PQ685942</ext-link>
                  </bold>
                </td><td rowspan="1" colspan="1">—</td><td rowspan="1" colspan="1">
                  <bold>Hubei Province: Houhe National Nature Reserve</bold>
                </td><td rowspan="1" colspan="1">
                  <bold>
                    <named-content xmlns:xlink="http://www.w3.org/1999/xlink" content-type="dwc:verbatimCoordinates" xlink:type="simple">
                      <named-content content-type="geo-json" specific-use="{&#34;type&#34;:&#34;Point&#34;,&#34;coordinates&#34;:[110.621000,30.090700]}" id="NCID0ETNBM" xlink:type="simple">30.0907°N, 110.621°E</named-content>
                    </named-content>
                  </bold>
                </td><td rowspan="1" colspan="1">
                  <bold>30-Aug-19</bold>
                </td></tr><tr><td rowspan="1" colspan="1">
                  <bold><abbrev xmlns:xlink="http://www.w3.org/1999/xlink" content-type="institution" xlink:title="Herbarium of Fungi of Nanjing Normal University" id="ABBRID0EGOBM" xlink:type="simple">HFNNU</abbrev> 11279</bold>
                </td><td rowspan="1" colspan="1">
                  <bold>
                    <italic>
                      <tp:taxon-name><tp:taxon-name-part taxon-name-part-type="genus" reg="Lycogala">Lycogala</tp:taxon-name-part><tp:taxon-name-part taxon-name-part-type="species" reg="fasciculovesiculiferum">fasciculovesiculiferum</tp:taxon-name-part></tp:taxon-name>
                    </italic>
                  </bold>
                </td><td rowspan="1" colspan="1" style="color: #537f8b">
                  <bold>
                    <ext-link xmlns:xlink="http://www.w3.org/1999/xlink" xlink:href="PQ685943" ext-link-type="gen" xlink:type="simple">PQ685943</ext-link>
                  </bold>
                </td><td rowspan="1" colspan="1">—</td><td rowspan="1" colspan="1">
                  <bold>Henan Province: Baotianman National Nature Reserve</bold>
                </td><td rowspan="1" colspan="1">
                  <bold>
                    <named-content xmlns:xlink="http://www.w3.org/1999/xlink" content-type="dwc:verbatimCoordinates" xlink:type="simple">
                      <named-content content-type="geo-json" specific-use="{&#34;type&#34;:&#34;Point&#34;,&#34;coordinates&#34;:[111.949200,33.514500]}" id="NCID0EAQBM" xlink:type="simple">33.5145°N, 111.9492°E</named-content>
                    </named-content>
                  </bold>
                </td><td rowspan="1" colspan="1">
                  <bold>25-Sep-16</bold>
                </td></tr><tr><td rowspan="1" colspan="1">
                  <bold><abbrev xmlns:xlink="http://www.w3.org/1999/xlink" content-type="institution" xlink:title="Herbarium of Fungi of Nanjing Normal University" id="ABBRID0ETQBM" xlink:type="simple">HFNNU</abbrev> 11280</bold>
                </td><td rowspan="1" colspan="1">
                  <bold>
                    <italic>
                      <tp:taxon-name><tp:taxon-name-part taxon-name-part-type="genus" reg="Lycogala">Lycogala</tp:taxon-name-part><tp:taxon-name-part taxon-name-part-type="species" reg="fasciculovesiculiferum">fasciculovesiculiferum</tp:taxon-name-part></tp:taxon-name>
                    </italic>
                  </bold>
                </td><td rowspan="1" colspan="1" style="color: #537f8b">
                  <bold>
                    <ext-link xmlns:xlink="http://www.w3.org/1999/xlink" xlink:href="PQ685944" ext-link-type="gen" xlink:type="simple">PQ685944</ext-link>
                  </bold>
                </td><td rowspan="1" colspan="1">—</td><td rowspan="1" colspan="1">
                  <bold>Hunan Province: Shunhuang Mountain National Forest Park</bold>
                </td><td rowspan="1" colspan="1">
                  <bold>
                    <named-content xmlns:xlink="http://www.w3.org/1999/xlink" content-type="dwc:verbatimCoordinates" xlink:type="simple">
                      <named-content content-type="geo-json" specific-use="{&#34;type&#34;:&#34;Point&#34;,&#34;coordinates&#34;:[111.055300,26.403700]}" id="NCID0ENSBM" xlink:type="simple">26.4037°N, 111.0553°E</named-content>
                    </named-content>
                  </bold>
                </td><td rowspan="1" colspan="1">
                  <bold>13-Jul-15</bold>
                </td></tr><tr><td rowspan="1" colspan="1">
                  <bold><abbrev xmlns:xlink="http://www.w3.org/1999/xlink" content-type="institution" xlink:title="Herbarium of Fungi of Nanjing Normal University" id="ABBRID0EATBM" xlink:type="simple">HFNNU</abbrev> 11281</bold>
                </td><td rowspan="1" colspan="1">
                  <bold>
                    <italic>
                      <tp:taxon-name><tp:taxon-name-part taxon-name-part-type="genus" reg="Lycogala">Lycogala</tp:taxon-name-part><tp:taxon-name-part taxon-name-part-type="species" reg="fasciculovesiculiferum">fasciculovesiculiferum</tp:taxon-name-part></tp:taxon-name>
                    </italic>
                  </bold>
                </td><td rowspan="1" colspan="1" style="color: #537f8b">
                  <bold>
                    <ext-link xmlns:xlink="http://www.w3.org/1999/xlink" xlink:href="PQ685945" ext-link-type="gen" xlink:type="simple">PQ685945</ext-link>
                  </bold>
                </td><td rowspan="1" colspan="1">—</td><td rowspan="1" colspan="1">
                  <bold>Henan Province: Baotianman National Nature Reserve</bold>
                </td><td rowspan="1" colspan="1">
                  <bold>
                    <named-content xmlns:xlink="http://www.w3.org/1999/xlink" content-type="dwc:verbatimCoordinates" xlink:type="simple">
                      <named-content content-type="geo-json" specific-use="{&#34;type&#34;:&#34;Point&#34;,&#34;coordinates&#34;:[111.950600,33.517200]}" id="NCID0E1UBM" xlink:type="simple">33.5172°N, 111.9506°E</named-content>
                    </named-content>
                  </bold>
                </td><td rowspan="1" colspan="1">
                  <bold>25-Sep-16</bold>
                </td></tr><tr><td rowspan="1" colspan="1">
                  <bold><abbrev xmlns:xlink="http://www.w3.org/1999/xlink" content-type="institution" xlink:title="Herbarium of Fungi of Nanjing Normal University" id="ABBRID0ENVBM" xlink:type="simple">HFNNU</abbrev> 11282</bold>
                </td><td rowspan="1" colspan="1">
                  <bold>
                    <italic>
                      <tp:taxon-name><tp:taxon-name-part taxon-name-part-type="genus" reg="Lycogala">Lycogala</tp:taxon-name-part><tp:taxon-name-part taxon-name-part-type="species" reg="indirubinum">indirubinum</tp:taxon-name-part></tp:taxon-name>
                    </italic>
                  </bold>
                </td><td rowspan="1" colspan="1" style="color: #537f8b">
                  <bold>
                    <ext-link xmlns:xlink="http://www.w3.org/1999/xlink" xlink:href="PQ685946" ext-link-type="gen" xlink:type="simple">PQ685946</ext-link>
                  </bold>
                </td><td rowspan="1" colspan="1" style="color: #537f8b">
                  <bold>
                    <ext-link xmlns:xlink="http://www.w3.org/1999/xlink" xlink:href="PQ728395" ext-link-type="gen" xlink:type="simple">PQ728395</ext-link>
                  </bold>
                </td><td rowspan="1" colspan="1">
                  <bold>Chongqing City: Jinfo Mountain National Nature Reserve</bold>
                </td><td rowspan="1" colspan="1">
                  <bold>
                    <named-content xmlns:xlink="http://www.w3.org/1999/xlink" content-type="dwc:verbatimCoordinates" xlink:type="simple">
                      <named-content content-type="geo-json" specific-use="{&#34;type&#34;:&#34;Point&#34;,&#34;coordinates&#34;:[107.152900,29.047100]}" id="NCID0ERXBM" xlink:type="simple">29.0471°N, 107.1529°E</named-content>
                    </named-content>
                  </bold>
                </td><td rowspan="1" colspan="1">
                  <bold>14-Aug-23</bold>
                </td></tr><tr><td rowspan="1" colspan="1"><abbrev xmlns:xlink="http://www.w3.org/1999/xlink" content-type="institution" xlink:title="Herbarium of Fungi of Nanjing Normal University" id="ABBRID0ECYBM" xlink:type="simple">HFNNU</abbrev> 11283</td><td rowspan="1" colspan="1"><italic><tp:taxon-name><tp:taxon-name-part taxon-name-part-type="genus" reg="Lycogala">Lycogala</tp:taxon-name-part></tp:taxon-name> “melleum</italic>”</td><td rowspan="1" colspan="1" style="color: #537f8b">
                  <ext-link xmlns:xlink="http://www.w3.org/1999/xlink" xlink:href="PQ685947" ext-link-type="gen" xlink:type="simple">PQ685947</ext-link>
                </td><td rowspan="1" colspan="1" style="color: #537f8b">
                  <ext-link xmlns:xlink="http://www.w3.org/1999/xlink" xlink:href="PQ728396" ext-link-type="gen" xlink:type="simple">PQ728396</ext-link>
                </td><td rowspan="1" colspan="1">Anhui Province: Tiantangzhai National Forest Park</td><td rowspan="1" colspan="1">
                  <named-content xmlns:xlink="http://www.w3.org/1999/xlink" content-type="dwc:verbatimCoordinates" xlink:type="simple">
                    <named-content content-type="geo-json" specific-use="{&#34;type&#34;:&#34;Point&#34;,&#34;coordinates&#34;:[115.773500,31.159300]}" id="NCID0EUZBM" xlink:type="simple">31.1593°N, 115.7735°E</named-content>
                  </named-content>
                </td><td rowspan="1" colspan="1">26-Jul-16</td></tr><tr><td rowspan="1" colspan="1"><abbrev xmlns:xlink="http://www.w3.org/1999/xlink" content-type="institution" xlink:title="Herbarium of Fungi of Nanjing Normal University" id="ABBRID0EB1BM" xlink:type="simple">HFNNU</abbrev> 11284</td><td rowspan="1" colspan="1"><italic><tp:taxon-name><tp:taxon-name-part taxon-name-part-type="genus" reg="Lycogala">Lycogala</tp:taxon-name-part></tp:taxon-name> “melleum</italic>”</td><td rowspan="1" colspan="1" style="color: #537f8b">
                  <ext-link xmlns:xlink="http://www.w3.org/1999/xlink" xlink:href="PQ685948" ext-link-type="gen" xlink:type="simple">PQ685948</ext-link>
                </td><td rowspan="1" colspan="1" style="color: #537f8b">
                  <ext-link xmlns:xlink="http://www.w3.org/1999/xlink" xlink:href="PQ728397" ext-link-type="gen" xlink:type="simple">PQ728397</ext-link>
                </td><td rowspan="1" colspan="1">Guangdong Province: Gaobang Mountain National Forest Park</td><td rowspan="1" colspan="1">
                  <named-content xmlns:xlink="http://www.w3.org/1999/xlink" content-type="dwc:verbatimCoordinates" xlink:type="simple">
                    <named-content content-type="geo-json" specific-use="{&#34;type&#34;:&#34;Point&#34;,&#34;coordinates&#34;:[114.372300,23.084100]}" id="NCID0ET2BM" xlink:type="simple">23.0841°N, 114.3723°E</named-content>
                  </named-content>
                </td><td rowspan="1" colspan="1">19-Jul-13</td></tr><tr><td rowspan="1" colspan="1"><abbrev xmlns:xlink="http://www.w3.org/1999/xlink" content-type="institution" xlink:title="Herbarium of Fungi of Nanjing Normal University" id="ABBRID0EA3BM" xlink:type="simple">HFNNU</abbrev> 11285</td><td rowspan="1" colspan="1"><italic><tp:taxon-name><tp:taxon-name-part taxon-name-part-type="genus" reg="Lycogala">Lycogala</tp:taxon-name-part></tp:taxon-name> “melleum</italic>”</td><td rowspan="1" colspan="1" style="color: #537f8b">
                  <ext-link xmlns:xlink="http://www.w3.org/1999/xlink" xlink:href="PQ685949" ext-link-type="gen" xlink:type="simple">PQ685949</ext-link>
                </td><td rowspan="1" colspan="1" style="color: #537f8b">
                  <ext-link xmlns:xlink="http://www.w3.org/1999/xlink" xlink:href="PQ728398" ext-link-type="gen" xlink:type="simple">PQ728398</ext-link>
                </td><td rowspan="1" colspan="1">Guangdong Province: Gaobang Mountain National Forest Park</td><td rowspan="1" colspan="1">
                  <named-content xmlns:xlink="http://www.w3.org/1999/xlink" content-type="dwc:verbatimCoordinates" xlink:type="simple">
                    <named-content content-type="geo-json" specific-use="{&#34;type&#34;:&#34;Point&#34;,&#34;coordinates&#34;:[114.371400,23.081000]}" id="NCID0ES4BM" xlink:type="simple">23.081°N, 114.3714°E</named-content>
                  </named-content>
                </td><td rowspan="1" colspan="1">19-Jul-13</td></tr><tr><td rowspan="1" colspan="1"><abbrev xmlns:xlink="http://www.w3.org/1999/xlink" content-type="institution" xlink:title="Herbarium of Fungi of Nanjing Normal University" id="ABBRID0E64BM" xlink:type="simple">HFNNU</abbrev> 11286</td><td rowspan="1" colspan="1"><italic><tp:taxon-name><tp:taxon-name-part taxon-name-part-type="genus" reg="Lycogala">Lycogala</tp:taxon-name-part></tp:taxon-name> “melleum</italic>”</td><td rowspan="1" colspan="1" style="color: #537f8b">
                  <ext-link xmlns:xlink="http://www.w3.org/1999/xlink" xlink:href="PQ685950" ext-link-type="gen" xlink:type="simple">PQ685950</ext-link>
                </td><td rowspan="1" colspan="1" style="color: #537f8b">
                  <ext-link xmlns:xlink="http://www.w3.org/1999/xlink" xlink:href="PQ728399" ext-link-type="gen" xlink:type="simple">PQ728399</ext-link>
                </td><td rowspan="1" colspan="1">Jiangsu Province: Zijin Mountain National Forest Park</td><td rowspan="1" colspan="1">
                  <named-content xmlns:xlink="http://www.w3.org/1999/xlink" content-type="dwc:verbatimCoordinates" xlink:type="simple">
                    <named-content content-type="geo-json" specific-use="{&#34;type&#34;:&#34;Point&#34;,&#34;coordinates&#34;:[118.856000,32.070900]}" id="NCID0ER6BM" xlink:type="simple">32.0709°N, 118.856°E</named-content>
                  </named-content>
                </td><td rowspan="1" colspan="1">20-Jul-24</td></tr><tr><td rowspan="1" colspan="1"><abbrev xmlns:xlink="http://www.w3.org/1999/xlink" content-type="institution" xlink:title="Herbarium of Fungi of Nanjing Normal University" id="ABBRID0E56BM" xlink:type="simple">HFNNU</abbrev> 11287</td><td rowspan="1" colspan="1"><italic><tp:taxon-name><tp:taxon-name-part taxon-name-part-type="genus" reg="Lycogala">Lycogala</tp:taxon-name-part></tp:taxon-name> “melleum</italic>”</td><td rowspan="1" colspan="1" style="color: #537f8b">
                  <ext-link xmlns:xlink="http://www.w3.org/1999/xlink" xlink:href="PQ685951" ext-link-type="gen" xlink:type="simple">PQ685951</ext-link>
                </td><td rowspan="1" colspan="1" style="color: #537f8b">
                  <ext-link xmlns:xlink="http://www.w3.org/1999/xlink" xlink:href="PQ728400" ext-link-type="gen" xlink:type="simple">PQ728400</ext-link>
                </td><td rowspan="1" colspan="1">Guangdong Province: Gaobang Mountain National Forest Park</td><td rowspan="1" colspan="1">
                  <named-content xmlns:xlink="http://www.w3.org/1999/xlink" content-type="dwc:verbatimCoordinates" xlink:type="simple">
                    <named-content content-type="geo-json" specific-use="{&#34;type&#34;:&#34;Point&#34;,&#34;coordinates&#34;:[114.367900,23.072900]}" id="NCID0EQBCM" xlink:type="simple">23.0729°N, 114.3679°E</named-content>
                  </named-content>
                </td><td rowspan="1" colspan="1">19-Jul-13</td></tr><tr><td rowspan="1" colspan="1"><abbrev xmlns:xlink="http://www.w3.org/1999/xlink" content-type="institution" xlink:title="Herbarium of Fungi of Nanjing Normal University" id="ABBRID0E4BCM" xlink:type="simple">HFNNU</abbrev> 11288</td><td rowspan="1" colspan="1"><italic><tp:taxon-name><tp:taxon-name-part taxon-name-part-type="genus" reg="Lycogala">Lycogala</tp:taxon-name-part></tp:taxon-name> “melleum</italic>”</td><td rowspan="1" colspan="1" style="color: #537f8b">
                  <ext-link xmlns:xlink="http://www.w3.org/1999/xlink" xlink:href="PQ685952" ext-link-type="gen" xlink:type="simple">PQ685952</ext-link>
                </td><td rowspan="1" colspan="1" style="color: #537f8b">
                  <ext-link xmlns:xlink="http://www.w3.org/1999/xlink" xlink:href="PQ728401" ext-link-type="gen" xlink:type="simple">PQ728401</ext-link>
                </td><td rowspan="1" colspan="1">Guangdong Province: Gaobang Mountain National Forest Park</td><td rowspan="1" colspan="1">
                  <named-content xmlns:xlink="http://www.w3.org/1999/xlink" content-type="dwc:verbatimCoordinates" xlink:type="simple">
                    <named-content content-type="geo-json" specific-use="{&#34;type&#34;:&#34;Point&#34;,&#34;coordinates&#34;:[114.376700,23.074200]}" id="NCID0EPDCM" xlink:type="simple">23.0742°N, 114.3767°E</named-content>
                  </named-content>
                </td><td rowspan="1" colspan="1">19-Jul-13</td></tr><tr><td rowspan="1" colspan="1"><abbrev xmlns:xlink="http://www.w3.org/1999/xlink" content-type="institution" xlink:title="Herbarium of Fungi of Nanjing Normal University" id="ABBRID0E3DCM" xlink:type="simple">HFNNU</abbrev> 11289</td><td rowspan="1" colspan="1"><italic><tp:taxon-name><tp:taxon-name-part taxon-name-part-type="genus" reg="Lycogala">Lycogala</tp:taxon-name-part></tp:taxon-name> “melleum</italic>”</td><td rowspan="1" colspan="1" style="color: #537f8b">
                  <ext-link xmlns:xlink="http://www.w3.org/1999/xlink" xlink:href="PQ685953" ext-link-type="gen" xlink:type="simple">PQ685953</ext-link>
                </td><td rowspan="1" colspan="1" style="color: #537f8b">
                  <ext-link xmlns:xlink="http://www.w3.org/1999/xlink" xlink:href="PQ728402" ext-link-type="gen" xlink:type="simple">PQ728402</ext-link>
                </td><td rowspan="1" colspan="1">Guangdong Province: Gaobang Mountain National Forest Park</td><td rowspan="1" colspan="1">
                  <named-content xmlns:xlink="http://www.w3.org/1999/xlink" content-type="dwc:verbatimCoordinates" xlink:type="simple">
                    <named-content content-type="geo-json" specific-use="{&#34;type&#34;:&#34;Point&#34;,&#34;coordinates&#34;:[114.377900,23.076000]}" id="NCID0EOFCM" xlink:type="simple">23.076°N, 114.3779°E</named-content>
                  </named-content>
                </td><td rowspan="1" colspan="1">19-Jul-13</td></tr><tr><td rowspan="1" colspan="1"><abbrev xmlns:xlink="http://www.w3.org/1999/xlink" content-type="institution" xlink:title="Herbarium of Fungi of Nanjing Normal University" id="ABBRID0E2FCM" xlink:type="simple">HFNNU</abbrev> 11293</td><td rowspan="1" colspan="1">
                  <italic>
                    <tp:taxon-name><tp:taxon-name-part taxon-name-part-type="genus" reg="Lycogala">Lycogala</tp:taxon-name-part><tp:taxon-name-part taxon-name-part-type="species" reg="epidendrum">epidendrum</tp:taxon-name-part></tp:taxon-name>
                  </italic>
                </td><td rowspan="1" colspan="1" style="color: #537f8b">
                  <ext-link xmlns:xlink="http://www.w3.org/1999/xlink" xlink:href="PQ685954" ext-link-type="gen" xlink:type="simple">PQ685954</ext-link>
                </td><td rowspan="1" colspan="1">—</td><td rowspan="1" colspan="1">Jiangxi Province: Lu Mountain National Nature Reserve</td><td rowspan="1" colspan="1">—</td><td rowspan="1" colspan="1">02-Aug-23</td></tr><tr><td rowspan="1" colspan="1"><abbrev xmlns:xlink="http://www.w3.org/1999/xlink" content-type="institution" xlink:title="Herbarium of Fungi of Nanjing Normal University" id="ABBRID0ENHCM" xlink:type="simple">HFNNU</abbrev> 11320</td><td rowspan="1" colspan="1">
                  <italic>
                    <tp:taxon-name><tp:taxon-name-part taxon-name-part-type="genus" reg="Lycogala">Lycogala</tp:taxon-name-part><tp:taxon-name-part taxon-name-part-type="species" reg="epidendrum">epidendrum</tp:taxon-name-part></tp:taxon-name>
                  </italic>
                </td><td rowspan="1" colspan="1" style="color: #537f8b">
                  <ext-link xmlns:xlink="http://www.w3.org/1999/xlink" xlink:href="PQ685955" ext-link-type="gen" xlink:type="simple">PQ685955</ext-link>
                </td><td rowspan="1" colspan="1" style="color: #537f8b">
                  <ext-link xmlns:xlink="http://www.w3.org/1999/xlink" xlink:href="PQ728403" ext-link-type="gen" xlink:type="simple">PQ728403</ext-link>
                </td><td rowspan="1" colspan="1">Jiangxi Province: Lu Mountain National Nature Reserve</td><td rowspan="1" colspan="1">—</td><td rowspan="1" colspan="1">02-Aug-23</td></tr><tr><td rowspan="1" colspan="1"><abbrev xmlns:xlink="http://www.w3.org/1999/xlink" content-type="institution" xlink:title="Herbarium of Fungi of Nanjing Normal University" id="ABBRID0EGJCM" xlink:type="simple">HFNNU</abbrev> 11333</td><td rowspan="1" colspan="1">
                  <italic>
                    <tp:taxon-name><tp:taxon-name-part taxon-name-part-type="genus" reg="Lycogala">Lycogala</tp:taxon-name-part><tp:taxon-name-part taxon-name-part-type="species" reg="exiguum">exiguum</tp:taxon-name-part></tp:taxon-name>
                  </italic>
                </td><td rowspan="1" colspan="1" style="color: #537f8b">
                  <ext-link xmlns:xlink="http://www.w3.org/1999/xlink" xlink:href="PQ685956" ext-link-type="gen" xlink:type="simple">PQ685956</ext-link>
                </td><td rowspan="1" colspan="1">—</td><td rowspan="1" colspan="1">Hubei Province: Houhe National Nature Reserve</td><td rowspan="1" colspan="1">
                  <named-content xmlns:xlink="http://www.w3.org/1999/xlink" content-type="dwc:verbatimCoordinates" xlink:type="simple">
                    <named-content content-type="geo-json" specific-use="{&#34;type&#34;:&#34;Point&#34;,&#34;coordinates&#34;:[110.574400,30.081400]}" id="NCID0EUKCM" xlink:type="simple">30.0814°N, 110.5744°E</named-content>
                  </named-content>
                </td><td rowspan="1" colspan="1">26-Jun-19</td></tr><tr><td rowspan="1" colspan="1"><abbrev xmlns:xlink="http://www.w3.org/1999/xlink" content-type="institution" xlink:title="Herbarium of Fungi of Nanjing Normal University" id="ABBRID0EBLCM" xlink:type="simple">HFNNU</abbrev> 11341</td><td rowspan="1" colspan="1">
                  <italic>
                    <tp:taxon-name><tp:taxon-name-part taxon-name-part-type="genus" reg="Lycogala">Lycogala</tp:taxon-name-part><tp:taxon-name-part taxon-name-part-type="species" reg="epidendrum">epidendrum</tp:taxon-name-part></tp:taxon-name>
                  </italic>
                </td><td rowspan="1" colspan="1" style="color: #537f8b">
                  <ext-link xmlns:xlink="http://www.w3.org/1999/xlink" xlink:href="PQ685957" ext-link-type="gen" xlink:type="simple">PQ685957</ext-link>
                </td><td rowspan="1" colspan="1" style="color: #537f8b">
                  <ext-link xmlns:xlink="http://www.w3.org/1999/xlink" xlink:href="PQ728404" ext-link-type="gen" xlink:type="simple">PQ728404</ext-link>
                </td><td rowspan="1" colspan="1">Jiangxi Province: Guan Mountain National Nature Reserve</td><td rowspan="1" colspan="1">—</td><td rowspan="1" colspan="1">30-Aug-23</td></tr><tr><td rowspan="1" colspan="1"><abbrev xmlns:xlink="http://www.w3.org/1999/xlink" content-type="institution" xlink:title="Herbarium of Fungi of Nanjing Normal University" id="ABBRID0E1MCM" xlink:type="simple">HFNNU</abbrev> 11342</td><td rowspan="1" colspan="1">
                  <italic>
                    <tp:taxon-name><tp:taxon-name-part taxon-name-part-type="genus" reg="Lycogala">Lycogala</tp:taxon-name-part><tp:taxon-name-part taxon-name-part-type="species" reg="epidendrum">epidendrum</tp:taxon-name-part></tp:taxon-name>
                  </italic>
                </td><td rowspan="1" colspan="1" style="color: #537f8b">
                  <ext-link xmlns:xlink="http://www.w3.org/1999/xlink" xlink:href="PQ685958" ext-link-type="gen" xlink:type="simple">PQ685958</ext-link>
                </td><td rowspan="1" colspan="1" style="color: #537f8b">
                  <ext-link xmlns:xlink="http://www.w3.org/1999/xlink" xlink:href="PQ728405" ext-link-type="gen" xlink:type="simple">PQ728405</ext-link>
                </td><td rowspan="1" colspan="1">Jiangxi Province: Guan Mountain National Nature Reserve</td><td rowspan="1" colspan="1">—</td><td rowspan="1" colspan="1">30-Aug-23</td></tr><tr><td rowspan="1" colspan="1"><abbrev xmlns:xlink="http://www.w3.org/1999/xlink" content-type="institution" xlink:title="Herbarium of Fungi of Nanjing Normal University" id="ABBRID0ETOCM" xlink:type="simple">HFNNU</abbrev> 11343</td><td rowspan="1" colspan="1">
                  <italic>
                    <tp:taxon-name><tp:taxon-name-part taxon-name-part-type="genus" reg="Lycogala">Lycogala</tp:taxon-name-part><tp:taxon-name-part taxon-name-part-type="species" reg="epidendrum">epidendrum</tp:taxon-name-part></tp:taxon-name>
                  </italic>
                </td><td rowspan="1" colspan="1" style="color: #537f8b">
                  <ext-link xmlns:xlink="http://www.w3.org/1999/xlink" xlink:href="PQ685959" ext-link-type="gen" xlink:type="simple">PQ685959</ext-link>
                </td><td rowspan="1" colspan="1" style="color: #537f8b">
                  <ext-link xmlns:xlink="http://www.w3.org/1999/xlink" xlink:href="PQ728406" ext-link-type="gen" xlink:type="simple">PQ728406</ext-link>
                </td><td rowspan="1" colspan="1">Jiangxi Province: Guan Mountain National Nature Reserve</td><td rowspan="1" colspan="1">—</td><td rowspan="1" colspan="1">30-Aug-23</td></tr><tr><td rowspan="1" colspan="1"><abbrev xmlns:xlink="http://www.w3.org/1999/xlink" content-type="institution" xlink:title="Herbarium of Fungi of Nanjing Normal University" id="ABBRID0EMQCM" xlink:type="simple">HFNNU</abbrev> 11344</td><td rowspan="1" colspan="1"><italic><tp:taxon-name><tp:taxon-name-part taxon-name-part-type="genus" reg="Lycogala">Lycogala</tp:taxon-name-part></tp:taxon-name> “microcarpum</italic>”</td><td rowspan="1" colspan="1" style="color: #537f8b">
                  <ext-link xmlns:xlink="http://www.w3.org/1999/xlink" xlink:href="PQ685960" ext-link-type="gen" xlink:type="simple">PQ685960</ext-link>
                </td><td rowspan="1" colspan="1">—</td><td rowspan="1" colspan="1">Guangdong Province: Gaobang Mountain National Forest Park</td><td rowspan="1" colspan="1">
                  <named-content xmlns:xlink="http://www.w3.org/1999/xlink" content-type="dwc:verbatimCoordinates" xlink:type="simple">
                    <named-content content-type="geo-json" specific-use="{&#34;type&#34;:&#34;Point&#34;,&#34;coordinates&#34;:[114.379200,23.085800]}" id="NCID0EXRCM" xlink:type="simple">23.0858°N, 114.3792°E</named-content>
                  </named-content>
                </td><td rowspan="1" colspan="1">19-Jul-13</td></tr><tr><td rowspan="1" colspan="1"><abbrev xmlns:xlink="http://www.w3.org/1999/xlink" content-type="institution" xlink:title="Herbarium of Fungi of Nanjing Normal University" id="ABBRID0EESCM" xlink:type="simple">HFNNU</abbrev> 11345</td><td rowspan="1" colspan="1"><italic><tp:taxon-name><tp:taxon-name-part taxon-name-part-type="genus" reg="Lycogala">Lycogala</tp:taxon-name-part></tp:taxon-name> “microcarpum</italic>”</td><td rowspan="1" colspan="1" style="color: #537f8b">
                  <ext-link xmlns:xlink="http://www.w3.org/1999/xlink" xlink:href="PQ685961" ext-link-type="gen" xlink:type="simple">PQ685961</ext-link>
                </td><td rowspan="1" colspan="1">—</td><td rowspan="1" colspan="1">Guangdong Province: Gaobang Mountain National Forest Park</td><td rowspan="1" colspan="1">
                  <named-content xmlns:xlink="http://www.w3.org/1999/xlink" content-type="dwc:verbatimCoordinates" xlink:type="simple">
                    <named-content content-type="geo-json" specific-use="{&#34;type&#34;:&#34;Point&#34;,&#34;coordinates&#34;:[114.375000,23.086200]}" id="NCID0EPTCM" xlink:type="simple">23.0862°N, 114.375°E</named-content>
                  </named-content>
                </td><td rowspan="1" colspan="1">19-Jul-13</td></tr><tr><td rowspan="1" colspan="1">
                  <bold><abbrev xmlns:xlink="http://www.w3.org/1999/xlink" content-type="institution" xlink:title="Herbarium of Fungi of Nanjing Normal University" id="ABBRID0E5TCM" xlink:type="simple">HFNNU</abbrev> 11346</bold>
                </td><td rowspan="1" colspan="1">
                  <bold>
                    <italic>
                      <tp:taxon-name><tp:taxon-name-part taxon-name-part-type="genus" reg="Lycogala">Lycogala</tp:taxon-name-part><tp:taxon-name-part taxon-name-part-type="species" reg="planovesiculiferum">planovesiculiferum</tp:taxon-name-part></tp:taxon-name>
                    </italic>
                  </bold>
                </td><td rowspan="1" colspan="1" style="color: #537f8b">
                  <bold>
                    <ext-link xmlns:xlink="http://www.w3.org/1999/xlink" xlink:href="PQ685962" ext-link-type="gen" xlink:type="simple">PQ685962</ext-link>
                  </bold>
                </td><td rowspan="1" colspan="1" style="color: #537f8b">
                  <bold>
                    <ext-link xmlns:xlink="http://www.w3.org/1999/xlink" xlink:href="PQ728407" ext-link-type="gen" xlink:type="simple">PQ728407</ext-link>
                  </bold>
                </td><td rowspan="1" colspan="1">
                  <bold>Anhui Province: Huang Mountain National Forest Park</bold>
                </td><td rowspan="1" colspan="1">
                  <bold>
                    <named-content xmlns:xlink="http://www.w3.org/1999/xlink" content-type="dwc:verbatimCoordinates" xlink:type="simple">
                      <named-content content-type="geo-json" specific-use="{&#34;type&#34;:&#34;Point&#34;,&#34;coordinates&#34;:[118.193000,30.157300]}" id="NCID0ECWCM" xlink:type="simple">30.1573°N, 118.193°E</named-content>
                    </named-content>
                  </bold>
                </td><td rowspan="1" colspan="1">
                  <bold>05-Jul-08</bold>
                </td></tr><tr><td rowspan="1" colspan="1"><abbrev xmlns:xlink="http://www.w3.org/1999/xlink" content-type="institution" xlink:title="Herbarium Mycologicum, Academiae Sinicae" id="ABBRID0ETWCM" xlink:type="simple">HMAS</abbrev> 295544</td><td rowspan="1" colspan="1">
                  <italic>
                    <tp:taxon-name><tp:taxon-name-part taxon-name-part-type="genus" reg="Lycogala">Lycogala</tp:taxon-name-part><tp:taxon-name-part taxon-name-part-type="species" reg="epidendrum">epidendrum</tp:taxon-name-part></tp:taxon-name>
                  </italic>
                </td><td rowspan="1" colspan="1" style="color: #537f8b">
                  <ext-link xmlns:xlink="http://www.w3.org/1999/xlink" xlink:href="PQ685968" ext-link-type="gen" xlink:type="simple">PQ685968</ext-link>
                </td><td rowspan="1" colspan="1">—</td><td rowspan="1" colspan="1">Anhui Province: Yaoluoping National Nature Reserve</td><td rowspan="1" colspan="1">
                  <named-content xmlns:xlink="http://www.w3.org/1999/xlink" content-type="dwc:verbatimCoordinates" xlink:type="simple">
                    <named-content content-type="geo-json" specific-use="{&#34;type&#34;:&#34;Point&#34;,&#34;coordinates&#34;:[116.031100,30.985400]}" id="NCID0EBYCM" xlink:type="simple">30.9854°N, 116.0311°E</named-content>
                  </named-content>
                </td><td rowspan="1" colspan="1">21-Oct-21</td></tr><tr><td rowspan="1" colspan="1"><abbrev xmlns:xlink="http://www.w3.org/1999/xlink" content-type="institution" xlink:title="Herbarium Mycologicum, Academiae Sinicae" id="ABBRID0EOYCM" xlink:type="simple">HMAS</abbrev> 295547</td><td rowspan="1" colspan="1">
                  <italic>
                    <tp:taxon-name><tp:taxon-name-part taxon-name-part-type="genus" reg="Lycogala">Lycogala</tp:taxon-name-part><tp:taxon-name-part taxon-name-part-type="species" reg="epidendrum">epidendrum</tp:taxon-name-part></tp:taxon-name>
                  </italic>
                </td><td rowspan="1" colspan="1" style="color: #537f8b">
                  <ext-link xmlns:xlink="http://www.w3.org/1999/xlink" xlink:href="PQ685967" ext-link-type="gen" xlink:type="simple">PQ685967</ext-link>
                </td><td rowspan="1" colspan="1">—</td><td rowspan="1" colspan="1">Anhui Province: Yaoluoping National Nature Reserve</td><td rowspan="1" colspan="1">
                  <named-content xmlns:xlink="http://www.w3.org/1999/xlink" content-type="dwc:verbatimCoordinates" xlink:type="simple">
                    <named-content content-type="geo-json" specific-use="{&#34;type&#34;:&#34;Point&#34;,&#34;coordinates&#34;:[116.031800,30.985100]}" id="NCID0E3ZCM" xlink:type="simple">30.9851°N, 116.0318°E</named-content>
                  </named-content>
                </td><td rowspan="1" colspan="1">21-Oct-21</td></tr><tr><td rowspan="1" colspan="1"><abbrev xmlns:xlink="http://www.w3.org/1999/xlink" content-type="institution" xlink:title="Herbarium Mycologicum, Academiae Sinicae" id="ABBRID0EJ1CM" xlink:type="simple">HMAS</abbrev> 295549</td><td rowspan="1" colspan="1">
                  <italic>
                    <tp:taxon-name><tp:taxon-name-part taxon-name-part-type="genus" reg="Lycogala">Lycogala</tp:taxon-name-part><tp:taxon-name-part taxon-name-part-type="species" reg="epidendrum">epidendrum</tp:taxon-name-part></tp:taxon-name>
                  </italic>
                </td><td rowspan="1" colspan="1" style="color: #537f8b">
                  <ext-link xmlns:xlink="http://www.w3.org/1999/xlink" xlink:href="PQ685969" ext-link-type="gen" xlink:type="simple">PQ685969</ext-link>
                </td><td rowspan="1" colspan="1">—</td><td rowspan="1" colspan="1">Anhui Province: Yaoluoping National Nature Reserve</td><td rowspan="1" colspan="1">
                  <named-content xmlns:xlink="http://www.w3.org/1999/xlink" content-type="dwc:verbatimCoordinates" xlink:type="simple">
                    <named-content content-type="geo-json" specific-use="{&#34;type&#34;:&#34;Point&#34;,&#34;coordinates&#34;:[116.031100,30.984000]}" id="NCID0EX2CM" xlink:type="simple">30.984°N, 116.0311°E</named-content>
                  </named-content>
                </td><td rowspan="1" colspan="1">22-Oct-21</td></tr><tr><td rowspan="1" colspan="1"><abbrev xmlns:xlink="http://www.w3.org/1999/xlink" content-type="institution" xlink:title="Herbarium Mycologicum, Academiae Sinicae" id="ABBRID0EE3CM" xlink:type="simple">HMAS</abbrev> 295566</td><td rowspan="1" colspan="1">
                  <italic>
                    <tp:taxon-name><tp:taxon-name-part taxon-name-part-type="genus" reg="Lycogala">Lycogala</tp:taxon-name-part><tp:taxon-name-part taxon-name-part-type="species" reg="epidendrum">epidendrum</tp:taxon-name-part></tp:taxon-name>
                  </italic>
                </td><td rowspan="1" colspan="1" style="color: #537f8b">
                  <ext-link xmlns:xlink="http://www.w3.org/1999/xlink" xlink:href="PQ685970" ext-link-type="gen" xlink:type="simple">PQ685970</ext-link>
                </td><td rowspan="1" colspan="1">—</td><td rowspan="1" colspan="1">Anhui Province: Yaoluoping National Nature Reserve</td><td rowspan="1" colspan="1">
                  <named-content xmlns:xlink="http://www.w3.org/1999/xlink" content-type="dwc:verbatimCoordinates" xlink:type="simple">
                    <named-content content-type="geo-json" specific-use="{&#34;type&#34;:&#34;Point&#34;,&#34;coordinates&#34;:[116.092600,30.986400]}" id="NCID0ES4CM" xlink:type="simple">30.9864°N, 116.0926°E</named-content>
                  </named-content>
                </td><td rowspan="1" colspan="1">22-Oct-21</td></tr><tr><td rowspan="1" colspan="1"><abbrev xmlns:xlink="http://www.w3.org/1999/xlink" content-type="institution" xlink:title="Herbarium Mycologicum, Academiae Sinicae" id="ABBRID0E64CM" xlink:type="simple">HMAS</abbrev> 295569</td><td rowspan="1" colspan="1">
                  <italic>
                    <tp:taxon-name><tp:taxon-name-part taxon-name-part-type="genus" reg="Lycogala">Lycogala</tp:taxon-name-part><tp:taxon-name-part taxon-name-part-type="species" reg="epidendrum">epidendrum</tp:taxon-name-part></tp:taxon-name>
                  </italic>
                </td><td rowspan="1" colspan="1" style="color: #537f8b">
                  <ext-link xmlns:xlink="http://www.w3.org/1999/xlink" xlink:href="PQ685971" ext-link-type="gen" xlink:type="simple">PQ685971</ext-link>
                </td><td rowspan="1" colspan="1">—</td><td rowspan="1" colspan="1">Anhui Province: Yaoluoping National Nature Reserve</td><td rowspan="1" colspan="1">
                  <named-content xmlns:xlink="http://www.w3.org/1999/xlink" content-type="dwc:verbatimCoordinates" xlink:type="simple">
                    <named-content content-type="geo-json" specific-use="{&#34;type&#34;:&#34;Point&#34;,&#34;coordinates&#34;:[116.093900,30.985700]}" id="NCID0EN6CM" xlink:type="simple">30.9857°N, 116.0939°E</named-content>
                  </named-content>
                </td><td rowspan="1" colspan="1">22-Oct-21</td></tr></tbody></table><table-wrap-foot><fn><p>Note: The symbol ‘—’ indicates that data is unavailable. The substrate of all specimens is rotten wood. Samples representing new species are in bold. Abbreviations:  COI: cytochrome oxidase subunit I; <abbrev xmlns:xlink="http://www.w3.org/1999/xlink" content-type="institution" xlink:title="Herbarium of Fungi of Nanjing Normal University" id="ABBRID0EDADM" xlink:type="simple">HFNNU</abbrev>: Herbarium of Fungi of Nanjing Normal University; <abbrev xmlns:xlink="http://www.w3.org/1999/xlink" content-type="institution" xlink:title="Herbarium Mycologicum, Academiae Sinicae" id="ABBRID0EOADM" xlink:type="simple">HMAS</abbrev>: Herbarium Mycologicum, Academiae Sinicae; SSU: nuclear 18S rDNA.</p></fn></table-wrap-foot></table-wrap><supplementary-material xmlns:xlink="http://www.w3.org/1999/xlink" id="S6" position="float" orientation="portrait" xlink:type="simple"><object-id content-type="doi" xlink:type="simple">10.3897/imafungus.16.147535.suppl6</object-id><object-id content-type="arpha" xlink:type="simple">DE586B7F-03C0-58E6-9CE9-6D0775265945</object-id><label>Supplementary material 6</label><caption><p>Maximum likelihood tree inferred from concatenated nuclear 18S rDNA (<italic>SSU</italic>) and cytochrome oxidase subunit I (<italic> COI</italic>) sequences, showing phylogenetic relationships of <italic><tp:taxon-name><tp:taxon-name-part taxon-name-part-type="genus" reg="Lycogala">Lycogala</tp:taxon-name-part></tp:taxon-name></italic>. Sale bar indicates substitutions per site</p></caption><statement content-type="dataType"><label>Data type</label><p>pdf</p></statement><media xlink:href="imafungus-16-e147535-s006.pdf" mimetype="application" mime-subtype="pdf" position="float" orientation="portrait" xlink:type="simple" id="oo_1340399.pdf"><uri content-type="original_file" xlink:type="simple">https://binary.pensoft.net/file/1340399</uri></media><permissions><license xlink:type="simple"><license-p>This dataset is made available under the Open Database License (http://opendatacommons.org/licenses/odbl/1.0/). The Open Database License (ODbL) is a license agreement intended to allow users to freely share, modify, and use this Dataset while maintaining this same freedom for others, provided that the original source and author(s) are credited.</license-p></license></permissions><attrib specific-use="authors">Wen-Long Song, Zi-Qiong Jiang, Min Li, Dmytro Leontyev, Yang Gao, Shuang-Lin Chen</attrib></supplementary-material><supplementary-material xmlns:xlink="http://www.w3.org/1999/xlink" id="S7" position="float" orientation="portrait" xlink:type="simple"><object-id content-type="doi" xlink:type="simple">10.3897/imafungus.16.147535.suppl7</object-id><object-id content-type="arpha" xlink:type="simple">8CACA808-DCC7-5C31-AE58-C3AEACAA2BFE</object-id><label>Supplementary material 7</label><caption><p><abbrev xlink:title="Assemble Species by Automatic Partitioning" id="ABBRID0EVWAK" xlink:type="simple">ASAP</abbrev> species delimitation results</p></caption><statement content-type="dataType"><label>Data type</label><p>pdf</p></statement><media xlink:href="imafungus-16-e147535-s007.pdf" mimetype="application" mime-subtype="pdf" position="float" orientation="portrait" xlink:type="simple" id="oo_1340400.pdf"><uri content-type="original_file" xlink:type="simple">https://binary.pensoft.net/file/1340400</uri></media><permissions><license xlink:type="simple"><license-p>This dataset is made available under the Open Database License (http://opendatacommons.org/licenses/odbl/1.0/). The Open Database License (ODbL) is a license agreement intended to allow users to freely share, modify, and use this Dataset while maintaining this same freedom for others, provided that the original source and author(s) are credited.</license-p></license></permissions><attrib specific-use="authors">Wen-Long Song, Zi-Qiong Jiang, Min Li, Dmytro Leontyev, Yang Gao, Shuang-Lin Chen</attrib></supplementary-material></tp:treatment-sec><ref-list><ref id="B16"><mixed-citation xmlns:xlink="http://www.w3.org/1999/xlink" xlink:type="simple"><person-group><name name-style="western"><surname>Leontyev</surname><given-names>D</given-names></name><name name-style="western"><surname>Ishchenko</surname><given-names>Y</given-names></name><name name-style="western"><surname>Schnittler</surname><given-names>M</given-names></name></person-group> (<year>2023b</year>) <article-title>Fifteen new species from the myxomycete genus <italic><tp:taxon-name><tp:taxon-name-part taxon-name-part-type="genus">Lycogala</tp:taxon-name-part></tp:taxon-name></italic>.</article-title><source>Mycologia</source><volume>115</volume>: <fpage>524</fpage>–<lpage>560</lpage>. <ext-link xlink:href="10.1080/00275514.2023.2199109" ext-link-type="doi" xlink:type="simple">https://doi.org/10.1080/00275514.2023.2199109</ext-link></mixed-citation></ref></ref-list></tp:taxon-treatment>
