# Supplementary material for: ﻿Comprehensive revision of Lycogala (Myxomycetes) in subtropical China: morphological and phylogenetic insights and ten new species
Source: IMA Fungus. 2025 May 28;16:e147535. doi: 10.3897/imafungus.16.147535 (PMC12147522; doi:10.3897/imafungus.16.147535)
Supplement: XML Treatment for Lycogala fasciculovesiculiferum [file imafungus.16.147535-treatment9.xml]

<!DOCTYPE tp:taxon-treatment
  PUBLIC "-//TaxonX//DTD Taxonomic Treatment Publishing DTD v0 20100105//EN" "tax-treatment-NSO.dtd">
<tp:taxon-treatment xmlns:tp="http://www.plazi.org/taxpub"><tp:treatment-meta><kwd-group><label>Taxon classification</label><kwd>
                <named-content content-type="kingdom">Fungi</named-content>
              </kwd><kwd>
                <named-content content-type="order">Liceales</named-content>
              </kwd><kwd>
                <named-content content-type="family">Tubiferaceae</named-content>
              </kwd></kwd-group><mixed-citation publication-type="journal"><person-group><name><surname>Song</surname><given-names>Wen-Long</given-names></name><name><surname>Jiang</surname><given-names>Zi-Qiong</given-names></name><name><surname>Li</surname><given-names>Min</given-names></name><name><surname>Leontyev</surname><given-names>Dmytro</given-names></name><name><surname>Gao</surname><given-names>Yang</given-names></name><name><surname>Chen</surname><given-names>Shuang-Lin</given-names></name></person-group><article-title>﻿Comprehensive revision of <italic><tp:taxon-name><tp:taxon-name-part taxon-name-part-type="genus" reg="Lycogala">Lycogala</tp:taxon-name-part></tp:taxon-name></italic> (<tp:taxon-name><tp:taxon-name-part taxon-name-part-type="class" reg="Myxomycetes">Myxomycetes</tp:taxon-name-part></tp:taxon-name>) in subtropical China: morphological and phylogenetic insights and ten new species</article-title><source>IMA Fungus</source><day>28</day><month>05</month><year>2025</year><volume>16</volume><pub-id pub-id-type="doi">10.3897/imafungus.16.147535</pub-id></mixed-citation></tp:treatment-meta><tp:nomenclature><label>﻿</label><tp:taxon-name>
              <object-id xmlns:xlink="http://www.w3.org/1999/xlink" content-type="arpha" xlink:type="simple">7F4CD511-A0C2-527A-87D6-A37635AC8D53</object-id>
              <tp:taxon-name-part taxon-name-part-type="genus" reg="Lycogala">Lycogala</tp:taxon-name-part>
              <tp:taxon-name-part taxon-name-part-type="species" reg="fasciculovesiculiferum">fasciculovesiculiferum</tp:taxon-name-part>
              <object-id xmlns:xlink="http://www.w3.org/1999/xlink" content-type="mycobank" xlink:type="simple">MycoBank No: 857341</object-id>
            </tp:taxon-name><tp:taxon-authority>W. L. Song, Min Li &amp; Shuang L. Chen</tp:taxon-authority><tp:taxon-status xmlns:xlink="http://www.w3.org/1999/xlink" xlink:type="simple">sp. nov.</tp:taxon-status><xref ref-type="fig" rid="F6">Fig. 7</xref></tp:nomenclature><tp:treatment-sec sec-type="GenBank accession numbers" id="SECID0E2TBG"><title>GenBank accession numbers.</title><p><ext-link xmlns:xlink="http://www.w3.org/1999/xlink" xlink:href="PQ685945" ext-link-type="gen" xlink:type="simple">PQ685945</ext-link> (<italic>SSU</italic>).</p></tp:treatment-sec><tp:treatment-sec sec-type="etymology" id="SECID0EIUBG"><title>Etymology.</title><p><italic>Fasciculus</italic> (Latin) small bundle or bunch, and <italic>vesicula</italic> (Latin) vesicle, referring to the clustered peridial vesicles.</p></tp:treatment-sec><tp:treatment-sec sec-type="diagnosis" id="SECID0ESUBG"><title>Diagnosis.</title><p>Differs from <italic><tp:taxon-name><tp:taxon-name-part taxon-name-part-type="genus" reg="Lycogala">L.</tp:taxon-name-part><tp:taxon-name-part taxon-name-part-type="species" reg="exiguum">exiguum</tp:taxon-name-part></tp:taxon-name></italic> by darker peridium, rounded opaque multilayer aggregates of vesicles, and thin vesicle walls with no outer layer covering the whole group.</p></tp:treatment-sec><tp:treatment-sec sec-type="description" id="SECID0EDVBG"><title>Description.</title><p>Sporocarps scattered or in small tight groups, spherical to vertically or horizontally oval, sometimes deformed by mutual pressure, 1.4–2.5 mm in diameter. Peridium membranous, yellowish brown with olivaceous tones or darker, with dense vesicle cover in the upper part of sporocarp, while the lower part is covered much more sparsely. The inner surface of the peridium smooth. Vesicles appear black under RL, deep warm brown or lighter under TL, (31–)33–40(–50) μm in diameter, semi-translucent, forming rounded multilayer aggregates, with 4–7 vesicles across the group and central part opaque due to the overlapping of vesicles. Crystals and oil droplets not observed. Capillitium (2.9–)4.2–5.6(–7.4) μm in diameter, hyaline under TL, with wavy contour, lacking bracelet-like thickening or with very weak ones, densely decorated with small warts and pits. Spore mass, as seen in old collections, yellow with ochraceous undertones or darker, hyaline under TL, (5.4–)5.7–5.9(–6.2) μm in diameter, reticulate, with 5–6 meshes across diameter, unornamented area occupies 1/4 of the spore surface. Plasmodium unknown.</p></tp:treatment-sec><tp:treatment-sec sec-type="distribution" id="SECID0EIVBG"><title>Distribution.</title><p>Currently known only from China.</p></tp:treatment-sec><tp:treatment-sec sec-type="habitat" id="SECID0ENVBG"><title>Habitat.</title><p>On rotten wood.</p></tp:treatment-sec><tp:treatment-sec sec-type="Holotype" id="SECID0ESVBG"><title>Holotype.</title><p>CHINA • Henan Province: Baotianman National Nature Reserve, <named-content xmlns:xlink="http://www.w3.org/1999/xlink" content-type="dwc:verbatimCoordinates" xlink:type="simple"><named-content content-type="geo-json" specific-use="{&#34;type&#34;:&#34;Point&#34;,&#34;coordinates&#34;:[111.950600,33.517200]}" id="NCID0E2VBG" xlink:type="simple">33.5172°N, 111.9506°E</named-content></named-content>, on rotten wood, 25 Sep 2016, collected by Yang Gao and Gao-Wei Wang (<abbrev xmlns:xlink="http://www.w3.org/1999/xlink" content-type="institution" xlink:title="Herbarium of Fungi of Nanjing Normal University" id="ABBRID0EAWBG" xlink:type="simple">HFNNU</abbrev> 11281).</p></tp:treatment-sec><tp:treatment-sec sec-type="material" id="SECID0EFWBG"><title>Additional specimens examined.</title><p>CHINA • Hubei Province: Houhe National Nature Reserve, <named-content xmlns:xlink="http://www.w3.org/1999/xlink" content-type="dwc:verbatimCoordinates" xlink:type="simple"><named-content content-type="geo-json" specific-use="{&#34;type&#34;:&#34;Point&#34;,&#34;coordinates&#34;:[110.593200,30.092500]}" id="NCID0EOWBG" xlink:type="simple">30.0925°N, 110.5932°E</named-content></named-content>, on rotten wood, 20 Jul 2019, collected by Min Li (<abbrev xmlns:xlink="http://www.w3.org/1999/xlink" content-type="institution" xlink:title="Herbarium of Fungi of Nanjing Normal University" id="ABBRID0ETWBG" xlink:type="simple">HFNNU</abbrev> 11274); • Houhe National Nature Reserve, <named-content xmlns:xlink="http://www.w3.org/1999/xlink" content-type="dwc:verbatimCoordinates" xlink:type="simple"><named-content content-type="geo-json" specific-use="{&#34;type&#34;:&#34;Point&#34;,&#34;coordinates&#34;:[110.607600,30.087400]}" id="NCID0E2WBG" xlink:type="simple">30.0874°N, 110.6076°E</named-content></named-content>, on rotten wood, 30 Aug 2019, collected by Min Li (<abbrev xmlns:xlink="http://www.w3.org/1999/xlink" content-type="institution" xlink:title="Herbarium of Fungi of Nanjing Normal University" id="ABBRID0EAXBG" xlink:type="simple">HFNNU</abbrev> 11276); • Houhe National Nature Reserve, <named-content xmlns:xlink="http://www.w3.org/1999/xlink" content-type="dwc:verbatimCoordinates" xlink:type="simple"><named-content content-type="geo-json" specific-use="{&#34;type&#34;:&#34;Point&#34;,&#34;coordinates&#34;:[110.638200,30.087900]}" id="NCID0EIXBG" xlink:type="simple">30.0879°N, 110.6382°E</named-content></named-content>, on rotten wood, 30 Aug 2019, collected by Min Li (<abbrev xmlns:xlink="http://www.w3.org/1999/xlink" content-type="institution" xlink:title="Herbarium of Fungi of Nanjing Normal University" id="ABBRID0ENXBG" xlink:type="simple">HFNNU</abbrev> 11277); • Houhe National Nature Reserve, <named-content xmlns:xlink="http://www.w3.org/1999/xlink" content-type="dwc:verbatimCoordinates" xlink:type="simple"><named-content content-type="geo-json" specific-use="{&#34;type&#34;:&#34;Point&#34;,&#34;coordinates&#34;:[110.621000,30.090700]}" id="NCID0EVXBG" xlink:type="simple">30.0907°N, 110.6210°E</named-content></named-content>, on rotten wood, 30 Aug 2019, collected by Min Li (<abbrev xmlns:xlink="http://www.w3.org/1999/xlink" content-type="institution" xlink:title="Herbarium of Fungi of Nanjing Normal University" id="ABBRID0E1XBG" xlink:type="simple">HFNNU</abbrev> 11278). • Guangdong Province: Dinghu Mountain National Nature Reserve, <named-content xmlns:xlink="http://www.w3.org/1999/xlink" content-type="dwc:verbatimCoordinates" xlink:type="simple"><named-content content-type="geo-json" specific-use="{&#34;type&#34;:&#34;Point&#34;,&#34;coordinates&#34;:[112.548000,23.179800]}" id="NCID0ECYBG" xlink:type="simple">23.1798°N, 112.5480°E</named-content></named-content>, on rotten wood, 29 May 2014, collected by Bin Wei and Gang He (<abbrev xmlns:xlink="http://www.w3.org/1999/xlink" content-type="institution" xlink:title="Herbarium of Fungi of Nanjing Normal University" id="ABBRID0EHYBG" xlink:type="simple">HFNNU</abbrev> 11275). • Henan Province: Baotianman National Nature Reserve, <named-content xmlns:xlink="http://www.w3.org/1999/xlink" content-type="dwc:verbatimCoordinates" xlink:type="simple"><named-content content-type="geo-json" specific-use="{&#34;type&#34;:&#34;Point&#34;,&#34;coordinates&#34;:[111.949200,33.514500]}" id="NCID0EPYBG" xlink:type="simple">33.5145°N, 111.9492°E</named-content></named-content>, on rotten wood, 25 Sep 2016, collected by Yang Gao and Gao-Wei Wang (<abbrev xmlns:xlink="http://www.w3.org/1999/xlink" content-type="institution" xlink:title="Herbarium of Fungi of Nanjing Normal University" id="ABBRID0EUYBG" xlink:type="simple">HFNNU</abbrev> 11279); • Shunhuang Mountain National Forest Park, <named-content xmlns:xlink="http://www.w3.org/1999/xlink" content-type="dwc:verbatimCoordinates" xlink:type="simple"><named-content content-type="geo-json" specific-use="{&#34;type&#34;:&#34;Point&#34;,&#34;coordinates&#34;:[111.055300,26.403700]}" id="NCID0E3YBG" xlink:type="simple">26.4037°N, 111.0553°E</named-content></named-content>, on rotten wood, 13 Jul 2015, collected by Yang Gao and Gao-Wei Wang (<abbrev xmlns:xlink="http://www.w3.org/1999/xlink" content-type="institution" xlink:title="Herbarium of Fungi of Nanjing Normal University" id="ABBRID0EBZBG" xlink:type="simple">HFNNU</abbrev> 11280).</p></tp:treatment-sec><tp:treatment-sec sec-type="notes" id="SECID0EGZBG"><title>Notes.</title><p>The small sporocarps, thin capillitium, and densely clustered vesicles may lead to the identification of <italic><tp:taxon-name><tp:taxon-name-part taxon-name-part-type="genus" reg="Lycogala">L.</tp:taxon-name-part><tp:taxon-name-part taxon-name-part-type="species" reg="fasciculovesiculiferum">fasciculovesiculiferum</tp:taxon-name-part></tp:taxon-name></italic> as <italic><tp:taxon-name><tp:taxon-name-part taxon-name-part-type="genus" reg="Lycogala">L.</tp:taxon-name-part><tp:taxon-name-part taxon-name-part-type="species" reg="exiguum">exiguum</tp:taxon-name-part></tp:taxon-name></italic>. However, the vesicle walls in <italic><tp:taxon-name><tp:taxon-name-part taxon-name-part-type="genus" reg="Lycogala">L.</tp:taxon-name-part><tp:taxon-name-part taxon-name-part-type="species" reg="exiguum">exiguum</tp:taxon-name-part></tp:taxon-name></italic> are rather thick and multi-layered, with the outer layer covering the whole group, while the vesicle walls in <italic><tp:taxon-name><tp:taxon-name-part taxon-name-part-type="genus" reg="Lycogala">L.</tp:taxon-name-part><tp:taxon-name-part taxon-name-part-type="species" reg="fasciculovesiculiferum">fasciculovesiculiferum</tp:taxon-name-part></tp:taxon-name></italic> are thin, with no common layer for the group. The shape of vesicle aggregates is mostly elongate in <italic><tp:taxon-name><tp:taxon-name-part taxon-name-part-type="genus" reg="Lycogala">L.</tp:taxon-name-part><tp:taxon-name-part taxon-name-part-type="species" reg="exiguum">exiguum</tp:taxon-name-part></tp:taxon-name></italic>, but isodiametric in <italic><tp:taxon-name><tp:taxon-name-part taxon-name-part-type="genus" reg="Lycogala">L.</tp:taxon-name-part><tp:taxon-name-part taxon-name-part-type="species" reg="fasciculovesiculiferum">fasciculovesiculiferum</tp:taxon-name-part></tp:taxon-name></italic>. Oil droplets in <italic><tp:taxon-name><tp:taxon-name-part taxon-name-part-type="genus" reg="Lycogala">L.</tp:taxon-name-part><tp:taxon-name-part taxon-name-part-type="species" reg="exiguum">exiguum</tp:taxon-name-part></tp:taxon-name></italic> are large, one or few in the central part of the vesicle, or small, forming granular deposits. In <italic><tp:taxon-name><tp:taxon-name-part taxon-name-part-type="genus" reg="Lycogala">L.</tp:taxon-name-part><tp:taxon-name-part taxon-name-part-type="species" reg="fasciculovesiculiferum">fasciculovesiculiferum</tp:taxon-name-part></tp:taxon-name></italic> we did not observe oil accumulations. From a phylogenetic perspective (Fig. <xref ref-type="fig" rid="F16">2</xref>), the eight specimens representing <italic><tp:taxon-name><tp:taxon-name-part taxon-name-part-type="genus" reg="Lycogala">L.</tp:taxon-name-part><tp:taxon-name-part taxon-name-part-type="species" reg="fasciculovesiculiferum">fasciculovesiculiferum</tp:taxon-name-part></tp:taxon-name></italic> form a separate clade (UBS = 100, PP = 1). The species status of <italic><tp:taxon-name><tp:taxon-name-part taxon-name-part-type="genus" reg="Lycogala">L.</tp:taxon-name-part><tp:taxon-name-part taxon-name-part-type="species" reg="fasciculovesiculiferum">fasciculovesiculiferum</tp:taxon-name-part></tp:taxon-name></italic> is supported in all partitions created by <abbrev xmlns:xlink="http://www.w3.org/1999/xlink" xlink:title="Assemble Species by Automatic Partitioning" id="ABBRID0E53BG" xlink:type="simple">ASAP</abbrev> (Suppl. material <xref ref-type="supplementary-material" rid="S7">7</xref>).</p><fig id="F6" position="float" orientation="portrait"><object-id xmlns:xlink="http://www.w3.org/1999/xlink" content-type="doi" xlink:type="simple">10.3897/imafungus.16.147535.figure7</object-id><object-id xmlns:xlink="http://www.w3.org/1999/xlink" content-type="arpha" xlink:type="simple">AF558F3C-5398-57FA-9D19-5868A6D4731F</object-id><label>Figure 7.</label><caption><p>Morphological characteristics of <italic><tp:taxon-name><tp:taxon-name-part taxon-name-part-type="genus" reg="Lycogala">Lycogala</tp:taxon-name-part><tp:taxon-name-part taxon-name-part-type="species" reg="fasciculovesiculiferum">fasciculovesiculiferum</tp:taxon-name-part></tp:taxon-name></italic>: <bold>A–C</bold> sporocarps; <bold>D</bold> the outer surface of the peridium; <bold>E</bold> capillitium; <bold>F</bold> capillitium (SEM); <bold>G, H</bold> peridial vesicles; <bold>I</bold> the inner surface of the peridium (SEM); <bold>J</bold> the detail of capillitium ornamentation (SEM); <bold>K, L</bold> spore; <bold>M</bold> spores (SEM). Scale bars: 1 mm (<bold>A–D</bold>); 100 μm (<bold>G, H</bold>); 10 μm (<bold>E, J</bold>); 5 μm (<bold>F, I, K–M</bold>).</p></caption><graphic xmlns:xlink="http://www.w3.org/1999/xlink" xlink:href="imafungus-16-e147535-g007.jpg" position="float" orientation="portrait" xlink:type="simple" id="oo_1340384.jpg"><uri content-type="original_file" xlink:type="simple">https://binary.pensoft.net/fig/1340384</uri></graphic></fig></tp:treatment-sec><tp:treatment-sec><!--Section generated to contain objects referenced in tp:taxon-treatment.--><fig id="F16" position="float" orientation="portrait"><object-id xmlns:xlink="http://www.w3.org/1999/xlink" content-type="doi" xlink:type="simple">10.3897/imafungus.16.147535.figure2</object-id><object-id xmlns:xlink="http://www.w3.org/1999/xlink" content-type="arpha" xlink:type="simple">B2F1A249-6484-5D9A-9445-E228441CDEEF</object-id><label>Figure 2.</label><caption><p>Maximum likelihood tree inferred from the concatenated sequences of <italic>SSU</italic> and <italic> COI</italic>, showing the phylogenetic relationship of <italic><tp:taxon-name><tp:taxon-name-part taxon-name-part-type="genus" reg="Lycogala">Lycogala</tp:taxon-name-part></tp:taxon-name></italic>. The members of <italic><tp:taxon-name><tp:taxon-name-part taxon-name-part-type="genus" reg="Reticularia">Reticularia</tp:taxon-name-part></tp:taxon-name></italic> were used to root the tree. Only Maximum likelihood ultrafast bootstrap support (UBS)/Bayesian posterior probabilities (PP) ≥ 70/0.7 are shown. The voucher numbers are indicated after the species names. The number of identical genotypes is in parentheses (if present). The ten new species described in this study are indicated in red and bold. The four new species to China are indicated in blue and bold. Other newly obtained sequences are in bold. The scale bar represents the number of substitutions per site.</p></caption><graphic xmlns:xlink="http://www.w3.org/1999/xlink" xlink:href="imafungus-16-e147535-g002.jpg" position="float" orientation="portrait" xlink:type="simple" id="oo_1340379.jpg"><uri content-type="original_file" xlink:type="simple">https://binary.pensoft.net/fig/1340379</uri></graphic></fig><supplementary-material xmlns:xlink="http://www.w3.org/1999/xlink" id="S7" position="float" orientation="portrait" xlink:type="simple"><object-id content-type="doi" xlink:type="simple">10.3897/imafungus.16.147535.suppl7</object-id><object-id content-type="arpha" xlink:type="simple">8CACA808-DCC7-5C31-AE58-C3AEACAA2BFE</object-id><label>Supplementary material 7</label><caption><p><abbrev xlink:title="Assemble Species by Automatic Partitioning" id="ABBRID0EVWAK" xlink:type="simple">ASAP</abbrev> species delimitation results</p></caption><statement content-type="dataType"><label>Data type</label><p>pdf</p></statement><media xlink:href="imafungus-16-e147535-s007.pdf" mimetype="application" mime-subtype="pdf" position="float" orientation="portrait" xlink:type="simple" id="oo_1340400.pdf"><uri content-type="original_file" xlink:type="simple">https://binary.pensoft.net/file/1340400</uri></media><permissions><license xlink:type="simple"><license-p>This dataset is made available under the Open Database License (http://opendatacommons.org/licenses/odbl/1.0/). The Open Database License (ODbL) is a license agreement intended to allow users to freely share, modify, and use this Dataset while maintaining this same freedom for others, provided that the original source and author(s) are credited.</license-p></license></permissions><attrib specific-use="authors">Wen-Long Song, Zi-Qiong Jiang, Min Li, Dmytro Leontyev, Yang Gao, Shuang-Lin Chen</attrib></supplementary-material></tp:treatment-sec></tp:taxon-treatment>
