# Supplementary material for: ﻿Comprehensive revision of Lycogala (Myxomycetes) in subtropical China: morphological and phylogenetic insights and ten new species
Source: IMA Fungus. 2025 May 28;16:e147535. doi: 10.3897/imafungus.16.147535 (PMC12147522; doi:10.3897/imafungus.16.147535)
Supplement: XML Treatment for Lycogala fossiculatum [file imafungus.16.147535-treatment11.xml]

<!DOCTYPE tp:taxon-treatment
  PUBLIC "-//TaxonX//DTD Taxonomic Treatment Publishing DTD v0 20100105//EN" "tax-treatment-NSO.dtd">
<tp:taxon-treatment xmlns:tp="http://www.plazi.org/taxpub"><tp:treatment-meta><kwd-group><label>Taxon classification</label><kwd>
                <named-content content-type="kingdom">Fungi</named-content>
              </kwd><kwd>
                <named-content content-type="order">Liceales</named-content>
              </kwd><kwd>
                <named-content content-type="family">Tubiferaceae</named-content>
              </kwd></kwd-group><mixed-citation publication-type="journal"><person-group><name><surname>Song</surname><given-names>Wen-Long</given-names></name><name><surname>Jiang</surname><given-names>Zi-Qiong</given-names></name><name><surname>Li</surname><given-names>Min</given-names></name><name><surname>Leontyev</surname><given-names>Dmytro</given-names></name><name><surname>Gao</surname><given-names>Yang</given-names></name><name><surname>Chen</surname><given-names>Shuang-Lin</given-names></name></person-group><article-title>﻿Comprehensive revision of <italic><tp:taxon-name><tp:taxon-name-part taxon-name-part-type="genus" reg="Lycogala">Lycogala</tp:taxon-name-part></tp:taxon-name></italic> (<tp:taxon-name><tp:taxon-name-part taxon-name-part-type="class" reg="Myxomycetes">Myxomycetes</tp:taxon-name-part></tp:taxon-name>) in subtropical China: morphological and phylogenetic insights and ten new species</article-title><source>IMA Fungus</source><day>28</day><month>05</month><year>2025</year><volume>16</volume><pub-id pub-id-type="doi">10.3897/imafungus.16.147535</pub-id></mixed-citation></tp:treatment-meta><tp:nomenclature><label>﻿</label><tp:taxon-name>
              <object-id xmlns:xlink="http://www.w3.org/1999/xlink" content-type="arpha" xlink:type="simple">CEDB4475-F787-5EAB-85BF-326D20FC3D77</object-id>
              <tp:taxon-name-part taxon-name-part-type="genus" reg="Lycogala">Lycogala</tp:taxon-name-part>
              <tp:taxon-name-part taxon-name-part-type="species" reg="fossiculatum">fossiculatum</tp:taxon-name-part>
              <object-id xmlns:xlink="http://www.w3.org/1999/xlink" content-type="mycobank" xlink:type="simple">MycoBank No: 848155</object-id>
            </tp:taxon-name><tp:taxon-authority>Leontyev, C. Rojas, T. van der Heul, Kochergina &amp; Schnittler, in Leontyev, Ishchenko &amp; Schnittler, Mycologia 115(4):542 (2023)</tp:taxon-authority><xref ref-type="fig" rid="F7">Fig. 8</xref></tp:nomenclature><tp:treatment-sec sec-type="Specimen examined" id="SECID0EJBAI"><title>Specimen examined.</title><p>CHINA • Jiangsu Province: Zijin Mountain National Forest Park, <named-content xmlns:xlink="http://www.w3.org/1999/xlink" content-type="dwc:verbatimCoordinates" xlink:type="simple"><named-content content-type="geo-json" specific-use="{&#34;type&#34;:&#34;Point&#34;,&#34;coordinates&#34;:[118.876100,32.062200]}" id="NCID0ESBAI" xlink:type="simple">32.0622°N, 118.8761°E</named-content></named-content>, on rotten wood, 18 Jul 2024, collected by Wen-Long Song, Ya-Jing Chen, and Qian Meng (<abbrev xmlns:xlink="http://www.w3.org/1999/xlink" content-type="institution" xlink:title="Herbarium of Fungi of Nanjing Normal University" id="ABBRID0EXBAI" xlink:type="simple">HFNNU</abbrev> 10817). • Jiangxi Province: Guan Mountain National Nature Reserve, <named-content xmlns:xlink="http://www.w3.org/1999/xlink" content-type="dwc:verbatimCoordinates" xlink:type="simple"><named-content content-type="geo-json" specific-use="{&#34;type&#34;:&#34;Point&#34;,&#34;coordinates&#34;:[114.612700,28.520800]}" id="NCID0E6BAI" xlink:type="simple">28.5208°N, 114.6127°E</named-content></named-content>, on rotten wood, 13 Sep 2024, collected by Xiao-Dong Liu and Yang Gao (<abbrev xmlns:xlink="http://www.w3.org/1999/xlink" content-type="institution" xlink:title="Herbarium of Fungi of Nanjing Normal University" id="ABBRID0EECAI" xlink:type="simple">HFNNU</abbrev> 11190); • Guan Mountain National Nature Reserve, <named-content xmlns:xlink="http://www.w3.org/1999/xlink" content-type="dwc:verbatimCoordinates" xlink:type="simple"><named-content content-type="geo-json" specific-use="{&#34;type&#34;:&#34;Point&#34;,&#34;coordinates&#34;:[114.631500,28.546400]}" id="NCID0EMCAI" xlink:type="simple">28.5464°N, 114.6315°E</named-content></named-content>, on rotten wood, 8 Aug 2024, collected by Xiao-Dong Liu and Yang Gao (<abbrev xmlns:xlink="http://www.w3.org/1999/xlink" content-type="institution" xlink:title="Herbarium of Fungi of Nanjing Normal University" id="ABBRID0ERCAI" xlink:type="simple">HFNNU</abbrev> 11191).</p></tp:treatment-sec><tp:treatment-sec sec-type="distribution" id="SECID0EWCAI"><title>Distribution.</title><p>Ukraine, Australia, Costa Rica (<xref ref-type="bibr" rid="B16">Leontyev et al. 2023b</xref>), Norway (<xref ref-type="bibr" rid="B6">Johannesen and Vetlesen 2024</xref>), and China (this study).</p></tp:treatment-sec><tp:treatment-sec sec-type="notes" id="SECID0EEDAI"><title>Notes.</title><p><italic><tp:taxon-name><tp:taxon-name-part taxon-name-part-type="genus" reg="Lycogala">Lycogala</tp:taxon-name-part><tp:taxon-name-part taxon-name-part-type="species" reg="fossiculatum">fossiculatum</tp:taxon-name-part></tp:taxon-name></italic> is recorded in China for the first time. The main characteristics of this species are large and dark brown sporocarps, accreted peridial vesicles 20–50 μm in diameter, which are rounded, light brownish under TL, filled with spherical oil droplets, and light pinkish-gray or light salmon-gray fresh spore mass (<xref ref-type="bibr" rid="B16">Leontyev et al. 2023b</xref>). The specimens observed in this study showed slight differences from the original description: the oil droplets in the vesicles are smaller and pigmented with reddish tints, while the spore ornamentation looks somewhat denser (Fig. <xref ref-type="fig" rid="F7">8K</xref>). However, two-gene phylogenetic analysis (Fig. <xref ref-type="fig" rid="F16">2</xref>) showed that Chinese specimens (<abbrev xmlns:xlink="http://www.w3.org/1999/xlink" content-type="institution" xlink:title="Herbarium of Fungi of Nanjing Normal University" id="ABBRID0EEEAI" xlink:type="simple">HFNNU</abbrev> 10817, <abbrev xmlns:xlink="http://www.w3.org/1999/xlink" content-type="institution" xlink:title="Herbarium of Fungi of Nanjing Normal University" id="ABBRID0EJEAI" xlink:type="simple">HFNNU</abbrev> 11190, and <abbrev xmlns:xlink="http://www.w3.org/1999/xlink" content-type="institution" xlink:title="Herbarium of Fungi of Nanjing Normal University" id="ABBRID0EOEAI" xlink:type="simple">HFNNU</abbrev> 11191) cluster together with <italic><tp:taxon-name><tp:taxon-name-part taxon-name-part-type="genus" reg="Lycogala">L.</tp:taxon-name-part><tp:taxon-name-part taxon-name-part-type="species" reg="fossiculatum">fossiculatum</tp:taxon-name-part></tp:taxon-name></italic> (CWP4170, TWDH552.0, USJ7502, USJ7513, and USJ7518) with strong support (UBS = 100, PP = 1). Therefore, combining morphological characteristics and phylogenetic analysis (Fig. <xref ref-type="fig" rid="F16">2</xref>), we can identify our collections as <italic><tp:taxon-name><tp:taxon-name-part taxon-name-part-type="genus" reg="Lycogala">L.</tp:taxon-name-part><tp:taxon-name-part taxon-name-part-type="species" reg="fossiculatum">fossiculatum</tp:taxon-name-part></tp:taxon-name></italic>.</p><fig id="F7" position="float" orientation="portrait"><object-id xmlns:xlink="http://www.w3.org/1999/xlink" content-type="doi" xlink:type="simple">10.3897/imafungus.16.147535.figure8</object-id><object-id xmlns:xlink="http://www.w3.org/1999/xlink" content-type="arpha" xlink:type="simple">E4E86A31-0DB4-55B8-9E30-55F84D7E64C3</object-id><label>Figure 8.</label><caption><p>Morphological characteristics of <italic><tp:taxon-name><tp:taxon-name-part taxon-name-part-type="genus" reg="Lycogala">Lycogala</tp:taxon-name-part><tp:taxon-name-part taxon-name-part-type="species" reg="fossiculatum">fossiculatum</tp:taxon-name-part></tp:taxon-name></italic>: <bold>A–C</bold> sporocarps; <bold>D</bold> the inner surface of the peridium (SEM); <bold>E</bold> the outer surface of the peridium; <bold>F</bold> peridial vesicles; <bold>G</bold> the bulbous free ends of the capillitium; <bold>H</bold> spores; <bold>I</bold> the bulbous free ends of the capillitium (SEM); <bold>J</bold> the detail of capillitium ornamentation (SEM); <bold>K</bold> spores (SEM). Scale bars: 1.5 mm (<bold>C</bold>); 1 mm (<bold>A, B, E</bold>); 100 μm (<bold>F</bold>); 10 μm (<bold>G, H, I</bold>); 5 μm (<bold>J</bold>); 2 μm (<bold>D</bold>); 1 μm (<bold>K</bold>).</p></caption><graphic xmlns:xlink="http://www.w3.org/1999/xlink" xlink:href="imafungus-16-e147535-g008.jpg" position="float" orientation="portrait" xlink:type="simple" id="oo_1340385.jpg"><uri content-type="original_file" xlink:type="simple">https://binary.pensoft.net/fig/1340385</uri></graphic></fig></tp:treatment-sec><tp:treatment-sec><!--Section generated to contain objects referenced in tp:taxon-treatment.--><fig id="F16" position="float" orientation="portrait"><object-id xmlns:xlink="http://www.w3.org/1999/xlink" content-type="doi" xlink:type="simple">10.3897/imafungus.16.147535.figure2</object-id><object-id xmlns:xlink="http://www.w3.org/1999/xlink" content-type="arpha" xlink:type="simple">B2F1A249-6484-5D9A-9445-E228441CDEEF</object-id><label>Figure 2.</label><caption><p>Maximum likelihood tree inferred from the concatenated sequences of <italic>SSU</italic> and <italic> COI</italic>, showing the phylogenetic relationship of <italic><tp:taxon-name><tp:taxon-name-part taxon-name-part-type="genus" reg="Lycogala">Lycogala</tp:taxon-name-part></tp:taxon-name></italic>. The members of <italic><tp:taxon-name><tp:taxon-name-part taxon-name-part-type="genus" reg="Reticularia">Reticularia</tp:taxon-name-part></tp:taxon-name></italic> were used to root the tree. Only Maximum likelihood ultrafast bootstrap support (UBS)/Bayesian posterior probabilities (PP) ≥ 70/0.7 are shown. The voucher numbers are indicated after the species names. The number of identical genotypes is in parentheses (if present). The ten new species described in this study are indicated in red and bold. The four new species to China are indicated in blue and bold. Other newly obtained sequences are in bold. The scale bar represents the number of substitutions per site.</p></caption><graphic xmlns:xlink="http://www.w3.org/1999/xlink" xlink:href="imafungus-16-e147535-g002.jpg" position="float" orientation="portrait" xlink:type="simple" id="oo_1340379.jpg"><uri content-type="original_file" xlink:type="simple">https://binary.pensoft.net/fig/1340379</uri></graphic></fig></tp:treatment-sec><ref-list><ref id="B16"><mixed-citation xmlns:xlink="http://www.w3.org/1999/xlink" xlink:type="simple"><person-group><name name-style="western"><surname>Leontyev</surname><given-names>D</given-names></name><name name-style="western"><surname>Ishchenko</surname><given-names>Y</given-names></name><name name-style="western"><surname>Schnittler</surname><given-names>M</given-names></name></person-group> (<year>2023b</year>) <article-title>Fifteen new species from the myxomycete genus <italic><tp:taxon-name><tp:taxon-name-part taxon-name-part-type="genus">Lycogala</tp:taxon-name-part></tp:taxon-name></italic>.</article-title><source>Mycologia</source><volume>115</volume>: <fpage>524</fpage>–<lpage>560</lpage>. <ext-link xlink:href="10.1080/00275514.2023.2199109" ext-link-type="doi" xlink:type="simple">https://doi.org/10.1080/00275514.2023.2199109</ext-link></mixed-citation></ref><ref id="B6"><mixed-citation xmlns:xlink="http://www.w3.org/1999/xlink" xlink:type="simple"><person-group><name name-style="western"><surname>Johannesen</surname><given-names>EW</given-names></name><name name-style="western"><surname>Vetlesen</surname><given-names>P</given-names></name></person-group> (<year>2024</year>) <article-title>New and rare <italic><tp:taxon-name><tp:taxon-name-part taxon-name-part-type="class">Myxomycetes</tp:taxon-name-part></tp:taxon-name></italic> (<italic><tp:taxon-name><tp:taxon-name-part taxon-name-part-type="infraphylum">Mycetozoa</tp:taxon-name-part></tp:taxon-name></italic>, <italic><tp:taxon-name><tp:taxon-name-part taxon-name-part-type="class">Myxogastria</tp:taxon-name-part></tp:taxon-name></italic>) in Norway – Part 2.</article-title><source>AGARICA</source><volume>44</volume>: <fpage>25</fpage>–<lpage>84</lpage>. <ext-link xlink:href="10.5617/agarica.11615" ext-link-type="doi" xlink:type="simple">https://doi.org/10.5617/agarica.11615</ext-link></mixed-citation></ref></ref-list></tp:taxon-treatment>
