# Supplementary material for: ﻿Comprehensive revision of Lycogala (Myxomycetes) in subtropical China: morphological and phylogenetic insights and ten new species
Source: IMA Fungus. 2025 May 28;16:e147535. doi: 10.3897/imafungus.16.147535 (PMC12147522; doi:10.3897/imafungus.16.147535)
Supplement: XML Treatment for Lycogala helvolum [file imafungus.16.147535-treatment12.xml]

<!DOCTYPE tp:taxon-treatment
  PUBLIC "-//TaxonX//DTD Taxonomic Treatment Publishing DTD v0 20100105//EN" "tax-treatment-NSO.dtd">
<tp:taxon-treatment xmlns:tp="http://www.plazi.org/taxpub"><tp:treatment-meta><kwd-group><label>Taxon classification</label><kwd>
                <named-content content-type="kingdom">Fungi</named-content>
              </kwd><kwd>
                <named-content content-type="order">Liceales</named-content>
              </kwd><kwd>
                <named-content content-type="family">Tubiferaceae</named-content>
              </kwd></kwd-group><mixed-citation publication-type="journal"><person-group><name><surname>Song</surname><given-names>Wen-Long</given-names></name><name><surname>Jiang</surname><given-names>Zi-Qiong</given-names></name><name><surname>Li</surname><given-names>Min</given-names></name><name><surname>Leontyev</surname><given-names>Dmytro</given-names></name><name><surname>Gao</surname><given-names>Yang</given-names></name><name><surname>Chen</surname><given-names>Shuang-Lin</given-names></name></person-group><article-title>﻿Comprehensive revision of <italic><tp:taxon-name><tp:taxon-name-part taxon-name-part-type="genus" reg="Lycogala">Lycogala</tp:taxon-name-part></tp:taxon-name></italic> (<tp:taxon-name><tp:taxon-name-part taxon-name-part-type="class" reg="Myxomycetes">Myxomycetes</tp:taxon-name-part></tp:taxon-name>) in subtropical China: morphological and phylogenetic insights and ten new species</article-title><source>IMA Fungus</source><day>28</day><month>05</month><year>2025</year><volume>16</volume><pub-id pub-id-type="doi">10.3897/imafungus.16.147535</pub-id></mixed-citation></tp:treatment-meta><tp:nomenclature><label>﻿</label><tp:taxon-name>
              <object-id xmlns:xlink="http://www.w3.org/1999/xlink" content-type="arpha" xlink:type="simple">0F17DDF3-3651-56E5-A309-387B6D7D852D</object-id>
              <tp:taxon-name-part taxon-name-part-type="genus" reg="Lycogala">Lycogala</tp:taxon-name-part>
              <tp:taxon-name-part taxon-name-part-type="species" reg="helvolum">helvolum</tp:taxon-name-part>
              <object-id xmlns:xlink="http://www.w3.org/1999/xlink" content-type="mycobank" xlink:type="simple">MycoBank No: 857340</object-id>
            </tp:taxon-name><tp:taxon-authority>W. L. Song &amp; Shuang L. Chen</tp:taxon-authority><tp:taxon-status xmlns:xlink="http://www.w3.org/1999/xlink" xlink:type="simple">sp. nov.</tp:taxon-status><xref ref-type="fig" rid="F8">Fig. 9</xref></tp:nomenclature><tp:treatment-sec sec-type="GenBank accession numbers" id="SECID0E2GAI"><title>GenBank accession numbers.</title><p><ext-link xmlns:xlink="http://www.w3.org/1999/xlink" xlink:href="PQ685930" ext-link-type="gen" xlink:type="simple">PQ685930</ext-link> (<italic>SSU</italic>).</p></tp:treatment-sec><tp:treatment-sec sec-type="etymology" id="SECID0EIHAI"><title>Etymology.</title><p><italic>Helvus</italic> (Latin) light yellowish-brown, tawny, pale ochre, referring to the color of the outer surface of the peridium.</p></tp:treatment-sec><tp:treatment-sec sec-type="diagnosis" id="SECID0EZHAI"><title>Diagnosis.</title><p>Differs from <italic><tp:taxon-name><tp:taxon-name-part taxon-name-part-type="genus" reg="Lycogala">L.</tp:taxon-name-part><tp:taxon-name-part taxon-name-part-type="species" reg="aggregatum">aggregatum</tp:taxon-name-part></tp:taxon-name></italic> by yellow with ochraceous undertones or darker peridium, larger peridial vesicles (109–)132–159(–185) μm in diameter, and capillitium decorated with dense reticulum.</p></tp:treatment-sec><tp:treatment-sec sec-type="description" id="SECID0EKIAI"><title>Description.</title><p>Sporocarps scattered, more or less spherical, 1.6–2.3 mm in diameter. Peridium relatively thick and hard, yellow with ochraceous undertones or darker, covered with vesicle aggregates that form small spines as seen from the side. The inner surface of the peridium decorated with unevenly distributed small warts. Vesicles (109–)132–159(–185) μm in diameter, black under RL, deep warm brown or darker under TL, angular from mutual pressure, clustered in rounded, nearly opaque aggregates, with 5–7 vesicles across the group, vesicle walls rather indistinct. Crystals and Oil droplets not observed. Capillitium (3.4–)4.3–5.6(–6.8) μm in diameter, with wavy contour, but no bracelet-like rings, ornamented with dense reticulum of warts and pits, free ends are swallowed. Spore mass in old collections gold or beeswax yellow, hyaline under TL, (4.3–)5.5–6.3(–6.7) μm in diameter, reticulate, with 5–7 meshes across diameter, unornamented area occupies 1/4 of the spore surface. Plasmodium unknown.</p></tp:treatment-sec><tp:treatment-sec sec-type="distribution" id="SECID0EPIAI"><title>Distribution.</title><p>Currently known only from China.</p></tp:treatment-sec><tp:treatment-sec sec-type="habitat" id="SECID0EUIAI"><title>Habitat.</title><p>On rotten wood.</p></tp:treatment-sec><tp:treatment-sec sec-type="Holotype" id="SECID0EZIAI"><title>Holotype.</title><p>CHINA • Zhejiang Province: Tianmu Mountain National Nature Reserve, <named-content xmlns:xlink="http://www.w3.org/1999/xlink" content-type="dwc:verbatimCoordinates" xlink:type="simple"><named-content content-type="geo-json" specific-use="{&#34;type&#34;:&#34;Point&#34;,&#34;coordinates&#34;:[119.448100,30.343900]}" id="NCID0ECJAI" xlink:type="simple">30.3439°N, 119.4481°E</named-content></named-content>, on rotten wood, 17 Jun 2024, collected by Wen-Long Song and Ya-Jing Chen (<abbrev xmlns:xlink="http://www.w3.org/1999/xlink" content-type="institution" xlink:title="Herbarium of Fungi of Nanjing Normal University" id="ABBRID0EHJAI" xlink:type="simple">HFNNU</abbrev> 10835).</p></tp:treatment-sec><tp:treatment-sec sec-type="material" id="SECID0EMJAI"><title>Additional specimens examined.</title><p>CHINA • Jiangsu Province: Zijin Mountain National Forest Park, <named-content xmlns:xlink="http://www.w3.org/1999/xlink" content-type="dwc:verbatimCoordinates" xlink:type="simple"><named-content content-type="geo-json" specific-use="{&#34;type&#34;:&#34;Point&#34;,&#34;coordinates&#34;:[118.859600,32.086800]}" id="NCID0EVJAI" xlink:type="simple">32.0868°N, 118.8596°E</named-content></named-content>, on rotten wood, 20 Jul 2024, collected by Wen-Long Song, Qian Meng, and Ya-Jing Chen (<abbrev xmlns:xlink="http://www.w3.org/1999/xlink" content-type="institution" xlink:title="Herbarium of Fungi of Nanjing Normal University" id="ABBRID0E1JAI" xlink:type="simple">HFNNU</abbrev> 10836).</p></tp:treatment-sec><tp:treatment-sec sec-type="notes" id="SECID0E6JAI"><title>Notes.</title><p>The rosette-like aggregation of peridial vesicles, small capillitium diameter, small spore size, and similar density of spore ornamentation place <italic><tp:taxon-name><tp:taxon-name-part taxon-name-part-type="genus" reg="Lycogala">L.</tp:taxon-name-part><tp:taxon-name-part taxon-name-part-type="species" reg="helvolum">helvolum</tp:taxon-name-part></tp:taxon-name></italic> close to <italic><tp:taxon-name><tp:taxon-name-part taxon-name-part-type="genus" reg="Lycogala">L.</tp:taxon-name-part><tp:taxon-name-part taxon-name-part-type="species" reg="aggregatum">aggregatum</tp:taxon-name-part></tp:taxon-name></italic>. These two species are also closely related (Fig. <xref ref-type="fig" rid="F16">2</xref>). However, the following characteristics allow us to distinguish them. (i) Peridial vesicles. <italic><tp:taxon-name><tp:taxon-name-part taxon-name-part-type="genus" reg="Lycogala">Lycogala</tp:taxon-name-part><tp:taxon-name-part taxon-name-part-type="species" reg="helvolum">helvolum</tp:taxon-name-part></tp:taxon-name></italic> has larger peridial vesicles, (109–)132–159(–185) μm in diameter, with 5–7 vesicles across clusters. In <italic><tp:taxon-name><tp:taxon-name-part taxon-name-part-type="genus" reg="Lycogala">L.</tp:taxon-name-part><tp:taxon-name-part taxon-name-part-type="species" reg="aggregatum">aggregatum</tp:taxon-name-part></tp:taxon-name></italic> the vesicle diameter is 10–100 μm, their groups contain only 1–3 vesicles across diameter. (ii) Capillitium. The capillitium of <italic><tp:taxon-name><tp:taxon-name-part taxon-name-part-type="genus" reg="Lycogala">L.</tp:taxon-name-part><tp:taxon-name-part taxon-name-part-type="species" reg="helvolum">helvolum</tp:taxon-name-part></tp:taxon-name></italic> is ornamented by rounded pits, and possesses bulbous free ends, while the capillitium of <italic><tp:taxon-name><tp:taxon-name-part taxon-name-part-type="genus" reg="Lycogala">L.</tp:taxon-name-part><tp:taxon-name-part taxon-name-part-type="species" reg="aggregatum">aggregatum</tp:taxon-name-part></tp:taxon-name></italic> may also be covered by large (1–3 μm) rings. Morphological differences between <italic><tp:taxon-name><tp:taxon-name-part taxon-name-part-type="genus" reg="Lycogala">L.</tp:taxon-name-part><tp:taxon-name-part taxon-name-part-type="species" reg="helvolum">helvolum</tp:taxon-name-part></tp:taxon-name></italic> and <italic><tp:taxon-name><tp:taxon-name-part taxon-name-part-type="genus" reg="Lycogala">Lycogala</tp:taxon-name-part><tp:taxon-name-part taxon-name-part-type="species" reg="uviforme">uviforme</tp:taxon-name-part></tp:taxon-name></italic> are described in Notes for the latter species. From a phylogenetic perspective based on <italic>SSU</italic> and <italic> COI</italic> sequences (Fig. <xref ref-type="fig" rid="F16">2</xref>), the two specimens representing <italic><tp:taxon-name><tp:taxon-name-part taxon-name-part-type="genus" reg="Lycogala">L.</tp:taxon-name-part><tp:taxon-name-part taxon-name-part-type="species" reg="helvolum">helvolum</tp:taxon-name-part></tp:taxon-name></italic> form a sister clade to <italic><tp:taxon-name><tp:taxon-name-part taxon-name-part-type="genus" reg="Lycogala">L.</tp:taxon-name-part><tp:taxon-name-part taxon-name-part-type="species" reg="aggregatum">aggregatum</tp:taxon-name-part></tp:taxon-name></italic> with strong statistical support (UBS = 100, PP = 1). The interspecific genetic distance between <italic><tp:taxon-name><tp:taxon-name-part taxon-name-part-type="genus" reg="Lycogala">L.</tp:taxon-name-part><tp:taxon-name-part taxon-name-part-type="species" reg="helvolum">helvolum</tp:taxon-name-part></tp:taxon-name></italic> and <italic><tp:taxon-name><tp:taxon-name-part taxon-name-part-type="genus" reg="Lycogala">L.</tp:taxon-name-part><tp:taxon-name-part taxon-name-part-type="species" reg="aggregatum">aggregatum</tp:taxon-name-part></tp:taxon-name></italic>, measured based on <italic>SSU</italic> sequences, is 0.20. The separation of <italic><tp:taxon-name><tp:taxon-name-part taxon-name-part-type="genus" reg="Lycogala">L.</tp:taxon-name-part><tp:taxon-name-part taxon-name-part-type="species" reg="helvolum">helvolum</tp:taxon-name-part></tp:taxon-name></italic> is supported in 8 of 10 partitions created by <abbrev xmlns:xlink="http://www.w3.org/1999/xlink" xlink:title="Assemble Species by Automatic Partitioning" id="ABBRID0ELPAI" xlink:type="simple">ASAP</abbrev> (Suppl. material <xref ref-type="supplementary-material" rid="S7">7</xref>).</p><fig id="F8" position="float" orientation="portrait"><object-id xmlns:xlink="http://www.w3.org/1999/xlink" content-type="doi" xlink:type="simple">10.3897/imafungus.16.147535.figure9</object-id><object-id xmlns:xlink="http://www.w3.org/1999/xlink" content-type="arpha" xlink:type="simple">DD9F8CE8-B8D0-58C2-AB09-74CA5C8F7505</object-id><label>Figure 9.</label><caption><p>Morphological characteristics of <italic><tp:taxon-name><tp:taxon-name-part taxon-name-part-type="genus" reg="Lycogala">Lycogala</tp:taxon-name-part><tp:taxon-name-part taxon-name-part-type="species" reg="helvolum">helvolum</tp:taxon-name-part></tp:taxon-name></italic>: <bold>A, B</bold> sporocarp; <bold>C</bold> the outer surface of the peridium; <bold>D</bold> peridial vesicles; <bold>E</bold> the inner surface of the peridium (SEM); <bold>F</bold> capillitium; <bold>G</bold> the bulbous free ends of the capillitium (SEM); <bold>H</bold> the detail of capillitium ornamentation (SEM); <bold>I, J</bold> spores (LM); <bold>K, L</bold> spore (SEM). Scale bars: 1 mm (<bold>A–C</bold>); 100 μm (<bold>D</bold>); 10 μm (<bold>F</bold>); 5 μm (<bold>E, G–J</bold>); 1 μm (<bold>K, L</bold>).</p></caption><graphic xmlns:xlink="http://www.w3.org/1999/xlink" xlink:href="imafungus-16-e147535-g009.jpg" position="float" orientation="portrait" xlink:type="simple" id="oo_1340386.jpg"><uri content-type="original_file" xlink:type="simple">https://binary.pensoft.net/fig/1340386</uri></graphic></fig></tp:treatment-sec><tp:treatment-sec><!--Section generated to contain objects referenced in tp:taxon-treatment.--><fig id="F16" position="float" orientation="portrait"><object-id xmlns:xlink="http://www.w3.org/1999/xlink" content-type="doi" xlink:type="simple">10.3897/imafungus.16.147535.figure2</object-id><object-id xmlns:xlink="http://www.w3.org/1999/xlink" content-type="arpha" xlink:type="simple">B2F1A249-6484-5D9A-9445-E228441CDEEF</object-id><label>Figure 2.</label><caption><p>Maximum likelihood tree inferred from the concatenated sequences of <italic>SSU</italic> and <italic> COI</italic>, showing the phylogenetic relationship of <italic><tp:taxon-name><tp:taxon-name-part taxon-name-part-type="genus" reg="Lycogala">Lycogala</tp:taxon-name-part></tp:taxon-name></italic>. The members of <italic><tp:taxon-name><tp:taxon-name-part taxon-name-part-type="genus" reg="Reticularia">Reticularia</tp:taxon-name-part></tp:taxon-name></italic> were used to root the tree. Only Maximum likelihood ultrafast bootstrap support (UBS)/Bayesian posterior probabilities (PP) ≥ 70/0.7 are shown. The voucher numbers are indicated after the species names. The number of identical genotypes is in parentheses (if present). The ten new species described in this study are indicated in red and bold. The four new species to China are indicated in blue and bold. Other newly obtained sequences are in bold. The scale bar represents the number of substitutions per site.</p></caption><graphic xmlns:xlink="http://www.w3.org/1999/xlink" xlink:href="imafungus-16-e147535-g002.jpg" position="float" orientation="portrait" xlink:type="simple" id="oo_1340379.jpg"><uri content-type="original_file" xlink:type="simple">https://binary.pensoft.net/fig/1340379</uri></graphic></fig><supplementary-material xmlns:xlink="http://www.w3.org/1999/xlink" id="S7" position="float" orientation="portrait" xlink:type="simple"><object-id content-type="doi" xlink:type="simple">10.3897/imafungus.16.147535.suppl7</object-id><object-id content-type="arpha" xlink:type="simple">8CACA808-DCC7-5C31-AE58-C3AEACAA2BFE</object-id><label>Supplementary material 7</label><caption><p><abbrev xlink:title="Assemble Species by Automatic Partitioning" id="ABBRID0EVWAK" xlink:type="simple">ASAP</abbrev> species delimitation results</p></caption><statement content-type="dataType"><label>Data type</label><p>pdf</p></statement><media xlink:href="imafungus-16-e147535-s007.pdf" mimetype="application" mime-subtype="pdf" position="float" orientation="portrait" xlink:type="simple" id="oo_1340400.pdf"><uri content-type="original_file" xlink:type="simple">https://binary.pensoft.net/file/1340400</uri></media><permissions><license xlink:type="simple"><license-p>This dataset is made available under the Open Database License (http://opendatacommons.org/licenses/odbl/1.0/). The Open Database License (ODbL) is a license agreement intended to allow users to freely share, modify, and use this Dataset while maintaining this same freedom for others, provided that the original source and author(s) are credited.</license-p></license></permissions><attrib specific-use="authors">Wen-Long Song, Zi-Qiong Jiang, Min Li, Dmytro Leontyev, Yang Gao, Shuang-Lin Chen</attrib></supplementary-material></tp:treatment-sec></tp:taxon-treatment>
