# Supplementary material for: ﻿Comprehensive revision of Lycogala (Myxomycetes) in subtropical China: morphological and phylogenetic insights and ten new species
Source: IMA Fungus. 2025 May 28;16:e147535. doi: 10.3897/imafungus.16.147535 (PMC12147522; doi:10.3897/imafungus.16.147535)
Supplement: XML Treatment for Lycogala indirubinum [file imafungus.16.147535-treatment13.xml]

<!DOCTYPE tp:taxon-treatment
  PUBLIC "-//TaxonX//DTD Taxonomic Treatment Publishing DTD v0 20100105//EN" "tax-treatment-NSO.dtd">
<tp:taxon-treatment xmlns:tp="http://www.plazi.org/taxpub"><tp:treatment-meta><kwd-group><label>Taxon classification</label><kwd>
                <named-content content-type="kingdom">Fungi</named-content>
              </kwd><kwd>
                <named-content content-type="order">Liceales</named-content>
              </kwd><kwd>
                <named-content content-type="family">Tubiferaceae</named-content>
              </kwd></kwd-group><mixed-citation publication-type="journal"><person-group><name><surname>Song</surname><given-names>Wen-Long</given-names></name><name><surname>Jiang</surname><given-names>Zi-Qiong</given-names></name><name><surname>Li</surname><given-names>Min</given-names></name><name><surname>Leontyev</surname><given-names>Dmytro</given-names></name><name><surname>Gao</surname><given-names>Yang</given-names></name><name><surname>Chen</surname><given-names>Shuang-Lin</given-names></name></person-group><article-title>﻿Comprehensive revision of <italic><tp:taxon-name><tp:taxon-name-part taxon-name-part-type="genus" reg="Lycogala">Lycogala</tp:taxon-name-part></tp:taxon-name></italic> (<tp:taxon-name><tp:taxon-name-part taxon-name-part-type="class" reg="Myxomycetes">Myxomycetes</tp:taxon-name-part></tp:taxon-name>) in subtropical China: morphological and phylogenetic insights and ten new species</article-title><source>IMA Fungus</source><day>28</day><month>05</month><year>2025</year><volume>16</volume><pub-id pub-id-type="doi">10.3897/imafungus.16.147535</pub-id></mixed-citation></tp:treatment-meta><tp:nomenclature><label>﻿</label><tp:taxon-name>
              <object-id xmlns:xlink="http://www.w3.org/1999/xlink" content-type="arpha" xlink:type="simple">0F167726-87B6-594F-8FCE-5DDC35CB713A</object-id>
              <tp:taxon-name-part taxon-name-part-type="genus" reg="Lycogala">Lycogala</tp:taxon-name-part>
              <tp:taxon-name-part taxon-name-part-type="species" reg="indirubinum">indirubinum</tp:taxon-name-part>
              <object-id xmlns:xlink="http://www.w3.org/1999/xlink" content-type="mycobank" xlink:type="simple">MycoBank No: 857342</object-id>
            </tp:taxon-name><tp:taxon-authority>W. L. Song &amp; Shuang L. Chen</tp:taxon-authority><tp:taxon-status xmlns:xlink="http://www.w3.org/1999/xlink" xlink:type="simple">sp. nov.</tp:taxon-status><xref ref-type="fig" rid="F9">Fig. 10</xref></tp:nomenclature><tp:treatment-sec sec-type="GenBank accession numbers" id="SECID0EBRAI"><title>GenBank accession numbers.</title><p><ext-link xmlns:xlink="http://www.w3.org/1999/xlink" xlink:href="PQ685936" ext-link-type="gen" xlink:type="simple">PQ685936</ext-link> (<italic>SSU</italic>) and <ext-link xmlns:xlink="http://www.w3.org/1999/xlink" xlink:href="PQ728393" ext-link-type="gen" xlink:type="simple">PQ728393</ext-link> (<italic> COI</italic>).</p></tp:treatment-sec><tp:treatment-sec sec-type="etymology" id="SECID0E5RAI"><title>Etymology.</title><p><italic>Indigorubin</italic>, based on <italic>indigo</italic> (Greek), blue color from India, and <italic>rubinum</italic> (Latin) ruby-colored, referring to the indigorubin (bluish-purple) tint of the outer surface of the peridium.</p></tp:treatment-sec><tp:treatment-sec sec-type="diagnosis" id="SECID0ETSAI"><title>Diagnosis.</title><p>Differs from <italic><tp:taxon-name><tp:taxon-name-part taxon-name-part-type="genus" reg="Lycogala">L.</tp:taxon-name-part><tp:taxon-name-part taxon-name-part-type="species" reg="aggregatum">aggregatum</tp:taxon-name-part></tp:taxon-name></italic> by almost free thick-walled peridial vesicles and purple tint in pigmentation of sporocarp.</p></tp:treatment-sec><tp:treatment-sec sec-type="description" id="SECID0EETAI"><title>Description.</title><p>Sporocarps scattered, spherical, short horizontally oval, or irregular, 2.0–5.0 mm in diameter. Peridium thin, membranous, indigorubin (bluish-purple) or lighter, with dense vesicle cover, making it almost black. The inner surface of the peridium is nearly smooth, with only few small warts. Peridial vesicles appear almost black under RL, muted olive-brown or lighter, (78–)106–128(–158) μm in diameter, irregularly ovoid, isodiametric, mostly solitary but densely distributed and closely adjoining. Oil droplets in form of amorphous granular matter or large vesicles, which occupy 1/3–1/2 or vesicle space. Crystals absent. Capillitium (3.7–)5.0–10.0(–21.8) μm in diameter, variable, either completely smooth, or ornamented with large ring-like islets, or densely covered with small pits, thinner tubules are mainly smooth and significantly enlarged to the end, while thicker tubules are mostly covered with pits and their ends are not swollen. Spore mass in old collections yellow with ochraceous undertones or darker, hyaline under TL, (4.8–)5.7–6.3(–7.3) μm in diameter, reticulate, with 4–6 meshes across diameter, unornamented area occupies 1/4 of the spore surface. Plasmodium unknown.</p></tp:treatment-sec><tp:treatment-sec sec-type="distribution" id="SECID0EJTAI"><title>Distribution.</title><p>Currently known only from China.</p></tp:treatment-sec><tp:treatment-sec sec-type="habitat" id="SECID0EOTAI"><title>Habitat.</title><p>On rotten wood.</p></tp:treatment-sec><tp:treatment-sec sec-type="Holotype" id="SECID0ETTAI"><title>Holotype.</title><p>CHINA • Hubei Province: Houhe National Nature Reserve, <named-content xmlns:xlink="http://www.w3.org/1999/xlink" content-type="dwc:verbatimCoordinates" xlink:type="simple"><named-content content-type="geo-json" specific-use="{&#34;type&#34;:&#34;Point&#34;,&#34;coordinates&#34;:[110.566600,30.089300]}" id="NCID0E3TAI" xlink:type="simple">30.0893°N, 110.5666°E</named-content></named-content>, on rotten wood, 17 Oct 2019, collected by Min Li (<abbrev xmlns:xlink="http://www.w3.org/1999/xlink" content-type="institution" xlink:title="Herbarium of Fungi of Nanjing Normal University" id="ABBRID0EBUAI" xlink:type="simple">HFNNU</abbrev> 11270).</p></tp:treatment-sec><tp:treatment-sec sec-type="material" id="SECID0EGUAI"><title>Additional specimens examined.</title><p>CHINA • Chongqing City: Jinfo Mountain National Nature Reserve, <named-content xmlns:xlink="http://www.w3.org/1999/xlink" content-type="dwc:verbatimCoordinates" xlink:type="simple"><named-content content-type="geo-json" specific-use="{&#34;type&#34;:&#34;Point&#34;,&#34;coordinates&#34;:[107.152900,29.047000]}" id="NCID0EPUAI" xlink:type="simple">29.0470°N, 107.1529°E</named-content></named-content>, on rotten wood, 14 Aug 223, collected by Shu-Zhen Yan and Shuang-Lin Chen (<abbrev xmlns:xlink="http://www.w3.org/1999/xlink" content-type="institution" xlink:title="Herbarium of Fungi of Nanjing Normal University" id="ABBRID0EUUAI" xlink:type="simple">HFNNU</abbrev> 11282).</p></tp:treatment-sec><tp:treatment-sec sec-type="notes" id="SECID0EZUAI"><title>Notes.</title><p>Fine and nearly smooth capillitium distinguishes <italic><tp:taxon-name><tp:taxon-name-part taxon-name-part-type="genus" reg="Lycogala">L.</tp:taxon-name-part><tp:taxon-name-part taxon-name-part-type="species" reg="indirubinum">indirubinum</tp:taxon-name-part></tp:taxon-name></italic> from most <italic><tp:taxon-name><tp:taxon-name-part taxon-name-part-type="genus" reg="Lycogala">Lycogala</tp:taxon-name-part></tp:taxon-name></italic> species. A similar capillitium also appears in <italic><tp:taxon-name><tp:taxon-name-part taxon-name-part-type="genus" reg="Lycogala">L.</tp:taxon-name-part><tp:taxon-name-part taxon-name-part-type="species" reg="exiguum">exiguum</tp:taxon-name-part></tp:taxon-name></italic>, which, however, has densely aggregated peridial vesicles. Nearly black sporocarps, as well as dark solitary vesicles, make <italic><tp:taxon-name><tp:taxon-name-part taxon-name-part-type="genus" reg="Lycogala">L.</tp:taxon-name-part><tp:taxon-name-part taxon-name-part-type="species" reg="indirubinum">indirubinum</tp:taxon-name-part></tp:taxon-name></italic> similar to <italic><tp:taxon-name><tp:taxon-name-part taxon-name-part-type="genus" reg="Lycogala">L.</tp:taxon-name-part><tp:taxon-name-part taxon-name-part-type="species" reg="maculatum">maculatum</tp:taxon-name-part></tp:taxon-name></italic>. However, in the latter species, the capillitium is ornamented with regular bracelet-like thickenings, vesicles do not contain abundant oil, and the peridium lacks the purple indirubin tint. From a phylogenetic perspective (Fig. <xref ref-type="fig" rid="F16">2</xref>), <italic><tp:taxon-name><tp:taxon-name-part taxon-name-part-type="genus" reg="Lycogala">L.</tp:taxon-name-part><tp:taxon-name-part taxon-name-part-type="species" reg="indirubinum">indirubinum</tp:taxon-name-part></tp:taxon-name></italic> forms a separate clade (UBS = 100, PP = 1) sister to <italic><tp:taxon-name><tp:taxon-name-part taxon-name-part-type="genus" reg="Lycogala">L.</tp:taxon-name-part><tp:taxon-name-part taxon-name-part-type="species" reg="epidendrum">epidendrum</tp:taxon-name-part></tp:taxon-name></italic>, <italic><tp:taxon-name><tp:taxon-name-part taxon-name-part-type="genus" reg="Lycogala">L.</tp:taxon-name-part><tp:taxon-name-part taxon-name-part-type="species" reg="maculatum">maculatum</tp:taxon-name-part></tp:taxon-name></italic>, <italic><tp:taxon-name><tp:taxon-name-part taxon-name-part-type="genus" reg="Lycogala">L.</tp:taxon-name-part><tp:taxon-name-part taxon-name-part-type="species" reg="projectum">projectum</tp:taxon-name-part></tp:taxon-name></italic>, and <italic><tp:taxon-name><tp:taxon-name-part taxon-name-part-type="genus" reg="Lycogala">L.</tp:taxon-name-part><tp:taxon-name-part taxon-name-part-type="species" reg="irregulare">irregulare</tp:taxon-name-part></tp:taxon-name></italic> (UBS = 86, PP = 1). The interspecific genetic distance between <italic><tp:taxon-name><tp:taxon-name-part taxon-name-part-type="genus" reg="Lycogala">L.</tp:taxon-name-part><tp:taxon-name-part taxon-name-part-type="species" reg="indirubinum">indirubinum</tp:taxon-name-part></tp:taxon-name></italic> and <italic><tp:taxon-name><tp:taxon-name-part taxon-name-part-type="genus" reg="Lycogala">L.</tp:taxon-name-part><tp:taxon-name-part taxon-name-part-type="species" reg="epidendrum">epidendrum</tp:taxon-name-part></tp:taxon-name></italic>, measured for <italic>SSU</italic> sequences, is 0.20. The separation of <italic><tp:taxon-name><tp:taxon-name-part taxon-name-part-type="genus" reg="Lycogala">L.</tp:taxon-name-part><tp:taxon-name-part taxon-name-part-type="species" reg="indirubinum">indirubinum</tp:taxon-name-part></tp:taxon-name></italic> is supported in all partitions created by <abbrev xmlns:xlink="http://www.w3.org/1999/xlink" xlink:title="Assemble Species by Automatic Partitioning" id="ABBRID0EQZAI" xlink:type="simple">ASAP</abbrev> (Suppl. material <xref ref-type="supplementary-material" rid="S7">7</xref>).</p><fig id="F9" position="float" orientation="portrait"><object-id xmlns:xlink="http://www.w3.org/1999/xlink" content-type="doi" xlink:type="simple">10.3897/imafungus.16.147535.figure10</object-id><object-id xmlns:xlink="http://www.w3.org/1999/xlink" content-type="arpha" xlink:type="simple">63F26E51-F259-5D9C-B4B1-9307CF2B0A75</object-id><label>Figure 10.</label><caption><p>Morphological characteristics of <italic><tp:taxon-name><tp:taxon-name-part taxon-name-part-type="genus" reg="Lycogala">Lycogala</tp:taxon-name-part><tp:taxon-name-part taxon-name-part-type="species" reg="indirubinum">indirubinum</tp:taxon-name-part></tp:taxon-name></italic>: <bold>A</bold> sporocarp; <bold>B</bold> the outer surface of the peridium; <bold>C, D</bold> peridial vesicles; <bold>E</bold> the inner surface of the peridium (SEM); <bold>F</bold> capillitium; <bold>G</bold> the detail of capillitium ornamentation (SEM); <bold>H</bold> the bulbous free ends of the capillitium; <bold>I, J</bold> the detail of capillitium ornamentation (SEM); <bold>K</bold> spores; <bold>L</bold> spores (SEM). Scale bars: 1 mm (<bold>A, B</bold>); 100 μm (<bold>C, D</bold>); 10 μm (<bold>E–H, J, K</bold>); 5 μm (<bold>I, L</bold>).</p></caption><graphic xmlns:xlink="http://www.w3.org/1999/xlink" xlink:href="imafungus-16-e147535-g010.jpg" position="float" orientation="portrait" xlink:type="simple" id="oo_1340387.jpg"><uri content-type="original_file" xlink:type="simple">https://binary.pensoft.net/fig/1340387</uri></graphic></fig></tp:treatment-sec><tp:treatment-sec><!--Section generated to contain objects referenced in tp:taxon-treatment.--><fig id="F16" position="float" orientation="portrait"><object-id xmlns:xlink="http://www.w3.org/1999/xlink" content-type="doi" xlink:type="simple">10.3897/imafungus.16.147535.figure2</object-id><object-id xmlns:xlink="http://www.w3.org/1999/xlink" content-type="arpha" xlink:type="simple">B2F1A249-6484-5D9A-9445-E228441CDEEF</object-id><label>Figure 2.</label><caption><p>Maximum likelihood tree inferred from the concatenated sequences of <italic>SSU</italic> and <italic> COI</italic>, showing the phylogenetic relationship of <italic><tp:taxon-name><tp:taxon-name-part taxon-name-part-type="genus" reg="Lycogala">Lycogala</tp:taxon-name-part></tp:taxon-name></italic>. The members of <italic><tp:taxon-name><tp:taxon-name-part taxon-name-part-type="genus" reg="Reticularia">Reticularia</tp:taxon-name-part></tp:taxon-name></italic> were used to root the tree. Only Maximum likelihood ultrafast bootstrap support (UBS)/Bayesian posterior probabilities (PP) ≥ 70/0.7 are shown. The voucher numbers are indicated after the species names. The number of identical genotypes is in parentheses (if present). The ten new species described in this study are indicated in red and bold. The four new species to China are indicated in blue and bold. Other newly obtained sequences are in bold. The scale bar represents the number of substitutions per site.</p></caption><graphic xmlns:xlink="http://www.w3.org/1999/xlink" xlink:href="imafungus-16-e147535-g002.jpg" position="float" orientation="portrait" xlink:type="simple" id="oo_1340379.jpg"><uri content-type="original_file" xlink:type="simple">https://binary.pensoft.net/fig/1340379</uri></graphic></fig><supplementary-material xmlns:xlink="http://www.w3.org/1999/xlink" id="S7" position="float" orientation="portrait" xlink:type="simple"><object-id content-type="doi" xlink:type="simple">10.3897/imafungus.16.147535.suppl7</object-id><object-id content-type="arpha" xlink:type="simple">8CACA808-DCC7-5C31-AE58-C3AEACAA2BFE</object-id><label>Supplementary material 7</label><caption><p><abbrev xlink:title="Assemble Species by Automatic Partitioning" id="ABBRID0EVWAK" xlink:type="simple">ASAP</abbrev> species delimitation results</p></caption><statement content-type="dataType"><label>Data type</label><p>pdf</p></statement><media xlink:href="imafungus-16-e147535-s007.pdf" mimetype="application" mime-subtype="pdf" position="float" orientation="portrait" xlink:type="simple" id="oo_1340400.pdf"><uri content-type="original_file" xlink:type="simple">https://binary.pensoft.net/file/1340400</uri></media><permissions><license xlink:type="simple"><license-p>This dataset is made available under the Open Database License (http://opendatacommons.org/licenses/odbl/1.0/). The Open Database License (ODbL) is a license agreement intended to allow users to freely share, modify, and use this Dataset while maintaining this same freedom for others, provided that the original source and author(s) are credited.</license-p></license></permissions><attrib specific-use="authors">Wen-Long Song, Zi-Qiong Jiang, Min Li, Dmytro Leontyev, Yang Gao, Shuang-Lin Chen</attrib></supplementary-material></tp:treatment-sec></tp:taxon-treatment>
