# Supplementary material for: ﻿Comprehensive revision of Lycogala (Myxomycetes) in subtropical China: morphological and phylogenetic insights and ten new species
Source: IMA Fungus. 2025 May 28;16:e147535. doi: 10.3897/imafungus.16.147535 (PMC12147522; doi:10.3897/imafungus.16.147535)
Supplement: XML Treatment for Lycogala irregulare [file imafungus.16.147535-treatment14.xml]

<!DOCTYPE tp:taxon-treatment
  PUBLIC "-//TaxonX//DTD Taxonomic Treatment Publishing DTD v0 20100105//EN" "tax-treatment-NSO.dtd">
<tp:taxon-treatment xmlns:tp="http://www.plazi.org/taxpub"><tp:treatment-meta><kwd-group><label>Taxon classification</label><kwd>
                <named-content content-type="kingdom">Fungi</named-content>
              </kwd><kwd>
                <named-content content-type="order">Liceales</named-content>
              </kwd><kwd>
                <named-content content-type="family">Tubiferaceae</named-content>
              </kwd></kwd-group><mixed-citation publication-type="journal"><person-group><name><surname>Song</surname><given-names>Wen-Long</given-names></name><name><surname>Jiang</surname><given-names>Zi-Qiong</given-names></name><name><surname>Li</surname><given-names>Min</given-names></name><name><surname>Leontyev</surname><given-names>Dmytro</given-names></name><name><surname>Gao</surname><given-names>Yang</given-names></name><name><surname>Chen</surname><given-names>Shuang-Lin</given-names></name></person-group><article-title>﻿Comprehensive revision of <italic><tp:taxon-name><tp:taxon-name-part taxon-name-part-type="genus" reg="Lycogala">Lycogala</tp:taxon-name-part></tp:taxon-name></italic> (<tp:taxon-name><tp:taxon-name-part taxon-name-part-type="class" reg="Myxomycetes">Myxomycetes</tp:taxon-name-part></tp:taxon-name>) in subtropical China: morphological and phylogenetic insights and ten new species</article-title><source>IMA Fungus</source><day>28</day><month>05</month><year>2025</year><volume>16</volume><pub-id pub-id-type="doi">10.3897/imafungus.16.147535</pub-id></mixed-citation></tp:treatment-meta><tp:nomenclature><label>﻿</label><tp:taxon-name>
              <object-id xmlns:xlink="http://www.w3.org/1999/xlink" content-type="arpha" xlink:type="simple">6921931C-9681-5EDB-AC93-C590CED7B32D</object-id>
              <tp:taxon-name-part taxon-name-part-type="genus" reg="Lycogala">Lycogala</tp:taxon-name-part>
              <tp:taxon-name-part taxon-name-part-type="species" reg="irregulare">irregulare</tp:taxon-name-part>
              <object-id xmlns:xlink="http://www.w3.org/1999/xlink" content-type="mycobank" xlink:type="simple">MycoBank No: 848146</object-id>
            </tp:taxon-name><tp:taxon-authority>Leontyev, Schnittler, Ishchenko &amp; G. Konstantinides, in Leontyev, Ishchenko &amp; Schnittler, Mycologia 115(4):529 (2023)</tp:taxon-authority></tp:nomenclature><tp:treatment-sec sec-type="Specimen examined" id="SECID0EA2AI"><title>Specimen examined.</title><p>NA.</p></tp:treatment-sec><tp:treatment-sec sec-type="distribution" id="SECID0EF2AI"><title>Distribution.</title><p>Ukraine, Russia, Belarus, Germany, Greece (<xref ref-type="bibr" rid="B16">Leontyev et al. 2023b</xref>), Norway (<xref ref-type="bibr" rid="B6">Johannesen and Vetlesen 2024</xref>), and China (<xref ref-type="bibr" rid="B34">Song et al. 2024b</xref>).</p></tp:treatment-sec><tp:treatment-sec sec-type="notes" id="SECID0EX2AI"><title>Notes.</title><p>This species was reported from Tiantangzhai National Forest Park, Anhui Province by <xref ref-type="bibr" rid="B34">Song et al. (2024b)</xref>.</p></tp:treatment-sec><ref-list><ref id="B16"><mixed-citation xmlns:xlink="http://www.w3.org/1999/xlink" xlink:type="simple"><person-group><name name-style="western"><surname>Leontyev</surname><given-names>D</given-names></name><name name-style="western"><surname>Ishchenko</surname><given-names>Y</given-names></name><name name-style="western"><surname>Schnittler</surname><given-names>M</given-names></name></person-group> (<year>2023b</year>) <article-title>Fifteen new species from the myxomycete genus <italic><tp:taxon-name><tp:taxon-name-part taxon-name-part-type="genus">Lycogala</tp:taxon-name-part></tp:taxon-name></italic>.</article-title><source>Mycologia</source><volume>115</volume>: <fpage>524</fpage>–<lpage>560</lpage>. <ext-link xlink:href="10.1080/00275514.2023.2199109" ext-link-type="doi" xlink:type="simple">https://doi.org/10.1080/00275514.2023.2199109</ext-link></mixed-citation></ref><ref id="B6"><mixed-citation xmlns:xlink="http://www.w3.org/1999/xlink" xlink:type="simple"><person-group><name name-style="western"><surname>Johannesen</surname><given-names>EW</given-names></name><name name-style="western"><surname>Vetlesen</surname><given-names>P</given-names></name></person-group> (<year>2024</year>) <article-title>New and rare <italic><tp:taxon-name><tp:taxon-name-part taxon-name-part-type="class">Myxomycetes</tp:taxon-name-part></tp:taxon-name></italic> (<italic><tp:taxon-name><tp:taxon-name-part taxon-name-part-type="infraphylum">Mycetozoa</tp:taxon-name-part></tp:taxon-name></italic>, <italic><tp:taxon-name><tp:taxon-name-part taxon-name-part-type="class">Myxogastria</tp:taxon-name-part></tp:taxon-name></italic>) in Norway – Part 2.</article-title><source>AGARICA</source><volume>44</volume>: <fpage>25</fpage>–<lpage>84</lpage>. <ext-link xlink:href="10.5617/agarica.11615" ext-link-type="doi" xlink:type="simple">https://doi.org/10.5617/agarica.11615</ext-link></mixed-citation></ref><ref id="B34"><mixed-citation xmlns:xlink="http://www.w3.org/1999/xlink" xlink:type="simple"><person-group><name name-style="western"><surname>Song</surname><given-names>WL</given-names></name><name name-style="western"><surname>Yan</surname><given-names>SZ</given-names></name><name name-style="western"><surname>Chen</surname><given-names>SL</given-names></name></person-group> (<year>2024b</year>) Morphological and phylogenetic analyses reveal four species of myxomycetes new to China. Archives of Microbiology 206: 364. <ext-link xlink:href="10.1007/s00203-024-04083-4" ext-link-type="doi" xlink:type="simple">https://doi.org/10.1007/s00203-024-04083-4</ext-link></mixed-citation></ref></ref-list></tp:taxon-treatment>
