# Supplementary material for: ﻿Comprehensive revision of Lycogala (Myxomycetes) in subtropical China: morphological and phylogenetic insights and ten new species
Source: IMA Fungus. 2025 May 28;16:e147535. doi: 10.3897/imafungus.16.147535 (PMC12147522; doi:10.3897/imafungus.16.147535)
Supplement: XML Treatment for Lycogala nigrum [file imafungus.16.147535-treatment16.xml]

<!DOCTYPE tp:taxon-treatment
  PUBLIC "-//TaxonX//DTD Taxonomic Treatment Publishing DTD v0 20100105//EN" "tax-treatment-NSO.dtd">
<tp:taxon-treatment xmlns:tp="http://www.plazi.org/taxpub"><tp:treatment-meta><kwd-group><label>Taxon classification</label><kwd>
                <named-content content-type="kingdom">Fungi</named-content>
              </kwd><kwd>
                <named-content content-type="order">Liceales</named-content>
              </kwd><kwd>
                <named-content content-type="family">Tubiferaceae</named-content>
              </kwd></kwd-group><mixed-citation publication-type="journal"><person-group><name><surname>Song</surname><given-names>Wen-Long</given-names></name><name><surname>Jiang</surname><given-names>Zi-Qiong</given-names></name><name><surname>Li</surname><given-names>Min</given-names></name><name><surname>Leontyev</surname><given-names>Dmytro</given-names></name><name><surname>Gao</surname><given-names>Yang</given-names></name><name><surname>Chen</surname><given-names>Shuang-Lin</given-names></name></person-group><article-title>﻿Comprehensive revision of <italic><tp:taxon-name><tp:taxon-name-part taxon-name-part-type="genus" reg="Lycogala">Lycogala</tp:taxon-name-part></tp:taxon-name></italic> (<tp:taxon-name><tp:taxon-name-part taxon-name-part-type="class" reg="Myxomycetes">Myxomycetes</tp:taxon-name-part></tp:taxon-name>) in subtropical China: morphological and phylogenetic insights and ten new species</article-title><source>IMA Fungus</source><day>28</day><month>05</month><year>2025</year><volume>16</volume><pub-id pub-id-type="doi">10.3897/imafungus.16.147535</pub-id></mixed-citation></tp:treatment-meta><tp:nomenclature><label>﻿</label><tp:taxon-name>
              <object-id xmlns:xlink="http://www.w3.org/1999/xlink" content-type="arpha" xlink:type="simple">282F5BB1-BAE2-5BE2-86F8-3896751305C5</object-id>
              <tp:taxon-name-part taxon-name-part-type="genus" reg="Lycogala">Lycogala</tp:taxon-name-part>
              <tp:taxon-name-part taxon-name-part-type="species" reg="nigrum">nigrum</tp:taxon-name-part>
              <object-id xmlns:xlink="http://www.w3.org/1999/xlink" content-type="mycobank" xlink:type="simple">MycoBank No: 857339</object-id>
            </tp:taxon-name><tp:taxon-authority>W. L. Song &amp; Shuang L. Chen</tp:taxon-authority><tp:taxon-status xmlns:xlink="http://www.w3.org/1999/xlink" xlink:type="simple">sp. nov.</tp:taxon-status><xref ref-type="fig" rid="F10">Fig. 11</xref></tp:nomenclature><tp:treatment-sec sec-type="GenBank accession numbers" id="SECID0EHIBI"><title>GenBank accession numbers.</title><p><ext-link xmlns:xlink="http://www.w3.org/1999/xlink" xlink:href="PQ685932" ext-link-type="gen" xlink:type="simple">PQ685932</ext-link> (<italic>SSU</italic>).</p></tp:treatment-sec><tp:treatment-sec sec-type="etymology" id="SECID0EUIBI"><title>Etymology.</title><p><italic>Niger
                
              </italic> (Latin) black, referring to very dark, opaque peridial vesicles.</p></tp:treatment-sec><tp:treatment-sec sec-type="diagnosis" id="SECID0EFJBI"><title>Diagnosis.</title><p>Differs from all other species in the genus by possessing peridial vesicles that appear black and opaque under transmitted light.</p></tp:treatment-sec><tp:treatment-sec sec-type="description" id="SECID0EKJBI"><title>Description.</title><p>Sporocarps scattered, spherical, short horizontally oval, sometimes deformed by mutual pressure, 1.7–3.7 mm in diameter. Peridium membranous, thin, yellowish brown with olivaceous tones or lighter under RL, with dense vesicle cover, giving a nearly black appearance, the dehiscence area at the top of sporocarp conspicuous, free of vesicles, irregular in shape. The inner peridial surface smooth or covered with scattered warts. Vesicles black under RL, dark under TL, (117.6–)161.7–237.8(–269.2) μm in diameter, isodiametric, irregularly polygonal, solitary, but densely distributed. Oil droplets present, large or small, irregular in shape, reddish, concentrated in the central part of vesicles. Capillitium tubular, hyaline under TL, (5.1–)5.3–9.1(–19.8) μm in diameter, with smooth or somewhat wavy contour and no bracelet-like thickening, the surface of the thread is decorated with small warts and pits, and occasional ling-like islets, visible under TL and SEM. Spore mass in old collections yellow with ochraceous undertones or darker, hyaline under TL, (5.7–)6.0–6.2(–6.4) μm in diameter, reticulate, with 6–7 meshes across diameter, unornamented area occupies 1/4 of the spore surface. Plasmodium unknown.</p></tp:treatment-sec><tp:treatment-sec sec-type="distribution" id="SECID0EPJBI"><title>Distribution.</title><p>Currently known only from China.</p></tp:treatment-sec><tp:treatment-sec sec-type="habitat" id="SECID0EUJBI"><title>Habitat.</title><p>On rotten wood.</p></tp:treatment-sec><tp:treatment-sec sec-type="Holotype" id="SECID0EZJBI"><title>Holotype.</title><p>CHINA • Jiangsu Province: Zijin Mountain National Forest Park, <named-content xmlns:xlink="http://www.w3.org/1999/xlink" content-type="dwc:verbatimCoordinates" xlink:type="simple"><named-content content-type="geo-json" specific-use="{&#34;type&#34;:&#34;Point&#34;,&#34;coordinates&#34;:[118.876100,32.062800]}" id="NCID0ECKBI" xlink:type="simple">32.0628°N, 118.8761°E</named-content></named-content>, on rotten wood, 10 Jun 2015, collected by Gao-Wei Wang and Shu-Zhen Yan (<abbrev xmlns:xlink="http://www.w3.org/1999/xlink" content-type="institution" xlink:title="Herbarium of Fungi of Nanjing Normal University" id="ABBRID0EHKBI" xlink:type="simple">HFNNU</abbrev> 11266).</p></tp:treatment-sec><tp:treatment-sec sec-type="material" id="SECID0EMKBI"><title>Additional specimens examined.</title><p>CHINA • Anhui Province: Huang Mountain National Forest Park, <named-content xmlns:xlink="http://www.w3.org/1999/xlink" content-type="dwc:verbatimCoordinates" xlink:type="simple"><named-content content-type="geo-json" specific-use="{&#34;type&#34;:&#34;Point&#34;,&#34;coordinates&#34;:[118.207100,30.142100]}" id="NCID0EVKBI" xlink:type="simple">30.1421°N, 118.2071°E</named-content></named-content>, on rotten wood, 5 Jul 2008, collected by Shuang-Lin Chen (<abbrev xmlns:xlink="http://www.w3.org/1999/xlink" content-type="institution" xlink:title="Herbarium of Fungi of Nanjing Normal University" id="ABBRID0E1KBI" xlink:type="simple">HFNNU</abbrev> 11267).</p></tp:treatment-sec><tp:treatment-sec sec-type="notes" id="SECID0E6KBI"><title>Notes.</title><p>To our knowledge, among all 23 described species of <italic><tp:taxon-name><tp:taxon-name-part taxon-name-part-type="genus" reg="Lycogala">Lycogala</tp:taxon-name-part></tp:taxon-name></italic> (<xref ref-type="bibr" rid="B10">Lado 2005–2025</xref>), there is not a single species in which vesicles appear black and opaque under TL (<xref ref-type="bibr" rid="B16">Leontyev et al. 2023b</xref>). This makes <italic><tp:taxon-name><tp:taxon-name-part taxon-name-part-type="genus" reg="Lycogala">L.</tp:taxon-name-part><tp:taxon-name-part taxon-name-part-type="species" reg="nigrum">nigrum</tp:taxon-name-part></tp:taxon-name></italic> unique in this regard. From a phylogenetic perspective (Fig. <xref ref-type="fig" rid="F16">2</xref>), the two specimens representing <italic><tp:taxon-name><tp:taxon-name-part taxon-name-part-type="genus" reg="Lycogala">L.</tp:taxon-name-part><tp:taxon-name-part taxon-name-part-type="species" reg="nigrum">nigrum</tp:taxon-name-part></tp:taxon-name></italic> form a separate clade (UBS = 100, PP = 1) related to <italic><tp:taxon-name><tp:taxon-name-part taxon-name-part-type="genus" reg="Lycogala">L.</tp:taxon-name-part><tp:taxon-name-part taxon-name-part-type="species" reg="alisaulianovae">alisaulianovae</tp:taxon-name-part></tp:taxon-name></italic> and <italic><tp:taxon-name><tp:taxon-name-part taxon-name-part-type="genus" reg="Lycogala">L.</tp:taxon-name-part><tp:taxon-name-part taxon-name-part-type="species" reg="roseoporum">roseoporum</tp:taxon-name-part></tp:taxon-name></italic> (UBS = 76). These two species share dark solitary vesicles with <italic><tp:taxon-name><tp:taxon-name-part taxon-name-part-type="genus" reg="Lycogala">L.</tp:taxon-name-part><tp:taxon-name-part taxon-name-part-type="species" reg="nigrum">nigrum</tp:taxon-name-part></tp:taxon-name></italic>, but in both of them these structures are not opaque. The interspecific genetic distance between <italic><tp:taxon-name><tp:taxon-name-part taxon-name-part-type="genus" reg="Lycogala">L.</tp:taxon-name-part><tp:taxon-name-part taxon-name-part-type="species" reg="nigrum">nigrum</tp:taxon-name-part></tp:taxon-name></italic> and the other species in this clade, measured based on <italic>SSU</italic> sequences, is 0.36. The separation of <italic><tp:taxon-name><tp:taxon-name-part taxon-name-part-type="genus" reg="Lycogala">L.</tp:taxon-name-part><tp:taxon-name-part taxon-name-part-type="species" reg="nigrum">nigrum</tp:taxon-name-part></tp:taxon-name></italic> is supported in all partitions created by <abbrev xmlns:xlink="http://www.w3.org/1999/xlink" xlink:title="Assemble Species by Automatic Partitioning" id="ABBRID0EHOBI" xlink:type="simple">ASAP</abbrev> (Suppl. material <xref ref-type="supplementary-material" rid="S7">7</xref>).</p><fig id="F10" position="float" orientation="portrait"><object-id xmlns:xlink="http://www.w3.org/1999/xlink" content-type="doi" xlink:type="simple">10.3897/imafungus.16.147535.figure11</object-id><object-id xmlns:xlink="http://www.w3.org/1999/xlink" content-type="arpha" xlink:type="simple">45513371-886F-58CB-B18F-02EEBE7C1B1C</object-id><label>Figure 11.</label><caption><p>Morphological characteristics of <italic><tp:taxon-name><tp:taxon-name-part taxon-name-part-type="genus" reg="Lycogala">Lycogala</tp:taxon-name-part><tp:taxon-name-part taxon-name-part-type="species" reg="nigrum">nigrum</tp:taxon-name-part></tp:taxon-name></italic>: <bold>A</bold> sporocarp; <bold>B</bold> the outer surface of the peridium; <bold>C, D</bold> peridial vesicles; <bold>E</bold> the inner surface of the peridium (SEM); <bold>F</bold> the branch of the capillitium (SEM); <bold>G</bold> capillitium; <bold>H</bold> the detail of capillitium ornamentation (SEM); <bold>I</bold> spores; <bold>J</bold> spores (SEM). Scale bars: 1.5 mm (<bold>A</bold>); 1 mm (<bold>B</bold>); 100 μm (<bold>C, D</bold>); 5 μm (<bold>E, H, J</bold>); 10 μm (<bold>F, G, I</bold>).</p></caption><graphic xmlns:xlink="http://www.w3.org/1999/xlink" xlink:href="imafungus-16-e147535-g011.jpg" position="float" orientation="portrait" xlink:type="simple" id="oo_1340388.jpg"><uri content-type="original_file" xlink:type="simple">https://binary.pensoft.net/fig/1340388</uri></graphic></fig></tp:treatment-sec><tp:treatment-sec><!--Section generated to contain objects referenced in tp:taxon-treatment.--><fig id="F16" position="float" orientation="portrait"><object-id xmlns:xlink="http://www.w3.org/1999/xlink" content-type="doi" xlink:type="simple">10.3897/imafungus.16.147535.figure2</object-id><object-id xmlns:xlink="http://www.w3.org/1999/xlink" content-type="arpha" xlink:type="simple">B2F1A249-6484-5D9A-9445-E228441CDEEF</object-id><label>Figure 2.</label><caption><p>Maximum likelihood tree inferred from the concatenated sequences of <italic>SSU</italic> and <italic> COI</italic>, showing the phylogenetic relationship of <italic><tp:taxon-name><tp:taxon-name-part taxon-name-part-type="genus" reg="Lycogala">Lycogala</tp:taxon-name-part></tp:taxon-name></italic>. The members of <italic><tp:taxon-name><tp:taxon-name-part taxon-name-part-type="genus" reg="Reticularia">Reticularia</tp:taxon-name-part></tp:taxon-name></italic> were used to root the tree. Only Maximum likelihood ultrafast bootstrap support (UBS)/Bayesian posterior probabilities (PP) ≥ 70/0.7 are shown. The voucher numbers are indicated after the species names. The number of identical genotypes is in parentheses (if present). The ten new species described in this study are indicated in red and bold. The four new species to China are indicated in blue and bold. Other newly obtained sequences are in bold. The scale bar represents the number of substitutions per site.</p></caption><graphic xmlns:xlink="http://www.w3.org/1999/xlink" xlink:href="imafungus-16-e147535-g002.jpg" position="float" orientation="portrait" xlink:type="simple" id="oo_1340379.jpg"><uri content-type="original_file" xlink:type="simple">https://binary.pensoft.net/fig/1340379</uri></graphic></fig><supplementary-material xmlns:xlink="http://www.w3.org/1999/xlink" id="S7" position="float" orientation="portrait" xlink:type="simple"><object-id content-type="doi" xlink:type="simple">10.3897/imafungus.16.147535.suppl7</object-id><object-id content-type="arpha" xlink:type="simple">8CACA808-DCC7-5C31-AE58-C3AEACAA2BFE</object-id><label>Supplementary material 7</label><caption><p><abbrev xlink:title="Assemble Species by Automatic Partitioning" id="ABBRID0EVWAK" xlink:type="simple">ASAP</abbrev> species delimitation results</p></caption><statement content-type="dataType"><label>Data type</label><p>pdf</p></statement><media xlink:href="imafungus-16-e147535-s007.pdf" mimetype="application" mime-subtype="pdf" position="float" orientation="portrait" xlink:type="simple" id="oo_1340400.pdf"><uri content-type="original_file" xlink:type="simple">https://binary.pensoft.net/file/1340400</uri></media><permissions><license xlink:type="simple"><license-p>This dataset is made available under the Open Database License (http://opendatacommons.org/licenses/odbl/1.0/). The Open Database License (ODbL) is a license agreement intended to allow users to freely share, modify, and use this Dataset while maintaining this same freedom for others, provided that the original source and author(s) are credited.</license-p></license></permissions><attrib specific-use="authors">Wen-Long Song, Zi-Qiong Jiang, Min Li, Dmytro Leontyev, Yang Gao, Shuang-Lin Chen</attrib></supplementary-material></tp:treatment-sec><ref-list><ref id="B10"><mixed-citation xmlns:xlink="http://www.w3.org/1999/xlink" xlink:type="simple"><person-group><name name-style="western"><surname>Lado</surname><given-names>C</given-names></name></person-group> (<year>2005–2025</year>) An online nomenclatural information system of <italic><tp:taxon-name><tp:taxon-name-part taxon-name-part-type="infraphylum">Eumycetozoa</tp:taxon-name-part></tp:taxon-name></italic>. Real Jardín Botánico, CSIC, Madrid, Spain. <ext-link xlink:href="https://eumycetozoa.com" ext-link-type="uri" xlink:type="simple">https://eumycetozoa.com</ext-link> [Accessed February 24, 2025]</mixed-citation></ref><ref id="B16"><mixed-citation xmlns:xlink="http://www.w3.org/1999/xlink" xlink:type="simple"><person-group><name name-style="western"><surname>Leontyev</surname><given-names>D</given-names></name><name name-style="western"><surname>Ishchenko</surname><given-names>Y</given-names></name><name name-style="western"><surname>Schnittler</surname><given-names>M</given-names></name></person-group> (<year>2023b</year>) <article-title>Fifteen new species from the myxomycete genus <italic><tp:taxon-name><tp:taxon-name-part taxon-name-part-type="genus">Lycogala</tp:taxon-name-part></tp:taxon-name></italic>.</article-title><source>Mycologia</source><volume>115</volume>: <fpage>524</fpage>–<lpage>560</lpage>. <ext-link xlink:href="10.1080/00275514.2023.2199109" ext-link-type="doi" xlink:type="simple">https://doi.org/10.1080/00275514.2023.2199109</ext-link></mixed-citation></ref></ref-list></tp:taxon-treatment>
