# Supplementary material for: ﻿Comprehensive revision of Lycogala (Myxomycetes) in subtropical China: morphological and phylogenetic insights and ten new species
Source: IMA Fungus. 2025 May 28;16:e147535. doi: 10.3897/imafungus.16.147535 (PMC12147522; doi:10.3897/imafungus.16.147535)
Supplement: XML Treatment for Lycogala planovesiculiferum [file imafungus.16.147535-treatment17.xml]

<!DOCTYPE tp:taxon-treatment
  PUBLIC "-//TaxonX//DTD Taxonomic Treatment Publishing DTD v0 20100105//EN" "tax-treatment-NSO.dtd">
<tp:taxon-treatment xmlns:tp="http://www.plazi.org/taxpub"><tp:treatment-meta><kwd-group><label>Taxon classification</label><kwd>
                <named-content content-type="kingdom">Fungi</named-content>
              </kwd><kwd>
                <named-content content-type="order">Liceales</named-content>
              </kwd><kwd>
                <named-content content-type="family">Tubiferaceae</named-content>
              </kwd></kwd-group><mixed-citation publication-type="journal"><person-group><name><surname>Song</surname><given-names>Wen-Long</given-names></name><name><surname>Jiang</surname><given-names>Zi-Qiong</given-names></name><name><surname>Li</surname><given-names>Min</given-names></name><name><surname>Leontyev</surname><given-names>Dmytro</given-names></name><name><surname>Gao</surname><given-names>Yang</given-names></name><name><surname>Chen</surname><given-names>Shuang-Lin</given-names></name></person-group><article-title>﻿Comprehensive revision of <italic><tp:taxon-name><tp:taxon-name-part taxon-name-part-type="genus" reg="Lycogala">Lycogala</tp:taxon-name-part></tp:taxon-name></italic> (<tp:taxon-name><tp:taxon-name-part taxon-name-part-type="class" reg="Myxomycetes">Myxomycetes</tp:taxon-name-part></tp:taxon-name>) in subtropical China: morphological and phylogenetic insights and ten new species</article-title><source>IMA Fungus</source><day>28</day><month>05</month><year>2025</year><volume>16</volume><pub-id pub-id-type="doi">10.3897/imafungus.16.147535</pub-id></mixed-citation></tp:treatment-meta><tp:nomenclature><label>﻿</label><tp:taxon-name>
              <object-id xmlns:xlink="http://www.w3.org/1999/xlink" content-type="arpha" xlink:type="simple">7F6435AB-7287-526A-B560-C45424A3CCC6</object-id>
              <tp:taxon-name-part taxon-name-part-type="genus" reg="Lycogala">Lycogala</tp:taxon-name-part>
              <tp:taxon-name-part taxon-name-part-type="species" reg="planovesiculiferum">planovesiculiferum</tp:taxon-name-part>
              <object-id xmlns:xlink="http://www.w3.org/1999/xlink" content-type="mycobank" xlink:type="simple">MycoBank No: 857336</object-id>
            </tp:taxon-name><tp:taxon-authority>W. L. Song, Z. Q. Jiang &amp; Shuang L. Chen</tp:taxon-authority><tp:taxon-status xmlns:xlink="http://www.w3.org/1999/xlink" xlink:type="simple">sp. nov.</tp:taxon-status><xref ref-type="fig" rid="F11">Fig. 12</xref></tp:nomenclature><tp:treatment-sec sec-type="GenBank accession numbers" id="SECID0E4PBI"><title>GenBank accession numbers.</title><p><ext-link xmlns:xlink="http://www.w3.org/1999/xlink" xlink:href="PQ685819" ext-link-type="gen" xlink:type="simple">PQ685819</ext-link> (<italic>SSU</italic>) and <ext-link xmlns:xlink="http://www.w3.org/1999/xlink" xlink:href="PQ728314" ext-link-type="gen" xlink:type="simple">PQ728314</ext-link> (<italic> COI</italic>).</p></tp:treatment-sec><tp:treatment-sec sec-type="etymology" id="SECID0E1QBI"><title>Etymology.</title><p><italic>Planus
                
              </italic> (Latin) flat, and <italic>vesicula</italic> (Latin) vesicle, referring to the flattened vesicles on the outer surface of the peridium.</p></tp:treatment-sec><tp:treatment-sec sec-type="diagnosis" id="SECID0ENRBI"><title>Diagnosis.</title><p>Differs from <italic><tp:taxon-name><tp:taxon-name-part taxon-name-part-type="genus" reg="Lycogala">L.</tp:taxon-name-part><tp:taxon-name-part taxon-name-part-type="species" reg="alisaulianovae">alisaulianovae</tp:taxon-name-part></tp:taxon-name></italic> and <italic><tp:taxon-name><tp:taxon-name-part taxon-name-part-type="genus" reg="Lycogala">L.</tp:taxon-name-part><tp:taxon-name-part taxon-name-part-type="species" reg="roseosporum">roseosporum</tp:taxon-name-part></tp:taxon-name></italic> by light deep warm brown spore mass and small, flat peridial vesicles.</p></tp:treatment-sec><tp:treatment-sec sec-type="description" id="SECID0EJSBI"><title>Description.</title><p>Sporocarps scattered, spherical, short horizontally oval, or somewhat irregular, 1.7–2.9 mm in diameter. Peridium thin, membranous, muted olive-brown or lighter, evenly covered with flattened vesicles. Inner peridial surface smooth or covered with scattered small warts. Vesicles brown under RL, light ochre or lighter, circular, or shuttle-shaped under TL, or 2–3 connected, (51–)63–77(–104) μm in diameter, containing irregular oil droplets. Capillitium tubular, (4.8–)5.7–7.3(–13.8) μm in diameter, hyaline under TL, with wavy contour and weak bracelet-like thickenings, free ends more or less swollen. The surface of capillitium ornamented with rather chaotic reticulum of warts and pits, and occasional ring-like islets. Spore mass in old collections rich warm red or lighter, hyaline under TL, (5.9–)6.5–6.8(–7.1) μm in diameter, reticulate, with 4–5 meshes across diameter, unornamented area occupies 1/4 of the spore surface. Plasmodium unknown.</p></tp:treatment-sec><tp:treatment-sec sec-type="distribution" id="SECID0EOSBI"><title>Distribution.</title><p>Currently known only from China and Vietnam (<xref ref-type="bibr" rid="B15">Leontyev et al. 2023a</xref>).</p></tp:treatment-sec><tp:treatment-sec sec-type="habitat" id="SECID0EYSBI"><title>Habitat.</title><p>On rotten wood.</p></tp:treatment-sec><tp:treatment-sec sec-type="Holotype" id="SECID0E4SBI"><title>Holotype.</title><p>CHINA • Zhejiang Province: Tianmu Mountain National Nature Reserve, <named-content xmlns:xlink="http://www.w3.org/1999/xlink" content-type="dwc:verbatimCoordinates" xlink:type="simple"><named-content content-type="geo-json" specific-use="{&#34;type&#34;:&#34;Point&#34;,&#34;coordinates&#34;:[119.456200,30.323300]}" id="NCID0EGTBI" xlink:type="simple">30.3233°N, 119.4562°E</named-content></named-content>, on rotten wood, 17 Jun 2024, collected by Wen-Long Song and Ya-Jing Chen (<abbrev xmlns:xlink="http://www.w3.org/1999/xlink" content-type="institution" xlink:title="Herbarium of Fungi of Nanjing Normal University" id="ABBRID0ELTBI" xlink:type="simple">HFNNU</abbrev> 10819).</p></tp:treatment-sec><tp:treatment-sec sec-type="material" id="SECID0EQTBI"><title>Additional specimens examined.</title><p>CHINA • Zhejiang Province: Tianmu Mountain National Nature Reserve, <named-content xmlns:xlink="http://www.w3.org/1999/xlink" content-type="dwc:verbatimCoordinates" xlink:type="simple"><named-content content-type="geo-json" specific-use="{&#34;type&#34;:&#34;Point&#34;,&#34;coordinates&#34;:[119.446600,30.349600]}" id="NCID0EZTBI" xlink:type="simple">30.3496°N, 119.4466°E</named-content></named-content>, on rotten wood, 18 Jun 2024, collected by Wen-Long Song and Ya-Jing Chen (<abbrev xmlns:xlink="http://www.w3.org/1999/xlink" content-type="institution" xlink:title="Herbarium of Fungi of Nanjing Normal University" id="ABBRID0E5TBI" xlink:type="simple">HFNNU</abbrev> 10820); • Tianmu Mountain National Nature Reserve, <named-content xmlns:xlink="http://www.w3.org/1999/xlink" content-type="dwc:verbatimCoordinates" xlink:type="simple"><named-content content-type="geo-json" specific-use="{&#34;type&#34;:&#34;Point&#34;,&#34;coordinates&#34;:[119.441100,30.346900]}" id="NCID0EGUBI" xlink:type="simple">30.3469°N, 119.4411°E</named-content></named-content>, on rotten wood, 18 Jun 2024, collected by Wen-Long Song and Ya-Jing Chen (<abbrev xmlns:xlink="http://www.w3.org/1999/xlink" content-type="institution" xlink:title="Herbarium of Fungi of Nanjing Normal University" id="ABBRID0ELUBI" xlink:type="simple">HFNNU</abbrev> 10821). • Anhui Province: Huang Mountain National Forest Park, <named-content xmlns:xlink="http://www.w3.org/1999/xlink" content-type="dwc:verbatimCoordinates" xlink:type="simple"><named-content content-type="geo-json" specific-use="{&#34;type&#34;:&#34;Point&#34;,&#34;coordinates&#34;:[118.193000,30.157300]}" id="NCID0ETUBI" xlink:type="simple">30.1573°N, 118.1930°E</named-content></named-content>, on rotten wood, 5 Jul 2008, collected by Shuang-Lin Chen (<abbrev xmlns:xlink="http://www.w3.org/1999/xlink" content-type="institution" xlink:title="Herbarium of Fungi of Nanjing Normal University" id="ABBRID0EYUBI" xlink:type="simple">HFNNU</abbrev> 11346).</p></tp:treatment-sec><tp:treatment-sec sec-type="notes" id="SECID0E4UBI"><title>Notes.</title><p>Small sporocarps covered by solitary drop-like vesicles, as well as capillitium decorated with small pits and warts, make <italic><tp:taxon-name><tp:taxon-name-part taxon-name-part-type="genus" reg="Lycogala">L.</tp:taxon-name-part><tp:taxon-name-part taxon-name-part-type="species" reg="planovesiculiferum">planovesiculiferum</tp:taxon-name-part></tp:taxon-name></italic> similar to <italic><tp:taxon-name><tp:taxon-name-part taxon-name-part-type="genus" reg="Lycogala">L.</tp:taxon-name-part><tp:taxon-name-part taxon-name-part-type="species" reg="alisaulianovae">alisaulianovae</tp:taxon-name-part></tp:taxon-name></italic> and <italic><tp:taxon-name><tp:taxon-name-part taxon-name-part-type="genus" reg="Lycogala">L.</tp:taxon-name-part><tp:taxon-name-part taxon-name-part-type="species" reg="roseosporum">roseosporum</tp:taxon-name-part></tp:taxon-name></italic>. However, these two species have different pigmentation of spore mass, bluish-gray and bright pink, respectively. Vesicles in <italic><tp:taxon-name><tp:taxon-name-part taxon-name-part-type="genus" reg="Lycogala">L.</tp:taxon-name-part><tp:taxon-name-part taxon-name-part-type="species" reg="planovesiculiferum">planovesiculiferum</tp:taxon-name-part></tp:taxon-name></italic> are smaller than in both related species (50–105 µm vs. 100–300 µm in <italic><tp:taxon-name><tp:taxon-name-part taxon-name-part-type="genus" reg="Lycogala">L.</tp:taxon-name-part><tp:taxon-name-part taxon-name-part-type="species" reg="alisaulianovae">alisaulianovae</tp:taxon-name-part></tp:taxon-name></italic> and <italic><tp:taxon-name><tp:taxon-name-part taxon-name-part-type="genus" reg="Lycogala">L.</tp:taxon-name-part><tp:taxon-name-part taxon-name-part-type="species" reg="roseosporum">roseosporum</tp:taxon-name-part></tp:taxon-name></italic>). From a phylogenetic perspective (Fig. <xref ref-type="fig" rid="F16">2</xref>), the specimens representing <italic><tp:taxon-name><tp:taxon-name-part taxon-name-part-type="genus" reg="Lycogala">L.</tp:taxon-name-part><tp:taxon-name-part taxon-name-part-type="species" reg="planovesiculiferum">planovesiculiferum</tp:taxon-name-part></tp:taxon-name></italic> form a sister group with <italic><tp:taxon-name><tp:taxon-name-part taxon-name-part-type="genus" reg="Lycogala">L.</tp:taxon-name-part><tp:taxon-name-part taxon-name-part-type="species" reg="oncoides">oncoides</tp:taxon-name-part></tp:taxon-name></italic> but with low statistical support. These two species do not seem closely related, since <italic><tp:taxon-name><tp:taxon-name-part taxon-name-part-type="genus" reg="Lycogala">L.</tp:taxon-name-part><tp:taxon-name-part taxon-name-part-type="species" reg="oncoides">oncoides</tp:taxon-name-part></tp:taxon-name></italic> has aggregated oil-containing peridial vesicles. The separation of <italic><tp:taxon-name><tp:taxon-name-part taxon-name-part-type="genus" reg="Lycogala">L.</tp:taxon-name-part><tp:taxon-name-part taxon-name-part-type="species" reg="planovesiculiferum">planovesiculiferum</tp:taxon-name-part></tp:taxon-name></italic> is supported in all partitions created by <abbrev xmlns:xlink="http://www.w3.org/1999/xlink" xlink:title="Assemble Species by Automatic Partitioning" id="ABBRID0EVYBI" xlink:type="simple">ASAP</abbrev> (Suppl. material <xref ref-type="supplementary-material" rid="S7">7</xref>).</p><fig id="F11" position="float" orientation="portrait"><object-id xmlns:xlink="http://www.w3.org/1999/xlink" content-type="doi" xlink:type="simple">10.3897/imafungus.16.147535.figure12</object-id><object-id xmlns:xlink="http://www.w3.org/1999/xlink" content-type="arpha" xlink:type="simple">74C7BBD3-81FA-5D02-A31C-E6DFBAFC8CD8</object-id><label>Figure 12.</label><caption><p>Morphological characteristics of <italic><tp:taxon-name><tp:taxon-name-part taxon-name-part-type="genus" reg="Lycogala">Lycogala</tp:taxon-name-part><tp:taxon-name-part taxon-name-part-type="species" reg="planovesiculiferum">planovesiculiferum</tp:taxon-name-part></tp:taxon-name></italic>: <bold>A</bold> sporocarps; <bold>B</bold> spore mass; <bold>C</bold> the outer surface of the peridium; <bold>D, E</bold> peridial vesicles; <bold>F</bold> the inner surface of the peridium (SEM); <bold>G</bold> the bulbous free ends of the capillitium (SEM); <bold>H</bold> the bulbous free ends of the capillitium; <bold>I</bold> capillitium; <bold>J</bold> the detail of capillitium ornamentation (SEM); <bold>K</bold> spores; <bold>L</bold> spores (SEM). Scale bars: 1 mm (<bold>A–C</bold>); 100 μm (<bold>D</bold>); 20 μm (<bold>E</bold>); 10 μm (<bold>F–L</bold>).</p></caption><graphic xmlns:xlink="http://www.w3.org/1999/xlink" xlink:href="imafungus-16-e147535-g012.jpg" position="float" orientation="portrait" xlink:type="simple" id="oo_1340389.jpg"><uri content-type="original_file" xlink:type="simple">https://binary.pensoft.net/fig/1340389</uri></graphic></fig></tp:treatment-sec><tp:treatment-sec><!--Section generated to contain objects referenced in tp:taxon-treatment.--><fig id="F16" position="float" orientation="portrait"><object-id xmlns:xlink="http://www.w3.org/1999/xlink" content-type="doi" xlink:type="simple">10.3897/imafungus.16.147535.figure2</object-id><object-id xmlns:xlink="http://www.w3.org/1999/xlink" content-type="arpha" xlink:type="simple">B2F1A249-6484-5D9A-9445-E228441CDEEF</object-id><label>Figure 2.</label><caption><p>Maximum likelihood tree inferred from the concatenated sequences of <italic>SSU</italic> and <italic> COI</italic>, showing the phylogenetic relationship of <italic><tp:taxon-name><tp:taxon-name-part taxon-name-part-type="genus" reg="Lycogala">Lycogala</tp:taxon-name-part></tp:taxon-name></italic>. The members of <italic><tp:taxon-name><tp:taxon-name-part taxon-name-part-type="genus" reg="Reticularia">Reticularia</tp:taxon-name-part></tp:taxon-name></italic> were used to root the tree. Only Maximum likelihood ultrafast bootstrap support (UBS)/Bayesian posterior probabilities (PP) ≥ 70/0.7 are shown. The voucher numbers are indicated after the species names. The number of identical genotypes is in parentheses (if present). The ten new species described in this study are indicated in red and bold. The four new species to China are indicated in blue and bold. Other newly obtained sequences are in bold. The scale bar represents the number of substitutions per site.</p></caption><graphic xmlns:xlink="http://www.w3.org/1999/xlink" xlink:href="imafungus-16-e147535-g002.jpg" position="float" orientation="portrait" xlink:type="simple" id="oo_1340379.jpg"><uri content-type="original_file" xlink:type="simple">https://binary.pensoft.net/fig/1340379</uri></graphic></fig><supplementary-material xmlns:xlink="http://www.w3.org/1999/xlink" id="S7" position="float" orientation="portrait" xlink:type="simple"><object-id content-type="doi" xlink:type="simple">10.3897/imafungus.16.147535.suppl7</object-id><object-id content-type="arpha" xlink:type="simple">8CACA808-DCC7-5C31-AE58-C3AEACAA2BFE</object-id><label>Supplementary material 7</label><caption><p><abbrev xlink:title="Assemble Species by Automatic Partitioning" id="ABBRID0EVWAK" xlink:type="simple">ASAP</abbrev> species delimitation results</p></caption><statement content-type="dataType"><label>Data type</label><p>pdf</p></statement><media xlink:href="imafungus-16-e147535-s007.pdf" mimetype="application" mime-subtype="pdf" position="float" orientation="portrait" xlink:type="simple" id="oo_1340400.pdf"><uri content-type="original_file" xlink:type="simple">https://binary.pensoft.net/file/1340400</uri></media><permissions><license xlink:type="simple"><license-p>This dataset is made available under the Open Database License (http://opendatacommons.org/licenses/odbl/1.0/). The Open Database License (ODbL) is a license agreement intended to allow users to freely share, modify, and use this Dataset while maintaining this same freedom for others, provided that the original source and author(s) are credited.</license-p></license></permissions><attrib specific-use="authors">Wen-Long Song, Zi-Qiong Jiang, Min Li, Dmytro Leontyev, Yang Gao, Shuang-Lin Chen</attrib></supplementary-material></tp:treatment-sec><ref-list><ref id="B15"><mixed-citation xmlns:xlink="http://www.w3.org/1999/xlink" xlink:type="simple"><person-group><name name-style="western"><surname>Leontyev</surname><given-names>D</given-names></name><name name-style="western"><surname>Buttgereit</surname><given-names>M</given-names></name><etal/></person-group> (<year>2023a</year>) <article-title>Two independent genetic markers support separation of the myxomycete <italic><tp:taxon-name><tp:taxon-name-part taxon-name-part-type="genus">Lycogala</tp:taxon-name-part><tp:taxon-name-part taxon-name-part-type="species">epidendrum</tp:taxon-name-part></tp:taxon-name></italic> into numerous biological species.</article-title><source>Mycologia</source><volume>115</volume>: <fpage>32</fpage>–<lpage>43</lpage>. <ext-link xlink:href="10.1080/00275514.2022.2133526" ext-link-type="doi" xlink:type="simple">https://doi.org/10.1080/00275514.2022.2133526</ext-link></mixed-citation></ref></ref-list></tp:taxon-treatment>
