# Supplementary material for: ﻿Comprehensive revision of Lycogala (Myxomycetes) in subtropical China: morphological and phylogenetic insights and ten new species
Source: IMA Fungus. 2025 May 28;16:e147535. doi: 10.3897/imafungus.16.147535 (PMC12147522; doi:10.3897/imafungus.16.147535)
Supplement: XML Treatment for Lycogala projectum [file imafungus.16.147535-treatment18.xml]

<!DOCTYPE tp:taxon-treatment
  PUBLIC "-//TaxonX//DTD Taxonomic Treatment Publishing DTD v0 20100105//EN" "tax-treatment-NSO.dtd">
<tp:taxon-treatment xmlns:tp="http://www.plazi.org/taxpub"><tp:treatment-meta><kwd-group><label>Taxon classification</label><kwd>
                <named-content content-type="kingdom">Fungi</named-content>
              </kwd><kwd>
                <named-content content-type="order">Liceales</named-content>
              </kwd><kwd>
                <named-content content-type="family">Tubiferaceae</named-content>
              </kwd></kwd-group><mixed-citation publication-type="journal"><person-group><name><surname>Song</surname><given-names>Wen-Long</given-names></name><name><surname>Jiang</surname><given-names>Zi-Qiong</given-names></name><name><surname>Li</surname><given-names>Min</given-names></name><name><surname>Leontyev</surname><given-names>Dmytro</given-names></name><name><surname>Gao</surname><given-names>Yang</given-names></name><name><surname>Chen</surname><given-names>Shuang-Lin</given-names></name></person-group><article-title>﻿Comprehensive revision of <italic><tp:taxon-name><tp:taxon-name-part taxon-name-part-type="genus" reg="Lycogala">Lycogala</tp:taxon-name-part></tp:taxon-name></italic> (<tp:taxon-name><tp:taxon-name-part taxon-name-part-type="class" reg="Myxomycetes">Myxomycetes</tp:taxon-name-part></tp:taxon-name>) in subtropical China: morphological and phylogenetic insights and ten new species</article-title><source>IMA Fungus</source><day>28</day><month>05</month><year>2025</year><volume>16</volume><pub-id pub-id-type="doi">10.3897/imafungus.16.147535</pub-id></mixed-citation></tp:treatment-meta><tp:nomenclature><label>﻿</label><tp:taxon-name>
              <object-id xmlns:xlink="http://www.w3.org/1999/xlink" content-type="arpha" xlink:type="simple">D33F7257-BCED-58E8-B769-7597E33FD8D8</object-id>
              <tp:taxon-name-part taxon-name-part-type="genus" reg="Lycogala">Lycogala</tp:taxon-name-part>
              <tp:taxon-name-part taxon-name-part-type="species" reg="projectum">projectum</tp:taxon-name-part>
              <object-id xmlns:xlink="http://www.w3.org/1999/xlink" content-type="mycobank" xlink:type="simple">MycoBank No: 857343</object-id>
            </tp:taxon-name><tp:taxon-authority>W. L. Song, Yang Gao &amp; Shuang L. Chen</tp:taxon-authority><tp:taxon-status xmlns:xlink="http://www.w3.org/1999/xlink" xlink:type="simple">sp. nov.</tp:taxon-status><xref ref-type="fig" rid="F12">Fig. 13</xref></tp:nomenclature><tp:treatment-sec sec-type="GenBank accession numbers" id="SECID0EL1BI"><title>GenBank accession numbers.</title><p><ext-link xmlns:xlink="http://www.w3.org/1999/xlink" xlink:href="PQ685914" ext-link-type="gen" xlink:type="simple">PQ685914</ext-link> (<italic>SSU</italic>) and <ext-link xmlns:xlink="http://www.w3.org/1999/xlink" xlink:href="PQ728376" ext-link-type="gen" xlink:type="simple">PQ728376</ext-link> (<italic> COI</italic>).</p></tp:treatment-sec><tp:treatment-sec sec-type="etymology" id="SECID0EI2BI"><title>Etymology.</title><p><italic>Projectum</italic> (Latin) projected, jutting out, referring to the vesicles protrude outward from outer surface of the peridium, and forming distinct large spines.</p></tp:treatment-sec><tp:treatment-sec sec-type="diagnosis" id="SECID0EZ2BI"><title>Diagnosis.</title><p>Differs <italic><tp:taxon-name><tp:taxon-name-part taxon-name-part-type="genus" reg="Lycogala">L.</tp:taxon-name-part><tp:taxon-name-part taxon-name-part-type="species" reg="maculatum">maculatum</tp:taxon-name-part></tp:taxon-name></italic> by smaller peridial vesicles, thinner capillitium, and smaller spores.</p></tp:treatment-sec><tp:treatment-sec sec-type="description" id="SECID0EK3BI"><title>Description.</title><p>Sporocarps scattered, spherical, short horizontally oval, or somewhat irregular, 2.3–5.3 mm in diameter. Peridium thick, relatively hard, dried rose or darker, covered by vesicles, which are denser in the upper part. The inner surface of the peridium ornamented with warts, spins, and innumerous parallel lines. Vesicles protrude outward from the surface of the peridium, forming distinct large spines, black under RL, deep warm brown or lighter under TL, solitary, free or occasionally connecting to each other, irregular rounded, (49–)66–117(–140) μm in diameter. Crystals and oil droplets absent. Capillitium tubular, near hyaline under TL, (2.6–)3.0–4.3(–5.4) μm in diameter, with prominent, regularly situated, smooth or warty bracelet-like thickening, less obvious near connection between the capillitium and the peridium or at the free end. Free ends of tubules bulbous, reaching 7.4 μm in diameter. Spore mass in old collections yellow with ochraceous undertones or darker, hyaline under TL, (5.0–)5.8–6.4(–6.7) μm in diameter, reticulate, with 4–6 meshes across diameter, unornamented area occupies 1/4–1/2 of the spore surface. Plasmodium unknown.</p></tp:treatment-sec><tp:treatment-sec sec-type="distribution" id="SECID0EP3BI"><title>Distribution.</title><p>Currently known only from China.</p></tp:treatment-sec><tp:treatment-sec sec-type="habitat" id="SECID0EU3BI"><title>Habitat.</title><p>On rotten wood.</p></tp:treatment-sec><tp:treatment-sec sec-type="Holotype" id="SECID0EZ3BI"><title>Holotype.</title><p>CHINA • Anhui Province: Tiantangzhai National Forest Park, on rotten wood, <named-content xmlns:xlink="http://www.w3.org/1999/xlink" content-type="dwc:verbatimCoordinates" xlink:type="simple"><named-content content-type="geo-json" specific-use="{&#34;type&#34;:&#34;Point&#34;,&#34;coordinates&#34;:[115.780300,31.158400]}" id="NCID0EC4BI" xlink:type="simple">31.1584°N, 115.7803°E</named-content></named-content>, 26 Jul 2016, collected by Gao-Wei Wang and Yang Gao (<abbrev xmlns:xlink="http://www.w3.org/1999/xlink" content-type="institution" xlink:title="Herbarium of Fungi of Nanjing Normal University" id="ABBRID0EH4BI" xlink:type="simple">HFNNU</abbrev> 11248).</p></tp:treatment-sec><tp:treatment-sec sec-type="material" id="SECID0EM4BI"><title>Additional specimens examined.</title><p>CHINA • Jiangxi Province: Jinggang Mountain National Nature Reserve, <named-content xmlns:xlink="http://www.w3.org/1999/xlink" content-type="dwc:verbatimCoordinates" xlink:type="simple"><named-content content-type="geo-json" specific-use="{&#34;type&#34;:&#34;Point&#34;,&#34;coordinates&#34;:[114.061600,26.672700]}" id="NCID0EV4BI" xlink:type="simple">26.6727°N, 114.0616°E</named-content></named-content>, on rotten wood, 8 Jul 2020, collected by Yang Gao (<abbrev xmlns:xlink="http://www.w3.org/1999/xlink" content-type="institution" xlink:title="Herbarium of Fungi of Nanjing Normal University" id="ABBRID0E14BI" xlink:type="simple">HFNNU</abbrev> 11247). • Anhui Province: Tiantangzhai National Forest Park, <named-content xmlns:xlink="http://www.w3.org/1999/xlink" content-type="dwc:verbatimCoordinates" xlink:type="simple"><named-content content-type="geo-json" specific-use="{&#34;type&#34;:&#34;Point&#34;,&#34;coordinates&#34;:[115.783800,31.153200]}" id="NCID0EC5BI" xlink:type="simple">31.1532°N, 115.7838°E</named-content></named-content>, on rotten wood, 26 Jul 2016, collected by Gao-Wei Wang and Yang Gao (<abbrev xmlns:xlink="http://www.w3.org/1999/xlink" content-type="institution" xlink:title="Herbarium of Fungi of Nanjing Normal University" id="ABBRID0EH5BI" xlink:type="simple">HFNNU</abbrev> 11249).</p></tp:treatment-sec><tp:treatment-sec sec-type="notes" id="SECID0EM5BI"><title>Notes.</title><p>This species is similar to and closely related to <italic><tp:taxon-name><tp:taxon-name-part taxon-name-part-type="genus" reg="Lycogala">L.</tp:taxon-name-part><tp:taxon-name-part taxon-name-part-type="species" reg="maculatum">maculatum</tp:taxon-name-part></tp:taxon-name></italic> (<xref ref-type="bibr" rid="B16">Leontyev et al. 2023b</xref>). Both taxa share solitary dark-brown vesicles and prominent bracelet-like thickening on the capillitium tubules. However, the peridial vesicles in <italic><tp:taxon-name><tp:taxon-name-part taxon-name-part-type="genus" reg="Lycogala">L.</tp:taxon-name-part><tp:taxon-name-part taxon-name-part-type="species" reg="projectum">projectum</tp:taxon-name-part></tp:taxon-name></italic> are somewhat smaller (50–140 μm vs. 100–230 μm), capillitium is thinner (2–5 μm vs. 5–20 μm), spores are smaller ((5.0–)5.8–6.4(–6.7) μm vs. (6–)6.5–8.5(–9.5) μm). In addition, the ornamentation of the inner surface of the peridium in <italic><tp:taxon-name><tp:taxon-name-part taxon-name-part-type="genus" reg="Lycogala">L.</tp:taxon-name-part><tp:taxon-name-part taxon-name-part-type="species" reg="projectum">projectum</tp:taxon-name-part></tp:taxon-name></italic> seems to be unique: it is densely covered by warts, spines, and parallel lines. From a phylogenetic perspective (Fig. <xref ref-type="fig" rid="F16">2</xref>), <italic><tp:taxon-name><tp:taxon-name-part taxon-name-part-type="genus" reg="Lycogala">L.</tp:taxon-name-part><tp:taxon-name-part taxon-name-part-type="species" reg="projectum">projectum</tp:taxon-name-part></tp:taxon-name></italic> and <italic><tp:taxon-name><tp:taxon-name-part taxon-name-part-type="genus" reg="Lycogala">L.</tp:taxon-name-part><tp:taxon-name-part taxon-name-part-type="species" reg="maculatum">maculatum</tp:taxon-name-part></tp:taxon-name></italic> form a monophyletic clade with strong statistical support (UBS = 100, PP = 1). The interspecific genetic distance between these two species, measured for <italic>SSU</italic> sequences, is 0.15. The separation of <italic><tp:taxon-name><tp:taxon-name-part taxon-name-part-type="genus" reg="Lycogala">L.</tp:taxon-name-part><tp:taxon-name-part taxon-name-part-type="species" reg="projectum">projectum</tp:taxon-name-part></tp:taxon-name></italic> is supported in 8 of 10 partitions created by <abbrev xmlns:xlink="http://www.w3.org/1999/xlink" xlink:title="Assemble Species by Automatic Partitioning" id="ABBRID0E5ACI" xlink:type="simple">ASAP</abbrev> (Suppl. material <xref ref-type="supplementary-material" rid="S7">7</xref>).</p><fig id="F12" position="float" orientation="portrait"><object-id xmlns:xlink="http://www.w3.org/1999/xlink" content-type="doi" xlink:type="simple">10.3897/imafungus.16.147535.figure13</object-id><object-id xmlns:xlink="http://www.w3.org/1999/xlink" content-type="arpha" xlink:type="simple">E17CADB5-020C-59F7-96D5-2254D3DD4B2F</object-id><label>Figure 13.</label><caption><p>Morphological characteristics of <italic><tp:taxon-name><tp:taxon-name-part taxon-name-part-type="genus" reg="Lycogala">Lycogala</tp:taxon-name-part><tp:taxon-name-part taxon-name-part-type="species" reg="projectum">projectum</tp:taxon-name-part></tp:taxon-name></italic>: <bold>A–C</bold> sporocarp; <bold>D</bold> the edge of sporocarp highlights the large spines formed by the peridial vesicles; <bold>E</bold> the outer surface of the peridium; <bold>F</bold> peridial vesicles; <bold>G, H</bold> the inner surface of the peridium (SEM); <bold>I, J</bold> the detail of capillitium ornamentation (SEM); <bold>K</bold> capillitium; <bold>L</bold> the bulbous free ends of the capillitium; <bold>M</bold> the branch of the capillitium (SEM); <bold>N–P</bold> spores; <bold>Q</bold> spores (SEM). Scale bars: 1 mm (<bold>A–E</bold>); 100 μm (<bold>F</bold>); 10 μm (<bold>G, H, K–P</bold>); 5 μm (<bold>I, J, Q</bold>).</p></caption><graphic xmlns:xlink="http://www.w3.org/1999/xlink" xlink:href="imafungus-16-e147535-g013.jpg" position="float" orientation="portrait" xlink:type="simple" id="oo_1340390.jpg"><uri content-type="original_file" xlink:type="simple">https://binary.pensoft.net/fig/1340390</uri></graphic></fig></tp:treatment-sec><tp:treatment-sec><!--Section generated to contain objects referenced in tp:taxon-treatment.--><fig id="F16" position="float" orientation="portrait"><object-id xmlns:xlink="http://www.w3.org/1999/xlink" content-type="doi" xlink:type="simple">10.3897/imafungus.16.147535.figure2</object-id><object-id xmlns:xlink="http://www.w3.org/1999/xlink" content-type="arpha" xlink:type="simple">B2F1A249-6484-5D9A-9445-E228441CDEEF</object-id><label>Figure 2.</label><caption><p>Maximum likelihood tree inferred from the concatenated sequences of <italic>SSU</italic> and <italic> COI</italic>, showing the phylogenetic relationship of <italic><tp:taxon-name><tp:taxon-name-part taxon-name-part-type="genus" reg="Lycogala">Lycogala</tp:taxon-name-part></tp:taxon-name></italic>. The members of <italic><tp:taxon-name><tp:taxon-name-part taxon-name-part-type="genus" reg="Reticularia">Reticularia</tp:taxon-name-part></tp:taxon-name></italic> were used to root the tree. Only Maximum likelihood ultrafast bootstrap support (UBS)/Bayesian posterior probabilities (PP) ≥ 70/0.7 are shown. The voucher numbers are indicated after the species names. The number of identical genotypes is in parentheses (if present). The ten new species described in this study are indicated in red and bold. The four new species to China are indicated in blue and bold. Other newly obtained sequences are in bold. The scale bar represents the number of substitutions per site.</p></caption><graphic xmlns:xlink="http://www.w3.org/1999/xlink" xlink:href="imafungus-16-e147535-g002.jpg" position="float" orientation="portrait" xlink:type="simple" id="oo_1340379.jpg"><uri content-type="original_file" xlink:type="simple">https://binary.pensoft.net/fig/1340379</uri></graphic></fig><supplementary-material xmlns:xlink="http://www.w3.org/1999/xlink" id="S7" position="float" orientation="portrait" xlink:type="simple"><object-id content-type="doi" xlink:type="simple">10.3897/imafungus.16.147535.suppl7</object-id><object-id content-type="arpha" xlink:type="simple">8CACA808-DCC7-5C31-AE58-C3AEACAA2BFE</object-id><label>Supplementary material 7</label><caption><p><abbrev xlink:title="Assemble Species by Automatic Partitioning" id="ABBRID0EVWAK" xlink:type="simple">ASAP</abbrev> species delimitation results</p></caption><statement content-type="dataType"><label>Data type</label><p>pdf</p></statement><media xlink:href="imafungus-16-e147535-s007.pdf" mimetype="application" mime-subtype="pdf" position="float" orientation="portrait" xlink:type="simple" id="oo_1340400.pdf"><uri content-type="original_file" xlink:type="simple">https://binary.pensoft.net/file/1340400</uri></media><permissions><license xlink:type="simple"><license-p>This dataset is made available under the Open Database License (http://opendatacommons.org/licenses/odbl/1.0/). The Open Database License (ODbL) is a license agreement intended to allow users to freely share, modify, and use this Dataset while maintaining this same freedom for others, provided that the original source and author(s) are credited.</license-p></license></permissions><attrib specific-use="authors">Wen-Long Song, Zi-Qiong Jiang, Min Li, Dmytro Leontyev, Yang Gao, Shuang-Lin Chen</attrib></supplementary-material></tp:treatment-sec><ref-list><ref id="B16"><mixed-citation xmlns:xlink="http://www.w3.org/1999/xlink" xlink:type="simple"><person-group><name name-style="western"><surname>Leontyev</surname><given-names>D</given-names></name><name name-style="western"><surname>Ishchenko</surname><given-names>Y</given-names></name><name name-style="western"><surname>Schnittler</surname><given-names>M</given-names></name></person-group> (<year>2023b</year>) <article-title>Fifteen new species from the myxomycete genus <italic><tp:taxon-name><tp:taxon-name-part taxon-name-part-type="genus">Lycogala</tp:taxon-name-part></tp:taxon-name></italic>.</article-title><source>Mycologia</source><volume>115</volume>: <fpage>524</fpage>–<lpage>560</lpage>. <ext-link xlink:href="10.1080/00275514.2023.2199109" ext-link-type="doi" xlink:type="simple">https://doi.org/10.1080/00275514.2023.2199109</ext-link></mixed-citation></ref></ref-list></tp:taxon-treatment>
