# Supplementary material for: ﻿Comprehensive revision of Lycogala (Myxomycetes) in subtropical China: morphological and phylogenetic insights and ten new species
Source: IMA Fungus. 2025 May 28;16:e147535. doi: 10.3897/imafungus.16.147535 (PMC12147522; doi:10.3897/imafungus.16.147535)
Supplement: XML Treatment for Lycogala skovorodaense [file imafungus.16.147535-treatment19.xml]

<!DOCTYPE tp:taxon-treatment
  PUBLIC "-//TaxonX//DTD Taxonomic Treatment Publishing DTD v0 20100105//EN" "tax-treatment-NSO.dtd">
<tp:taxon-treatment xmlns:tp="http://www.plazi.org/taxpub"><tp:treatment-meta><kwd-group><label>Taxon classification</label><kwd>
                <named-content content-type="kingdom">Fungi</named-content>
              </kwd><kwd>
                <named-content content-type="order">Liceales</named-content>
              </kwd><kwd>
                <named-content content-type="family">Tubiferaceae</named-content>
              </kwd></kwd-group><mixed-citation publication-type="journal"><person-group><name><surname>Song</surname><given-names>Wen-Long</given-names></name><name><surname>Jiang</surname><given-names>Zi-Qiong</given-names></name><name><surname>Li</surname><given-names>Min</given-names></name><name><surname>Leontyev</surname><given-names>Dmytro</given-names></name><name><surname>Gao</surname><given-names>Yang</given-names></name><name><surname>Chen</surname><given-names>Shuang-Lin</given-names></name></person-group><article-title>﻿Comprehensive revision of <italic><tp:taxon-name><tp:taxon-name-part taxon-name-part-type="genus" reg="Lycogala">Lycogala</tp:taxon-name-part></tp:taxon-name></italic> (<tp:taxon-name><tp:taxon-name-part taxon-name-part-type="class" reg="Myxomycetes">Myxomycetes</tp:taxon-name-part></tp:taxon-name>) in subtropical China: morphological and phylogenetic insights and ten new species</article-title><source>IMA Fungus</source><day>28</day><month>05</month><year>2025</year><volume>16</volume><pub-id pub-id-type="doi">10.3897/imafungus.16.147535</pub-id></mixed-citation></tp:treatment-meta><tp:nomenclature><label>﻿</label><tp:taxon-name>
              <object-id xmlns:xlink="http://www.w3.org/1999/xlink" content-type="arpha" xlink:type="simple">2E33B453-59B2-5733-818E-0DDE538E0DC5</object-id>
              <tp:taxon-name-part taxon-name-part-type="genus" reg="Lycogala">Lycogala</tp:taxon-name-part>
              <tp:taxon-name-part taxon-name-part-type="species" reg="skovorodaense">skovorodaense</tp:taxon-name-part>
              <object-id xmlns:xlink="http://www.w3.org/1999/xlink" content-type="mycobank" xlink:type="simple">MycoBank No: 848154</object-id>
            </tp:taxon-name><tp:taxon-authority>Leontyev, Schnittler &amp; Ishchenko, in Leontyev, Ishchenko &amp; Schnittler, Mycologia 115(4):542 (2023)</tp:taxon-authority><xref ref-type="fig" rid="F13">Fig. 14</xref></tp:nomenclature><tp:treatment-sec sec-type="Specimen examined" id="SECID0ETCCI"><title>Specimen examined.</title><p>CHINA • Zhejiang Province: Tianmu Mountain National Reserve, <named-content xmlns:xlink="http://www.w3.org/1999/xlink" content-type="dwc:verbatimCoordinates" xlink:type="simple"><named-content content-type="geo-json" specific-use="{&#34;type&#34;:&#34;Point&#34;,&#34;coordinates&#34;:[119.454300,30.329900]}" id="NCID0E3CCI" xlink:type="simple">30.3299°N, 119.4543°E</named-content></named-content>, on rotten wood, 18 Jun 2024, collected by Wen-Long Song and Ya-Jing Chen (<abbrev xmlns:xlink="http://www.w3.org/1999/xlink" content-type="institution" xlink:title="Herbarium of Fungi of Nanjing Normal University" id="ABBRID0EBDCI" xlink:type="simple">HFNNU</abbrev> 9993). • Jiangsu Province: Zijin Mountain National Forest Park, <named-content xmlns:xlink="http://www.w3.org/1999/xlink" content-type="dwc:verbatimCoordinates" xlink:type="simple"><named-content content-type="geo-json" specific-use="{&#34;type&#34;:&#34;Point&#34;,&#34;coordinates&#34;:[118.844400,32.080600]}" id="NCID0EJDCI" xlink:type="simple">32.0806°N, 118.8444°E</named-content></named-content>, on rotten wood, 20 Jul 2024, collected by Wen-Long Song, Qian Meng, and Ya-Jing Chen (<abbrev xmlns:xlink="http://www.w3.org/1999/xlink" content-type="institution" xlink:title="Herbarium of Fungi of Nanjing Normal University" id="ABBRID0EODCI" xlink:type="simple">HFNNU</abbrev> 10815); • Zijin Mountain National Forest Park, <named-content xmlns:xlink="http://www.w3.org/1999/xlink" content-type="dwc:verbatimCoordinates" xlink:type="simple"><named-content content-type="geo-json" specific-use="{&#34;type&#34;:&#34;Point&#34;,&#34;coordinates&#34;:[118.844700,32.076900]}" id="NCID0EWDCI" xlink:type="simple">32.0769°N, 118.8447°E</named-content></named-content>, on rotten wood, 20 Jul 2024, collected by Wen-Long Song, Qian Meng, and Ya-Jing Chen (<abbrev xmlns:xlink="http://www.w3.org/1999/xlink" content-type="institution" xlink:title="Herbarium of Fungi of Nanjing Normal University" id="ABBRID0E2DCI" xlink:type="simple">HFNNU</abbrev> 10816); • Zijin Mountain National Forest Park, <named-content xmlns:xlink="http://www.w3.org/1999/xlink" content-type="dwc:verbatimCoordinates" xlink:type="simple"><named-content content-type="geo-json" specific-use="{&#34;type&#34;:&#34;Point&#34;,&#34;coordinates&#34;:[118.840200,32.083100]}" id="NCID0EDECI" xlink:type="simple">32.0831°N, 118.8402°E</named-content></named-content>, on rotten wood, 20 Jul 2024, collected by Wen-Long Song, Qian Meng, and Ya-Jing Chen (<abbrev xmlns:xlink="http://www.w3.org/1999/xlink" content-type="institution" xlink:title="Herbarium of Fungi of Nanjing Normal University" id="ABBRID0EIECI" xlink:type="simple">HFNNU</abbrev> 11225). • Hubei Province: Houhe National Nature Reserve, <named-content xmlns:xlink="http://www.w3.org/1999/xlink" content-type="dwc:verbatimCoordinates" xlink:type="simple"><named-content content-type="geo-json" specific-use="{&#34;type&#34;:&#34;Point&#34;,&#34;coordinates&#34;:[110.580800,30.080800]}" id="NCID0EQECI" xlink:type="simple">30.0808°N, 110.5808°E</named-content></named-content>, on rotten wood, 30 Aug 2019, collected by Min Li (<abbrev xmlns:xlink="http://www.w3.org/1999/xlink" content-type="institution" xlink:title="Herbarium of Fungi of Nanjing Normal University" id="ABBRID0EVECI" xlink:type="simple">HFNNU</abbrev> 11220).</p></tp:treatment-sec><tp:treatment-sec sec-type="distribution" id="SECID0E1ECI"><title>Distribution.</title><p>Ukraine, Russia, Germany (<xref ref-type="bibr" rid="B16">Leontyev et al. 2023b</xref>), and China (this study).</p></tp:treatment-sec><tp:treatment-sec sec-type="notes" id="SECID0EEFCI"><title>Notes.</title><p><italic><tp:taxon-name><tp:taxon-name-part taxon-name-part-type="genus" reg="Lycogala">Lycogala</tp:taxon-name-part><tp:taxon-name-part taxon-name-part-type="species" reg="skovorodaense">skovorodaense</tp:taxon-name-part></tp:taxon-name></italic> is recorded in China for the first time. The main characteristics of this species are small, dark brown sporocarps, accreted peridial vesicles, forming dense, rounded, rosette-like clusters, as well as oil accumulations in vesicles, the capillitium ornamented by large warts and spines, the spores mass that is gray or warm gray, and the spores with 4–6 meshes across their diameter (<xref ref-type="bibr" rid="B16">Leontyev et al. 2023b</xref>). The Chinese collections show slight differences in capillitium ornamentation compared to the original description (<xref ref-type="bibr" rid="B16">Leontyev et al. 2023b</xref>). We observed two types of ornamentation (Fig. <xref ref-type="fig" rid="F13">14G–I</xref>): one containing ridges and clustered warts (Fig. <xref ref-type="fig" rid="F13">14H</xref>), and another ornamented with small warts, pits, and irregular ring-like inlets; the latter type is not directly mentioned in the original description. The phylogenetic analysis (Fig. <xref ref-type="fig" rid="F16">2</xref>) has clustered the Chinese specimens (<abbrev xmlns:xlink="http://www.w3.org/1999/xlink" content-type="institution" xlink:title="Herbarium of Fungi of Nanjing Normal University" id="ABBRID0EMGCI" xlink:type="simple">HFNNU</abbrev> 9993, <abbrev xmlns:xlink="http://www.w3.org/1999/xlink" content-type="institution" xlink:title="Herbarium of Fungi of Nanjing Normal University" id="ABBRID0ERGCI" xlink:type="simple">HFNNU</abbrev> 10815, <abbrev xmlns:xlink="http://www.w3.org/1999/xlink" content-type="institution" xlink:title="Herbarium of Fungi of Nanjing Normal University" id="ABBRID0EWGCI" xlink:type="simple">HFNNU</abbrev> 10816, <abbrev xmlns:xlink="http://www.w3.org/1999/xlink" content-type="institution" xlink:title="Herbarium of Fungi of Nanjing Normal University" id="ABBRID0E2GCI" xlink:type="simple">HFNNU</abbrev> 11220, and <abbrev xmlns:xlink="http://www.w3.org/1999/xlink" content-type="institution" xlink:title="Herbarium of Fungi of Nanjing Normal University" id="ABBRID0EAHCI" xlink:type="simple">HFNNU</abbrev> 11255) with <italic><tp:taxon-name><tp:taxon-name-part taxon-name-part-type="genus" reg="Lycogala">L.</tp:taxon-name-part><tp:taxon-name-part taxon-name-part-type="species" reg="skovorodaense">skovorodaense</tp:taxon-name-part></tp:taxon-name></italic> (IY15, CWP4234, CWP4169, and sc27535) with strong support (UBS = 100, PP = 1).</p><fig id="F13" position="float" orientation="portrait"><object-id xmlns:xlink="http://www.w3.org/1999/xlink" content-type="doi" xlink:type="simple">10.3897/imafungus.16.147535.figure14</object-id><object-id xmlns:xlink="http://www.w3.org/1999/xlink" content-type="arpha" xlink:type="simple">03F6256A-6072-5E96-BC5F-09480448A006</object-id><label>Figure 14.</label><caption><p>Morphological characteristics of <italic><tp:taxon-name><tp:taxon-name-part taxon-name-part-type="genus" reg="Lycogala">Lycogala</tp:taxon-name-part><tp:taxon-name-part taxon-name-part-type="species" reg="skovorodaense">skovorodaense</tp:taxon-name-part></tp:taxon-name></italic>: <bold>A, B</bold> sporocarp; <bold>C</bold> the outer surface of the peridium; <bold>D</bold> peridial vesicles; <bold>E</bold> the inner surface of the peridium (SEM); <bold>F</bold> the bulbous free ends of the capillitium; <bold>G</bold> the bulbous free ends of the capillitium (SEM); <bold>H</bold> the detail of capillitium ornamentation (SEM); <bold>I</bold> the branch of the capillitium (SEM); <bold>J</bold> spore; <bold>K, L</bold> spores (SEM). Scale bars: 1 mm (<bold>A, C</bold>); 1.5 mm (<bold>B</bold>); 100 μm (<bold>D</bold>); 20 μm (<bold>G, I</bold>); 10 μm (<bold>E, F, J</bold>); 5 μm (<bold>H, L</bold>); 2 μm (<bold>K</bold>).</p></caption><graphic xmlns:xlink="http://www.w3.org/1999/xlink" xlink:href="imafungus-16-e147535-g014.jpg" position="float" orientation="portrait" xlink:type="simple" id="oo_1340391.jpg"><uri content-type="original_file" xlink:type="simple">https://binary.pensoft.net/fig/1340391</uri></graphic></fig></tp:treatment-sec><tp:treatment-sec><!--Section generated to contain objects referenced in tp:taxon-treatment.--><fig id="F16" position="float" orientation="portrait"><object-id xmlns:xlink="http://www.w3.org/1999/xlink" content-type="doi" xlink:type="simple">10.3897/imafungus.16.147535.figure2</object-id><object-id xmlns:xlink="http://www.w3.org/1999/xlink" content-type="arpha" xlink:type="simple">B2F1A249-6484-5D9A-9445-E228441CDEEF</object-id><label>Figure 2.</label><caption><p>Maximum likelihood tree inferred from the concatenated sequences of <italic>SSU</italic> and <italic> COI</italic>, showing the phylogenetic relationship of <italic><tp:taxon-name><tp:taxon-name-part taxon-name-part-type="genus" reg="Lycogala">Lycogala</tp:taxon-name-part></tp:taxon-name></italic>. The members of <italic><tp:taxon-name><tp:taxon-name-part taxon-name-part-type="genus" reg="Reticularia">Reticularia</tp:taxon-name-part></tp:taxon-name></italic> were used to root the tree. Only Maximum likelihood ultrafast bootstrap support (UBS)/Bayesian posterior probabilities (PP) ≥ 70/0.7 are shown. The voucher numbers are indicated after the species names. The number of identical genotypes is in parentheses (if present). The ten new species described in this study are indicated in red and bold. The four new species to China are indicated in blue and bold. Other newly obtained sequences are in bold. The scale bar represents the number of substitutions per site.</p></caption><graphic xmlns:xlink="http://www.w3.org/1999/xlink" xlink:href="imafungus-16-e147535-g002.jpg" position="float" orientation="portrait" xlink:type="simple" id="oo_1340379.jpg"><uri content-type="original_file" xlink:type="simple">https://binary.pensoft.net/fig/1340379</uri></graphic></fig></tp:treatment-sec><ref-list><ref id="B16"><mixed-citation xmlns:xlink="http://www.w3.org/1999/xlink" xlink:type="simple"><person-group><name name-style="western"><surname>Leontyev</surname><given-names>D</given-names></name><name name-style="western"><surname>Ishchenko</surname><given-names>Y</given-names></name><name name-style="western"><surname>Schnittler</surname><given-names>M</given-names></name></person-group> (<year>2023b</year>) <article-title>Fifteen new species from the myxomycete genus <italic><tp:taxon-name><tp:taxon-name-part taxon-name-part-type="genus">Lycogala</tp:taxon-name-part></tp:taxon-name></italic>.</article-title><source>Mycologia</source><volume>115</volume>: <fpage>524</fpage>–<lpage>560</lpage>. <ext-link xlink:href="10.1080/00275514.2023.2199109" ext-link-type="doi" xlink:type="simple">https://doi.org/10.1080/00275514.2023.2199109</ext-link></mixed-citation></ref></ref-list></tp:taxon-treatment>
