# Supplementary material for: ﻿Comprehensive revision of Lycogala (Myxomycetes) in subtropical China: morphological and phylogenetic insights and ten new species
Source: IMA Fungus. 2025 May 28;16:e147535. doi: 10.3897/imafungus.16.147535 (PMC12147522; doi:10.3897/imafungus.16.147535)
Supplement: XML Treatment for Lycogala succineum [file imafungus.16.147535-treatment20.xml]

<!DOCTYPE tp:taxon-treatment
  PUBLIC "-//TaxonX//DTD Taxonomic Treatment Publishing DTD v0 20100105//EN" "tax-treatment-NSO.dtd">
<tp:taxon-treatment xmlns:tp="http://www.plazi.org/taxpub"><tp:treatment-meta><kwd-group><label>Taxon classification</label><kwd>
                <named-content content-type="kingdom">Fungi</named-content>
              </kwd><kwd>
                <named-content content-type="order">Liceales</named-content>
              </kwd><kwd>
                <named-content content-type="family">Tubiferaceae</named-content>
              </kwd></kwd-group><mixed-citation publication-type="journal"><person-group><name><surname>Song</surname><given-names>Wen-Long</given-names></name><name><surname>Jiang</surname><given-names>Zi-Qiong</given-names></name><name><surname>Li</surname><given-names>Min</given-names></name><name><surname>Leontyev</surname><given-names>Dmytro</given-names></name><name><surname>Gao</surname><given-names>Yang</given-names></name><name><surname>Chen</surname><given-names>Shuang-Lin</given-names></name></person-group><article-title>﻿Comprehensive revision of <italic><tp:taxon-name><tp:taxon-name-part taxon-name-part-type="genus" reg="Lycogala">Lycogala</tp:taxon-name-part></tp:taxon-name></italic> (<tp:taxon-name><tp:taxon-name-part taxon-name-part-type="class" reg="Myxomycetes">Myxomycetes</tp:taxon-name-part></tp:taxon-name>) in subtropical China: morphological and phylogenetic insights and ten new species</article-title><source>IMA Fungus</source><day>28</day><month>05</month><year>2025</year><volume>16</volume><pub-id pub-id-type="doi">10.3897/imafungus.16.147535</pub-id></mixed-citation></tp:treatment-meta><tp:nomenclature><label>﻿</label><tp:taxon-name>
              <object-id xmlns:xlink="http://www.w3.org/1999/xlink" content-type="arpha" xlink:type="simple">E0C3AB7C-95C6-5E9D-A049-07F222E982A4</object-id>
              <tp:taxon-name-part taxon-name-part-type="genus" reg="Lycogala">Lycogala</tp:taxon-name-part>
              <tp:taxon-name-part taxon-name-part-type="species" reg="succineum">succineum</tp:taxon-name-part>
              <object-id xmlns:xlink="http://www.w3.org/1999/xlink" content-type="mycobank" xlink:type="simple">MycoBank No: 848152</object-id>
            </tp:taxon-name><tp:taxon-authority>Leontyev &amp; Schnittler, in Leontyev, Ishchenko &amp; Schnittler, Mycologia 115(4):538 (2023)</tp:taxon-authority><xref ref-type="fig" rid="F14">Fig. 15</xref></tp:nomenclature><tp:treatment-sec sec-type="Specimen examined" id="SECID0E4ICI"><title>Specimen examined.</title><p>CHINA • Jiangsu Province: Zijin Mountain National Forest Park, <named-content xmlns:xlink="http://www.w3.org/1999/xlink" content-type="dwc:verbatimCoordinates" xlink:type="simple"><named-content content-type="geo-json" specific-use="{&#34;type&#34;:&#34;Point&#34;,&#34;coordinates&#34;:[118.867800,32.058700]}" id="NCID0EGJCI" xlink:type="simple">32.0587°N, 118.8678°E</named-content></named-content>, on rotten wood, 20 Jul 2024, collected by Wen-Long Song, Qian Meng, and Ling-Xiao Chen (<abbrev xmlns:xlink="http://www.w3.org/1999/xlink" content-type="institution" xlink:title="Herbarium of Fungi of Nanjing Normal University" id="ABBRID0ELJCI" xlink:type="simple">HFNNU</abbrev> 10822); • Zijin Mountain National Forest Park, <named-content xmlns:xlink="http://www.w3.org/1999/xlink" content-type="dwc:verbatimCoordinates" xlink:type="simple"><named-content content-type="geo-json" specific-use="{&#34;type&#34;:&#34;Point&#34;,&#34;coordinates&#34;:[118.874800,32.062300]}" id="NCID0ETJCI" xlink:type="simple">32.0623°N, 118.8748°E</named-content></named-content>, on rotten wood, 18 Jul 2024, collected by Wen-Long Song, Ya-Jing Chen, and Qian Meng (<abbrev xmlns:xlink="http://www.w3.org/1999/xlink" content-type="institution" xlink:title="Herbarium of Fungi of Nanjing Normal University" id="ABBRID0EYJCI" xlink:type="simple">HFNNU</abbrev> 10828); • Zijin Mountain National Forest Park, <named-content xmlns:xlink="http://www.w3.org/1999/xlink" content-type="dwc:verbatimCoordinates" xlink:type="simple"><named-content content-type="geo-json" specific-use="{&#34;type&#34;:&#34;Point&#34;,&#34;coordinates&#34;:[118.865700,32.059400]}" id="NCID0EAKCI" xlink:type="simple">32.0594°N, 118.8657°E</named-content></named-content>, on rotten wood, 20 Jul 2024, collected by Wen-Long Song, Qian Meng, and Ling-Xiao Chen (<abbrev xmlns:xlink="http://www.w3.org/1999/xlink" content-type="institution" xlink:title="Herbarium of Fungi of Nanjing Normal University" id="ABBRID0EFKCI" xlink:type="simple">HFNNU</abbrev> 10833); • Zijin Mountain National Forest Park, <named-content xmlns:xlink="http://www.w3.org/1999/xlink" content-type="dwc:verbatimCoordinates" xlink:type="simple"><named-content content-type="geo-json" specific-use="{&#34;type&#34;:&#34;Point&#34;,&#34;coordinates&#34;:[118.869300,32.057200]}" id="NCID0ENKCI" xlink:type="simple">32.0572°N, 118.8693°E</named-content></named-content>, on rotten wood, 20 Jul 2024, collected by Wen-Long Song, Qian Meng, and Ling-Xiao Chen (<abbrev xmlns:xlink="http://www.w3.org/1999/xlink" content-type="institution" xlink:title="Herbarium of Fungi of Nanjing Normal University" id="ABBRID0ESKCI" xlink:type="simple">HFNNU</abbrev> 10834). • Henan Province: Baotianman National Nature Reserve, <named-content xmlns:xlink="http://www.w3.org/1999/xlink" content-type="dwc:verbatimCoordinates" xlink:type="simple"><named-content content-type="geo-json" specific-use="{&#34;type&#34;:&#34;Point&#34;,&#34;coordinates&#34;:[111.943200,33.512900]}" id="NCID0E1KCI" xlink:type="simple">33.5129°N, 111.9432°E</named-content></named-content>, on rotten wood, 23 Jul 2016, collected by Yang Gao and Gao-Wei Wang (<abbrev xmlns:xlink="http://www.w3.org/1999/xlink" content-type="institution" xlink:title="Herbarium of Fungi of Nanjing Normal University" id="ABBRID0E6KCI" xlink:type="simple">HFNNU</abbrev> 11166); • Baotianman National Nature Reserve, <named-content xmlns:xlink="http://www.w3.org/1999/xlink" content-type="dwc:verbatimCoordinates" xlink:type="simple"><named-content content-type="geo-json" specific-use="{&#34;type&#34;:&#34;Point&#34;,&#34;coordinates&#34;:[111.939900,33.515200]}" id="NCID0EHLCI" xlink:type="simple">33.5152°N, 111.9399°E</named-content></named-content>, on rotten wood, 23 Jul 2016, collected by Yang Gao and Gao-Wei Wang (<abbrev xmlns:xlink="http://www.w3.org/1999/xlink" content-type="institution" xlink:title="Herbarium of Fungi of Nanjing Normal University" id="ABBRID0EMLCI" xlink:type="simple">HFNNU</abbrev> 11200).</p></tp:treatment-sec><tp:treatment-sec sec-type="distribution" id="SECID0ERLCI"><title>Distribution.</title><p>Ukraine, Germany (<xref ref-type="bibr" rid="B16">Leontyev et al. 2023b</xref>), Belarus (<xref ref-type="bibr" rid="B16">Leontyev et al. 2023b</xref>; <xref ref-type="bibr" rid="B17">Leontyev et al. 2024</xref>), Norway (<xref ref-type="bibr" rid="B16">Leontyev et al. 2023b</xref>; <xref ref-type="bibr" rid="B6">Johannesen and Vetlesen 2024</xref>), and China (this study).</p></tp:treatment-sec><tp:treatment-sec sec-type="notes" id="SECID0ELMCI"><title>Notes.</title><p><italic><tp:taxon-name><tp:taxon-name-part taxon-name-part-type="genus" reg="Lycogala">Lycogala</tp:taxon-name-part><tp:taxon-name-part taxon-name-part-type="species" reg="succineum">succineum</tp:taxon-name-part></tp:taxon-name></italic> is recorded in China for the first time. The main characteristics of this species are medium-sized, rufous beige sporocarps, the vesicles, which are loosely and evenly distributed, solitary, rounded, amber-yellow peridial, and the spore mass, which is light pinkish-gray or light salmon-gray. The Chinese collections fit well with the original description of <italic><tp:taxon-name><tp:taxon-name-part taxon-name-part-type="genus" reg="Lycogala">L.</tp:taxon-name-part><tp:taxon-name-part taxon-name-part-type="species" reg="succineum">succineum</tp:taxon-name-part></tp:taxon-name></italic> (<xref ref-type="bibr" rid="B16">Leontyev et al. 2023b</xref>). Subtle differences include the ornamentation of capillitium, which does not possess regular bracelet-like thickenings, as stated in the original description, and the presence of small spines on the surface. However, these differences do not appear significant (see fig. 10H, K in <xref ref-type="bibr" rid="B16">Leontyev et al. 2023b</xref>). From the perspective of phylogenetic analysis (Fig. <xref ref-type="fig" rid="F16">2</xref>), Chinese specimens of <italic><tp:taxon-name><tp:taxon-name-part taxon-name-part-type="genus" reg="Lycogala">L.</tp:taxon-name-part><tp:taxon-name-part taxon-name-part-type="species" reg="succineum">succineum</tp:taxon-name-part></tp:taxon-name></italic> (<abbrev xmlns:xlink="http://www.w3.org/1999/xlink" content-type="institution" xlink:title="Herbarium of Fungi of Nanjing Normal University" id="ABBRID0EBOCI" xlink:type="simple">HFNNU</abbrev> 10822, <abbrev xmlns:xlink="http://www.w3.org/1999/xlink" content-type="institution" xlink:title="Herbarium of Fungi of Nanjing Normal University" id="ABBRID0EGOCI" xlink:type="simple">HFNNU</abbrev> 10828, <abbrev xmlns:xlink="http://www.w3.org/1999/xlink" content-type="institution" xlink:title="Herbarium of Fungi of Nanjing Normal University" id="ABBRID0ELOCI" xlink:type="simple">HFNNU</abbrev> 10833, <abbrev xmlns:xlink="http://www.w3.org/1999/xlink" content-type="institution" xlink:title="Herbarium of Fungi of Nanjing Normal University" id="ABBRID0EQOCI" xlink:type="simple">HFNNU</abbrev> 10834, <abbrev xmlns:xlink="http://www.w3.org/1999/xlink" content-type="institution" xlink:title="Herbarium of Fungi of Nanjing Normal University" id="ABBRID0EVOCI" xlink:type="simple">HFNNU</abbrev> 11166, and <abbrev xmlns:xlink="http://www.w3.org/1999/xlink" content-type="institution" xlink:title="Herbarium of Fungi of Nanjing Normal University" id="ABBRID0E1OCI" xlink:type="simple">HFNNU</abbrev> 11200) cluster together with other specimens of <italic><tp:taxon-name><tp:taxon-name-part taxon-name-part-type="genus" reg="Lycogala">L.</tp:taxon-name-part><tp:taxon-name-part taxon-name-part-type="species" reg="succineum">succineum</tp:taxon-name-part></tp:taxon-name></italic> (UBS = 100, PP = 1).</p><fig id="F14" position="float" orientation="portrait"><object-id xmlns:xlink="http://www.w3.org/1999/xlink" content-type="doi" xlink:type="simple">10.3897/imafungus.16.147535.figure15</object-id><object-id xmlns:xlink="http://www.w3.org/1999/xlink" content-type="arpha" xlink:type="simple">84882E79-A05C-5D37-9B9D-A5B744D1D6F2</object-id><label>Figure 15.</label><caption><p>Morphological characteristics of <italic><tp:taxon-name><tp:taxon-name-part taxon-name-part-type="genus" reg="Lycogala">Lycogala</tp:taxon-name-part><tp:taxon-name-part taxon-name-part-type="species" reg="succineum">succineum</tp:taxon-name-part></tp:taxon-name></italic>: <bold>A–E</bold> sporocarps; <bold>F</bold> peridial vesicles; <bold>G</bold> the inner surface of the peridium (SEM); <bold>H, I</bold> capillitium; <bold>J–L</bold> the bulbous free ends of the capillitium (SEM); <bold>M</bold> the detail of capillitium ornamentation (SEM); <bold>O</bold> spores; <bold>P</bold>, <bold>Q</bold> spore (SEM). Scale bars: 1 mm (<bold>A–E</bold>); 50 μm (<bold>F</bold>); 20 μm (<bold>H</bold>); 10 μm (<bold>I–O</bold>); 5 μm (<bold>G, P</bold>); 1 μm (<bold>Q</bold>).</p></caption><graphic xmlns:xlink="http://www.w3.org/1999/xlink" xlink:href="imafungus-16-e147535-g015.jpg" position="float" orientation="portrait" xlink:type="simple" id="oo_1340392.jpg"><uri content-type="original_file" xlink:type="simple">https://binary.pensoft.net/fig/1340392</uri></graphic></fig></tp:treatment-sec><tp:treatment-sec><!--Section generated to contain objects referenced in tp:taxon-treatment.--><fig id="F16" position="float" orientation="portrait"><object-id xmlns:xlink="http://www.w3.org/1999/xlink" content-type="doi" xlink:type="simple">10.3897/imafungus.16.147535.figure2</object-id><object-id xmlns:xlink="http://www.w3.org/1999/xlink" content-type="arpha" xlink:type="simple">B2F1A249-6484-5D9A-9445-E228441CDEEF</object-id><label>Figure 2.</label><caption><p>Maximum likelihood tree inferred from the concatenated sequences of <italic>SSU</italic> and <italic> COI</italic>, showing the phylogenetic relationship of <italic><tp:taxon-name><tp:taxon-name-part taxon-name-part-type="genus" reg="Lycogala">Lycogala</tp:taxon-name-part></tp:taxon-name></italic>. The members of <italic><tp:taxon-name><tp:taxon-name-part taxon-name-part-type="genus" reg="Reticularia">Reticularia</tp:taxon-name-part></tp:taxon-name></italic> were used to root the tree. Only Maximum likelihood ultrafast bootstrap support (UBS)/Bayesian posterior probabilities (PP) ≥ 70/0.7 are shown. The voucher numbers are indicated after the species names. The number of identical genotypes is in parentheses (if present). The ten new species described in this study are indicated in red and bold. The four new species to China are indicated in blue and bold. Other newly obtained sequences are in bold. The scale bar represents the number of substitutions per site.</p></caption><graphic xmlns:xlink="http://www.w3.org/1999/xlink" xlink:href="imafungus-16-e147535-g002.jpg" position="float" orientation="portrait" xlink:type="simple" id="oo_1340379.jpg"><uri content-type="original_file" xlink:type="simple">https://binary.pensoft.net/fig/1340379</uri></graphic></fig></tp:treatment-sec><ref-list><ref id="B16"><mixed-citation xmlns:xlink="http://www.w3.org/1999/xlink" xlink:type="simple"><person-group><name name-style="western"><surname>Leontyev</surname><given-names>D</given-names></name><name name-style="western"><surname>Ishchenko</surname><given-names>Y</given-names></name><name name-style="western"><surname>Schnittler</surname><given-names>M</given-names></name></person-group> (<year>2023b</year>) <article-title>Fifteen new species from the myxomycete genus <italic><tp:taxon-name><tp:taxon-name-part taxon-name-part-type="genus">Lycogala</tp:taxon-name-part></tp:taxon-name></italic>.</article-title><source>Mycologia</source><volume>115</volume>: <fpage>524</fpage>–<lpage>560</lpage>. <ext-link xlink:href="10.1080/00275514.2023.2199109" ext-link-type="doi" xlink:type="simple">https://doi.org/10.1080/00275514.2023.2199109</ext-link></mixed-citation></ref><ref id="B17"><mixed-citation xmlns:xlink="http://www.w3.org/1999/xlink" xlink:type="simple"><person-group><name name-style="western"><surname>Leontyev</surname><given-names>DV</given-names></name><name name-style="western"><surname>Moroz</surname><given-names>E</given-names></name><name name-style="western"><surname>Schnittler</surname><given-names>M</given-names></name></person-group> (<year>2024</year>) <article-title>Molecular barcoding of herbarium collections reveals diversity of <italic><tp:taxon-name><tp:taxon-name-part taxon-name-part-type="family">Reticulariaceae</tp:taxon-name-part></tp:taxon-name></italic> (<italic><tp:taxon-name><tp:taxon-name-part taxon-name-part-type="class">Myxomycetes</tp:taxon-name-part></tp:taxon-name></italic>) in Belarus.</article-title><source>Nova Hedwigia</source><volume>119</volume>: <fpage>369</fpage>–<lpage>386</lpage>. <ext-link xlink:href="10.1127/nova_hedwigia/2024/1029" ext-link-type="doi" xlink:type="simple">https://doi.org/10.1127/nova_hedwigia/2024/1029</ext-link></mixed-citation></ref><ref id="B6"><mixed-citation xmlns:xlink="http://www.w3.org/1999/xlink" xlink:type="simple"><person-group><name name-style="western"><surname>Johannesen</surname><given-names>EW</given-names></name><name name-style="western"><surname>Vetlesen</surname><given-names>P</given-names></name></person-group> (<year>2024</year>) <article-title>New and rare <italic><tp:taxon-name><tp:taxon-name-part taxon-name-part-type="class">Myxomycetes</tp:taxon-name-part></tp:taxon-name></italic> (<italic><tp:taxon-name><tp:taxon-name-part taxon-name-part-type="infraphylum">Mycetozoa</tp:taxon-name-part></tp:taxon-name></italic>, <italic><tp:taxon-name><tp:taxon-name-part taxon-name-part-type="class">Myxogastria</tp:taxon-name-part></tp:taxon-name></italic>) in Norway – Part 2.</article-title><source>AGARICA</source><volume>44</volume>: <fpage>25</fpage>–<lpage>84</lpage>. <ext-link xlink:href="10.5617/agarica.11615" ext-link-type="doi" xlink:type="simple">https://doi.org/10.5617/agarica.11615</ext-link></mixed-citation></ref></ref-list></tp:taxon-treatment>
