# Supplementary material for: ﻿Comprehensive revision of Lycogala (Myxomycetes) in subtropical China: morphological and phylogenetic insights and ten new species
Source: IMA Fungus. 2025 May 28;16:e147535. doi: 10.3897/imafungus.16.147535 (PMC12147522; doi:10.3897/imafungus.16.147535)
Supplement: XML Treatment for Lycogala uviforme [file imafungus.16.147535-treatment21.xml]

<!DOCTYPE tp:taxon-treatment
  PUBLIC "-//TaxonX//DTD Taxonomic Treatment Publishing DTD v0 20100105//EN" "tax-treatment-NSO.dtd">
<tp:taxon-treatment xmlns:tp="http://www.plazi.org/taxpub"><tp:treatment-meta><kwd-group><label>Taxon classification</label><kwd>
                <named-content content-type="kingdom">Fungi</named-content>
              </kwd><kwd>
                <named-content content-type="order">Liceales</named-content>
              </kwd><kwd>
                <named-content content-type="family">Tubiferaceae</named-content>
              </kwd></kwd-group><mixed-citation publication-type="journal"><person-group><name><surname>Song</surname><given-names>Wen-Long</given-names></name><name><surname>Jiang</surname><given-names>Zi-Qiong</given-names></name><name><surname>Li</surname><given-names>Min</given-names></name><name><surname>Leontyev</surname><given-names>Dmytro</given-names></name><name><surname>Gao</surname><given-names>Yang</given-names></name><name><surname>Chen</surname><given-names>Shuang-Lin</given-names></name></person-group><article-title>﻿Comprehensive revision of <italic><tp:taxon-name><tp:taxon-name-part taxon-name-part-type="genus" reg="Lycogala">Lycogala</tp:taxon-name-part></tp:taxon-name></italic> (<tp:taxon-name><tp:taxon-name-part taxon-name-part-type="class" reg="Myxomycetes">Myxomycetes</tp:taxon-name-part></tp:taxon-name>) in subtropical China: morphological and phylogenetic insights and ten new species</article-title><source>IMA Fungus</source><day>28</day><month>05</month><year>2025</year><volume>16</volume><pub-id pub-id-type="doi">10.3897/imafungus.16.147535</pub-id></mixed-citation></tp:treatment-meta><tp:nomenclature><label>﻿</label><tp:taxon-name>
              <object-id xmlns:xlink="http://www.w3.org/1999/xlink" content-type="arpha" xlink:type="simple">36C011C6-FC3E-5929-97D7-58752B100022</object-id>
              <tp:taxon-name-part taxon-name-part-type="genus" reg="Lycogala">Lycogala</tp:taxon-name-part>
              <tp:taxon-name-part taxon-name-part-type="species" reg="uviforme">uviforme</tp:taxon-name-part>
              <object-id xmlns:xlink="http://www.w3.org/1999/xlink" content-type="mycobank" xlink:type="simple">MycoBank No: 857337</object-id>
            </tp:taxon-name><tp:taxon-authority>W. L. Song, Yang Gao &amp; Shuang L. Chen, Leontyev &amp; Z. Edwards</tp:taxon-authority><tp:taxon-status xmlns:xlink="http://www.w3.org/1999/xlink" xlink:type="simple">sp. nov.</tp:taxon-status><xref ref-type="fig" rid="F15">Fig. 16</xref></tp:nomenclature><tp:treatment-sec sec-type="GenBank accession numbers" id="SECID0EYQCI"><title>GenBank accession numbers.</title><p><ext-link xmlns:xlink="http://www.w3.org/1999/xlink" xlink:href="PQ685905" ext-link-type="gen" xlink:type="simple">PQ685905</ext-link> (<italic>SSU</italic>).</p></tp:treatment-sec><tp:treatment-sec sec-type="etymology" id="SECID0EFRCI"><title>Etymology.</title><p><italic>
                
                  Uva
                
              </italic> (Latin) bunch of grapes, referring to the aggregation of peridial vesicles.</p></tp:treatment-sec><tp:treatment-sec sec-type="diagnosis" id="SECID0EWRCI"><title>Diagnosis.</title><p>Differs from <italic><tp:taxon-name><tp:taxon-name-part taxon-name-part-type="genus" reg="Lycogala">L.</tp:taxon-name-part><tp:taxon-name-part taxon-name-part-type="species" reg="botrydium">botrydium</tp:taxon-name-part></tp:taxon-name></italic> by sporocarps more or less regular in shape, covered with dark brown reticulum of aggregated vesicles, by thick and distinguishable vesicle walls, and by capillitium densely ornamented by pits, forming a prominent reticulate pattern.</p></tp:treatment-sec><tp:treatment-sec sec-type="description" id="SECID0EHSCI"><title>Description.</title><p>Sporocarps scattered, spherical or slightly ovoid, 1.4–2.9 mm in diameter. Peridium relatively thick, deep warm brown, covered by vesicles that form a dense dark reticulum, through the gaps of which the lighter peridium is visible. The inner surface of the peridium is smooth. Vesicles under RL matt, dark grayish-brown, under TL deep warm brown, ovoid, angular by mutual pressure, (55–)60–85(–100) μm in diameter, clustered in elongate, ovoid to fusiform aggregates with 2–5 vesicles across the group, often merged to form a reticulum. Vesicle walls conspicuous, rather thick (2–5 µm). Crystals absent. Oil droplets numerous, irregular in shape, filling up to half of the vesicles space. Capillitium tubular, hyaline under TL, (3.7–)4.5–6.3(–9.5) μm in diameter, with smooth contours, densely ornamented by numerous pits, which form a prominent reticulate pattern, better visible under SEM. Spore mass in old collections light yellow with ochraceous undertones, hyaline under TL, (5.5–)5.7–6.0(–6.3) μm in diameter, reticulate, with 5–7 meshes across diameter, unornamented area occupies 1/4–1/2 of the spore surface. Plasmodium unknown.</p></tp:treatment-sec><tp:treatment-sec sec-type="distribution" id="SECID0EMSCI"><title>Distribution.</title><p>Currently known only from China and USA.</p></tp:treatment-sec><tp:treatment-sec sec-type="habitat" id="SECID0ERSCI"><title>Habitat.</title><p>On rotten wood.</p></tp:treatment-sec><tp:treatment-sec sec-type="Holotype" id="SECID0EWSCI"><title>Holotype.</title><p>CHINA • Hubei Province: Xingshan County, on rotten wood, 24 Jun 2017, collected by Yang Gao (<abbrev xmlns:xlink="http://www.w3.org/1999/xlink" content-type="institution" xlink:title="Herbarium of Fungi of Nanjing Normal University" id="ABBRID0E3SCI" xlink:type="simple">HFNNU</abbrev> 11239).</p></tp:treatment-sec><tp:treatment-sec sec-type="material" id="SECID0EBTCI"><title>Additional specimens examined.</title><p>CHINA • Jiangsu Province: Lao Mountain National Forest Park, <named-content xmlns:xlink="http://www.w3.org/1999/xlink" content-type="dwc:verbatimCoordinates" xlink:type="simple"><named-content content-type="geo-json" specific-use="{&#34;type&#34;:&#34;Point&#34;,&#34;coordinates&#34;:[118.634100,32.119100]}" id="NCID0EKTCI" xlink:type="simple">32.1191°N, 118.6341°E</named-content></named-content>, on rotten wood, 24 Jul 2015, collected by Yang Gao (<abbrev xmlns:xlink="http://www.w3.org/1999/xlink" content-type="institution" xlink:title="Herbarium of Fungi of Nanjing Normal University" id="ABBRID0EPTCI" xlink:type="simple">HFNNU</abbrev> 11240). • Hubei Province: Xingshan County, on rotten wood, 24 Jun 2017, collected by Yang Gao (<abbrev xmlns:xlink="http://www.w3.org/1999/xlink" content-type="institution" xlink:title="Herbarium of Fungi of Nanjing Normal University" id="ABBRID0EUTCI" xlink:type="simple">HFNNU</abbrev> 11241). • Jiangxi Province: Lu Mountain National Nature Reserve, <named-content xmlns:xlink="http://www.w3.org/1999/xlink" content-type="dwc:verbatimCoordinates" xlink:type="simple"><named-content content-type="geo-json" specific-use="{&#34;type&#34;:&#34;Point&#34;,&#34;coordinates&#34;:[115.994100,29.566900]}" id="NCID0E3TCI" xlink:type="simple">29.5669°N, 115.9941°E</named-content></named-content>, on rotten wood, 16 Jul 2022, collected by Yang Gao (<abbrev xmlns:xlink="http://www.w3.org/1999/xlink" content-type="institution" xlink:title="Herbarium of Fungi of Nanjing Normal University" id="ABBRID0EBUCI" xlink:type="simple">HFNNU</abbrev> 11242). • USA. Maine: Cumberland County, environs of Standish, in conifer area within mixed hardwood, <named-content xmlns:xlink="http://www.w3.org/1999/xlink" content-type="dwc:verbatimCoordinates" xlink:type="simple"><named-content content-type="geo-json" specific-use="{&#34;type&#34;:&#34;Point&#34;,&#34;coordinates&#34;:[-70.605600,43.690600]}" id="NCID0EJUCI" xlink:type="simple">43.6906°N, 70.6056°W</named-content></named-content>, on dead, barkless hardwood log, 24 Jul 2023, collected by Zachariah Edwards (ZachEdw1).</p></tp:treatment-sec><tp:treatment-sec sec-type="notes" id="SECID0EOUCI"><title>Notes.</title><p><italic><tp:taxon-name><tp:taxon-name-part taxon-name-part-type="genus" reg="Lycogala">Lycogala</tp:taxon-name-part><tp:taxon-name-part taxon-name-part-type="species" reg="uviforme">uviforme</tp:taxon-name-part></tp:taxon-name></italic> is similar to and phylogenetically related to <italic><tp:taxon-name><tp:taxon-name-part taxon-name-part-type="genus" reg="Lycogala">L.</tp:taxon-name-part><tp:taxon-name-part taxon-name-part-type="species" reg="botrydium">botrydium</tp:taxon-name-part></tp:taxon-name></italic> (<xref ref-type="bibr" rid="B16">Leontyev et al. 2023b</xref>), sharing dense ornamentation of the peridium by vesicle aggregates, their fusiform shape, brown pigmentation, and abundant oil content. However, the peridial vesicles of <italic><tp:taxon-name><tp:taxon-name-part taxon-name-part-type="genus" reg="Lycogala">L.</tp:taxon-name-part><tp:taxon-name-part taxon-name-part-type="species" reg="botrydium">botrydium</tp:taxon-name-part></tp:taxon-name></italic> have thin, nearly invisible vesicle walls, while in <italic><tp:taxon-name><tp:taxon-name-part taxon-name-part-type="genus" reg="Lycogala">L.</tp:taxon-name-part><tp:taxon-name-part taxon-name-part-type="species" reg="uviforme">uviforme</tp:taxon-name-part></tp:taxon-name></italic> they are thick and conspicuous. Sporocarps of <italic><tp:taxon-name><tp:taxon-name-part taxon-name-part-type="genus" reg="Lycogala">L.</tp:taxon-name-part><tp:taxon-name-part taxon-name-part-type="species" reg="botrydium">botrydium</tp:taxon-name-part></tp:taxon-name></italic> are irregular in shape and somewhat flattened, while in <italic><tp:taxon-name><tp:taxon-name-part taxon-name-part-type="genus" reg="Lycogala">L.</tp:taxon-name-part><tp:taxon-name-part taxon-name-part-type="species" reg="uviforme">uviforme</tp:taxon-name-part></tp:taxon-name></italic>, they are spherical or slightly ovoid. The vesicle ornamentation is clearly reticulate in <italic><tp:taxon-name><tp:taxon-name-part taxon-name-part-type="genus" reg="Lycogala">L.</tp:taxon-name-part><tp:taxon-name-part taxon-name-part-type="species" reg="uviforme">uviforme</tp:taxon-name-part></tp:taxon-name></italic> and rather spotted in <italic><tp:taxon-name><tp:taxon-name-part taxon-name-part-type="genus" reg="Lycogala">L.</tp:taxon-name-part><tp:taxon-name-part taxon-name-part-type="species" reg="botrydium">botrydium</tp:taxon-name-part></tp:taxon-name></italic>. In addition, the capillitium of <italic><tp:taxon-name><tp:taxon-name-part taxon-name-part-type="genus" reg="Lycogala">L.</tp:taxon-name-part><tp:taxon-name-part taxon-name-part-type="species" reg="botrydium">botrydium</tp:taxon-name-part></tp:taxon-name></italic> is fine-pitted and warty, with ring-shaped islets, while in <italic><tp:taxon-name><tp:taxon-name-part taxon-name-part-type="genus" reg="Lycogala">L.</tp:taxon-name-part><tp:taxon-name-part taxon-name-part-type="species" reg="uviforme">uviforme</tp:taxon-name-part></tp:taxon-name></italic> it is covered with larger pits, giving a reticulate appearance to its surface. From the phylogenetic perspective (Fig. <xref ref-type="fig" rid="F16">2</xref>), <italic><tp:taxon-name><tp:taxon-name-part taxon-name-part-type="genus" reg="Lycogala">L.</tp:taxon-name-part><tp:taxon-name-part taxon-name-part-type="species" reg="uviforme">uviforme</tp:taxon-name-part></tp:taxon-name></italic> and <italic><tp:taxon-name><tp:taxon-name-part taxon-name-part-type="genus" reg="Lycogala">L.</tp:taxon-name-part><tp:taxon-name-part taxon-name-part-type="species" reg="botrydium">botrydium</tp:taxon-name-part></tp:taxon-name></italic> form a monophyletic group that received strong support (UBS = 100, PP = 1). The interspecific genetic distance between these species, measured for <italic>SSU</italic> sequences, is 0.17. The separation of <italic><tp:taxon-name><tp:taxon-name-part taxon-name-part-type="genus" reg="Lycogala">L.</tp:taxon-name-part><tp:taxon-name-part taxon-name-part-type="species" reg="uviforme">uviforme</tp:taxon-name-part></tp:taxon-name></italic> is supported in 8 of 10 partitions created by <abbrev xmlns:xlink="http://www.w3.org/1999/xlink" xlink:title="Assemble Species by Automatic Partitioning" id="ABBRID0EQZCI" xlink:type="simple">ASAP</abbrev> (Suppl. material <xref ref-type="supplementary-material" rid="S7">7</xref>).</p><fig id="F15" position="float" orientation="portrait"><object-id xmlns:xlink="http://www.w3.org/1999/xlink" content-type="doi" xlink:type="simple">10.3897/imafungus.16.147535.figure16</object-id><object-id xmlns:xlink="http://www.w3.org/1999/xlink" content-type="arpha" xlink:type="simple">7359A82D-A026-5516-8CBA-D1ACE15474DF</object-id><label>Figure 16.</label><caption><p>Morphological characteristics of <italic><tp:taxon-name><tp:taxon-name-part taxon-name-part-type="genus" reg="Lycogala">Lycogala</tp:taxon-name-part><tp:taxon-name-part taxon-name-part-type="species" reg="uviforme">uviforme</tp:taxon-name-part></tp:taxon-name></italic>: <bold>A–C</bold> sporocarp; <bold>D, E</bold> peridial vesicles; <bold>F</bold> the inner surface of the peridium (SEM); <bold>G</bold> the bulbous free ends of the capillitium; <bold>H</bold> capillitium; <bold>I</bold> the bulbous free ends of the capillitium (SEM); <bold>J</bold> the detail of capillitium ornamentation (SEM); <bold>K</bold> spore (SEM); <bold>L–N</bold> spores. Scale bars: 0.5 mm (<bold>A–C</bold>); 100 μm (<bold>D, E</bold>); 10 μm (<bold>G, H, L–N</bold>); 5 μm (<bold>F, I, L</bold>); 1 μm (<bold>K</bold>).</p></caption><graphic xmlns:xlink="http://www.w3.org/1999/xlink" xlink:href="imafungus-16-e147535-g016.jpg" position="float" orientation="portrait" xlink:type="simple" id="oo_1340393.jpg"><uri content-type="original_file" xlink:type="simple">https://binary.pensoft.net/fig/1340393</uri></graphic></fig></tp:treatment-sec><tp:treatment-sec><!--Section generated to contain objects referenced in tp:taxon-treatment.--><fig id="F16" position="float" orientation="portrait"><object-id xmlns:xlink="http://www.w3.org/1999/xlink" content-type="doi" xlink:type="simple">10.3897/imafungus.16.147535.figure2</object-id><object-id xmlns:xlink="http://www.w3.org/1999/xlink" content-type="arpha" xlink:type="simple">B2F1A249-6484-5D9A-9445-E228441CDEEF</object-id><label>Figure 2.</label><caption><p>Maximum likelihood tree inferred from the concatenated sequences of <italic>SSU</italic> and <italic> COI</italic>, showing the phylogenetic relationship of <italic><tp:taxon-name><tp:taxon-name-part taxon-name-part-type="genus" reg="Lycogala">Lycogala</tp:taxon-name-part></tp:taxon-name></italic>. The members of <italic><tp:taxon-name><tp:taxon-name-part taxon-name-part-type="genus" reg="Reticularia">Reticularia</tp:taxon-name-part></tp:taxon-name></italic> were used to root the tree. Only Maximum likelihood ultrafast bootstrap support (UBS)/Bayesian posterior probabilities (PP) ≥ 70/0.7 are shown. The voucher numbers are indicated after the species names. The number of identical genotypes is in parentheses (if present). The ten new species described in this study are indicated in red and bold. The four new species to China are indicated in blue and bold. Other newly obtained sequences are in bold. The scale bar represents the number of substitutions per site.</p></caption><graphic xmlns:xlink="http://www.w3.org/1999/xlink" xlink:href="imafungus-16-e147535-g002.jpg" position="float" orientation="portrait" xlink:type="simple" id="oo_1340379.jpg"><uri content-type="original_file" xlink:type="simple">https://binary.pensoft.net/fig/1340379</uri></graphic></fig><supplementary-material xmlns:xlink="http://www.w3.org/1999/xlink" id="S7" position="float" orientation="portrait" xlink:type="simple"><object-id content-type="doi" xlink:type="simple">10.3897/imafungus.16.147535.suppl7</object-id><object-id content-type="arpha" xlink:type="simple">8CACA808-DCC7-5C31-AE58-C3AEACAA2BFE</object-id><label>Supplementary material 7</label><caption><p><abbrev xlink:title="Assemble Species by Automatic Partitioning" id="ABBRID0EVWAK" xlink:type="simple">ASAP</abbrev> species delimitation results</p></caption><statement content-type="dataType"><label>Data type</label><p>pdf</p></statement><media xlink:href="imafungus-16-e147535-s007.pdf" mimetype="application" mime-subtype="pdf" position="float" orientation="portrait" xlink:type="simple" id="oo_1340400.pdf"><uri content-type="original_file" xlink:type="simple">https://binary.pensoft.net/file/1340400</uri></media><permissions><license xlink:type="simple"><license-p>This dataset is made available under the Open Database License (http://opendatacommons.org/licenses/odbl/1.0/). The Open Database License (ODbL) is a license agreement intended to allow users to freely share, modify, and use this Dataset while maintaining this same freedom for others, provided that the original source and author(s) are credited.</license-p></license></permissions><attrib specific-use="authors">Wen-Long Song, Zi-Qiong Jiang, Min Li, Dmytro Leontyev, Yang Gao, Shuang-Lin Chen</attrib></supplementary-material></tp:treatment-sec><ref-list><ref id="B16"><mixed-citation xmlns:xlink="http://www.w3.org/1999/xlink" xlink:type="simple"><person-group><name name-style="western"><surname>Leontyev</surname><given-names>D</given-names></name><name name-style="western"><surname>Ishchenko</surname><given-names>Y</given-names></name><name name-style="western"><surname>Schnittler</surname><given-names>M</given-names></name></person-group> (<year>2023b</year>) <article-title>Fifteen new species from the myxomycete genus <italic><tp:taxon-name><tp:taxon-name-part taxon-name-part-type="genus">Lycogala</tp:taxon-name-part></tp:taxon-name></italic>.</article-title><source>Mycologia</source><volume>115</volume>: <fpage>524</fpage>–<lpage>560</lpage>. <ext-link xlink:href="10.1080/00275514.2023.2199109" ext-link-type="doi" xlink:type="simple">https://doi.org/10.1080/00275514.2023.2199109</ext-link></mixed-citation></ref></ref-list></tp:taxon-treatment>
