# Supplementary material for: ﻿Comprehensive revision of Lycogala (Myxomycetes) in subtropical China: morphological and phylogenetic insights and ten new species
Source: IMA Fungus. 2025 May 28;16:e147535. doi: 10.3897/imafungus.16.147535 (PMC12147522; doi:10.3897/imafungus.16.147535)
Supplement: Supplementary material 1 — Details of specimens from GenBank used in the phylogenetic analyses in this study [file imafungus-16-e147535-s001.xlsx]

## Sheet: Supplementary material 1
Supplementary material 1. Details of specimens from GenBank used in the phylogenetic analyses of the genus Lycogala.
Genus	Species	Voucher	Nuclear 18S rDNA GenBank accession	Cytochrome oxidase subunit I GenBank accession
	Lycogala acinonychum	PFb75	OM423955	ON931577
	Lycogala acinonychum	PFb57	OM423954	ON931576
	Lycogala acinonychum	PFb53	OM423953	ON931575
	Lycogala acinonychum	TVDH569	ON920647	—
	Lycogala acinonychum	TVDH560	ON920646	—
	Lycogala acinonychum	PFb77	OM423956	—
	Lycogala aggregatum	sc32100	OM424025	ON931601
	Lycogala aggregatum	CWP4037	OM423862	—
	Lycogala aggregatum	CWP4006	OM423859	—
	Lycogala alisaulianovae	CWP3656	OM423852	ON931544
	Lycogala alisaulianovae	MSK-F43263	PQ032584	—
	Lycogala alisaulianovae	MSK-F42963	PQ032583	—
	Lycogala alisaulianovae	sc32540	ON920638	—
	Lycogala alisaulianovae	sc32527	ON920637	—
	Lycogala alisaulianovae	sc27822	ON920635	—
	Lycogala alisaulianovae	IY26	ON920574	—
	Lycogala alisaulianovae	IY07	OM423918	—
	Lycogala botrydium	NSK 1030006	OR021855	—
	Lycogala botrydium	NSK 1016131	OR021853	—
	Lycogala botrydium	NSK 1030005	OR021850	—
	Lycogala botrydium	sc10921	OM423958	—
	Lycogala botrydium	IY36	OM423944	—
	Lycogala botrydium	IY30	OM423938	—
	Lycogala botrydium	CWP2236	OM423817	—
	Lycogala caviaroides	sc32045	OM424015	ON931598
	Lycogala caviaroides	sc32018	OM424014	ON931597
	Lycogala caviaroides	MCCNNU0250	—	KJ854447
	Lycogala caviaroides	UARK26963	OM424040	—
	Lycogala caviaroides	sc26963	OM423972	—
	Lycogala caviaroides	sc22165	KM262640	—
	Lycogala confusum	MSK-F43009	PQ032585	—
	Lycogala confusum	VB01	ON920651	—
	Lycogala confusum	IY50	ON920579	—
	Lycogala confusum	IR01-21	ON920571	—
	Lycogala confusum	sc32118	OM424027	—
	Lycogala confusum	sc27567	OM423999	—
	Lycogala confusum	sc27523	OM423984	—
	Lycogala confusum	IY37	OM423945	—
	Lycogala confusum	IY20	OM423931	—
	Lycogala confusum	IY13	OM423924	—
	Lycogala confusum	IY11	OM423922	—
	Lycogala confusum	CWP4046	OM423865	—
	Lycogala confusum	CWP3659	OM423855	—
	Lycogala conicum	TVDH551	ON920644	—
	Lycogala conicum	IY39	OM423947	—
	Lycogala conicum	EJ18190388	OM423900	—
	Lycogala epidendrum	sc27085	OM423973	ON931582
	Lycogala epidendrum	IY34	OM423942	ON931574
	Lycogala epidendrum	CWP4218	OM423882	ON931557
	Lycogala epidendrum	CWP4217	OM423881	ON931556
	Lycogala epidendrum	NSK 1016045	OR021843	—
	Lycogala epidendrum	NSK 1030021	OR021837	—
	Lycogala epidendrum	NSK 1030029	OR021836	—
	Lycogala epidendrum	NSK 1030024	OR021833	—
	Lycogala epidendrum	NSK 1030012	OR021832	—
	Lycogala epidendrum	NSK 1030013	OR021831	—
	Lycogala epidendrum	sc27086	ON931582	—
	Lycogala epidendrum	YuL02	ON920652	—
	Lycogala epidendrum	UARK26765	ON920648	—
	Lycogala epidendrum	SJL0204	ON920642	—
	Lycogala epidendrum	MCCNNU7526	ON920633	—
	Lycogala epidendrum	MCCNNU7460	ON920632	—
	Lycogala epidendrum	MCCNNU3918	ON920631	—
	Lycogala epidendrum	MCCNNU3917	ON920630	—
	Lycogala epidendrum	MCCNNU3045	ON920626	—
	Lycogala epidendrum	MCCNNU2086	ON920621	—
	Lycogala epidendrum	LE303228	ON920603	—
	Lycogala epidendrum	LE Vn-17-183	ON920580	—
	Lycogala epidendrum	IY47	ON920576	—
	Lycogala epidendrum	IY45	ON920575	—
	Lycogala epidendrum	CWP4508	ON920568	—
	Lycogala epidendrum	CWP4505	ON920565	—
	Lycogala epidendrum	UARK48167	OM424044	—
	Lycogala epidendrum	UARK26775	OM424039	—
	Lycogala epidendrum	UARK19286	OM424037	—
	Lycogala epidendrum	UARK17563	OM424036	—
	Lycogala epidendrum	SJL1190	OM424030	—
	Lycogala epidendrum	sc32078	OM424024	—
	Lycogala epidendrum	sc32077	OM424023	—
	Lycogala epidendrum	sc32054	OM424019	—
	Lycogala epidendrum	sc32048	OM424016	—
	Lycogala epidendrum	sc32010	OM424012	—
	Lycogala epidendrum	sc31989	OM424010	—
	Lycogala epidendrum	sc31831	OM424007	—
	Lycogala epidendrum	sc31800	OM424006	—
	Lycogala epidendrum	sc27876	OM424004	—
	Lycogala epidendrum	sc27792	OM424001	—
	Lycogala epidendrum	sc27533	OM423988	—
	Lycogala epidendrum	sc27528	OM423986	—
	Lycogala epidendrum	sc22079	OM423965	—
	Lycogala epidendrum	IY33	OM423941	—
	Lycogala epidendrum	IY24	OM423934	—
	Lycogala epidendrum	EJ23412717	OM423912	—
	Lycogala epidendrum	EJ23351193	OM423911	—
	Lycogala epidendrum	EJ22777595	OM423909	—
	Lycogala epidendrum	EJ22757357	OM423908	—
	Lycogala epidendrum	EJ22747866	OM423906	—
	Lycogala epidendrum	EJ22745594	OM423905	—
	Lycogala epidendrum	CWP4237	OM423897	—
	Lycogala epidendrum	CWP4235	OM423896	—
	Lycogala epidendrum	CWP4220	OM423883	—
	Lycogala epidendrum	CWP4132	OM423868	—
	Lycogala epidendrum	CWP4049	OM423867	—
	Lycogala epidendrum	CWP4045	OM423864	—
	Lycogala epidendrum	CWP3417	OM423850	—
	Lycogala epidendrum	CWP3310	OM423848	—
	Lycogala epidendrum	CWP3111	OM423846	—
	Lycogala epidendrum	CWP2980	OM423842	—
	Lycogala epidendrum	CWP2979	OM423841	—
	Lycogala epidendrum	CWP2977	OM423840	—
	Lycogala epidendrum	CWP2848	OM423838	—
	Lycogala epidendrum	CWP2847	OM423837	—
	Lycogala epidendrum	CWP2846	OM423836	—
	Lycogala epidendrum	CWP2845	OM423835	—
	Lycogala epidendrum	CWP2843	OM423834	—
	Lycogala epidendrum	CWP2703	OM423833	—
	Lycogala epidendrum	CWP2702	OM423832	—
	Lycogala epidendrum	CWP2669	OM423831	—
	Lycogala epidendrum	CWP2575	OM423830	—
	Lycogala epidendrum	CWP2574	OM423829	—
	Lycogala epidendrum	CWP2566	OM423825	—
	Lycogala epidendrum	CWP2565	OM423824	—
	Lycogala epidendrum	CWP2392	OM423822	—
	Lycogala epidendrum	CWP2235	OM423816	—
	Lycogala epidendrum	CWP2234	OM423815	—
	Lycogala epidendrum	CWP2164	OM423814	—
	Lycogala epidendrum	CWP2105	OM423813	—
	Lycogala epidendrum	sc22558	KT358653	—
	Lycogala epidendrum	UARK30748	KM262634	—
	Lycogala epidendrum	AMFD271	JX481301	—
	Lycogala exiguum	USJ7524	OM424050	—
	Lycogala exiguum	USJ7523	OM424049	—
	Lycogala flavofuscum	MSK-F42741	PQ032616	—
	Lycogala flavofuscum	MSK-F42066	PQ032615	—
	Lycogala flavofuscum	sc8399	ON920639	—
	Lycogala flavofuscum	sc32050	OM424017	—
	Lycogala flavofuscum	sc31031	OM424005	—
	Lycogala flavofuscum	CWUMR65	KM262642	—
	Lycogala fossiculatum	TVDH552.0	ON920645	—
	Lycogala fossiculatum	USJ7518	OM424048	—
	Lycogala fossiculatum	USJ7513	OM424047	—
	Lycogala fossiculatum	USJ7502	OM424046	—
	Lycogala fossiculatum	CWP4170	OM423876	—
	Lycogala irregulare	sc32052	OM424018	ON931599
	Lycogala irregulare	sc32014	OM424013	ON931596
	Lycogala irregulare	MSK-F43257	PQ032620	—
	Lycogala irregulare	MSK-F43031	PQ032619	—
	Lycogala irregulare	MSK-F43020	PQ032618	—
	Lycogala irregulare	MSK-F42965	PQ032617	—
	Lycogala irregulare	IY49	ON920578	—
	Lycogala irregulare	sc31927	OM424009	—
	Lycogala irregulare	sc27536	OM423991	—
	Lycogala irregulare	sc27524	OM423985	—
	Lycogala irregulare	sc27520	OM423981	—
	Lycogala irregulare	sc27510	OM423978	—
	Lycogala irregulare	sc27507	OM423976	—
	Lycogala irregulare	IY04	OM423916	—
	Lycogala irregulare	CWP4226	OM423889	—
	Lycogala leopardinum	sc27538	OM423992	ON931591
	Lycogala leopardinum	sc27513	OM423980	ON931585
	Lycogala leopardinum	IY17	OM423928	ON931571
	Lycogala leopardinum	IY16	OM423927	ON931570
	Lycogala leopardinum	IY09	OM423920	ON931569
	Lycogala leopardinum	IY08	OM423919	ON931568
	Lycogala leopardinum	IY03	OM423915	ON931567
	Lycogala leopardinum	IY01	OM423913	ON931566
	Lycogala leopardinum	EJ22823872	OM423910	ON931565
	Lycogala leopardinum	EJ22022384	OM423899	ON931562
	Lycogala leopardinum	CWP4215	OM423879	ON931554
	Lycogala leopardinum	MSK-F43310	PQ032623	—
	Lycogala leopardinum	MSK-F43262	PQ032622	—
	Lycogala leopardinum	MSK-F42772	PQ032621	—
	Lycogala maculatum	MSK-F43025	PQ032625	—
	Lycogala maculatum	MSK-F42768	PQ032624	—
	Lycogala maculatum	MCCNNU1903	ON920617	—
	Lycogala maculatum	sc27823	OM424002	—
	Lycogala maculatum	sc27787	OM424000	—
	Lycogala maculatum	sc27559	OM423997	—
	Lycogala maculatum	sc22096	OM423967	—
	Lycogala maculatum	sc22095	OM423966	—
	Lycogala maculatum	sc22077	OM423964	—
	Lycogala maculatum	IY35	OM423943	—
	Lycogala maculatum	CWP4167	OM423874	—
	Lycogala maculatum	CWP3072	OM423843	—
	Lycogala maculatum	CWP2569	OM423827	—
	Lycogala maculatum	CWP2348	OM423818	—
	Lycogala olearium	sc32006	OM424011	ON931595
	Lycogala olearium	sc27534	OM423989	ON931589
	Lycogala olearium	sc27531	OM423987	ON931588
	Lycogala olearium	sc27522	OM423983	ON931587
	Lycogala olearium	sc27505	OM423975	ON931583
	Lycogala olearium	CWP4227	OM423890	ON931559
	Lycogala olearium	CWP4225	OM423888	ON931558
	Lycogala olearium	CWP4166	OM423873	ON931552
	Lycogala olearium	CWP4146	OM423871	ON931551
	Lycogala olearium	CWP4136	OM423870	ON931550
	Lycogala olearium	CWP4134	OM423869	ON931549
	Lycogala olearium	CWP3662	OM423858	ON931548
	Lycogala olearium	CWP3661	OM423857	ON931547
	Lycogala olearium	CWP3658	OM423854	ON931545
	Lycogala olearium	MSK-F43024	PQ032628	—
	Lycogala olearium	MSK-F42962	PQ032627	—
	Lycogala olearium	CWP4146-2	ON920561	—
	Lycogala oncoides	USJ7529	ON920650	—
	Lycogala oncoides	USJ7527	ON920649	—
	Lycogala oncoides	USJ7525	OM424051	—
	Lycogala palianytsia	sc27521	OM423982	ON931586
	Lycogala palianytsia	sc27508	OM423977	ON931584
	Lycogala palianytsia	sc22074	OM423963	ON931578
	Lycogala palianytsia	IY28	OM423936	ON931573
	Lycogala palianytsia	EJ22295263	OM423901	ON931563
	Lycogala palianytsia	CWP3309	OM423847	ON931543
	Lycogala palianytsia	MSK-F43268	PQ032633	—
	Lycogala palianytsia	MSK-F43267	PQ032632	—
	Lycogala palianytsia	MSK-F43259	PQ032631	—
	Lycogala palianytsia	MSK-F43027	PQ032630	—
	Lycogala palianytsia	MSK-F42758	PQ032629	—
	Lycogala roseosporum	EJ14908701	OM423898	ON931561
	Lycogala roseosporum	sc10973	OM423959	—
	Lycogala roseosporum	sc10907	OM423957	—
	Lycogala skovorodaense	sc27535	OM423990	ON931590
	Lycogala skovorodaense	CWP4169	OM423875	ON931553
	Lycogala skovorodaense	IY15	OM423926	—
	Lycogala skovorodaense	CWP4234	OM423895	—
	Lycogala sp.	MCCNNU2018	ON920619
	Lycogala sp.	MSK-F43265	PQ032637	—
	Lycogala sp.	MCCNNU3800	ON920629	—
	Lycogala sp.	MCCNNU3695	ON920628	—
	Lycogala sp.	MCCNNU3168	ON920627	—
	Lycogala sp.	MCCNNU3035	ON920625	—
	Lycogala sp.	MCCNNU3024	ON920624	—
	Lycogala sp.	MCCNNU2788	ON920622	—
	Lycogala sp.	MCCNNU2076	ON920620	—
	Lycogala sp.	MCCNNU2003	ON920618	—
	Lycogala sp.	MCCNNU1335	ON920616	—
	Lycogala sp.	MCCNNU0796	ON920615	—
	Lycogala succineum	sc27556	OM423996	ON931594
	Lycogala succineum	sc27555	OM423995	ON931593
	Lycogala succineum	sc27545	OM423994	ON931592
	Lycogala succineum	sc22226	OM423971	ON931581
	Lycogala succineum	sc22202	OM423970	ON931580
	Lycogala succineum	sc22164	OM423969	ON931579
	Lycogala succineum	EJ22340752	OM423902	ON931564
	Lycogala succineum	CWP4216	OM423880	ON931555
	Lycogala succineum	CWP3093	OM423845	ON931542
	Lycogala succineum	CWP3092	OM423844	ON931541
	Lycogala succineum	MSK-F43302	PQ032642	—
	Lycogala succineum	CWP4236	ON920562	—
Outgroup	Reticularia jurana	MA83274	ON713384	—
	Reticularia jurana	MA83010	ON713377	—
	Reticularia lycoperdon	AMFD262	JX481311	—
	Enteridium olivaceum	LE325311	OQ658907	—
	Reticularia splendens	LE259254	KF544755	—
Note. — refer to data not availed.
