# Supplementary material for: ﻿Comprehensive revision of Lycogala (Myxomycetes) in subtropical China: morphological and phylogenetic insights and ten new species
Source: IMA Fungus. 2025 May 28;16:e147535. doi: 10.3897/imafungus.16.147535 (PMC12147522; doi:10.3897/imafungus.16.147535)
Supplement: Supplementary material 2 — Full alignment of nuclear 18S rDNA (SSU) sequences used for phylogenetic analysis in this study [file imafungus-16-e147535-s002.fasta]

>Lycogala_maculatum_HFNNU_11195
------------------------------------------------------------
------------------------------------------------------------
------------------------------------------------------------
tgccagaattca-tatgcttgtcccgaagaatcaagc---catgcatgccca--tgagaa
atgaacggccaaactgt----------------ggtccaggaga----------gcttac
ccgc----tcc-cgg-gcccgacctgg-ttgtaaggattcag----cgaac-gg-ctccg
catatctgttgtca-cctatcgt-ggtaaat-tggcg------------tggatagagca
cggaaaagctgtgtataaca-cag-acaagatggg-gc--aaac------------gc-a
-gagcagatggccctt------tgctcagcgg-------------ataa---------at
g-----ggcc--------------------gtaagtacgt-cggc-cct----gcctctt
aaagagc----------tcctatatagcg-ta----------------------------
-------------------------------ccgccga----------------------
------------------------------------------------------------
------------------------------------------------------------
-------------aaaacc----------------------------gtgcggtgaagct
ttaa-----tgcggaggcctctgcctggggag----------------------------
--------------gtc--------g-ctgtcc-----aaat------------------
-cccggaactt-------------------------------------------------
-caca-------------------------------------------------------
------------------------------------------------------------
------------------------------gtagacacccaa------------------
----------ctatg-tagagactaacc-actagcgcacgatggac-ttcagacctatca
gctagatggta-gggtattggcc-taccatggccatgac-gggtacagaggattagggtt
tgatcctggagaggtagcctgagaaatcgctcccacttctaaggaagg-ca-g-caggcg
cgtaacgttcccaatgctaa--------------gtaca-gtga-ggacgtaatgg-gac
ataacaatgcctc-tt--tta--------atagtg-ggcaa--ttg--acaatgggg---
cgggcttaaataccctgccgagaagcgactggaggaca----------------------
------------------------------------------------------------
------------------------------------------------------------
------------------------------------------------------------
------------------------------------------------------------
------------------------------------------------------------
------------------------------------------------------------
------------------------------------------------------------
------------------------------------------------------------
------------------------------------------------------------
------------------------------------------------------------
------------------------------------------------------------
------------------------------------------------------------
------------------------------------------------------------
------------------------------------------------------------
------------------------------------------------------------
------------------------------------------------------------
------------------------------------------------------------
------------------------------------------------------------
------------------------------------------------------------
------------------------------------------------------------
------------------------------------------------------------
------------------------------------------------------------
------------------------------------------------------------
------------------------------------------------------------
------------------------------------------------------------
------------------------------------------------------------
------------------------------------------------------------
------------------------------------------------------------
------------------------------------------------------------
------------------------------------------------------------
------------------------------------------------------------
------------------------------------------------------------
------------------------------------------------------------
------------------------------------------------------------
------------------------------------------------------------
------------------------------------------------------------
------------------------------------------------------------
------------------------------------------------------------
------------------------------------------------------------
------------------------------------------------------------
------------------------------------------------------------
------------------------------------------------------------
------------------------------------------------------------
------------------------------------------------------------
------------------------------------------------------------
------------------------------------------------------------
------------------------------------------------------------
------------------------------------------------------------
------------------------------------------------------------
------------------------------------------------------------
------------------------------------------------------------
------------------------------------------------------------
------------------------------------------------------------
------------------------------------------------------------
------------------------------------------------------------
------------------------------------------------------------
------------------------------------------------------------
------------------------------------------------------------
------------------------------------------------------------
------------------------------------------------------------
------------------------------------------------------------
------------------------------------------------------------
----------
>Lycogala_maculatum_HFNNU_11196
------------------------------------------------------------
------------------------------------------------------------
------------------------------------------------------------
tgccagaattca-tatgcttgtcccgaagaatcaagc---catgcatgccca--tgagaa
atgaacggccaaactgt----------------ggtccaggaga----------gcttac
ccgc----tcc-cgg-gcccgacctgg-ttgtaaggattcag----cgaac-gg-ctccg
catatctgttgtca-cctatcgt-ggtaaat-tggcg------------tggatagagca
cggaaaagctgtgtataaca-cag-acaagatggg-gc--aaac------------gc-a
-gagcagatggccctt------tgctcagcgg-------------ataa---------at
g-----ggcc--------------------gtaagtacgt-cggc-cct----gcctctt
aaagagc----------tcctatatagcg-ta----------------------------
-------------------------------ccgccga----------------------
------------------------------------------------------------
------------------------------------------------------------
-------------aaaacc----------------------------gtgcggtgaagct
ttaa-----tgcggaggcctctgcctggggag----------------------------
--------------gtc--------g-ctgtcc-----aaat------------------
-cccggaactt-------------------------------------------------
-caca-------------------------------------------------------
------------------------------------------------------------
------------------------------gtagacacccaa------------------
----------ctatg-tagagactaacc-actagcgcacgatggac-ttcagacctatca
gctagatggta-gggtattggcc-taccatggccatgac-gggtacagaggattagggtt
tgatcctggagaggtagcctgagaaatcgctcccacttctaaggaagg-ca-g-caggcg
cgtaacgttcccaatgctaa--------------gtaca-gtga-ggacgtaatgg-gac
ataacaatgcctc-tt--tta--------atagtg-ggcaa--ttg--acaatgggg---
cgggcttaaataccctgccgagaagcgactggaggaca----------------------
------------------------------------------------------------
------------------------------------------------------------
------------------------------------------------------------
------------------------------------------------------------
------------------------------------------------------------
------------------------------------------------------------
------------------------------------------------------------
------------------------------------------------------------
------------------------------------------------------------
------------------------------------------------------------
------------------------------------------------------------
------------------------------------------------------------
------------------------------------------------------------
------------------------------------------------------------
------------------------------------------------------------
------------------------------------------------------------
------------------------------------------------------------
------------------------------------------------------------
------------------------------------------------------------
------------------------------------------------------------
------------------------------------------------------------
------------------------------------------------------------
------------------------------------------------------------
------------------------------------------------------------
------------------------------------------------------------
------------------------------------------------------------
------------------------------------------------------------
------------------------------------------------------------
------------------------------------------------------------
------------------------------------------------------------
------------------------------------------------------------
------------------------------------------------------------
------------------------------------------------------------
------------------------------------------------------------
------------------------------------------------------------
------------------------------------------------------------
------------------------------------------------------------
------------------------------------------------------------
------------------------------------------------------------
------------------------------------------------------------
------------------------------------------------------------
------------------------------------------------------------
------------------------------------------------------------
------------------------------------------------------------
------------------------------------------------------------
------------------------------------------------------------
------------------------------------------------------------
------------------------------------------------------------
------------------------------------------------------------
------------------------------------------------------------
------------------------------------------------------------
------------------------------------------------------------
------------------------------------------------------------
------------------------------------------------------------
------------------------------------------------------------
------------------------------------------------------------
------------------------------------------------------------
------------------------------------------------------------
------------------------------------------------------------
------------------------------------------------------------
------------------------------------------------------------
------------------------------------------------------------
----------
>Lycogala_epidendrum_HFNNU_11201
------------------------------------------------------------
------------------------------------------------------------
------------------------------------------------------------
--ccagaattca-tatgcttgtcccgaagactcaagc---catgcatgcctagaagaaaa
attggcgccctactgg-----------------tgc--gcgggc----------cctccc
aggcccg-tta-gtg-ccgaccgggat-tgtcaaggaatcag----cgaac-gg-ctccg
catatctgttgtca-cctatcgt-ggtaaatatggcg------------tggatagagca
cggaaaagctgtgtataaca-cag-aacagtgggg-tcaaacc-------------gc--
-tgcccggtggcac--------gggcggtgggg------------ttaa---------gg
g-----ggcccat---------------------acctat-gggc-cct----acctcat
gaacggc----------tcttaaagtagc-ac----------------------------
-------------------------------aggga------------------------
------------------------------------------------------------
-----------------------------------------cta----------------
-------------aagacc-c-ct----------------------------------gg
gcga-----aacagaggcctctgcc-acggac----------------------------
--------------acg--------t-ctacca-----actg------------------
-ccttg-------------------------------------accggggttggtctt--
------------------------------------------------------------
------------------------------------------------------------
--------------------------------gtccgagcg-------------------
------------cgg-cagagcccatcc-acaagcgcacgatggac-ttcagacctatca
gctagacggta-gggtattggcc-taccgtggcgatgac-gggtacagaggattagggtt
tgatcctggagaggtagcctgagaaatcgctcccacttctaaggaagg-ca-g-caggcg
cgtaacgttcccaatgctagta-----------ccccta-gtga-ggacgtaatgg-gac
ataacaatacccc-tt--atc-------gatagtg-ggtaa--ttg--ataatgggg---
cgggcataaaacccctgccgagaagcaactggaggacagt--------------------
------------------------------------------------------------
------------------------------------------------------------
------------------------------------------------------------
------------------------------------------------------------
------------------------------------------------------------
------------------------------------------------------------
------------------------------------------------------------
------------------------------------------------------------
------------------------------------------------------------
------------------------------------------------------------
------------------------------------------------------------
------------------------------------------------------------
------------------------------------------------------------
------------------------------------------------------------
------------------------------------------------------------
------------------------------------------------------------
------------------------------------------------------------
------------------------------------------------------------
------------------------------------------------------------
------------------------------------------------------------
------------------------------------------------------------
------------------------------------------------------------
------------------------------------------------------------
------------------------------------------------------------
------------------------------------------------------------
------------------------------------------------------------
------------------------------------------------------------
------------------------------------------------------------
------------------------------------------------------------
------------------------------------------------------------
------------------------------------------------------------
------------------------------------------------------------
------------------------------------------------------------
------------------------------------------------------------
------------------------------------------------------------
------------------------------------------------------------
------------------------------------------------------------
------------------------------------------------------------
------------------------------------------------------------
------------------------------------------------------------
------------------------------------------------------------
------------------------------------------------------------
------------------------------------------------------------
------------------------------------------------------------
------------------------------------------------------------
------------------------------------------------------------
------------------------------------------------------------
------------------------------------------------------------
------------------------------------------------------------
------------------------------------------------------------
------------------------------------------------------------
------------------------------------------------------------
------------------------------------------------------------
------------------------------------------------------------
------------------------------------------------------------
------------------------------------------------------------
------------------------------------------------------------
------------------------------------------------------------
------------------------------------------------------------
------------------------------------------------------------
------------------------------------------------------------
------------------------------------------------------------
----------
>Lycogala_epidendrum_HFNNU_11293
------------------------------------------------------------
------------------------------------------------------------
-----------------------------------------------------------c
ttccagaattca-tatgcttgtcccgaagactcaagc---catgcatgcctagaagaaaa
attgactccccacaggg----------------cact-gcgtgt----------ccaccc
aggcacgataa-gga-ccgaccggga--tgttaaggaatcag----cgaac-gg-ctccg
catatctgttgtca-cctatcgt-ggtaaatacggcg------------tggatagagca
cggaaaagctgtgtataaca-cag-acaagtgggg-tc--acc-------------gc--
-tgcccgttggcat--------gggcggtgggg------------ataa---------gc
g-----ggctcat---------------------aactat-gggc-ctc----acctcat
gaacggc----------tctcaaagtacc-cc----------------------------
-------------------------------ccgaatgcag-------------------
------------------------------------------------------------
----------------------------------------ctgt----------------
-------------g---cc-c-gg----------------------------------gg
ggga-----aacggaggcctctgctaccagac----------------------------
--------------ctg----------ttaccg-----agcg------------------
-ccccc------------------------------------cgggagggttggtctt--
------------------------------------------------------------
------------------------------------------------------------
--------------------------------gtctgggtac------------------
-----------ccgg-cagagcccatcc-acaagcgcacgatggac-ttcagacctatca
gctagacggta-gggtattggcc-taccgtggcgatgac-gggtacagaggattagggtt
tgatcctggagaggtagcctgagaaatcgctcccacttctaaggaagg-ca-g-caggcg
cgtaacgttcccaatgctagga-----------ccccta-gtga-ggacgtaatgg-gac
ataacaatgcccc-ta--ttg-------gatagtg-ggtaa--ttg--gcaatgggg---
cgggcataaacaccctgccgagaagcaactggagg-------------------------
------------------------------------------------------------
------------------------------------------------------------
------------------------------------------------------------
------------------------------------------------------------
------------------------------------------------------------
------------------------------------------------------------
------------------------------------------------------------
------------------------------------------------------------
------------------------------------------------------------
------------------------------------------------------------
------------------------------------------------------------
------------------------------------------------------------
------------------------------------------------------------
------------------------------------------------------------
------------------------------------------------------------
------------------------------------------------------------
------------------------------------------------------------
------------------------------------------------------------
------------------------------------------------------------
------------------------------------------------------------
------------------------------------------------------------
------------------------------------------------------------
------------------------------------------------------------
------------------------------------------------------------
------------------------------------------------------------
------------------------------------------------------------
------------------------------------------------------------
------------------------------------------------------------
------------------------------------------------------------
------------------------------------------------------------
------------------------------------------------------------
------------------------------------------------------------
------------------------------------------------------------
------------------------------------------------------------
------------------------------------------------------------
------------------------------------------------------------
------------------------------------------------------------
------------------------------------------------------------
------------------------------------------------------------
------------------------------------------------------------
------------------------------------------------------------
------------------------------------------------------------
------------------------------------------------------------
------------------------------------------------------------
------------------------------------------------------------
------------------------------------------------------------
------------------------------------------------------------
------------------------------------------------------------
------------------------------------------------------------
------------------------------------------------------------
------------------------------------------------------------
------------------------------------------------------------
------------------------------------------------------------
------------------------------------------------------------
------------------------------------------------------------
------------------------------------------------------------
------------------------------------------------------------
------------------------------------------------------------
------------------------------------------------------------
------------------------------------------------------------
------------------------------------------------------------
------------------------------------------------------------
----------
>Lycogala_epidendrum_HFNNU_11234
------------------------------------------------------------
------------------------------------------------------------
-----------------------------------atctctggt--gt----agat---a
ttccagaattca-tatgcttgtcccgaagactcaagc---catgcatgcctagaagaaaa
attgacccccaaaagg-----------------tgctgacgggc----------ccaccc
aggcccg-gca-gtg-ccgaccgggtg-cgttaaggaatcag----cgaac-gg-ctccg
catatctgttgtca-cctatcgt-ggtaaataaggcg------------tggatagagca
cggaaaagctgtgtataaca-cagcaaaggcggggttc--tcc-------------gc--
-tgcccgttggcat--------gggcagtaggg------------ttaa---------gt
g-----ggcccat---------------------atccgt-gggc-ccc----acctcat
caacggc----------tctcaaagtacttcc----------------------------
-------------------------------cggga------------------------
------------------------------------------------------------
-----------------------------------------cta----------------
-------------aatacc-c-cg--------------------------------aggt
ggga-----aacagaggcctctgccactggac----------------------------
--------------att--------g-ctacca-----tttg------------------
-cccct------------------------------------acggggggtcggtctt--
------------------------------------------------------------
------------------------------------------------------------
--------------------------------gtctgggcac------------------
-----------ccgg-cagagcccatcc-acaagcgcacgatggac-ttcagacctatca
gctagacggta-gggtattggcc-taccgtggcgatgac-gggtacagaggattagggtt
tgatcctggagaggtagcctgagaaatcgctcccacttctaaggaagg-ca-g-caggcg
cgtaacgttcccaatgctagga-----------ccccta-gtga-ggacgtaatgg-gac
ataacaatacccc-ta--ttg-------gatagtg-ggtaa--ttg--acaatgggg---
cgggcataaacaccctgccgagaagcaactggagg-------------------------
------------------------------------------------------------
------------------------------------------------------------
------------------------------------------------------------
------------------------------------------------------------
------------------------------------------------------------
------------------------------------------------------------
------------------------------------------------------------
------------------------------------------------------------
------------------------------------------------------------
------------------------------------------------------------
------------------------------------------------------------
------------------------------------------------------------
------------------------------------------------------------
------------------------------------------------------------
------------------------------------------------------------
------------------------------------------------------------
------------------------------------------------------------
------------------------------------------------------------
------------------------------------------------------------
------------------------------------------------------------
------------------------------------------------------------
------------------------------------------------------------
------------------------------------------------------------
------------------------------------------------------------
------------------------------------------------------------
------------------------------------------------------------
------------------------------------------------------------
------------------------------------------------------------
------------------------------------------------------------
------------------------------------------------------------
------------------------------------------------------------
------------------------------------------------------------
------------------------------------------------------------
------------------------------------------------------------
------------------------------------------------------------
------------------------------------------------------------
------------------------------------------------------------
------------------------------------------------------------
------------------------------------------------------------
------------------------------------------------------------
------------------------------------------------------------
------------------------------------------------------------
------------------------------------------------------------
------------------------------------------------------------
------------------------------------------------------------
------------------------------------------------------------
------------------------------------------------------------
------------------------------------------------------------
------------------------------------------------------------
------------------------------------------------------------
------------------------------------------------------------
------------------------------------------------------------
------------------------------------------------------------
------------------------------------------------------------
------------------------------------------------------------
------------------------------------------------------------
------------------------------------------------------------
------------------------------------------------------------
------------------------------------------------------------
------------------------------------------------------------
------------------------------------------------------------
------------------------------------------------------------
----------
>Lycogala_epidendrum_HFNNU_11235
------------------------------------------------------------
------------------------------------------------------------
-----------------------------------atctctggt--gt----agat---a
ttccagaattca-tatgcttgtcccgaagactcaagc---catgcatgcctagaagaaaa
attgacccccaaaagg-----------------tgctgacgggc----------ccaccc
aggcccg-gca-gtg-ccgaccgggtg-cgttaaggaatcag----cgaac-gg-ctccg
catatctgttgtca-cctatcgt-ggtaaataaggcg------------tggatagagca
cggaaaagctgtgtataaca-cagcaaaggcggggttc--tcc-------------gc--
-tgcccgttggcat--------gggcagtaggg------------ttaa---------gt
g-----ggcccat---------------------atccgt-gggc-ccc----acctcat
caacggc----------tctcaaagtacttcc----------------------------
-------------------------------cggga------------------------
------------------------------------------------------------
-----------------------------------------cta----------------
-------------aatacc-c-cg--------------------------------aggt
ggga-----aacagaggcctctgccactggac----------------------------
--------------att--------g-ctacca-----tttg------------------
-cccct------------------------------------acggggggtcggtctt--
------------------------------------------------------------
------------------------------------------------------------
--------------------------------gtctgggcac------------------
-----------ccgg-cagagcccatcc-acaagcgcacgatggac-ttcagacctatca
gctagacggta-gggtattggcc-taccgtggcgatgac-gggtacagaggattagggtt
tgatcctggagaggtagcctgagaaatcgctcccacttctaaggaagg-ca-g-caggcg
cgtaacgttcccaatgctagga-----------ccccta-gtga-ggacgtaatgg-gac
ataacaatacccc-ta--ttg-------gatagtg-ggtaa--ttg--acaatgggg---
cgggcataaacaccctgccgagaagcaactggagg-------------------------
------------------------------------------------------------
------------------------------------------------------------
------------------------------------------------------------
------------------------------------------------------------
------------------------------------------------------------
------------------------------------------------------------
------------------------------------------------------------
------------------------------------------------------------
------------------------------------------------------------
------------------------------------------------------------
------------------------------------------------------------
------------------------------------------------------------
------------------------------------------------------------
------------------------------------------------------------
------------------------------------------------------------
------------------------------------------------------------
------------------------------------------------------------
------------------------------------------------------------
------------------------------------------------------------
------------------------------------------------------------
------------------------------------------------------------
------------------------------------------------------------
------------------------------------------------------------
------------------------------------------------------------
------------------------------------------------------------
------------------------------------------------------------
------------------------------------------------------------
------------------------------------------------------------
------------------------------------------------------------
------------------------------------------------------------
------------------------------------------------------------
------------------------------------------------------------
------------------------------------------------------------
------------------------------------------------------------
------------------------------------------------------------
------------------------------------------------------------
------------------------------------------------------------
------------------------------------------------------------
------------------------------------------------------------
------------------------------------------------------------
------------------------------------------------------------
------------------------------------------------------------
------------------------------------------------------------
------------------------------------------------------------
------------------------------------------------------------
------------------------------------------------------------
------------------------------------------------------------
------------------------------------------------------------
------------------------------------------------------------
------------------------------------------------------------
------------------------------------------------------------
------------------------------------------------------------
------------------------------------------------------------
------------------------------------------------------------
------------------------------------------------------------
------------------------------------------------------------
------------------------------------------------------------
------------------------------------------------------------
------------------------------------------------------------
------------------------------------------------------------
------------------------------------------------------------
------------------------------------------------------------
----------
>Lycogala_sp._HFNNU_11276
------------------------------------------------------------
------------------------------------------------------------
--------------------------------------tcctggg-tttt----tt---t
ttccagaattca-tatgcttgtcccgaagacttaagc---catgcatgctct--agaagt
agtatgcccgggaggcggct----------------------------------------
--------ttt-aag-acaaatcccgg-ccatatggtatctg----cgaac-gg-ctccg
tatatctgttgtta-cctattgtagggaaattaggcg------------tggatagagca
cggaaaagctgtgtgcaaaa-cag-ccaaatgggg-ca--gtca------------aa--
-gccggcctggtat--------ccaaggccggc------------ttgaccgtacattgc
g-----gcctcttag--------------------------cagg-ccg----gcctcgc
tagtgc-----------tccctaagtagc-cc----------------------------
-------------------------------ctctccgcctacccatcacgaaggt----
------------------------------------------------------------
-------------------------------------agggcta----------------
-------------aggaca------------------------------------tgcgg
gcga-----aacggaggcctctatagcccggg----------------------------
--------------tag--------c-ccccca-----gcccg-----------------
---------------------------------------------ctagggtcatggc--
------------------------------------------------------------
------------------------------------------------------------
--------------------------------gcccggtca-------------------
-----------cata-tagagactaacc-acatgcgcacaatgggc-ttcagacctatca
gcaaggtggta-gggtattggcc-taccatagcgttgac-gggtacagaggattagggtt
tgatcctggagaggtagcctgagagatcgctaccacttctaaggaagg-ca-g-caggcg
cgtaacgttcccaatgctgtaa-----------gattag-gtga-ggacgtgaagg-gat
ataacaatgcccc-ga--tat------ttggtagg-ggtaa--ttg--acaatggag---
tgggcttaaaacccccactgagaagcgactggaggc--ggttt-ggg-------------
------------------------------------------------------------
------------------------------------------------------------
------------------------------------------------------------
------------------------------------------------------------
------------------------------------------------------------
------------------------------------------------------------
------------------------------------------------------------
------------------------------------------------------------
------------------------------------------------------------
------------------------------------------------------------
------------------------------------------------------------
------------------------------------------------------------
------------------------------------------------------------
------------------------------------------------------------
------------------------------------------------------------
------------------------------------------------------------
------------------------------------------------------------
------------------------------------------------------------
------------------------------------------------------------
------------------------------------------------------------
------------------------------------------------------------
------------------------------------------------------------
------------------------------------------------------------
------------------------------------------------------------
------------------------------------------------------------
------------------------------------------------------------
-----------------------------------------ggcaaa-------------
------------------------------------------------------------
------------------------------------------------------------
------------------------------------------------------------
------------------------------------------------------------
------------------------------------------------------------
------------------------------------------------------------
------------------------------------------------------------
------------------------------------------------------------
------------------------------------------------------------
------------------------------------------------------------
------------------------------------------------------------
------------------------------------------------------------
------------------------------------------------------------
------------------------------------------------------------
------------------------------------------------------------
------------------------------------------------------------
------------------------------------------------------------
------------------------------------------------------------
------------------------------------------------------------
------------------------------------------------------------
------------------------------------------------------------
------------------------------------------------------------
------------------------------------------------------------
------------------------------------------------------------
------------------------------------------------------------
------------------------------------------------------------
------------------------------------------------------------
------------------------------------------------------------
------------------------------------------------------------
------------------------------------------------------------
------------------------------------------------------------
------------------------------------------------------------
------------------------------------------------------------
------------------------------------------------------------
------------------------------------------------------------
----------
>Lycogala_sp._HFNNU_11277
------------------------------------------------------------
------------------------------------------------------------
--------------------------------------tcctggg-tttt----tt---t
ttccagaattca-tatgcttgtcccgaagacttaagc---catgcatgctct--agaagt
agtatgcccgggaggcggct----------------------------------------
--------ttt-aag-acaaatcccgg-ccatatggtatctg----cgaac-gg-ctccg
tatatctgttgtta-cctattgtagggaaattaggcg------------tggatagagca
cggaaaagctgtgtgcaaaa-cag-ccaaatgggg-ca--gtca------------aa--
-gccggcctggtat--------ccaaggccggc------------ttgaccgtacattgc
g-----gcctcttag--------------------------cagg-ccg----gcctcgc
tagtgc-----------tccctaagtagc-cc----------------------------
-------------------------------ctctccgcctacccatcacgaaggt----
------------------------------------------------------------
-------------------------------------agggcta----------------
-------------aggaca------------------------------------tgcgg
gcga-----aacggaggcctctatagcccggg----------------------------
--------------tag--------c-ccccca-----gcccg-----------------
---------------------------------------------ctagggtcatggc--
------------------------------------------------------------
------------------------------------------------------------
--------------------------------gcccggtca-------------------
-----------cata-tagagactaacc-acatgcgcacaatgggc-ttcagacctatca
gcaaggtggta-gggtattggcc-taccatagcgttgac-gggtacagaggattagggtt
tgatcctggagaggtagcctgagagatcgctaccacttctaaggaagg-ca-g-caggcg
cgtaacgttcccaatgctgtaa-----------gattag-gtga-ggacgtgaagg-gat
ataacaatgcccc-ga--tat------ttggtagg-ggtaa--ttg--acaatggag---
tgggcttaaaacccccactgagaagcgactggaggc--ggttt-ggg-------------
------------------------------------------------------------
------------------------------------------------------------
------------------------------------------------------------
------------------------------------------------------------
------------------------------------------------------------
------------------------------------------------------------
------------------------------------------------------------
------------------------------------------------------------
------------------------------------------------------------
------------------------------------------------------------
------------------------------------------------------------
------------------------------------------------------------
------------------------------------------------------------
------------------------------------------------------------
------------------------------------------------------------
------------------------------------------------------------
------------------------------------------------------------
------------------------------------------------------------
------------------------------------------------------------
------------------------------------------------------------
------------------------------------------------------------
------------------------------------------------------------
------------------------------------------------------------
------------------------------------------------------------
------------------------------------------------------------
------------------------------------------------------------
-----------------------------------------ggcaaa-------------
------------------------------------------------------------
------------------------------------------------------------
------------------------------------------------------------
------------------------------------------------------------
------------------------------------------------------------
------------------------------------------------------------
------------------------------------------------------------
------------------------------------------------------------
------------------------------------------------------------
------------------------------------------------------------
------------------------------------------------------------
------------------------------------------------------------
------------------------------------------------------------
------------------------------------------------------------
------------------------------------------------------------
------------------------------------------------------------
------------------------------------------------------------
------------------------------------------------------------
------------------------------------------------------------
------------------------------------------------------------
------------------------------------------------------------
------------------------------------------------------------
------------------------------------------------------------
------------------------------------------------------------
------------------------------------------------------------
------------------------------------------------------------
------------------------------------------------------------
------------------------------------------------------------
------------------------------------------------------------
------------------------------------------------------------
------------------------------------------------------------
------------------------------------------------------------
------------------------------------------------------------
------------------------------------------------------------
------------------------------------------------------------
----------
>Lycogala_sp._HFNNU_11278
------------------------------------------------------------
------------------------------------------------------------
--------------------------------------tcctggg-tttt----tt---t
ttccagaattca-tatgcttgtcccgaagacttaagc---catgcatgctct--agaagt
agtatgcccgggaggcggct----------------------------------------
--------ttt-aag-acaaatcccgg-ccatatggtatctg----cgaac-gg-ctccg
tatatctgttgtta-cctattgtagggaaattaggcg------------tggatagagca
cggaaaagctgtgtgcaaaa-cag-ccaaatgggg-ca--gtca------------aa--
-gccggcctggtat--------ccaaggccggc------------ttgaccgtacattgc
g-----gcctcttag--------------------------cagg-ccg----gcctcgc
tagtgc-----------tccctaagtagc-cc----------------------------
-------------------------------ctctccgcctacccatcacgaaggt----
------------------------------------------------------------
-------------------------------------agggcta----------------
-------------aggaca------------------------------------tgcgg
gcga-----aacggaggcctctatagcccggg----------------------------
--------------tag--------c-ccccca-----gcccg-----------------
---------------------------------------------ctagggtcatggc--
------------------------------------------------------------
------------------------------------------------------------
--------------------------------gcccggtca-------------------
-----------cata-tagagactaacc-acatgcgcacaatgggc-ttcagacctatca
gcaaggtggta-gggtattggcc-taccatagcgttgac-gggtacagaggattagggtt
tgatcctggagaggtagcctgagagatcgctaccacttctaaggaagg-ca-g-caggcg
cgtaacgttcccaatgctgtaa-----------gattag-gtga-ggacgtgaagg-gat
ataacaatgcccc-ga--tat------ttggtagg-ggtaa--ttg--acaatggag---
tgggcttaaaacccccactgagaagcgactggaggc--ggttt-ggg-------------
------------------------------------------------------------
------------------------------------------------------------
------------------------------------------------------------
------------------------------------------------------------
------------------------------------------------------------
------------------------------------------------------------
------------------------------------------------------------
------------------------------------------------------------
------------------------------------------------------------
------------------------------------------------------------
------------------------------------------------------------
------------------------------------------------------------
------------------------------------------------------------
------------------------------------------------------------
------------------------------------------------------------
------------------------------------------------------------
------------------------------------------------------------
------------------------------------------------------------
------------------------------------------------------------
------------------------------------------------------------
------------------------------------------------------------
------------------------------------------------------------
------------------------------------------------------------
------------------------------------------------------------
------------------------------------------------------------
------------------------------------------------------------
-----------------------------------------ggcaaa-------------
------------------------------------------------------------
------------------------------------------------------------
------------------------------------------------------------
------------------------------------------------------------
------------------------------------------------------------
------------------------------------------------------------
------------------------------------------------------------
------------------------------------------------------------
------------------------------------------------------------
------------------------------------------------------------
------------------------------------------------------------
------------------------------------------------------------
------------------------------------------------------------
------------------------------------------------------------
------------------------------------------------------------
------------------------------------------------------------
------------------------------------------------------------
------------------------------------------------------------
------------------------------------------------------------
------------------------------------------------------------
------------------------------------------------------------
------------------------------------------------------------
------------------------------------------------------------
------------------------------------------------------------
------------------------------------------------------------
------------------------------------------------------------
------------------------------------------------------------
------------------------------------------------------------
------------------------------------------------------------
------------------------------------------------------------
------------------------------------------------------------
------------------------------------------------------------
------------------------------------------------------------
------------------------------------------------------------
------------------------------------------------------------
----------
>HFNNU_11333
------------------------------------------------------------
------------------------------------------------------------
------------------------------------------------------------
--ccagaattca-tatgcttgtcccgaagactaaagc---catgcatgccta--tgaaaa
ctcggaatcaggggaaaaaggtgttttatt------------------------------
--------aag-cgc-acctccctggt-agatgatgactcag----cgaac-gg-ctccg
tatatctgttgtca-cctatcgt-ggtaaatt-cgcg------------tggatatagca
cggaaacgctgtgtgtaaca-cag-tcaaatgggg-ta--gtgc----------------
-agcttacaggcaa--------ctgtgagcggc------------ctaa---------at
g-----ggcttcaag--------------------------gagc-ccg----gcctcgc
taagtgc----------tcccatagtacc-------------------------------
------------------------------------------------------------
------------------------------------------------------------
------------------------------------------------------------
-------------------------------------------------------tggca
ggga-----aacggaggcctctgctgctcagg----------------------------
--------------tag--------c-ccccca-----gcccg-----------------
-----------------------------------------taagatagggttatggc--
------------------------------------------------------------
------------------------------------------------------------
--------------------------------gcctgagcg-------------------
-----------cgtg-cagagactaacc-acaagcgcacgatgggc-ttcagacctatca
gcaaggtggta-gggtattggcc-taccatagcattgac-gggtacagaggattagggtt
tgatcctggagaggtagcctgagaaatcgctcccacttctaaggaagg-ca-g-caggcg
cgtaacgttcccaatgctgg---------------ttca-gtga-ggacgtgaagg-gat
ataacaatgcccc-ta--tag-------gttagtg-ggtaa--ttg--acaatggag---
tgggcttaaa--------------------------------------------------
------------------------------------------------------------
------------------------------------------------------------
------------------------------------------------------------
------------------------------------------------------------
------------------------------------------------------------
------------------------------------------------------------
------------------------------------------------------------
------------------------------------------------------------
------------------------------------------------------------
------------------------------------------------------------
------------------------------------------------------------
------------------------------------------------------------
------------------------------------------------------------
------------------------------------------------------------
------------------------------------------------------------
------------------------------------------------------------
------------------------------------------------------------
------------------------------------------------------------
------------------------------------------------------------
------------------------------------------------------------
------------------------------------------------------------
------------------------------------------------------------
------------------------------------------------------------
------------------------------------------------------------
------------------------------------------------------------
------------------------------------------------------------
------------------------------------------------------------
------------------------------------------------------------
------------------------------------------------------------
------------------------------------------------------------
------------------------------------------------------------
------------------------------------------------------------
------------------------------------------------------------
------------------------------------------------------------
------------------------------------------------------------
------------------------------------------------------------
------------------------------------------------------------
------------------------------------------------------------
------------------------------------------------------------
------------------------------------------------------------
------------------------------------------------------------
------------------------------------------------------------
------------------------------------------------------------
------------------------------------------------------------
------------------------------------------------------------
------------------------------------------------------------
------------------------------------------------------------
------------------------------------------------------------
------------------------------------------------------------
------------------------------------------------------------
------------------------------------------------------------
------------------------------------------------------------
------------------------------------------------------------
------------------------------------------------------------
------------------------------------------------------------
------------------------------------------------------------
------------------------------------------------------------
------------------------------------------------------------
------------------------------------------------------------
------------------------------------------------------------
------------------------------------------------------------
------------------------------------------------------------
----------
>Lycogala_sp._HFNNU_11274
------------------------------------------------------------
------------------------------------------------------------
----------------------------------------------ttgg----at---c
tgccagaattca-tatgcttgtcccgaagacttaagc---catgcatgctct--agaagt
agtatgcccgggaggcggct----------------------------------------
--------ttt-aag-acaaatcccgg-ccatatggtatctg----cgaac-gg-ctccg
tatatctgttgtta-cctattgtagggaaattaggcg------------tggatagagca
cggaaaagctgtgtgcaaaa-cag-ccaaatgggg-ca--gtca------------aa--
-gccggcctggtat--------ccaaggccggc------------ttgaccgtacattgc
g-----gcctcttag--------------------------cagg-ccg----gcctcgc
tagtgc-----------tccctaagtagc-cc----------------------------
-------------------------------ctctccgcctacccatcacgaaggt----
------------------------------------------------------------
-------------------------------------agggcta----------------
-------------aggaca------------------------------------tgcgg
gcga-----aacggaggcctctatagcccggg----------------------------
--------------tag--------c-ccccca-----gcccg-----------------
---------------------------------------------ctagggtcatggc--
------------------------------------------------------------
------------------------------------------------------------
--------------------------------gcccggtca-------------------
-----------cata-tagagactaacc-acatgcgcacaatgggc-ttcagacctatca
gcaaggtggta-gggtattggcc-taccatagcgttgac-gggtacagaggattagggtt
tgatcctggagaggtagcctgagagatcgctaccacttctaaggaagg-ca-g-caggcg
cgtaacgttcccaatgctgtaa-----------gattag-gtga-ggacgtgaagg-gat
ataacaatgcccc-ga--tat------ttggtagg-ggtaa--ttg--acaatggag---
tgggcttaaa--------------------------------------------------
------------------------------------------------------------
------------------------------------------------------------
------------------------------------------------------------
------------------------------------------------------------
------------------------------------------------------------
------------------------------------------------------------
------------------------------------------------------------
------------------------------------------------------------
------------------------------------------------------------
------------------------------------------------------------
------------------------------------------------------------
------------------------------------------------------------
------------------------------------------------------------
------------------------------------------------------------
------------------------------------------------------------
------------------------------------------------------------
------------------------------------------------------------
------------------------------------------------------------
------------------------------------------------------------
------------------------------------------------------------
------------------------------------------------------------
------------------------------------------------------------
------------------------------------------------------------
------------------------------------------------------------
------------------------------------------------------------
------------------------------------------------------------
------------------------------------------------------------
------------------------------------------------------------
------------------------------------------------------------
------------------------------------------------------------
------------------------------------------------------------
------------------------------------------------------------
------------------------------------------------------------
------------------------------------------------------------
------------------------------------------------------------
------------------------------------------------------------
------------------------------------------------------------
------------------------------------------------------------
------------------------------------------------------------
------------------------------------------------------------
------------------------------------------------------------
------------------------------------------------------------
------------------------------------------------------------
------------------------------------------------------------
------------------------------------------------------------
------------------------------------------------------------
------------------------------------------------------------
------------------------------------------------------------
------------------------------------------------------------
------------------------------------------------------------
------------------------------------------------------------
------------------------------------------------------------
------------------------------------------------------------
------------------------------------------------------------
------------------------------------------------------------
------------------------------------------------------------
------------------------------------------------------------
------------------------------------------------------------
------------------------------------------------------------
------------------------------------------------------------
------------------------------------------------------------
------------------------------------------------------------
----------
>Lycogala_sp._HFNNU_11275
------------------------------------------------------------
------------------------------------------------------------
----------------------------------------------ttgg----at---c
tgccagaattca-tatgcttgtcccgaagacttaagc---catgcatgctct--agaagt
agtatgcccgggaggcggct----------------------------------------
--------ttt-aag-acaaatcccgg-ccatatggtatctg----cgaac-gg-ctccg
tatatctgttgtta-cctattgtagggaaattaggcg------------tggatagagca
cggaaaagctgtgtgcaaaa-cag-ccaaatgggg-ca--gtca------------aa--
-gccggcctggtat--------ccaaggccggc------------ttgaccgtacattgc
g-----gcctcttag--------------------------cagg-ccg----gcctcgc
tagtgc-----------tccctaagtagc-cc----------------------------
-------------------------------ctctccgcctacccatcacgaaggt----
------------------------------------------------------------
-------------------------------------agggcta----------------
-------------aggaca------------------------------------tgcgg
gcga-----aacggaggcctctatagcccggg----------------------------
--------------tag--------c-ccccca-----gcccg-----------------
---------------------------------------------ctagggtcatggc--
------------------------------------------------------------
------------------------------------------------------------
--------------------------------gcccggtca-------------------
-----------cata-tagagactaacc-acatgcgcacaatgggc-ttcagacctatca
gcaaggtggta-gggtattggcc-taccatagcgttgac-gggtacagaggattagggtt
tgatcctggagaggtagcctgagagatcgctaccacttctaaggaagg-ca-g-caggcg
cgtaacgttcccaatgctgtaa-----------gattag-gtga-ggacgtgaagg-gat
ataacaatgcccc-ga--tat------ttggtagg-ggtaa--ttg--acaatggag---
tgggcttaaa--------------------------------------------------
------------------------------------------------------------
------------------------------------------------------------
------------------------------------------------------------
------------------------------------------------------------
------------------------------------------------------------
------------------------------------------------------------
------------------------------------------------------------
------------------------------------------------------------
------------------------------------------------------------
------------------------------------------------------------
------------------------------------------------------------
------------------------------------------------------------
------------------------------------------------------------
------------------------------------------------------------
------------------------------------------------------------
------------------------------------------------------------
------------------------------------------------------------
------------------------------------------------------------
------------------------------------------------------------
------------------------------------------------------------
------------------------------------------------------------
------------------------------------------------------------
------------------------------------------------------------
------------------------------------------------------------
------------------------------------------------------------
------------------------------------------------------------
------------------------------------------------------------
------------------------------------------------------------
------------------------------------------------------------
------------------------------------------------------------
------------------------------------------------------------
------------------------------------------------------------
------------------------------------------------------------
------------------------------------------------------------
------------------------------------------------------------
------------------------------------------------------------
------------------------------------------------------------
------------------------------------------------------------
------------------------------------------------------------
------------------------------------------------------------
------------------------------------------------------------
------------------------------------------------------------
------------------------------------------------------------
------------------------------------------------------------
------------------------------------------------------------
------------------------------------------------------------
------------------------------------------------------------
------------------------------------------------------------
------------------------------------------------------------
------------------------------------------------------------
------------------------------------------------------------
------------------------------------------------------------
------------------------------------------------------------
------------------------------------------------------------
------------------------------------------------------------
------------------------------------------------------------
------------------------------------------------------------
------------------------------------------------------------
------------------------------------------------------------
------------------------------------------------------------
------------------------------------------------------------
------------------------------------------------------------
----------
>Lycogala_epidendrum_HFNNU_11203
------------------------------------------------------------
------------------------------------------------------------
-----------------------------------------------------------c
tgccagaattca-tatgcttgtcccgaagactcaagc---catgcatgcctagaagaaaa
actgacacccaaatgg-----------------tgct-gcgggc----------ccaccc
aggctcg-ttg-gtg-ccgaccgggac-tgttagggaatcag----cgaac-gg-ctcca
tagaactgttgtca-cctatcgt-ggtaaatacggcg------------tggatagagca
cggaaaagctgtgtataaca-cag-acaattgggg-tc--acca------------at--
-cgcccgttagcat--------gggcgc-gcgg------------ttaa---------gc
g-----ggcctat---------------------aaccat-gggc-ccc----acctcat
taacggc----------tcttcaagtacc-ca----------------------------
-------------------------------cgggaa-----------------------
------------------------------------------------------------
-----------------------------------------tta----------------
-------------aaaacc-c-cc---------------------------------gcg
gcga-----aacagaggcctctgcccctggat----------------------------
-------------------------t-ctgtaa-----agcg------------------
-ccctgac----------------------------------------gggtagtctt--
------------------------------------------------------------
------------------------------------------------------------
--------------------------------gccgggattt------------------
-----------catg-cagagcccatcc-acaagcgcacgatggac-ttcagacctatca
gctagacggta-gggtattggcc-taccgtggctatgac-gggtacagaggattagggtt
tgatcctggagaggtagcctgagaaatcgctcccacttctaaggaagg-ca-g-caggcg
cgtaacgttcccaatgctagga-----------ccccta-gtga-ggacgtaatgg-gac
ataacaatacccc-ta--ttc-------gatagtg-ggtaa--ttg--acaatggg----
------------------------------------------------------------
------------------------------------------------------------
------------------------------------------------------------
------------------------------------------------------------
------------------------------------------------------------
------------------------------------------------------------
------------------------------------------------------------
------------------------------------------------------------
------------------------------------------------------------
------------------------------------------------------------
------------------------------------------------------------
------------------------------------------------------------
------------------------------------------------------------
------------------------------------------------------------
------------------------------------------------------------
------------------------------------------------------------
------------------------------------------------------------
------------------------------------------------------------
------------------------------------------------------------
------------------------------------------------------------
------------------------------------------------------------
------------------------------------------------------------
------------------------------------------------------------
------------------------------------------------------------
------------------------------------------------------------
------------------------------------------------------------
------------------------------------------------------------
------------------------------------------------------------
------------------------------------------------------------
------------------------------------------------------------
------------------------------------------------------------
------------------------------------------------------------
------------------------------------------------------------
------------------------------------------------------------
------------------------------------------------------------
------------------------------------------------------------
------------------------------------------------------------
------------------------------------------------------------
------------------------------------------------------------
------------------------------------------------------------
------------------------------------------------------------
------------------------------------------------------------
------------------------------------------------------------
------------------------------------------------------------
------------------------------------------------------------
------------------------------------------------------------
------------------------------------------------------------
------------------------------------------------------------
------------------------------------------------------------
------------------------------------------------------------
------------------------------------------------------------
------------------------------------------------------------
------------------------------------------------------------
------------------------------------------------------------
------------------------------------------------------------
------------------------------------------------------------
------------------------------------------------------------
------------------------------------------------------------
------------------------------------------------------------
------------------------------------------------------------
------------------------------------------------------------
------------------------------------------------------------
------------------------------------------------------------
----------
>Lycogala_epidendrum_HFNNU_11204
------------------------------------------------------------
------------------------------------------------------------
-----------------------------------------------------------c
tgccagaattca-tatgcttgtcccgaagactcaagc---catgcatgcctagaagaaaa
actgacacccaaatgg-----------------tgct-gcgggc----------ccaccc
aggctcg-ttg-gtg-ccgaccgggac-tgttagggaatcag----cgaac-gg-ctcca
tagaactgttgtca-cctatcgt-ggtaaatacggcg------------tggatagagca
cggaaaagctgtgtataaca-cag-acaattgggg-tc--acca------------at--
-cgcccgttagcat--------gggcgc-gcgg------------ttaa---------gc
g-----ggcctat---------------------aaccat-gggc-ccc----acctcat
taacggc----------tcttcaagtacc-ca----------------------------
-------------------------------cgggaa-----------------------
------------------------------------------------------------
-----------------------------------------tta----------------
-------------aaaacc-c-cc---------------------------------gcg
gcga-----aacagaggcctctgcccctggat----------------------------
-------------------------t-ctgtaa-----agcg------------------
-ccctgac----------------------------------------gggtagtctt--
------------------------------------------------------------
------------------------------------------------------------
--------------------------------gccgggattt------------------
-----------catg-cagagcccatcc-acaagcgcacgatggac-ttcagacctatca
gctagacggta-gggtattggcc-taccgtggctatgac-gggtacagaggattagggtt
tgatcctggagaggtagcctgagaaatcgctcccacttctaaggaagg-ca-g-caggcg
cgtaacgttcccaatgctagga-----------ccccta-gtga-ggacgtaatgg-gac
ataacaatacccc-ta--ttc-------gatagtg-ggtaa--ttg--acaatggg----
------------------------------------------------------------
------------------------------------------------------------
------------------------------------------------------------
------------------------------------------------------------
------------------------------------------------------------
------------------------------------------------------------
------------------------------------------------------------
------------------------------------------------------------
------------------------------------------------------------
------------------------------------------------------------
------------------------------------------------------------
------------------------------------------------------------
------------------------------------------------------------
------------------------------------------------------------
------------------------------------------------------------
------------------------------------------------------------
------------------------------------------------------------
------------------------------------------------------------
------------------------------------------------------------
------------------------------------------------------------
------------------------------------------------------------
------------------------------------------------------------
------------------------------------------------------------
------------------------------------------------------------
------------------------------------------------------------
------------------------------------------------------------
------------------------------------------------------------
------------------------------------------------------------
------------------------------------------------------------
------------------------------------------------------------
------------------------------------------------------------
------------------------------------------------------------
------------------------------------------------------------
------------------------------------------------------------
------------------------------------------------------------
------------------------------------------------------------
------------------------------------------------------------
------------------------------------------------------------
------------------------------------------------------------
------------------------------------------------------------
------------------------------------------------------------
------------------------------------------------------------
------------------------------------------------------------
------------------------------------------------------------
------------------------------------------------------------
------------------------------------------------------------
------------------------------------------------------------
------------------------------------------------------------
------------------------------------------------------------
------------------------------------------------------------
------------------------------------------------------------
------------------------------------------------------------
------------------------------------------------------------
------------------------------------------------------------
------------------------------------------------------------
------------------------------------------------------------
------------------------------------------------------------
------------------------------------------------------------
------------------------------------------------------------
------------------------------------------------------------
------------------------------------------------------------
------------------------------------------------------------
------------------------------------------------------------
----------
>Lycogala_epidendrum_HFNNU_11211
------------------------------------------------------------
------------------------------------------------------------
------------------------------------tctctgtt--gg----gtaa---t
ttccagaattca-tatgcttgtcccgaagactcaagc---catgcatgcctagaagaaaa
attggcgccctacaggc----------------cgct-gcgtgc----------ccaccc
aggtgcgataa-gtg-ccgaccggga--tgtcaaggaatcag----cgaac-gg-ctccg
catatctgttgtca-cctatcgt-ggtaaatccggcg------------tggatagagca
cggaaaagctgtgtataaca-cag-acaaatgggg-tc--acc-------------gc--
-tgcccgttggcat--------gggcagtgggg------------ttaa---------gc
g-----ggcccat---------------------aactat-gggc-ccc----acctcgt
taccggc----------tctcaaagtacc-cc----------------------------
-------------------------------ttgtaggctt-------------------
------------------------------------------------------------
----------------------------------------ctta----------------
-------------gtgcct-c-ag----------------------------------gg
gcga-----aacggaggcctctgctaccagac----------------------------
--------------ctg--------c-ttaccg-----agcg------------------
-ccccc-----------------------------------ttgggagggttggtctt--
------------------------------------------------------------
------------------------------------------------------------
--------------------------------gtctgggtac------------------
-----------ccgg-cagagcccatcc-acaagcgcacgatggac-ttcagacctatca
gctagacggta-gggtattggcc-taccgtggcgatgac-gggtacagaggattagggtt
tgatcctggagaggtagcctgagaaatcgctcccacttctaaggaagg-ca-g-caggcg
cgtaacgttcccaatgctagga-----------ccccta-gtga-ggacgtaatgg-gac
ataacaatacccc-ta--ttg-------gatagtg-ggtaa--ttg--acaatgggg---
cgggcataaacaccctgccgagaagcaactggaggaagttctt-tg-tg-----------
------------------------------------------------------------
------------------------------------------------------------
------------------------------------------------------------
------------------------------------------------------------
------------------------------------------------------------
------------------------------------------------------------
------------------------------------------------------------
------------------------------------------------------------
------------------------------------------------------------
------------------------------------------------------------
------------------------------------------------------------
------------------------------------------------------------
------------------------------------------------------------
------------------------------------------------------------
------------------------------------------------------------
------------------------------------------------------------
------------------------------------------------------------
------------------------------------------------------------
------------------------------------------------------------
------------------------------------------------------------
------------------------------------------------------------
------------------------------------------------------------
------------------------------------------------------------
------------------------------------------------------------
------------------------------------------------------------
------------------------------------------------------------
-----------------------------------------tgtgca-------------
------------------------------------------------------------
------------------------------------------------------------
------------------------------------------------------------
------------------------------------------------------------
------------------------------------------------------------
------------------------------------------------------------
------------------------------------------------------------
------------------------------------------------------------
------------------------------------------------------------
------------------------------------------------------------
------------------------------------------------------------
------------------------------------------------------------
------------------------------------------------------------
------------------------------------------------------------
------------------------------------------------------------
------------------------------------------------------------
------------------------------------------------------------
------------------------------------------------------------
------------------------------------------------------------
------------------------------------------------------------
------------------------------------------------------------
------------------------------------------------------------
------------------------------------------------------------
------------------------------------------------------------
------------------------------------------------------------
------------------------------------------------------------
------------------------------------------------------------
------------------------------------------------------------
------------------------------------------------------------
------------------------------------------------------------
------------------------------------------------------------
------------------------------------------------------------
------------------------------------------------------------
------------------------------------------------------------
------------------------------------------------------------
----------
>Lycogala_epidendrum_HFNNU_11265
------------------------------------------------------------
------------------------------------------------------------
------------------------------------------------------------
--ccagaattca-tatgcttgtcccgaagactcaagc---catgcatgcctagaagaaaa
attgacgccctactgg-----------------tgct-gcgggc----------ctccc-
-agctcg-cta-gtg-ccgaccgggat-tgttaaggaatcag----cgaac-gg-ctccg
catatctgttgtca-cctatcgt-ggtaaatatggcg------------tggatagagca
cggaaaagctgtgtataaca-cag-aaaagtgggg-tc--acc-------------gc--
-tgcccgttggcat--------gggtagtgggg------------gtaa---------gc
g-----ggcccat---------------------aactat-gggc-ccc----acctcat
caacggc----------tctcaaagtacc-tc----------------------------
-------------------------------gggga------------------------
------------------------------------------------------------
-----------------------------------------cta----------------
-------------aacacc-c-cc----------------------------------gg
gcga-----aacagaggcctctgctaccagac----------------------------
--------------ac---------g-ttaccg-----agcg------------------
-ccctg---------------------------------------cggggttggtctt--
------------------------------------------------------------
------------------------------------------------------------
--------------------------------gtctgggtac------------------
-----------ccgg-cagagcccatcc-acaagcgcacgatggac-ttcagacctatca
gctagacggta-gggtattggcc-taccgtggcgatgac-gggtacagaggattagggtt
tgatcctggagaggtagcctgagaaatcgctcccacttctaaggaagg-ca-g-caggcg
cgtaacgttcccaatgctagga-----------ccccta-gtga-ggacgtaatgg-gac
ataacaatacccc-ta--tta-------gatagtg-ggtaa--ttg--acaatgggg---
cgggcataaacaccctgccgagaag-----------------------------------
------------------------------------------------------------
------------------------------------------------------------
------------------------------------------------------------
------------------------------------------------------------
------------------------------------------------------------
------------------------------------------------------------
------------------------------------------------------------
------------------------------------------------------------
------------------------------------------------------------
------------------------------------------------------------
------------------------------------------------------------
------------------------------------------------------------
------------------------------------------------------------
------------------------------------------------------------
------------------------------------------------------------
------------------------------------------------------------
------------------------------------------------------------
------------------------------------------------------------
------------------------------------------------------------
------------------------------------------------------------
------------------------------------------------------------
------------------------------------------------------------
------------------------------------------------------------
------------------------------------------------------------
------------------------------------------------------------
------------------------------------------------------------
------------------------------------------------------------
------------------------------------------------------------
------------------------------------------------------------
------------------------------------------------------------
------------------------------------------------------------
------------------------------------------------------------
------------------------------------------------------------
------------------------------------------------------------
------------------------------------------------------------
------------------------------------------------------------
------------------------------------------------------------
------------------------------------------------------------
------------------------------------------------------------
------------------------------------------------------------
------------------------------------------------------------
------------------------------------------------------------
------------------------------------------------------------
------------------------------------------------------------
------------------------------------------------------------
------------------------------------------------------------
------------------------------------------------------------
------------------------------------------------------------
------------------------------------------------------------
------------------------------------------------------------
------------------------------------------------------------
------------------------------------------------------------
------------------------------------------------------------
------------------------------------------------------------
------------------------------------------------------------
------------------------------------------------------------
------------------------------------------------------------
------------------------------------------------------------
------------------------------------------------------------
------------------------------------------------------------
------------------------------------------------------------
------------------------------------------------------------
----------
>Lycogala_epidendrum_HFNNU_11205
------------------------------------------------------------
------------------------------------------------------------
------------------------------------------------------------
tgccagaattca-tatgcttgtcccgaagactcaagc---catgcatgcctagaagaaaa
attggcgccctactgg-----------------tgc--gcgggc----------cctccc
aggcccg-tc--gtg-ccgaccgggat-tgtcaaggaatcag----cgaac-gg-ctccg
catatctgttgtca-cctatcgt-ggtaaatacggcg------------tggatagagca
cggaaaagctgtgtataaca-cag-aacagtgggg-tc--acc-------------ac--
-tgcccggtggcac--------gggcggt-ggg------------ataa---------gt
g-----ggcccat---------------------acctat-gggc-ccc----acctcat
gaacggc----------tcttaaagtagc-cc----------------------------
-------------------------------aggga------------------------
------------------------------------------------------------
-----------------------------------------cta----------------
-------------aagacc-c-cg----------------------------------gg
gcga-----aacagaggcctctgcc-acggac----------------------------
--------------acg--------t-ctacca-----actgc-----------------
-ccttg-------------------------------------accggggttggtctt--
------------------------------------------------------------
------------------------------------------------------------
--------------------------------gtccgagcg-------------------
------------cgg-cagagcccatcc-acaagcgcacgatggac-ttcagacctatca
gctagacggta-gggtattggcc-taccgtggcgatgac-gggtacagaggattagggtt
tgatcctggagaggtagcctgagaaatcgctcccacttctaaggaagg-ca-g-caggcg
cgtaacgttcccaatgctagta-----------ccccta-gtga-ggacgtaatgg-gac
ataacaatgcccc-cc--gatc-----gtttgggg-ggtaa--ttg--ataatgggg---
cgggcataaaacccctgccgagaagcaactggagga------------------------
------------------------------------------------------------
------------------------------------------------------------
------------------------------------------------------------
------------------------------------------------------------
------------------------------------------------------------
------------------------------------------------------------
------------------------------------------------------------
------------------------------------------------------------
------------------------------------------------------------
------------------------------------------------------------
------------------------------------------------------------
------------------------------------------------------------
------------------------------------------------------------
------------------------------------------------------------
------------------------------------------------------------
------------------------------------------------------------
------------------------------------------------------------
------------------------------------------------------------
------------------------------------------------------------
------------------------------------------------------------
------------------------------------------------------------
------------------------------------------------------------
------------------------------------------------------------
------------------------------------------------------------
------------------------------------------------------------
------------------------------------------------------------
------------------------------------------------------------
------------------------------------------------------------
------------------------------------------------------------
------------------------------------------------------------
------------------------------------------------------------
------------------------------------------------------------
------------------------------------------------------------
------------------------------------------------------------
------------------------------------------------------------
------------------------------------------------------------
------------------------------------------------------------
------------------------------------------------------------
------------------------------------------------------------
------------------------------------------------------------
------------------------------------------------------------
------------------------------------------------------------
------------------------------------------------------------
------------------------------------------------------------
------------------------------------------------------------
------------------------------------------------------------
------------------------------------------------------------
------------------------------------------------------------
------------------------------------------------------------
------------------------------------------------------------
------------------------------------------------------------
------------------------------------------------------------
------------------------------------------------------------
------------------------------------------------------------
------------------------------------------------------------
------------------------------------------------------------
------------------------------------------------------------
------------------------------------------------------------
------------------------------------------------------------
------------------------------------------------------------
------------------------------------------------------------
------------------------------------------------------------
----------
>Lycogala_epidendrum_HFNNU_11206
------------------------------------------------------------
------------------------------------------------------------
------------------------------------------------------------
tgccagaattca-tatgcttgtcccgaagactcaagc---catgcatgcctagaagaaaa
attggcgccctactgg-----------------tgc--gcgggc----------cctccc
aggcccg-tc--gtg-ccgaccgggat-tgtcaaggaatcag----cgaac-gg-ctccg
catatctgttgtca-cctatcgt-ggtaaatacggcg------------tggatagagca
cggaaaagctgtgtataaca-cag-aacagtgggg-tc--acc-------------ac--
-tgcccggtggcac--------gggcggt-ggg------------ataa---------gt
g-----ggcccat---------------------acctat-gggc-ccc----acctcat
gaacggc----------tcttaaagtagc-cc----------------------------
-------------------------------aggga------------------------
------------------------------------------------------------
-----------------------------------------cta----------------
-------------aagacc-c-cg----------------------------------gg
gcga-----aacagaggcctctgcc-acggac----------------------------
--------------acg--------t-ctacca-----actgc-----------------
-ccttg-------------------------------------accggggttggtctt--
------------------------------------------------------------
------------------------------------------------------------
--------------------------------gtccgagcg-------------------
------------cgg-cagagcccatcc-acaagcgcacgatggac-ttcagacctatca
gctagacggta-gggtattggcc-taccgtggcgatgac-gggtacagaggattagggtt
tgatcctggagaggtagcctgagaaatcgctcccacttctaaggaagg-ca-g-caggcg
cgtaacgttcccaatgctagta-----------ccccta-gtga-ggacgtaatgg-gac
ataacaatgcccc-cc--gatc-----gtttgggg-ggtaa--ttg--ataatgggg---
cgggcataaaacccctgccgagaagcaactggagga------------------------
------------------------------------------------------------
------------------------------------------------------------
------------------------------------------------------------
------------------------------------------------------------
------------------------------------------------------------
------------------------------------------------------------
------------------------------------------------------------
------------------------------------------------------------
------------------------------------------------------------
------------------------------------------------------------
------------------------------------------------------------
------------------------------------------------------------
------------------------------------------------------------
------------------------------------------------------------
------------------------------------------------------------
------------------------------------------------------------
------------------------------------------------------------
------------------------------------------------------------
------------------------------------------------------------
------------------------------------------------------------
------------------------------------------------------------
------------------------------------------------------------
------------------------------------------------------------
------------------------------------------------------------
------------------------------------------------------------
------------------------------------------------------------
------------------------------------------------------------
------------------------------------------------------------
------------------------------------------------------------
------------------------------------------------------------
------------------------------------------------------------
------------------------------------------------------------
------------------------------------------------------------
------------------------------------------------------------
------------------------------------------------------------
------------------------------------------------------------
------------------------------------------------------------
------------------------------------------------------------
------------------------------------------------------------
------------------------------------------------------------
------------------------------------------------------------
------------------------------------------------------------
------------------------------------------------------------
------------------------------------------------------------
------------------------------------------------------------
------------------------------------------------------------
------------------------------------------------------------
------------------------------------------------------------
------------------------------------------------------------
------------------------------------------------------------
------------------------------------------------------------
------------------------------------------------------------
------------------------------------------------------------
------------------------------------------------------------
------------------------------------------------------------
------------------------------------------------------------
------------------------------------------------------------
------------------------------------------------------------
------------------------------------------------------------
------------------------------------------------------------
------------------------------------------------------------
------------------------------------------------------------
----------
>Lycogala_epidendrum_HFNNU_11207
------------------------------------------------------------
------------------------------------------------------------
------------------------------------------------------------
tgccagaattca-tatgcttgtcccgaagactcaagc---catgcatgcctagaagaaaa
attggcgccctactgg-----------------tgc--gcgggc----------cctccc
aggcccg-tc--gtg-ccgaccgggat-tgtcaaggaatcag----cgaac-gg-ctccg
catatctgttgtca-cctatcgt-ggtaaatacggcg------------tggatagagca
cggaaaagctgtgtataaca-cag-aacagtgggg-tc--acc-------------ac--
-tgcccggtggcac--------gggcggt-ggg------------ataa---------gt
g-----ggcccat---------------------acctat-gggc-ccc----acctcat
gaacggc----------tcttaaagtagc-cc----------------------------
-------------------------------aggga------------------------
------------------------------------------------------------
-----------------------------------------cta----------------
-------------aagacc-c-cg----------------------------------gg
gcga-----aacagaggcctctgcc-acggac----------------------------
--------------acg--------t-ctacca-----actgc-----------------
-ccttg-------------------------------------accggggttggtctt--
------------------------------------------------------------
------------------------------------------------------------
--------------------------------gtccgagcg-------------------
------------cgg-cagagcccatcc-acaagcgcacgatggac-ttcagacctatca
gctagacggta-gggtattggcc-taccgtggcgatgac-gggtacagaggattagggtt
tgatcctggagaggtagcctgagaaatcgctcccacttctaaggaagg-ca-g-caggcg
cgtaacgttcccaatgctagta-----------ccccta-gtga-ggacgtaatgg-gac
ataacaatgcccc-cc--gatc-----gtttgggg-ggtaa--ttg--ataatgggg---
cgggcataaaacccctgccgagaagcaactggagga------------------------
------------------------------------------------------------
------------------------------------------------------------
------------------------------------------------------------
------------------------------------------------------------
------------------------------------------------------------
------------------------------------------------------------
------------------------------------------------------------
------------------------------------------------------------
------------------------------------------------------------
------------------------------------------------------------
------------------------------------------------------------
------------------------------------------------------------
------------------------------------------------------------
------------------------------------------------------------
------------------------------------------------------------
------------------------------------------------------------
------------------------------------------------------------
------------------------------------------------------------
------------------------------------------------------------
------------------------------------------------------------
------------------------------------------------------------
------------------------------------------------------------
------------------------------------------------------------
------------------------------------------------------------
------------------------------------------------------------
------------------------------------------------------------
------------------------------------------------------------
------------------------------------------------------------
------------------------------------------------------------
------------------------------------------------------------
------------------------------------------------------------
------------------------------------------------------------
------------------------------------------------------------
------------------------------------------------------------
------------------------------------------------------------
------------------------------------------------------------
------------------------------------------------------------
------------------------------------------------------------
------------------------------------------------------------
------------------------------------------------------------
------------------------------------------------------------
------------------------------------------------------------
------------------------------------------------------------
------------------------------------------------------------
------------------------------------------------------------
------------------------------------------------------------
------------------------------------------------------------
------------------------------------------------------------
------------------------------------------------------------
------------------------------------------------------------
------------------------------------------------------------
------------------------------------------------------------
------------------------------------------------------------
------------------------------------------------------------
------------------------------------------------------------
------------------------------------------------------------
------------------------------------------------------------
------------------------------------------------------------
------------------------------------------------------------
------------------------------------------------------------
------------------------------------------------------------
------------------------------------------------------------
----------
>Lycogala_epidendrum_HFNNU_11208
------------------------------------------------------------
------------------------------------------------------------
------------------------------------------------------------
--ccagaattca-tatgcttgtcccgaagactcaagc---catgcatgcctagaagaaaa
attggcgccctactgg-----------------tgc--gcgggc----------cctccc
aggcccg-tta-gtg-ccgaccgggat-tgtcaaggaatcag----cgaac-gg-ctccg
catatctgttgtca-cctatcgt-ggtaaatacggcg------------tggatagagca
cggaaaagctgtgtataaca-cag-aacagtgggg-tc--acc-------------gc--
-tgcccgttggcat--------gggcagtgggg------------ataa---------gt
g-----ggcccat---------------------acgtat-gggc-ccc----acctcat
gaacggc----------tcttaaagtagt-ac----------------------------
-------------------------------aggga------------------------
------------------------------------------------------------
-----------------------------------------cta----------------
-------------aagacc-c-ct----------------------------------gg
gcga-----aacagaggcctctgcc-tcggac----------------------------
--------------atg--------t-ctacca-----actg------------------
-ccttg-------------------------------------accggggttggtctt--
------------------------------------------------------------
------------------------------------------------------------
--------------------------------gtctgagcg-------------------
------------cgg-cagagcccatcc-acaagcgcacgatggac-ttcagacctatca
gctagacggta-gggtattggcc-taccgtggcgatgac-gggtacagaggattagggtt
tgatcctggagaggtagcctgagaaatcgctcccacttctaaggaagg-ca-g-caggcg
cgtaacgttcccaatgctagta-----------ccccta-gtga-ggacgtaatgg-gac
ataacaatacccc-tt--att-------gttagtg-ggtaa--ttg--acaatgggg---
cgggcataaaacccctgccgagaagcgactggagga------------------------
------------------------------------------------------------
------------------------------------------------------------
------------------------------------------------------------
------------------------------------------------------------
------------------------------------------------------------
------------------------------------------------------------
------------------------------------------------------------
------------------------------------------------------------
------------------------------------------------------------
------------------------------------------------------------
------------------------------------------------------------
------------------------------------------------------------
------------------------------------------------------------
------------------------------------------------------------
------------------------------------------------------------
------------------------------------------------------------
------------------------------------------------------------
------------------------------------------------------------
------------------------------------------------------------
------------------------------------------------------------
------------------------------------------------------------
------------------------------------------------------------
------------------------------------------------------------
------------------------------------------------------------
------------------------------------------------------------
------------------------------------------------------------
------------------------------------------------------------
------------------------------------------------------------
------------------------------------------------------------
------------------------------------------------------------
------------------------------------------------------------
------------------------------------------------------------
------------------------------------------------------------
------------------------------------------------------------
------------------------------------------------------------
------------------------------------------------------------
------------------------------------------------------------
------------------------------------------------------------
------------------------------------------------------------
------------------------------------------------------------
------------------------------------------------------------
------------------------------------------------------------
------------------------------------------------------------
------------------------------------------------------------
------------------------------------------------------------
------------------------------------------------------------
------------------------------------------------------------
------------------------------------------------------------
------------------------------------------------------------
------------------------------------------------------------
------------------------------------------------------------
------------------------------------------------------------
------------------------------------------------------------
------------------------------------------------------------
------------------------------------------------------------
------------------------------------------------------------
------------------------------------------------------------
------------------------------------------------------------
------------------------------------------------------------
------------------------------------------------------------
------------------------------------------------------------
------------------------------------------------------------
----------
>Lycogala_epidendrum_HFNNU_11209
------------------------------------------------------------
------------------------------------------------------------
------------------------------------------------------------
--ccagaattca-tatgcttgtcccgaagactcaagc---catgcatgcctagaagaaaa
attggcgccctactgg-----------------tgc--gcgggc----------cctccc
aggcccg-tta-gtg-ccgaccgggat-tgtcaaggaatcag----cgaac-gg-ctccg
catatctgttgtca-cctatcgt-ggtaaatacggcg------------tggatagagca
cggaaaagctgtgtataaca-cag-aacagtgggg-tc--acc-------------gc--
-tgcccgttggcat--------gggcagtgggg------------ataa---------gt
g-----ggcccat---------------------acgtat-gggc-ccc----acctcat
gaacggc----------tcttaaagtagt-ac----------------------------
-------------------------------aggga------------------------
------------------------------------------------------------
-----------------------------------------cta----------------
-------------aagacc-c-ct----------------------------------gg
gcga-----aacagaggcctctgcc-tcggac----------------------------
--------------atg--------t-ctacca-----actg------------------
-ccttg-------------------------------------accggggttggtctt--
------------------------------------------------------------
------------------------------------------------------------
--------------------------------gtctgagcg-------------------
------------cgg-cagagcccatcc-acaagcgcacgatggac-ttcagacctatca
gctagacggta-gggtattggcc-taccgtggcgatgac-gggtacagaggattagggtt
tgatcctggagaggtagcctgagaaatcgctcccacttctaaggaagg-ca-g-caggcg
cgtaacgttcccaatgctagta-----------ccccta-gtga-ggacgtaatgg-gac
ataacaatacccc-tt--att-------gttagtg-ggtaa--ttg--acaatgggg---
cgggcataaaacccctgccgagaagcgactggagga------------------------
------------------------------------------------------------
------------------------------------------------------------
------------------------------------------------------------
------------------------------------------------------------
------------------------------------------------------------
------------------------------------------------------------
------------------------------------------------------------
------------------------------------------------------------
------------------------------------------------------------
------------------------------------------------------------
------------------------------------------------------------
------------------------------------------------------------
------------------------------------------------------------
------------------------------------------------------------
------------------------------------------------------------
------------------------------------------------------------
------------------------------------------------------------
------------------------------------------------------------
------------------------------------------------------------
------------------------------------------------------------
------------------------------------------------------------
------------------------------------------------------------
------------------------------------------------------------
------------------------------------------------------------
------------------------------------------------------------
------------------------------------------------------------
------------------------------------------------------------
------------------------------------------------------------
------------------------------------------------------------
------------------------------------------------------------
------------------------------------------------------------
------------------------------------------------------------
------------------------------------------------------------
------------------------------------------------------------
------------------------------------------------------------
------------------------------------------------------------
------------------------------------------------------------
------------------------------------------------------------
------------------------------------------------------------
------------------------------------------------------------
------------------------------------------------------------
------------------------------------------------------------
------------------------------------------------------------
------------------------------------------------------------
------------------------------------------------------------
------------------------------------------------------------
------------------------------------------------------------
------------------------------------------------------------
------------------------------------------------------------
------------------------------------------------------------
------------------------------------------------------------
------------------------------------------------------------
------------------------------------------------------------
------------------------------------------------------------
------------------------------------------------------------
------------------------------------------------------------
------------------------------------------------------------
------------------------------------------------------------
------------------------------------------------------------
------------------------------------------------------------
------------------------------------------------------------
------------------------------------------------------------
----------
>Lycogala_epidendrum_HFNNU_11210
------------------------------------------------------------
------------------------------------------------------------
------------------------------------------------------------
--ccagaattca-tatgcttgtcccgaagactcaagc---catgcatgcctagaagaaaa
attggcgccctactgg-----------------tgc--gcgggc----------cctccc
aggcccg-tta-gtg-ccgaccgggat-tgtcaaggaatcag----cgaac-gg-ctccg
catatctgttgtca-cctatcgt-ggtaaatacggcg------------tggatagagca
cggaaaagctgtgtataaca-cag-aacagtgggg-tc--acc-------------gc--
-tgcccgttggcat--------gggcagtgggg------------ataa---------gt
g-----ggcccat---------------------acgtat-gggc-ccc----acctcat
gaacggc----------tcttaaagtagt-ac----------------------------
-------------------------------aggga------------------------
------------------------------------------------------------
-----------------------------------------cta----------------
-------------aagacc-c-ct----------------------------------gg
gcga-----aacagaggcctctgcc-tcggac----------------------------
--------------atg--------t-ctacca-----actg------------------
-ccttg-------------------------------------accggggttggtctt--
------------------------------------------------------------
------------------------------------------------------------
--------------------------------gtctgagcg-------------------
------------cgg-cagagcccatcc-acaagcgcacgatggac-ttcagacctatca
gctagacggta-gggtattggcc-taccgtggcgatgac-gggtacagaggattagggtt
tgatcctggagaggtagcctgagaaatcgctcccacttctaaggaagg-ca-g-caggcg
cgtaacgttcccaatgctagta-----------ccccta-gtga-ggacgtaatgg-gac
ataacaatacccc-tt--att-------gttagtg-ggtaa--ttg--acaatgggg---
cgggcataaaacccctgccgagaagcgactggagga------------------------
------------------------------------------------------------
------------------------------------------------------------
------------------------------------------------------------
------------------------------------------------------------
------------------------------------------------------------
------------------------------------------------------------
------------------------------------------------------------
------------------------------------------------------------
------------------------------------------------------------
------------------------------------------------------------
------------------------------------------------------------
------------------------------------------------------------
------------------------------------------------------------
------------------------------------------------------------
------------------------------------------------------------
------------------------------------------------------------
------------------------------------------------------------
------------------------------------------------------------
------------------------------------------------------------
------------------------------------------------------------
------------------------------------------------------------
------------------------------------------------------------
------------------------------------------------------------
------------------------------------------------------------
------------------------------------------------------------
------------------------------------------------------------
------------------------------------------------------------
------------------------------------------------------------
------------------------------------------------------------
------------------------------------------------------------
------------------------------------------------------------
------------------------------------------------------------
------------------------------------------------------------
------------------------------------------------------------
------------------------------------------------------------
------------------------------------------------------------
------------------------------------------------------------
------------------------------------------------------------
------------------------------------------------------------
------------------------------------------------------------
------------------------------------------------------------
------------------------------------------------------------
------------------------------------------------------------
------------------------------------------------------------
------------------------------------------------------------
------------------------------------------------------------
------------------------------------------------------------
------------------------------------------------------------
------------------------------------------------------------
------------------------------------------------------------
------------------------------------------------------------
------------------------------------------------------------
------------------------------------------------------------
------------------------------------------------------------
------------------------------------------------------------
------------------------------------------------------------
------------------------------------------------------------
------------------------------------------------------------
------------------------------------------------------------
------------------------------------------------------------
------------------------------------------------------------
------------------------------------------------------------
----------
>Lycogala_epidendrum_HFNNU_11197
------------------------------------------------------------
------------------------------------------------------------
-----------------------------------------------------------c
ttccagaattca-tatgcttgtcccgaagactcaagc---catgcatgcctagaagaaaa
actgacacccaaatgg-----------------tgct-gcgggc----------ccaccc
aggctcg-ttg-gtg-ccgaccgggac-tgttagggaatcag----cgaac-gg-ctcca
tagaactgttgtca-cctatcgt-ggtaaatacggcg------------tggatagagca
cggaaaagctgtgtataaca-cag-acaattgggg-tc--acca------------at--
-cgcccgttagcat--------gggcgc-gcgg------------ttaa---------gc
g-----ggcctat---------------------aaccat-gggc-ccc----acctcat
taacggc----------tcttcaagtacc-ca----------------------------
-------------------------------cgggaa-----------------------
------------------------------------------------------------
-----------------------------------------tta----------------
-------------aaaacc-c-cc---------------------------------gcg
gcga-----aacagaggcctctgcccctggat----------------------------
-------------------------t-ctgtaa-----agcg------------------
-ccctgac----------------------------------------gggtagtctt--
------------------------------------------------------------
------------------------------------------------------------
--------------------------------gccgggattt------------------
-----------catg-cagagcccatcc-acaagcgcacgatggac-ttcagacctatca
gctagacggta-gggtattggcc-taccgtggctatgac-gggtacagaggattagggtt
tgatcctggagaggtagcctgagaaatcgctcccacttctaaggaagg-ca-g-caggcg
cgtaacgttcccaatgctagga-----------ccccta-gtga-ggacgtaatgg-gac
ataacaatacccc-ta--ttc-------gatagtg-ggtaa--ttg--acaatgg-----
------------------------------------------------------------
------------------------------------------------------------
------------------------------------------------------------
------------------------------------------------------------
------------------------------------------------------------
------------------------------------------------------------
------------------------------------------------------------
------------------------------------------------------------
------------------------------------------------------------
------------------------------------------------------------
------------------------------------------------------------
------------------------------------------------------------
------------------------------------------------------------
------------------------------------------------------------
------------------------------------------------------------
------------------------------------------------------------
------------------------------------------------------------
------------------------------------------------------------
------------------------------------------------------------
------------------------------------------------------------
------------------------------------------------------------
------------------------------------------------------------
------------------------------------------------------------
------------------------------------------------------------
------------------------------------------------------------
------------------------------------------------------------
------------------------------------------------------------
------------------------------------------------------------
------------------------------------------------------------
------------------------------------------------------------
------------------------------------------------------------
------------------------------------------------------------
------------------------------------------------------------
------------------------------------------------------------
------------------------------------------------------------
------------------------------------------------------------
------------------------------------------------------------
------------------------------------------------------------
------------------------------------------------------------
------------------------------------------------------------
------------------------------------------------------------
------------------------------------------------------------
------------------------------------------------------------
------------------------------------------------------------
------------------------------------------------------------
------------------------------------------------------------
------------------------------------------------------------
------------------------------------------------------------
------------------------------------------------------------
------------------------------------------------------------
------------------------------------------------------------
------------------------------------------------------------
------------------------------------------------------------
------------------------------------------------------------
------------------------------------------------------------
------------------------------------------------------------
------------------------------------------------------------
------------------------------------------------------------
------------------------------------------------------------
------------------------------------------------------------
------------------------------------------------------------
------------------------------------------------------------
------------------------------------------------------------
----------
>Lycogala_epidendrum_HFNNU_11198
------------------------------------------------------------
------------------------------------------------------------
-----------------------------------------------------------c
ttccagaattca-tatgcttgtcccgaagactcaagc---catgcatgcctagaagaaaa
actgacacccaaatgg-----------------tgct-gcgggc----------ccaccc
aggctcg-ttg-gtg-ccgaccgggac-tgttagggaatcag----cgaac-gg-ctcca
tagaactgttgtca-cctatcgt-ggtaaatacggcg------------tggatagagca
cggaaaagctgtgtataaca-cag-acaattgggg-tc--acca------------at--
-cgcccgttagcat--------gggcgc-gcgg------------ttaa---------gc
g-----ggcctat---------------------aaccat-gggc-ccc----acctcat
taacggc----------tcttcaagtacc-ca----------------------------
-------------------------------cgggaa-----------------------
------------------------------------------------------------
-----------------------------------------tta----------------
-------------aaaacc-c-cc---------------------------------gcg
gcga-----aacagaggcctctgcccctggat----------------------------
-------------------------t-ctgtaa-----agcg------------------
-ccctgac----------------------------------------gggtagtctt--
------------------------------------------------------------
------------------------------------------------------------
--------------------------------gccgggattt------------------
-----------catg-cagagcccatcc-acaagcgcacgatggac-ttcagacctatca
gctagacggta-gggtattggcc-taccgtggctatgac-gggtacagaggattagggtt
tgatcctggagaggtagcctgagaaatcgctcccacttctaaggaagg-ca-g-caggcg
cgtaacgttcccaatgctagga-----------ccccta-gtga-ggacgtaatgg-gac
ataacaatacccc-ta--ttc-------gatagtg-ggtaa--ttg--acaatgg-----
------------------------------------------------------------
------------------------------------------------------------
------------------------------------------------------------
------------------------------------------------------------
------------------------------------------------------------
------------------------------------------------------------
------------------------------------------------------------
------------------------------------------------------------
------------------------------------------------------------
------------------------------------------------------------
------------------------------------------------------------
------------------------------------------------------------
------------------------------------------------------------
------------------------------------------------------------
------------------------------------------------------------
------------------------------------------------------------
------------------------------------------------------------
------------------------------------------------------------
------------------------------------------------------------
------------------------------------------------------------
------------------------------------------------------------
------------------------------------------------------------
------------------------------------------------------------
------------------------------------------------------------
------------------------------------------------------------
------------------------------------------------------------
------------------------------------------------------------
------------------------------------------------------------
------------------------------------------------------------
------------------------------------------------------------
------------------------------------------------------------
------------------------------------------------------------
------------------------------------------------------------
------------------------------------------------------------
------------------------------------------------------------
------------------------------------------------------------
------------------------------------------------------------
------------------------------------------------------------
------------------------------------------------------------
------------------------------------------------------------
------------------------------------------------------------
------------------------------------------------------------
------------------------------------------------------------
------------------------------------------------------------
------------------------------------------------------------
------------------------------------------------------------
------------------------------------------------------------
------------------------------------------------------------
------------------------------------------------------------
------------------------------------------------------------
------------------------------------------------------------
------------------------------------------------------------
------------------------------------------------------------
------------------------------------------------------------
------------------------------------------------------------
------------------------------------------------------------
------------------------------------------------------------
------------------------------------------------------------
------------------------------------------------------------
------------------------------------------------------------
------------------------------------------------------------
------------------------------------------------------------
------------------------------------------------------------
----------
>Lycogala_epidendrum_HFNNU_11199
------------------------------------------------------------
------------------------------------------------------------
-----------------------------------------------------------c
ttccagaattca-tatgcttgtcccgaagactcaagc---catgcatgcctagaagaaaa
actgacacccaaatgg-----------------tgct-gcgggc----------ccaccc
aggctcg-ttg-gtg-ccgaccgggac-tgttagggaatcag----cgaac-gg-ctcca
tagaactgttgtca-cctatcgt-ggtaaatacggcg------------tggatagagca
cggaaaagctgtgtataaca-cag-acaattgggg-tc--acca------------at--
-cgcccgttagcat--------gggcgc-gcgg------------ttaa---------gc
g-----ggcctat---------------------aaccat-gggc-ccc----acctcat
taacggc----------tcttcaagtacc-ca----------------------------
-------------------------------cgggaa-----------------------
------------------------------------------------------------
-----------------------------------------tta----------------
-------------aaaacc-c-cc---------------------------------gcg
gcga-----aacagaggcctctgcccctggat----------------------------
-------------------------t-ctgtaa-----agcg------------------
-ccctgac----------------------------------------gggtagtctt--
------------------------------------------------------------
------------------------------------------------------------
--------------------------------gccgggattt------------------
-----------catg-cagagcccatcc-acaagcgcacgatggac-ttcagacctatca
gctagacggta-gggtattggcc-taccgtggctatgac-gggtacagaggattagggtt
tgatcctggagaggtagcctgagaaatcgctcccacttctaaggaagg-ca-g-caggcg
cgtaacgttcccaatgctagga-----------ccccta-gtga-ggacgtaatgg-gac
ataacaatacccc-ta--ttc-------gatagtg-ggtaa--ttg--acaatgg-----
------------------------------------------------------------
------------------------------------------------------------
------------------------------------------------------------
------------------------------------------------------------
------------------------------------------------------------
------------------------------------------------------------
------------------------------------------------------------
------------------------------------------------------------
------------------------------------------------------------
------------------------------------------------------------
------------------------------------------------------------
------------------------------------------------------------
------------------------------------------------------------
------------------------------------------------------------
------------------------------------------------------------
------------------------------------------------------------
------------------------------------------------------------
------------------------------------------------------------
------------------------------------------------------------
------------------------------------------------------------
------------------------------------------------------------
------------------------------------------------------------
------------------------------------------------------------
------------------------------------------------------------
------------------------------------------------------------
------------------------------------------------------------
------------------------------------------------------------
------------------------------------------------------------
------------------------------------------------------------
------------------------------------------------------------
------------------------------------------------------------
------------------------------------------------------------
------------------------------------------------------------
------------------------------------------------------------
------------------------------------------------------------
------------------------------------------------------------
------------------------------------------------------------
------------------------------------------------------------
------------------------------------------------------------
------------------------------------------------------------
------------------------------------------------------------
------------------------------------------------------------
------------------------------------------------------------
------------------------------------------------------------
------------------------------------------------------------
------------------------------------------------------------
------------------------------------------------------------
------------------------------------------------------------
------------------------------------------------------------
------------------------------------------------------------
------------------------------------------------------------
------------------------------------------------------------
------------------------------------------------------------
------------------------------------------------------------
------------------------------------------------------------
------------------------------------------------------------
------------------------------------------------------------
------------------------------------------------------------
------------------------------------------------------------
------------------------------------------------------------
------------------------------------------------------------
------------------------------------------------------------
------------------------------------------------------------
----------
>HFNNU_11266
------------------------------------------------------------
------------------------------------------------------------
------------------------------------------------------------
----------------ggtcttttcttaga-cttagc---catgcatgctggtgatggag
ctcggggaccctgtaa-----------------agcttaggctactcgaggag-------
--------gtc-tcc-cctccagggga-cctgggcccatcgg----tggac-gg-ctccg
tatatctgttgtga-cctatcgt-ggtaaatgaggcg------------tggatatggca
cggaaaagctgtgtgtaata-caa-tagaatgggg-tt--gcgg------t-cc--gg--
-ttgcattcaactct--------ggacccttgt------------gtaa---------aa
g-----ggcacgt---------------------aattaagcggc-cct----tcccccg
gcaagtc----------ccctatagtaaa-gc----------------------------
------------------------------------------------------------
---ggt------------------------------------------------------
-------------------------------ctgagagtggtca----------------
-------------aagggtct-tcaggg----------------ccggccatgactcccg
ccga-----aacggaggcctcttcaagggcgaactccctcccgagatagctactgctgac
tcgagaatcccggtggg--------g-ctgttg-----ggcagacaaagtgtaagcccct
tcccctccatcgg------------------gcacggatg-ggcggcagattggtctt--
------------------------------------------------------------
------------------------------------------------------------
--------------------------------ggcaacgcgcgt----------------
---cccccacgactg-aagagaataaccaatttgcgcacgatgggc-ttcagacctatca
gctagatggca-gggtattggcc-taccatggctatgac-gggtgcagaggattagggtt
tgatcctggagaggtagcctgagaaatagctaccacttctaaggaagg-ca-g-caggca
cgtaacgttcccaatagtagatg-----------------ctga-ggacgttatgg-gat
ataacaatgcctc-tt--ttc-at-----taagcg-ggcaa--ttg--acaatgggg---
tg--ctcaatccccccagcg----------------------------------------
------------------------------------------------------------
------------------------------------------------------------
------------------------------------------------------------
------------------------------------------------------------
------------------------------------------------------------
------------------------------------------------------------
------------------------------------------------------------
------------------------------------------------------------
------------------------------------------------------------
------------------------------------------------------------
------------------------------------------------------------
------------------------------------------------------------
------------------------------------------------------------
------------------------------------------------------------
------------------------------------------------------------
------------------------------------------------------------
------------------------------------------------------------
------------------------------------------------------------
------------------------------------------------------------
------------------------------------------------------------
------------------------------------------------------------
------------------------------------------------------------
------------------------------------------------------------
------------------------------------------------------------
------------------------------------------------------------
------------------------------------------------------------
------------------------------------------------------------
------------------------------------------------------------
------------------------------------------------------------
------------------------------------------------------------
------------------------------------------------------------
------------------------------------------------------------
------------------------------------------------------------
------------------------------------------------------------
------------------------------------------------------------
------------------------------------------------------------
------------------------------------------------------------
------------------------------------------------------------
------------------------------------------------------------
------------------------------------------------------------
------------------------------------------------------------
------------------------------------------------------------
------------------------------------------------------------
------------------------------------------------------------
------------------------------------------------------------
------------------------------------------------------------
------------------------------------------------------------
------------------------------------------------------------
------------------------------------------------------------
------------------------------------------------------------
------------------------------------------------------------
------------------------------------------------------------
------------------------------------------------------------
------------------------------------------------------------
------------------------------------------------------------
------------------------------------------------------------
------------------------------------------------------------
------------------------------------------------------------
------------------------------------------------------------
------------------------------------------------------------
------------------------------------------------------------
------------------------------------------------------------
----------
>HFNNU_11267
------------------------------------------------------------
------------------------------------------------------------
------------------------------------------------------------
----------------ggtcttttcttaga-cttagc---catgcatgctggtgatggag
ctcggggaccctgtaa-----------------agcttaggctactcgaggag-------
--------gtc-tcc-cctccagggga-cctgggcccatcgg----tggac-gg-ctccg
tatatctgttgtga-cctatcgt-ggtaaatgaggcg------------tggatatggca
cggaaaagctgtgtgtaata-caa-tagaatgggg-tt--gcgg------t-cc--gg--
-ttgcattcaactct--------ggacccttgt------------gtaa---------aa
g-----ggcacgt---------------------aattaagcggc-cct----tcccccg
gcaagtc----------ccctatagtaaa-gc----------------------------
------------------------------------------------------------
---ggt------------------------------------------------------
-------------------------------ctgagagtggtca----------------
-------------aagggtct-tcaggg----------------ccggccatgactcccg
ccga-----aacggaggcctcttcaagggcgaactccctcccgagatagctactgctgac
tcgagaatcccggtggg--------g-ctgttg-----ggcagacaaagtgtaagcccct
tcccctccatcgg------------------gcacggatg-ggcggcagattggtctt--
------------------------------------------------------------
------------------------------------------------------------
--------------------------------ggcaacgcgcgt----------------
---cccccacgactg-aagagaataaccaatttgcgcacgatgggc-ttcagacctatca
gctagatggca-gggtattggcc-taccatggctatgac-gggtgcagaggattagggtt
tgatcctggagaggtagcctgagaaatagctaccacttctaaggaagg-ca-g-caggca
cgtaacgttcccaatagtagatg-----------------ctga-ggacgttatgg-gat
ataacaatgcctc-tt--ttc-at-----taagcg-ggcaa--ttg--acaatgggg---
tg--ctcaatccccccagcg----------------------------------------
------------------------------------------------------------
------------------------------------------------------------
------------------------------------------------------------
------------------------------------------------------------
------------------------------------------------------------
------------------------------------------------------------
------------------------------------------------------------
------------------------------------------------------------
------------------------------------------------------------
------------------------------------------------------------
------------------------------------------------------------
------------------------------------------------------------
------------------------------------------------------------
------------------------------------------------------------
------------------------------------------------------------
------------------------------------------------------------
------------------------------------------------------------
------------------------------------------------------------
------------------------------------------------------------
------------------------------------------------------------
------------------------------------------------------------
------------------------------------------------------------
------------------------------------------------------------
------------------------------------------------------------
------------------------------------------------------------
------------------------------------------------------------
------------------------------------------------------------
------------------------------------------------------------
------------------------------------------------------------
------------------------------------------------------------
------------------------------------------------------------
------------------------------------------------------------
------------------------------------------------------------
------------------------------------------------------------
------------------------------------------------------------
------------------------------------------------------------
------------------------------------------------------------
------------------------------------------------------------
------------------------------------------------------------
------------------------------------------------------------
------------------------------------------------------------
------------------------------------------------------------
------------------------------------------------------------
------------------------------------------------------------
------------------------------------------------------------
------------------------------------------------------------
------------------------------------------------------------
------------------------------------------------------------
------------------------------------------------------------
------------------------------------------------------------
------------------------------------------------------------
------------------------------------------------------------
------------------------------------------------------------
------------------------------------------------------------
------------------------------------------------------------
------------------------------------------------------------
------------------------------------------------------------
------------------------------------------------------------
------------------------------------------------------------
------------------------------------------------------------
------------------------------------------------------------
------------------------------------------------------------
----------
>Lycogala_epidendrum_HFNNU_11202
------------------------------------------------------------
------------------------------------------------------------
------------------------------------------------------------
--ccagaattca-tatgcttgtcccgaagactcaagc---catgcatgcctagaagaaaa
actgacacccaaatgg-----------------tgct-gcgggc----------ccaccc
aggctcg-ttg-gtg-ccgaccgggac-tgttagggaatcag----cgaac-gg-ctcca
tagaactgttgtca-cctatcgt-ggtaaatacggcg------------tggatagagca
cggaaaagctgtgtataaca-cag-acaattgggg-tc--acca------------at--
-cgcccgttagcat--------gggcgc-gcgg------------ttaa---------gc
g-----ggcctat---------------------aaccat-gggc-ccc----acctcat
taacggc----------tcttcaagtacc-ca----------------------------
-------------------------------cgggaa-----------------------
------------------------------------------------------------
-----------------------------------------tta----------------
-------------aaaacc-c-cc---------------------------------gcg
gcga-----aacagaggcctctgcccctggat----------------------------
-------------------------t-ctgtaa-----agcg------------------
-ccctgac----------------------------------------gggtagtctt--
------------------------------------------------------------
------------------------------------------------------------
--------------------------------gccgggattt------------------
-----------catg-cagagcccatcc-acaagcgcacgatggac-ttcagacctatca
gctagacggta-gggtattggcc-taccgtggctatgac-gggtacagaggattagggtt
tgatcctggagaggtagcctgagaaatcgctcccacttctaaggaagg-ca-g-caggcg
cgtaacgttcccaatgctagga-----------ccccta-gtga-ggacgtaatgg-gac
ataacaatacccc-ta--ttc-------gatagtg-ggtaa--ttg--acaatggg----
------------------------------------------------------------
------------------------------------------------------------
------------------------------------------------------------
------------------------------------------------------------
------------------------------------------------------------
------------------------------------------------------------
------------------------------------------------------------
------------------------------------------------------------
------------------------------------------------------------
------------------------------------------------------------
------------------------------------------------------------
------------------------------------------------------------
------------------------------------------------------------
------------------------------------------------------------
------------------------------------------------------------
------------------------------------------------------------
------------------------------------------------------------
------------------------------------------------------------
------------------------------------------------------------
------------------------------------------------------------
------------------------------------------------------------
------------------------------------------------------------
------------------------------------------------------------
------------------------------------------------------------
------------------------------------------------------------
------------------------------------------------------------
------------------------------------------------------------
------------------------------------------------------------
------------------------------------------------------------
------------------------------------------------------------
------------------------------------------------------------
------------------------------------------------------------
------------------------------------------------------------
------------------------------------------------------------
------------------------------------------------------------
------------------------------------------------------------
------------------------------------------------------------
------------------------------------------------------------
------------------------------------------------------------
------------------------------------------------------------
------------------------------------------------------------
------------------------------------------------------------
------------------------------------------------------------
------------------------------------------------------------
------------------------------------------------------------
------------------------------------------------------------
------------------------------------------------------------
------------------------------------------------------------
------------------------------------------------------------
------------------------------------------------------------
------------------------------------------------------------
------------------------------------------------------------
------------------------------------------------------------
------------------------------------------------------------
------------------------------------------------------------
------------------------------------------------------------
------------------------------------------------------------
------------------------------------------------------------
------------------------------------------------------------
------------------------------------------------------------
------------------------------------------------------------
------------------------------------------------------------
------------------------------------------------------------
----------
>HFNNU_11239
------------------------------------------------------------
------------------------------------------------------------
--------------------------------------ttctgg--ttga--gtat---c
tgccagaattca-tatgcttgtcccgaaga-ttaagc---catgcatgccattcggctaa
tttg--------------------------------------------------------
--------ccc-ggg-cagagtacccg-ggctaaggaaccag----cgaaa-gg-ctcag
tataactgttgtta-cctatcgt-ggaaaacatgcaa------------tggatattgca
cggaaaagctgtgtgtaaca-cag-taaacttcag-cg--gtgt--------tct-tc--
---------------------acgcctgtcagg------------ctggg--------at
g--tagggcc------------g------------------gggc-cac----ttctaat
ggacggttt---------------------------------------------------
------------------------------------------------------------
------------------------------------------------------------
-------------------------------------gtggccagc--------------
-----------ccgccgct-----------------------------------------
--------gaaattgggcgtatgcccgttgga----------------------------
-------ta------------------tcctcg-----accgg-----------------
------------------------------------------------------------
------------------------------------------------------------
------------------------------------------------------------
------------------------------------------------------------
--cctaggccggcgt-agaggatgtttt-aagatctcacgatgggc-ttcagacctatca
gctagatggta-gggtattggcc-taccatggcgatgac-gggtacagaggattagggtt
tgatcctggagaggtagcctgagaaatcgctcccacttctaaggaagg-ca-g-caggcg
cgtaacgttcccaatgctctcg------------aatga-gtga-ggacgtaaagg-gat
ataacaatgcccc-ta----------------gcg-ggcaa--ttg--acaatgggg---
cggccataaaaaagccgtcgagaaacgactggaggaagtttct-ctt-g-----------
------------------------------------------------------------
------------------------------------------------------------
------------------------------------------------------------
------------------------------------------------------------
------------------------------------------------------------
------------------------------------------------------------
------------------------------------------------------------
------------------------------------------------------------
------------------------------------------------------------
------------------------------------------------------------
------------------------------------------------------------
------------------------------------------------------------
------------------------------------------------------------
------------------------------------------------------------
------------------------------------------------------------
------------------------------------------------------------
------------------------------------------------------------
------------------------------------------------------------
------------------------------------------------------------
------------------------------------------------------------
------------------------------------------------------------
------------------------------------------------------------
------------------------------------------------------------
------------------------------------------------------------
------------------------------------------------------------
------------------------------------------------------------
-----------------------------------------tgtgc--------------
------------------------------------------------------------
------------------------------------------------------------
------------------------------------------------------------
------------------------------------------------------------
------------------------------------------------------------
------------------------------------------------------------
------------------------------------------------------------
------------------------------------------------------------
------------------------------------------------------------
------------------------------------------------------------
------------------------------------------------------------
------------------------------------------------------------
------------------------------------------------------------
------------------------------------------------------------
------------------------------------------------------------
------------------------------------------------------------
------------------------------------------------------------
------------------------------------------------------------
------------------------------------------------------------
------------------------------------------------------------
------------------------------------------------------------
------------------------------------------------------------
------------------------------------------------------------
------------------------------------------------------------
------------------------------------------------------------
------------------------------------------------------------
------------------------------------------------------------
------------------------------------------------------------
------------------------------------------------------------
------------------------------------------------------------
------------------------------------------------------------
------------------------------------------------------------
------------------------------------------------------------
------------------------------------------------------------
------------------------------------------------------------
----------
>HFNNU_11240
------------------------------------------------------------
------------------------------------------------------------
--------------------------------------ttctgg--ttga--gtat---c
tgccagaattca-tatgcttgtcccgaaga-ttaagc---catgcatgccattcggctaa
tttg--------------------------------------------------------
--------ccc-ggg-cagagtacccg-ggctaaggaaccag----cgaaa-gg-ctcag
tataacagttgtta-cctatcgt-ggaaaacatgcaa------------tggatattgca
cggaaaagctgtgtgtaaca-cag-taaacttcag-cg--gtgt--------tct-tc--
---------------------acgcctgtcagg------------ctggg--------at
g--tagggcc------------g------------------gggc-cac----ttctaat
ggacggttt---------------------------------------------------
------------------------------------------------------------
------------------------------------------------------------
-------------------------------------gtggccagc--------------
-----------ccgccgct-----------------------------------------
--------gaaattgggcgtatgcccgttgga----------------------------
-------ta------------------tcctcg-----accgg-----------------
------------------------------------------------------------
------------------------------------------------------------
------------------------------------------------------------
------------------------------------------------------------
--cctaggccggcgt-agaggatgtttt-aagatctcacgatgggc-ttcagacctatca
gctagatggta-gggtattggcc-taccatggcgatgac-gggtacagaggattagggtt
tgatcctggagaggtagcctgagaaatcgctcccacttctaaggaagg-ca-g-caggcg
cgtaacgttcccaatgctctcg------------aatga-gtga-ggacgtaaagg-gat
ataacaatgcccc-ta----------------gcg-ggcaa--ttg--acaatgggg---
cggccataaaaaagccgtcgagaaacgactggaggaagtttct-ctt-g-----------
------------------------------------------------------------
------------------------------------------------------------
------------------------------------------------------------
------------------------------------------------------------
------------------------------------------------------------
------------------------------------------------------------
------------------------------------------------------------
------------------------------------------------------------
------------------------------------------------------------
------------------------------------------------------------
------------------------------------------------------------
------------------------------------------------------------
------------------------------------------------------------
------------------------------------------------------------
------------------------------------------------------------
------------------------------------------------------------
------------------------------------------------------------
------------------------------------------------------------
------------------------------------------------------------
------------------------------------------------------------
------------------------------------------------------------
------------------------------------------------------------
------------------------------------------------------------
------------------------------------------------------------
------------------------------------------------------------
------------------------------------------------------------
-----------------------------------------tgtgc--------------
------------------------------------------------------------
------------------------------------------------------------
------------------------------------------------------------
------------------------------------------------------------
------------------------------------------------------------
------------------------------------------------------------
------------------------------------------------------------
------------------------------------------------------------
------------------------------------------------------------
------------------------------------------------------------
------------------------------------------------------------
------------------------------------------------------------
------------------------------------------------------------
------------------------------------------------------------
------------------------------------------------------------
------------------------------------------------------------
------------------------------------------------------------
------------------------------------------------------------
------------------------------------------------------------
------------------------------------------------------------
------------------------------------------------------------
------------------------------------------------------------
------------------------------------------------------------
------------------------------------------------------------
------------------------------------------------------------
------------------------------------------------------------
------------------------------------------------------------
------------------------------------------------------------
------------------------------------------------------------
------------------------------------------------------------
------------------------------------------------------------
------------------------------------------------------------
------------------------------------------------------------
------------------------------------------------------------
------------------------------------------------------------
----------
>HFNNU_11241
------------------------------------------------------------
------------------------------------------------------------
--------------------------------------ttctgg--ttga--gtat---c
tgccagaattca-tatgcttgtcccgaaga-ttaagc---catgcatgccattcggctaa
tttg--------------------------------------------------------
--------ccc-ggg-cagagtacccg-ggctaaggaaccag----cgaaa-gg-ctcag
tataactgttgtta-cctatcgt-ggaaaacatgcaa------------tggatattgca
cggaaaagctgtgtgtaaca-cag-taaacttcag-cg--gtgt--------tct-tc--
---------------------acgcctgtcagg------------ctggg--------at
g--tagggcc------------g------------------gggc-cac----ttctaat
ggacggttt---------------------------------------------------
------------------------------------------------------------
------------------------------------------------------------
-------------------------------------gtggccagc--------------
-----------ccgacgct-----------------------------------------
--------gaaattgggcgtatgcccgttgga----------------------------
-------ta------------------tcctcg-----accgg-----------------
------------------------------------------------------------
------------------------------------------------------------
------------------------------------------------------------
------------------------------------------------------------
--cctaggccggcgt-agaggatgtttt-aagatctcacgatgggc-ttcagacctatca
gctagatggta-gggtattggcc-taccatggcgatgac-gggtacagaggattagggtt
tgatcctggagaggtagcctgagaaatcgctcccacttctaaggaagg-ca-g-caggcg
cgtaacgttcccaatgctctcg------------aatga-gtga-ggacgtaaagg-gat
ataacaatgcccc-ta----------------gcg-ggcaa--ttg--acaatgggg---
cggccataaaaaagccgtcgagaaacgactggaggaagtttct-ctt-g-----------
------------------------------------------------------------
------------------------------------------------------------
------------------------------------------------------------
------------------------------------------------------------
------------------------------------------------------------
------------------------------------------------------------
------------------------------------------------------------
------------------------------------------------------------
------------------------------------------------------------
------------------------------------------------------------
------------------------------------------------------------
------------------------------------------------------------
------------------------------------------------------------
------------------------------------------------------------
------------------------------------------------------------
------------------------------------------------------------
------------------------------------------------------------
------------------------------------------------------------
------------------------------------------------------------
------------------------------------------------------------
------------------------------------------------------------
------------------------------------------------------------
------------------------------------------------------------
------------------------------------------------------------
------------------------------------------------------------
------------------------------------------------------------
-----------------------------------------tgtgc--------------
------------------------------------------------------------
------------------------------------------------------------
------------------------------------------------------------
------------------------------------------------------------
------------------------------------------------------------
------------------------------------------------------------
------------------------------------------------------------
------------------------------------------------------------
------------------------------------------------------------
------------------------------------------------------------
------------------------------------------------------------
------------------------------------------------------------
------------------------------------------------------------
------------------------------------------------------------
------------------------------------------------------------
------------------------------------------------------------
------------------------------------------------------------
------------------------------------------------------------
------------------------------------------------------------
------------------------------------------------------------
------------------------------------------------------------
------------------------------------------------------------
------------------------------------------------------------
------------------------------------------------------------
------------------------------------------------------------
------------------------------------------------------------
------------------------------------------------------------
------------------------------------------------------------
------------------------------------------------------------
------------------------------------------------------------
------------------------------------------------------------
------------------------------------------------------------
------------------------------------------------------------
------------------------------------------------------------
------------------------------------------------------------
----------
>HFNNU_11242
------------------------------------------------------------
------------------------------------------------------------
--------------------------------------ttctgg--ttga--gtat---c
tgccagaattca-tatgcttgtcccgaaga-ttaagc---catgcatgccattcggctaa
tttg--------------------------------------------------------
--------ccc-ggg-cagagtacccg-ggctaaggaaccag----cgaaa-gg-ctcag
tataactgttgtta-cctatcgt-ggaaaacatgcaa------------tggatattgca
cggaaaaactgtgtgtaaca-cag-taaacttcag-cg--gtgt--------tct-tc--
---------------------acgcctgtcagg------------ctggg--------at
g--tagggcc------------g------------------gggc-cac----ttctaat
ggacggttt---------------------------------------------------
------------------------------------------------------------
------------------------------------------------------------
-------------------------------------gtggccagc--------------
-----------ccgccgct-----------------------------------------
--------gaaattgggcgtatgcccgttgga----------------------------
-------ta------------------tcctcg-----accgg-----------------
------------------------------------------------------------
------------------------------------------------------------
------------------------------------------------------------
------------------------------------------------------------
--cctaggccggcgt-agaggatgtttt-aagatctcacgatgggc-ttcagacctatca
gctagatggta-gggtattggcc-taccatggcgatgac-gggtacagaggattagggtt
tgatcctggagaggtagcctgagaaatcgctcccacttctaaggaagg-ca-g-caggcg
cgtaacgttcccaatgctctcg------------aatga-gtga-ggacgtaaagg-gat
ataacaatgcccc-ta----------------gcg-ggcaa--ttg--acaatgggg---
cggccataaaaaagccgtcgagaaacgactggaggaagtttct-ctt-g-----------
------------------------------------------------------------
------------------------------------------------------------
------------------------------------------------------------
------------------------------------------------------------
------------------------------------------------------------
------------------------------------------------------------
------------------------------------------------------------
------------------------------------------------------------
------------------------------------------------------------
------------------------------------------------------------
------------------------------------------------------------
------------------------------------------------------------
------------------------------------------------------------
------------------------------------------------------------
------------------------------------------------------------
------------------------------------------------------------
------------------------------------------------------------
------------------------------------------------------------
------------------------------------------------------------
------------------------------------------------------------
------------------------------------------------------------
------------------------------------------------------------
------------------------------------------------------------
------------------------------------------------------------
------------------------------------------------------------
------------------------------------------------------------
-----------------------------------------tgtgc--------------
------------------------------------------------------------
------------------------------------------------------------
------------------------------------------------------------
------------------------------------------------------------
------------------------------------------------------------
------------------------------------------------------------
------------------------------------------------------------
------------------------------------------------------------
------------------------------------------------------------
------------------------------------------------------------
------------------------------------------------------------
------------------------------------------------------------
------------------------------------------------------------
------------------------------------------------------------
------------------------------------------------------------
------------------------------------------------------------
------------------------------------------------------------
------------------------------------------------------------
------------------------------------------------------------
------------------------------------------------------------
------------------------------------------------------------
------------------------------------------------------------
------------------------------------------------------------
------------------------------------------------------------
------------------------------------------------------------
------------------------------------------------------------
------------------------------------------------------------
------------------------------------------------------------
------------------------------------------------------------
------------------------------------------------------------
------------------------------------------------------------
------------------------------------------------------------
------------------------------------------------------------
------------------------------------------------------------
------------------------------------------------------------
----------
>Lycogala_epidendrum_HMAS_295566
------------------------------------------------------------
------------------------------------------------------------
----------------------------------atttcctggttttt----gatt---c
tgtcagaattca-tatgcttgtcccgaagactcaagc---catgcatgcctagaagaaaa
attggcgccctacaggc----------------cgct-gcgtgc----------ccaccc
aggtgcgataa-gtg-ccgaccggga--tgtcaaggaatcag----cgaac-gg-ctccg
catatctgttgtca-cctatcgt-ggtaaatccggcg------------tggatagagca
cggaaaagctgtgtataaca-cag-acaaatgggg-tc--acc-------------gc--
-tgcccgttggcat--------gggcagtgggg------------ttaa---------gc
g-----ggcccat---------------------aactat-gggc-ccc----acctcgt
taccggc----------tctcaaagtacc-cc----------------------------
-------------------------------ttgtaggctt-------------------
------------------------------------------------------------
----------------------------------------ctta----------------
-------------gtgcct-c-ag----------------------------------gg
gcga-----aacggaggcctctgctaccagac----------------------------
--------------ctg--------c-ttaccg-----agcg------------------
-ccccc-----------------------------------ttgggagggttggtctt--
------------------------------------------------------------
------------------------------------------------------------
--------------------------------gtctgggtac------------------
-----------ccgg-cagagcccatcc-acaagcgcacgatggac-ttcagacctatca
gctagacggta-gggtattggcc-taccgtggcgatgac-gggtacagaggattagggtt
tgatcctggagaggtagcctgagaaatcgctcccacttctaaggaagg-ca-g-caggcg
cgtaacgttcccaatgctagga-----------ccccta-gtga-ggacgtaatgg-gac
ataacaatacccc-ta--ttg-------gatagtg-ggtaa--ttg--acaatgggg---
cgggcataaacaccctgccgagaagcaactggaggaatttctc-tggtg-----------
------------------------------------------------------------
------------------------------------------------------------
------------------------------------------------------------
------------------------------------------------------------
------------------------------------------------------------
------------------------------------------------------------
------------------------------------------------------------
------------------------------------------------------------
------------------------------------------------------------
------------------------------------------------------------
------------------------------------------------------------
------------------------------------------------------------
------------------------------------------------------------
------------------------------------------------------------
------------------------------------------------------------
------------------------------------------------------------
------------------------------------------------------------
------------------------------------------------------------
------------------------------------------------------------
------------------------------------------------------------
------------------------------------------------------------
------------------------------------------------------------
------------------------------------------------------------
------------------------------------------------------------
------------------------------------------------------------
------------------------------------------------------------
-----------------------------------------tcaaaa-------------
------------------------------------------------------------
------------------------------------------------------------
------------------------------------------------------------
------------------------------------------------------------
------------------------------------------------------------
------------------------------------------------------------
------------------------------------------------------------
------------------------------------------------------------
------------------------------------------------------------
------------------------------------------------------------
------------------------------------------------------------
------------------------------------------------------------
------------------------------------------------------------
------------------------------------------------------------
------------------------------------------------------------
------------------------------------------------------------
------------------------------------------------------------
------------------------------------------------------------
------------------------------------------------------------
------------------------------------------------------------
------------------------------------------------------------
------------------------------------------------------------
------------------------------------------------------------
------------------------------------------------------------
------------------------------------------------------------
------------------------------------------------------------
------------------------------------------------------------
------------------------------------------------------------
------------------------------------------------------------
------------------------------------------------------------
------------------------------------------------------------
------------------------------------------------------------
------------------------------------------------------------
------------------------------------------------------------
------------------------------------------------------------
----------
>Lycogala_epidendrum_HFNNU_11185
------------------------------------------------------------
------------------------------------------------------------
----------------------------------atttcctggttttt----gatt---c
tgtcagaattca-tatgcttgtcccgaagactcaagc---catgcatgcctagaagaaaa
attggcgccctacaggc----------------cgct-gcgtgc----------ccaccc
aggtgcgataa-gtg-ccgaccggga--tgtcaaggaatcag----cgaac-gg-ctccg
catatctgttgtca-cctatcgt-ggtaaatccggcg------------tggatagagca
cggaaaagctgtgtataaca-cag-acaaatgggg-tc--acc-------------gc--
-tgcccgttggcat--------gggcagtgggg------------ttaa---------gc
g-----ggcccat---------------------aactat-gggc-ccc----acctcgt
taccggc----------tctcaaagtacc-cc----------------------------
-------------------------------ttgtaggctt-------------------
------------------------------------------------------------
----------------------------------------ctta----------------
-------------gtgcct-c-ag----------------------------------gg
gcga-----aacggaggcctctgctaccagac----------------------------
--------------ctg--------c-ttaccg-----agcg------------------
-ccccc-----------------------------------ttgggagggttggtctt--
------------------------------------------------------------
------------------------------------------------------------
--------------------------------gtctgggtac------------------
-----------ccgg-cagagcccatcc-acaagcgcacgatggac-ttcagacctatca
gctagacggta-gggtattggcc-taccgtggcgatgac-gggtacagaggattagggtt
tgatcctggagaggtagcctgagaaatcgctcccacttctaaggaagg-ca-g-caggcg
cgtaacgttcccaatgctagga-----------ccccta-gtga-ggacgtaatgg-gac
ataacaatacccc-ta--ttg-------gatagtg-ggtaa--ttg--acaatgggg---
cgggcataaacaccctgccgagaagcaactggaggaatttctc-tggtg-----------
------------------------------------------------------------
------------------------------------------------------------
------------------------------------------------------------
------------------------------------------------------------
------------------------------------------------------------
------------------------------------------------------------
------------------------------------------------------------
------------------------------------------------------------
------------------------------------------------------------
------------------------------------------------------------
------------------------------------------------------------
------------------------------------------------------------
------------------------------------------------------------
------------------------------------------------------------
------------------------------------------------------------
------------------------------------------------------------
------------------------------------------------------------
------------------------------------------------------------
------------------------------------------------------------
------------------------------------------------------------
------------------------------------------------------------
------------------------------------------------------------
------------------------------------------------------------
------------------------------------------------------------
------------------------------------------------------------
------------------------------------------------------------
-----------------------------------------tcaaaa-------------
------------------------------------------------------------
------------------------------------------------------------
------------------------------------------------------------
------------------------------------------------------------
------------------------------------------------------------
------------------------------------------------------------
------------------------------------------------------------
------------------------------------------------------------
------------------------------------------------------------
------------------------------------------------------------
------------------------------------------------------------
------------------------------------------------------------
------------------------------------------------------------
------------------------------------------------------------
------------------------------------------------------------
------------------------------------------------------------
------------------------------------------------------------
------------------------------------------------------------
------------------------------------------------------------
------------------------------------------------------------
------------------------------------------------------------
------------------------------------------------------------
------------------------------------------------------------
------------------------------------------------------------
------------------------------------------------------------
------------------------------------------------------------
------------------------------------------------------------
------------------------------------------------------------
------------------------------------------------------------
------------------------------------------------------------
------------------------------------------------------------
------------------------------------------------------------
------------------------------------------------------------
------------------------------------------------------------
------------------------------------------------------------
----------
>Lycogala_epidendrum_HFNNU_11186
------------------------------------------------------------
------------------------------------------------------------
----------------------------------atttcctggttttt----gatt---c
tgtcagaattca-tatgcttgtcccgaagactcaagc---catgcatgcctagaagaaaa
attggcgccctacaggc----------------cgct-gcgtgc----------ccaccc
aggtgcgataa-gtg-ccgaccggga--tgtcaaggaatcag----cgaac-gg-ctccg
catatctgttgtca-cctatcgt-ggtaaatccggcg------------tggatagagca
cggaaaagctgtgtataaca-cag-acaaatgggg-tc--acc-------------gc--
-tgcccgttggcat--------gggcagtgggg------------ttaa---------gc
g-----ggcccat---------------------aactat-gggc-ccc----acctcgt
taccggc----------tctcaaagtacc-cc----------------------------
-------------------------------ttgtaggctt-------------------
------------------------------------------------------------
----------------------------------------ctta----------------
-------------gtgcct-c-ag----------------------------------gg
gcga-----aacggaggcctctgctaccagac----------------------------
--------------ctg--------c-ttaccg-----agcg------------------
-ccccc-----------------------------------ttgggagggttggtctt--
------------------------------------------------------------
------------------------------------------------------------
--------------------------------gtctgggtac------------------
-----------ccgg-cagagcccatcc-acaagcgcacgatggac-ttcagacctatca
gctagacggta-gggtattggcc-taccgtggcgatgac-gggtacagaggattagggtt
tgatcctggagaggtagcctgagaaatcgctcccacttctaaggaagg-ca-g-caggcg
cgtaacgttcccaatgctagga-----------ccccta-gtga-ggacgtaatgg-gac
ataacaatacccc-ta--ttg-------gatagtg-ggtaa--ttg--acaatgggg---
cgggcataaacaccctgccgagaagcaactggaggaatttctc-tggtg-----------
------------------------------------------------------------
------------------------------------------------------------
------------------------------------------------------------
------------------------------------------------------------
------------------------------------------------------------
------------------------------------------------------------
------------------------------------------------------------
------------------------------------------------------------
------------------------------------------------------------
------------------------------------------------------------
------------------------------------------------------------
------------------------------------------------------------
------------------------------------------------------------
------------------------------------------------------------
------------------------------------------------------------
------------------------------------------------------------
------------------------------------------------------------
------------------------------------------------------------
------------------------------------------------------------
------------------------------------------------------------
------------------------------------------------------------
------------------------------------------------------------
------------------------------------------------------------
------------------------------------------------------------
------------------------------------------------------------
------------------------------------------------------------
-----------------------------------------tcaaaa-------------
------------------------------------------------------------
------------------------------------------------------------
------------------------------------------------------------
------------------------------------------------------------
------------------------------------------------------------
------------------------------------------------------------
------------------------------------------------------------
------------------------------------------------------------
------------------------------------------------------------
------------------------------------------------------------
------------------------------------------------------------
------------------------------------------------------------
------------------------------------------------------------
------------------------------------------------------------
------------------------------------------------------------
------------------------------------------------------------
------------------------------------------------------------
------------------------------------------------------------
------------------------------------------------------------
------------------------------------------------------------
------------------------------------------------------------
------------------------------------------------------------
------------------------------------------------------------
------------------------------------------------------------
------------------------------------------------------------
------------------------------------------------------------
------------------------------------------------------------
------------------------------------------------------------
------------------------------------------------------------
------------------------------------------------------------
------------------------------------------------------------
------------------------------------------------------------
------------------------------------------------------------
------------------------------------------------------------
------------------------------------------------------------
----------
>Lycogala_maculatum_HFNNU_11189
------------------------------------------------------------
------------------------------------------------------------
------------------------------------------------------------
----------------------------------------ctctcatgccca--tgagaa
atgaacggccaaactgt----------------ggtccaggaga----------gcttac
ccgc----tcc-cgg-gcccgacctgg-ttgtaaggattcag----cgaac-gg-ctccg
catatctgttgtca-cctatcgt-ggtaaat-tggcg------------tggatagagca
cggaaaagctgtgtataaca-cag-acaagatggg-gc--aaac------------gc-a
-gagcagatggccctt------tgctcagcgg-------------ataa---------at
g-----ggcc--------------------gtaagtacgt-cggc-cct----gcctctt
aaagagc----------tcctatatagcg-ta----------------------------
-------------------------------ccgccga----------------------
------------------------------------------------------------
------------------------------------------------------------
-------------aaaacc----------------------------gtgcggggaagct
ttaa-----tgcggaggcctctgcctggggag----------------------------
--------------gtc--------g-ctgtcc-----aaat------------------
-cccggaactt-------------------------------------------------
-caca-------------------------------------------------------
------------------------------------------------------------
------------------------------gtagacacccaa------------------
----------ctatg-tagagactaacc-actagcgcacgatggac-ttcagacctatca
gctagatggta-gggtattggcc-taccatggccatgac-gggtacagaggattagggtt
tgatcctggagaggtagcctgagaaatcgctcccacttctaaggaagg-ca-g-caggcg
cgtaacgttcccaatgctaa--------------gtaca-gtga-ggacgtaatgg-gac
ataacaatgcctc-tt--tta--------atagtg-ggcaa--ttg--acaatgggg---
cgggcttaaataccctgccgagaagcgactggaggacaggtct-ggt-------------
------------------------------------------------------------
------------------------------------------------------------
------------------------------------------------------------
------------------------------------------------------------
------------------------------------------------------------
------------------------------------------------------------
------------------------------------------------------------
------------------------------------------------------------
------------------------------------------------------------
------------------------------------------------------------
------------------------------------------------------------
------------------------------------------------------------
------------------------------------------------------------
------------------------------------------------------------
------------------------------------------------------------
------------------------------------------------------------
------------------------------------------------------------
------------------------------------------------------------
------------------------------------------------------------
------------------------------------------------------------
------------------------------------------------------------
------------------------------------------------------------
------------------------------------------------------------
------------------------------------------------------------
------------------------------------------------------------
------------------------------------------------------------
-----------------------------------------ggaaaacca----------
------------------------------------------------------------
------------------------------------------------------------
------------------------------------------------------------
------------------------------------------------------------
------------------------------------------------------------
------------------------------------------------------------
------------------------------------------------------------
------------------------------------------------------------
------------------------------------------------------------
------------------------------------------------------------
------------------------------------------------------------
------------------------------------------------------------
------------------------------------------------------------
------------------------------------------------------------
------------------------------------------------------------
------------------------------------------------------------
------------------------------------------------------------
------------------------------------------------------------
------------------------------------------------------------
------------------------------------------------------------
------------------------------------------------------------
------------------------------------------------------------
------------------------------------------------------------
------------------------------------------------------------
------------------------------------------------------------
------------------------------------------------------------
------------------------------------------------------------
------------------------------------------------------------
------------------------------------------------------------
------------------------------------------------------------
------------------------------------------------------------
------------------------------------------------------------
------------------------------------------------------------
------------------------------------------------------------
------------------------------------------------------------
----------
>Lycogala_fossiculatum_HFNNU_11190
g-----------------------------------------------------------
------------------------------------------------------------
------------------------------------------------------------
-----------------------ctcgagattcag-----cctgcatgcctagaagaaaa
attggtgcccatctggagccga--------------------------------------
--------atg-gcc-cctcttgggac-taccaaggaatcag----cgaac-gg-ctccg
catatctgttgtta-cctatcgt-ggtaagttaggtg------------tggatatagca
tggaaaagctgtgtgtaaca-cag-ccaagacggg-gc--aatc------------gc-a
-ggccagctggcgc--------agtcctgcggg------------ctaa---------gc
g----tgacccag---------------------aaacat-gcgt-ccc----acccctt
aaatacc----------tctcatagtacc-tc----------------------------
-------------------------------catcctc----------------------
------------------------------------------------------------
-------------------------------------tgagcta----------------
-------------attggc-cttcaacc--------aggtcatctgcccatcggaaggtg
ggga-----aacggaggcctctgcttgcctgg----------------------------
-------------ggagc------tc-tccccg-----gccgtt----------------
-----------------------------------------accaccagggctgtgcctc
c-----------------------------------------------------------
------------------------------------------------------------
--------------------------------ctccgggcaaa-----------------
------atttcccag-cagagactaacc-acaagcgcacgatgggc-ttcagacctatca
gctagatggta-gggtattggcc-taccatggctatgac-gggtacagaggattagggtt
tgatcctggagaggtagcctgagaaatcgctcccacttctaaggaagg-ca-g-caggcg
cgtaacgttcccaatgctagaa-----------acccta-gtga-ggacgtaatgg-gat
ataacaatgcagc-cc--tta--------gaaggt-tgtaa--ttg--atcatgggg---
tgggcccaaacaacccaccgagcagcgactggaaaaaaattgg-ggg-------------
------------------------------------------------------------
------------------------------------------------------------
------------------------------------------------------------
------------------------------------------------------------
------------------------------------------------------------
------------------------------------------------------------
------------------------------------------------------------
------------------------------------------------------------
------------------------------------------------------------
------------------------------------------------------------
------------------------------------------------------------
------------------------------------------------------------
------------------------------------------------------------
------------------------------------------------------------
------------------------------------------------------------
------------------------------------------------------------
------------------------------------------------------------
------------------------------------------------------------
------------------------------------------------------------
------------------------------------------------------------
------------------------------------------------------------
------------------------------------------------------------
------------------------------------------------------------
------------------------------------------------------------
------------------------------------------------------------
------------------------------------------------------------
-----------------------------------------ggaaaaaa-----------
------------------------------------------------------------
------------------------------------------------------------
------------------------------------------------------------
------------------------------------------------------------
------------------------------------------------------------
------------------------------------------------------------
------------------------------------------------------------
------------------------------------------------------------
------------------------------------------------------------
------------------------------------------------------------
------------------------------------------------------------
------------------------------------------------------------
------------------------------------------------------------
------------------------------------------------------------
------------------------------------------------------------
------------------------------------------------------------
------------------------------------------------------------
------------------------------------------------------------
------------------------------------------------------------
------------------------------------------------------------
------------------------------------------------------------
------------------------------------------------------------
------------------------------------------------------------
------------------------------------------------------------
------------------------------------------------------------
------------------------------------------------------------
------------------------------------------------------------
------------------------------------------------------------
------------------------------------------------------------
------------------------------------------------------------
------------------------------------------------------------
------------------------------------------------------------
------------------------------------------------------------
------------------------------------------------------------
------------------------------------------------------------
----------
>Lycogala_epidendrum_HFNNU_11227
------------------------------------------------------------
------------------------------------------------------------
------------------------------------------------------------
---------------------------agactcaagc---catgcatgcctagaagaaaa
attgacgcccaactgg-----------------tgct-gcggg-----------cctccc
aggctcg-tta-gtg-ccgaccgggat-tgttaaggaatcag----cgaac-gg-ctccg
catatctgttgtca-cctatcgt-ggtaaatatggcg------------tggatagagca
cggaaaagctgtgtataaca-cag-acaagtgggg-tc--acc-------------gc--
-tgcccgttggcat--------gggcagtgggg------------gtaa---------gc
g-----ggctcat---------------------aaccat-gggc-ctc----acctcat
caacggc----------tctcaaagtacc-cc----------------------------
-------------------------------cggga------------------------
------------------------------------------------------------
-----------------------------------------cta----------------
-------------aacacc-c-tg----------------------------------gg
gcga-----aacagaggcctctgctaccagac----------------------------
--------------ac---------g-ttaccg-----agcg------------------
-ccctg---------------------------------------cggggttggtctt--
------------------------------------------------------------
------------------------------------------------------------
--------------------------------gtctgggtac------------------
-----------ccgg-cagagcccatcc-acaagcgcacgatggac-ttcagacctatca
gctagacggta-gggtattggcc-taccgtggcgatgac-gggtacagaggattagggtt
tgatcctggagaggtagcctgagaaatcgctcccacttctaaggaagg-ca-g-caggcg
cgtaacgttcccaatgctagga-----------ccccta-gtga-ggacgtaatgg-gac
ataacaatacccc-ta--ttc-------gatagtg-ggtaa--ttg--ataatgggg---
cgggcataaacaccctgccgagaagcaactgga---------------------------
------------------------------------------------------------
------------------------------------------------------------
------------------------------------------------------------
------------------------------------------------------------
------------------------------------------------------------
------------------------------------------------------------
------------------------------------------------------------
------------------------------------------------------------
------------------------------------------------------------
------------------------------------------------------------
------------------------------------------------------------
------------------------------------------------------------
------------------------------------------------------------
------------------------------------------------------------
------------------------------------------------------------
------------------------------------------------------------
------------------------------------------------------------
------------------------------------------------------------
------------------------------------------------------------
------------------------------------------------------------
------------------------------------------------------------
------------------------------------------------------------
------------------------------------------------------------
------------------------------------------------------------
------------------------------------------------------------
------------------------------------------------------------
------------------------------------------------------------
------------------------------------------------------------
------------------------------------------------------------
------------------------------------------------------------
------------------------------------------------------------
------------------------------------------------------------
------------------------------------------------------------
------------------------------------------------------------
------------------------------------------------------------
------------------------------------------------------------
------------------------------------------------------------
------------------------------------------------------------
------------------------------------------------------------
------------------------------------------------------------
------------------------------------------------------------
------------------------------------------------------------
------------------------------------------------------------
------------------------------------------------------------
------------------------------------------------------------
------------------------------------------------------------
------------------------------------------------------------
------------------------------------------------------------
------------------------------------------------------------
------------------------------------------------------------
------------------------------------------------------------
------------------------------------------------------------
------------------------------------------------------------
------------------------------------------------------------
------------------------------------------------------------
------------------------------------------------------------
------------------------------------------------------------
------------------------------------------------------------
------------------------------------------------------------
------------------------------------------------------------
------------------------------------------------------------
------------------------------------------------------------
----------
>Lycogala_epidendrum_HFNNU_11226
------------------------------------------------------------
------------------------------------------------------------
------------------------------------------------------------
---------------------------agactcaagc---catgcatgcctagaagaaaa
attgacgcccaactgg-----------------tgct-gcggg-----------cctccc
aggctcg-tta-gtg-ccgaccgggat-tgttaaggaatcag----cgaac-gg-ctccg
catatctgttgtca-cctatcgt-ggtaaatatggcg------------tggatagagca
cggaaaagctgtgtataaca-cag-acaagtgggg-tc--acc-------------gc--
-tgcccgttggcat--------gggcagtgggg------------gtaa---------gc
g-----ggctcat---------------------aaccat-gggc-ctc----acctcat
caacggc----------tctcaaagtacc-cc----------------------------
-------------------------------cggga------------------------
------------------------------------------------------------
-----------------------------------------cta----------------
-------------aacacc-c-tg----------------------------------gg
gcga-----aacagaggcctctgctaccagac----------------------------
--------------ac---------g-ttaccg-----agcg------------------
-ccctg---------------------------------------cggggttggtctt--
------------------------------------------------------------
------------------------------------------------------------
--------------------------------gtctgggtac------------------
-----------ccgg-cagagcccatcc-acaagcgcacgatggac-ttcagacctatca
gctagacggta-gggtattggcc-taccgtggcgatgac-gggtacagaggattagggtt
tgatcctggagaggtagcctgagaaatcgctcccacttctaaggaagg-ca-g-caggcg
cgtaacgttcccaatgctagga-----------ccccta-gtga-ggacgtaatgg-gac
ataacaatacccc-ta--ttc-------gatagtg-ggtaa--ttg--ataatgggg---
cgggcataaacaccctgccgagaagcaactgga---------------------------
------------------------------------------------------------
------------------------------------------------------------
------------------------------------------------------------
------------------------------------------------------------
------------------------------------------------------------
------------------------------------------------------------
------------------------------------------------------------
------------------------------------------------------------
------------------------------------------------------------
------------------------------------------------------------
------------------------------------------------------------
------------------------------------------------------------
------------------------------------------------------------
------------------------------------------------------------
------------------------------------------------------------
------------------------------------------------------------
------------------------------------------------------------
------------------------------------------------------------
------------------------------------------------------------
------------------------------------------------------------
------------------------------------------------------------
------------------------------------------------------------
------------------------------------------------------------
------------------------------------------------------------
------------------------------------------------------------
------------------------------------------------------------
------------------------------------------------------------
------------------------------------------------------------
------------------------------------------------------------
------------------------------------------------------------
------------------------------------------------------------
------------------------------------------------------------
------------------------------------------------------------
------------------------------------------------------------
------------------------------------------------------------
------------------------------------------------------------
------------------------------------------------------------
------------------------------------------------------------
------------------------------------------------------------
------------------------------------------------------------
------------------------------------------------------------
------------------------------------------------------------
------------------------------------------------------------
------------------------------------------------------------
------------------------------------------------------------
------------------------------------------------------------
------------------------------------------------------------
------------------------------------------------------------
------------------------------------------------------------
------------------------------------------------------------
------------------------------------------------------------
------------------------------------------------------------
------------------------------------------------------------
------------------------------------------------------------
------------------------------------------------------------
------------------------------------------------------------
------------------------------------------------------------
------------------------------------------------------------
------------------------------------------------------------
------------------------------------------------------------
------------------------------------------------------------
------------------------------------------------------------
----------
>Lycogala_epidendrum_HFNNU_11192
------------------------------------------------------------
------------------------------------------------------------
------------------------------------------------------------
---------------------------agactcaagc---catgcatgcctagaagaaaa
attgacgccctacaggc----------------cgct-gcgtgc----------ccaccc
aggtgcgaaaa-gtg-ccgaccggga--tgtcaaggaatcag----cgaac-gg-ctccg
catatctgttgtca-cctatcgt-ggtaaattcggcg------------tggatagagca
cggaaaagctgtgtataaca-cag-acaagtgggg-tc--act-------------gc--
-tgcccggtggcat--------gggcagtgggg------------ataa---------gc
g-----ggcccat---------------------acctat-gggc-ccc----acctcat
taacggc----------tctcaaagtacc-cc----------------------------
-------------------------------ttgacggctt-------------------
------------------------------------------------------------
----------------------------------------ctta----------------
-------------gtgccc-c-ag----------------------------------gg
gaga-----aacggaggcctctgctaccagac----------------------------
--------------ctg--------c-ttaccg-----agcg------------------
-ccccc-------------------------------------gggggggttggtctt--
------------------------------------------------------------
------------------------------------------------------------
--------------------------------gtctgggtac------------------
-----------ccgg-cagagcccatcc-acaagcgcacgatggac-ttcagacctatca
gctagacggta-gggtattggcc-taccgtggctatgac-gggtacagaggattagggtt
tgatcctggagaggtagcctgagaaatcgctcccacttctaaggaagg-ca-g-caggcg
cgtaacgttcccaatgctagga-----------ccccta-gtga-ggacgtaatgg-gac
ataacaatacccc-ta--ttg-------gatagtg-ggtaa--ttg--acaatgggg---
cgggcataaacaccctgccgagaagcaactgga---------------------------
------------------------------------------------------------
------------------------------------------------------------
------------------------------------------------------------
------------------------------------------------------------
------------------------------------------------------------
------------------------------------------------------------
------------------------------------------------------------
------------------------------------------------------------
------------------------------------------------------------
------------------------------------------------------------
------------------------------------------------------------
------------------------------------------------------------
------------------------------------------------------------
------------------------------------------------------------
------------------------------------------------------------
------------------------------------------------------------
------------------------------------------------------------
------------------------------------------------------------
------------------------------------------------------------
------------------------------------------------------------
------------------------------------------------------------
------------------------------------------------------------
------------------------------------------------------------
------------------------------------------------------------
------------------------------------------------------------
------------------------------------------------------------
------------------------------------------------------------
------------------------------------------------------------
------------------------------------------------------------
------------------------------------------------------------
------------------------------------------------------------
------------------------------------------------------------
------------------------------------------------------------
------------------------------------------------------------
------------------------------------------------------------
------------------------------------------------------------
------------------------------------------------------------
------------------------------------------------------------
------------------------------------------------------------
------------------------------------------------------------
------------------------------------------------------------
------------------------------------------------------------
------------------------------------------------------------
------------------------------------------------------------
------------------------------------------------------------
------------------------------------------------------------
------------------------------------------------------------
------------------------------------------------------------
------------------------------------------------------------
------------------------------------------------------------
------------------------------------------------------------
------------------------------------------------------------
------------------------------------------------------------
------------------------------------------------------------
------------------------------------------------------------
------------------------------------------------------------
------------------------------------------------------------
------------------------------------------------------------
------------------------------------------------------------
------------------------------------------------------------
------------------------------------------------------------
------------------------------------------------------------
----------
>Lycogala_epidendrum_HFNNU_11228
------------------------------------------------------------
------------------------------------------------------------
------------------------------------------------------------
----------------------------------------catgcatgcctagaagaaaa
attgacgccctactgg-----------------tgct-gcgggc----------ctccc-
-agctcg-cta-gtg-ccgaccgggat-tgttaaggaatcag----cgaac-gg-ctccg
catatctgttgtca-cctatcgt-ggtaaatatggcg------------tggatagagca
cggaaaagctgtgtataaca-cag-aaaagtgggg-tc--acc-------------gc--
-tgcccgttggcat--------gggtagtgggg------------gtaa---------gc
g-----ggcccat---------------------aactat-gggc-ccc----acctcat
caacggc----------tctcaaagtacc-tc----------------------------
-------------------------------gggga------------------------
------------------------------------------------------------
-----------------------------------------cta----------------
-------------aacacc-c-cc----------------------------------gg
gcga-----aacagaggcctctgctaccagac----------------------------
--------------ac---------g-ttaccg-----agcg------------------
-ccctg---------------------------------------cggggttggtctt--
------------------------------------------------------------
------------------------------------------------------------
--------------------------------gtctgggtac------------------
-----------ccgg-cagagcccatcc-acaagcgcacgatggac-ttcagacctatca
gctagacggta-gggtattggcc-taccgtggcgatgac-gggtacagaggattagggtt
tgatcctggagaggtagcctgagaaatcgctcccacttctaaggaagg-ca-g-caggcg
cgtaacgttcccaatgctagga-----------ccccta-gtga-ggacgtaatgg-gac
ataacaatacccc-ta--tta-------gatagtg-ggtaa--ttg--acaatgggg---
cgggcataaacaccctgccgagaag-----------------------------------
------------------------------------------------------------
------------------------------------------------------------
------------------------------------------------------------
------------------------------------------------------------
------------------------------------------------------------
------------------------------------------------------------
------------------------------------------------------------
------------------------------------------------------------
------------------------------------------------------------
------------------------------------------------------------
------------------------------------------------------------
------------------------------------------------------------
------------------------------------------------------------
------------------------------------------------------------
------------------------------------------------------------
------------------------------------------------------------
------------------------------------------------------------
------------------------------------------------------------
------------------------------------------------------------
------------------------------------------------------------
------------------------------------------------------------
------------------------------------------------------------
------------------------------------------------------------
------------------------------------------------------------
------------------------------------------------------------
------------------------------------------------------------
------------------------------------------------------------
------------------------------------------------------------
------------------------------------------------------------
------------------------------------------------------------
------------------------------------------------------------
------------------------------------------------------------
------------------------------------------------------------
------------------------------------------------------------
------------------------------------------------------------
------------------------------------------------------------
------------------------------------------------------------
------------------------------------------------------------
------------------------------------------------------------
------------------------------------------------------------
------------------------------------------------------------
------------------------------------------------------------
------------------------------------------------------------
------------------------------------------------------------
------------------------------------------------------------
------------------------------------------------------------
------------------------------------------------------------
------------------------------------------------------------
------------------------------------------------------------
------------------------------------------------------------
------------------------------------------------------------
------------------------------------------------------------
------------------------------------------------------------
------------------------------------------------------------
------------------------------------------------------------
------------------------------------------------------------
------------------------------------------------------------
------------------------------------------------------------
------------------------------------------------------------
------------------------------------------------------------
------------------------------------------------------------
------------------------------------------------------------
----------
>HFNNU_11236
------------------------------------------------------------
------------------------------------------------------------
-----------------------------------------------------------c
tgccagaattca-tatgcttgtcccgaagactcaagc---catgcatgcctagaagaaaa
actagttccttggctgtgctaaa-------------------------------------
--------ttt-ttt-accggccttgg-cactggggaatcag----cgaac-gg-ctccg
tatatctgttgtta-cccatcgttggcaaactgggcg------------tggatatagca
tggaaaagctgtgtgtaaaa-caa-gtgaatgggg-ca--attt--------tc--ga-c
-cctcacttagcac--------agagggtttgcg-----------ctaa---------gc
g-----gactca------------------tttttttcat-ggct-ccc----gccccgt
cagcagc----------tcccacagtacg-gg----------------------------
------------------------------------------------------------
------------------------------------------------------------
------------------------------------------------------------
----------------------------------------------------cttagtcc
ccga-----aacggaggcctcagttaagggtt----------------------------
------------acagg-aaatggta-ctccca-----gccgag-c--------------
-----------------------------------------cagctcggtgctgtttt--
------------------------------------------------------------
------------------------------------------------------------
------------------------------------------------------------
-gcccttattaccga-ctgagactaacc-aacagtgcacgatgggc-ttcagacctatca
gcttgatggta-gggtataggcc-taccatagccatgac-gggtacagaggattagggtt
tgatcctggagaggtagcctgagaaatcgctcccacttctaaggaagg-ca-g-caggcg
cgtaacgttcccaatgccatta-----------accctg-gtga-ggacgtgaggg-gac
ataacaatgctca-cc--taa-ta-----gaaggg-agtaa--ttg---caatggca---
ttagcttaaaaa------------------------------------------------
------------------------------------------------------------
------------------------------------------------------------
------------------------------------------------------------
------------------------------------------------------------
------------------------------------------------------------
------------------------------------------------------------
------------------------------------------------------------
------------------------------------------------------------
------------------------------------------------------------
------------------------------------------------------------
------------------------------------------------------------
------------------------------------------------------------
------------------------------------------------------------
------------------------------------------------------------
------------------------------------------------------------
------------------------------------------------------------
------------------------------------------------------------
------------------------------------------------------------
------------------------------------------------------------
------------------------------------------------------------
------------------------------------------------------------
------------------------------------------------------------
------------------------------------------------------------
------------------------------------------------------------
------------------------------------------------------------
------------------------------------------------------------
------------------------------------------------------------
------------------------------------------------------------
------------------------------------------------------------
------------------------------------------------------------
------------------------------------------------------------
------------------------------------------------------------
------------------------------------------------------------
------------------------------------------------------------
------------------------------------------------------------
------------------------------------------------------------
------------------------------------------------------------
------------------------------------------------------------
------------------------------------------------------------
------------------------------------------------------------
------------------------------------------------------------
------------------------------------------------------------
------------------------------------------------------------
------------------------------------------------------------
------------------------------------------------------------
------------------------------------------------------------
------------------------------------------------------------
------------------------------------------------------------
------------------------------------------------------------
------------------------------------------------------------
------------------------------------------------------------
------------------------------------------------------------
------------------------------------------------------------
------------------------------------------------------------
------------------------------------------------------------
------------------------------------------------------------
------------------------------------------------------------
------------------------------------------------------------
------------------------------------------------------------
------------------------------------------------------------
------------------------------------------------------------
------------------------------------------------------------
----------
>HFNNU_11237
------------------------------------------------------------
------------------------------------------------------------
-----------------------------------------------------------c
tgccagaattca-tatgcttgtcccgaagactcaagc---catgcatgcctagaagaaaa
actagttccttggctgtgctaaa-------------------------------------
--------ttt-ttt-accggccttgg-cactggggaatcag----cgaac-gg-ctccg
tatatctgttgtta-cccatcgttggcaaactgggcg------------tggatatagca
tggaaaagctgtgtgtaaaa-caa-gtgaatgggg-ca--attt--------tc--ga-c
-cctcacttagcac--------agagggtttgcg-----------ctaa---------gc
g-----gactca------------------tttttttcat-ggct-ccc----gccccgt
cagcagc----------tcccacagtacg-gg----------------------------
------------------------------------------------------------
------------------------------------------------------------
------------------------------------------------------------
----------------------------------------------------cttagtcc
ccga-----aacggaggcctcagttaagggtt----------------------------
------------acagg-aaatggta-ctccca-----gccgag-c--------------
-----------------------------------------cagctcggtgctgtttt--
------------------------------------------------------------
------------------------------------------------------------
------------------------------------------------------------
-gcccttattaccga-ctgagactaacc-aacagtgcacgatgggc-ttcagacctatca
gcttgatggta-gggtataggcc-taccatagccatgac-gggtacagaggattagggtt
tgatcctggagaggtagcctgagaaatcgctcccacttctaaggaagg-ca-g-caggcg
cgtaacgttcccaatgccatta-----------accctg-gtga-ggacgtgaggg-gac
ataacaatgctca-cc--taa-ta-----gaaggg-agtaa--ttg---caatggca---
ttagcttaaaaa------------------------------------------------
------------------------------------------------------------
------------------------------------------------------------
------------------------------------------------------------
------------------------------------------------------------
------------------------------------------------------------
------------------------------------------------------------
------------------------------------------------------------
------------------------------------------------------------
------------------------------------------------------------
------------------------------------------------------------
------------------------------------------------------------
------------------------------------------------------------
------------------------------------------------------------
------------------------------------------------------------
------------------------------------------------------------
------------------------------------------------------------
------------------------------------------------------------
------------------------------------------------------------
------------------------------------------------------------
------------------------------------------------------------
------------------------------------------------------------
------------------------------------------------------------
------------------------------------------------------------
------------------------------------------------------------
------------------------------------------------------------
------------------------------------------------------------
------------------------------------------------------------
------------------------------------------------------------
------------------------------------------------------------
------------------------------------------------------------
------------------------------------------------------------
------------------------------------------------------------
------------------------------------------------------------
------------------------------------------------------------
------------------------------------------------------------
------------------------------------------------------------
------------------------------------------------------------
------------------------------------------------------------
------------------------------------------------------------
------------------------------------------------------------
------------------------------------------------------------
------------------------------------------------------------
------------------------------------------------------------
------------------------------------------------------------
------------------------------------------------------------
------------------------------------------------------------
------------------------------------------------------------
------------------------------------------------------------
------------------------------------------------------------
------------------------------------------------------------
------------------------------------------------------------
------------------------------------------------------------
------------------------------------------------------------
------------------------------------------------------------
------------------------------------------------------------
------------------------------------------------------------
------------------------------------------------------------
------------------------------------------------------------
------------------------------------------------------------
------------------------------------------------------------
------------------------------------------------------------
------------------------------------------------------------
----------
>HFNNU_11238
------------------------------------------------------------
------------------------------------------------------------
-----------------------------------------------------------c
tgccagaattca-tatgcttgtcccgaagactcaagc---catgcatgcctagaagaaaa
actagttccttggctgtgctaaa-------------------------------------
--------ttt-ttt-accggccttgg-cactggggaatcag----cgaac-gg-ctccg
tatatctgttgtta-cccatcgttggcaaactgggcg------------tggatatagca
tggaaaagctgtgtgtaaaa-caa-gtgaatgggg-ca--attt--------tc--ga-c
-cctcacttagcac--------agagggtttgcg-----------ctaa---------gc
g-----gactca------------------tttttttcat-ggct-ccc----gccccgt
cagcagc----------tcccacagtacg-gg----------------------------
------------------------------------------------------------
------------------------------------------------------------
------------------------------------------------------------
----------------------------------------------------cttagtcc
ccga-----aacggaggcctcagttaagggtt----------------------------
------------acaggaaaatggta-ctccca-----gccgagcc--------------
-----------------------------------------cagctcggtgctgtttt--
------------------------------------------------------------
------------------------------------------------------------
------------------------------------------------------------
-gcccttattaccga-ctgagactaacc-aacagtgcacgatgggc-ttcagacctatca
gcttgatggta-gggtataggcc-taccatagccatgac-gggtacagaggattagggtt
tgatcctggagaggtagcctgagaaatcgctcccacttctaaggaagg-ca-g-caggcg
cgtaacgttcccaatgccatta-----------accctg-gtga-ggacgtgaggg-gac
ataacaatgctca-cc--taa-ta-----gaaggg-agtaa--ttg---caatggca---
ttagcttaaaaa------------------------------------------------
------------------------------------------------------------
------------------------------------------------------------
------------------------------------------------------------
------------------------------------------------------------
------------------------------------------------------------
------------------------------------------------------------
------------------------------------------------------------
------------------------------------------------------------
------------------------------------------------------------
------------------------------------------------------------
------------------------------------------------------------
------------------------------------------------------------
------------------------------------------------------------
------------------------------------------------------------
------------------------------------------------------------
------------------------------------------------------------
------------------------------------------------------------
------------------------------------------------------------
------------------------------------------------------------
------------------------------------------------------------
------------------------------------------------------------
------------------------------------------------------------
------------------------------------------------------------
------------------------------------------------------------
------------------------------------------------------------
------------------------------------------------------------
------------------------------------------------------------
------------------------------------------------------------
------------------------------------------------------------
------------------------------------------------------------
------------------------------------------------------------
------------------------------------------------------------
------------------------------------------------------------
------------------------------------------------------------
------------------------------------------------------------
------------------------------------------------------------
------------------------------------------------------------
------------------------------------------------------------
------------------------------------------------------------
------------------------------------------------------------
------------------------------------------------------------
------------------------------------------------------------
------------------------------------------------------------
------------------------------------------------------------
------------------------------------------------------------
------------------------------------------------------------
------------------------------------------------------------
------------------------------------------------------------
------------------------------------------------------------
------------------------------------------------------------
------------------------------------------------------------
------------------------------------------------------------
------------------------------------------------------------
------------------------------------------------------------
------------------------------------------------------------
------------------------------------------------------------
------------------------------------------------------------
------------------------------------------------------------
------------------------------------------------------------
------------------------------------------------------------
------------------------------------------------------------
------------------------------------------------------------
----------
>Lycogala_epidendrum_HFNNU_11225
------------------------------------------------------------
------------------------------------------------------------
------------------------------------------------------------
tgtcgagactca------------------------g---cctgcatgcctagaagaaaa
attgacccccaaaagg-----------------tgctgacgggc----------ccaccc
aggcccg-gca-gtg-ccgaccgggtg-cgttaaggaatcag----cgaac-gg-ctccg
catatctgttgtca-cctatcgt-ggtaaataaggcg------------tggatagagca
cggaaaagctgtgtataaca-cagcaaaggcggggttc--tcc-------------gc--
-tgcccgttggcat--------gggcagtaggg------------ttaa---------gt
g-----ggcccat---------------------atccgt-gggc-ccc----acctcat
caacggc----------tctcaaagtacttcc----------------------------
-------------------------------cggga------------------------
------------------------------------------------------------
-----------------------------------------cta----------------
-------------aatacc-c-cg--------------------------------aggt
ggga-----aacagaggcctctgccactggac----------------------------
--------------att--------g-ctacca-----tttg------------------
-cccct------------------------------------acggggggtcggtctt--
------------------------------------------------------------
------------------------------------------------------------
--------------------------------gtctgggcac------------------
-----------ccgg-cagagcccatcc-acaagcgcacgatggac-ttcagacctatca
gctagacggta-gggtattggcc-taccgtggcgatgac-gggtacagaggattagggtt
tgatcctggagaggtagcctgagaaatcgctcccacttctaaggaagg-ca-g-caggcg
cgtaacgttcccaatgctagga-----------ccccta-gtga-ggacgtaatgg-gac
ataacaatacccc-ta--ttg-------gatagtg-ggtaa--ttg--acaatgggg---
cgggcataaacaccctgccgagaagcaactggagagaaatttt-ggg-g-----------
------------------------------------------------------------
------------------------------------------------------------
------------------------------------------------------------
------------------------------------------------------------
------------------------------------------------------------
------------------------------------------------------------
------------------------------------------------------------
------------------------------------------------------------
------------------------------------------------------------
------------------------------------------------------------
------------------------------------------------------------
------------------------------------------------------------
------------------------------------------------------------
------------------------------------------------------------
------------------------------------------------------------
------------------------------------------------------------
------------------------------------------------------------
------------------------------------------------------------
------------------------------------------------------------
------------------------------------------------------------
------------------------------------------------------------
------------------------------------------------------------
------------------------------------------------------------
------------------------------------------------------------
------------------------------------------------------------
------------------------------------------------------------
-----------------------------------------gaaaaatatggtcgg----
------------------------------------------------------------
------------------------------------------------------------
------------------------------------------------------------
------------------------------------------------------------
------------------------------------------------------------
------------------------------------------------------------
------------------------------------------------------------
------------------------------------------------------------
------------------------------------------------------------
------------------------------------------------------------
------------------------------------------------------------
------------------------------------------------------------
------------------------------------------------------------
------------------------------------------------------------
------------------------------------------------------------
------------------------------------------------------------
------------------------------------------------------------
------------------------------------------------------------
------------------------------------------------------------
------------------------------------------------------------
------------------------------------------------------------
------------------------------------------------------------
------------------------------------------------------------
------------------------------------------------------------
------------------------------------------------------------
------------------------------------------------------------
------------------------------------------------------------
------------------------------------------------------------
------------------------------------------------------------
------------------------------------------------------------
------------------------------------------------------------
------------------------------------------------------------
------------------------------------------------------------
------------------------------------------------------------
------------------------------------------------------------
----------
>Lycogala_epidendrum_HFNNU_11320
------------------------------------------------------------
------------------------------------------------------------
------------------------------------------------------------
---------------------------------aagc---catgcatgcctagaagaaaa
actgacacccaaatgg-----------------tgct-gcgggc----------cctccc
aggctcg-ttg-gtg-ccgaccgggac-tgttagggaatcag----cgaac-gg-ctccg
taaaactgttgtca-cctatcgt-ggtaaatacggcg------------tggatagagca
cggaaaagctgtgtataaca-cag-acaactgggg-tc--tcc-------------cc--
-tgctcgttggcat--------gagcgg-gggg------------ataa---------gc
g-----ggtccat---------------------aaccat-gggc-ccc----acctctt
taacggc----------tcttcaagtacc-cg----------------------------
-------------------------------cgggaa-----------------------
------------------------------------------------------------
-----------------------------------------tta----------------
-------------aaaacc-c-tc---------------------------------gcg
gcga-----aacagaggcctctgctccctggat---------------------------
------------t------------c-tgataa-----agcg------------------
-cctta---------------------------------------acgggtagagctt--
------------------------------------------------------------
------------------------------------------------------------
--------------------------------gccgggaaac------------------
-----------atag-cagagcccatcc-acaagcgcacgatggac-ttcagacctatca
gctagacggta-gggtattggcc-taccgtggcgatgac-gggtacagaggattagggtt
tgatcctggagaggtagcctgagaaatcgctcccacttctaaggaagg-ca-g-caggcg
cgtaacgttcccaatgctagga-----------ccccta-gtga-ggacgtaatgg-g--
------------------------------------------------------------
------------------------------------------------------------
------------------------------------------------------------
------------------------------------------------------------
------------------------------------------------------------
------------------------------------------------------------
------------------------------------------------------------
------------------------------------------------------------
------------------------------------------------------------
------------------------------------------------------------
------------------------------------------------------------
------------------------------------------------------------
------------------------------------------------------------
------------------------------------------------------------
------------------------------------------------------------
------------------------------------------------------------
------------------------------------------------------------
------------------------------------------------------------
------------------------------------------------------------
------------------------------------------------------------
------------------------------------------------------------
------------------------------------------------------------
------------------------------------------------------------
------------------------------------------------------------
------------------------------------------------------------
------------------------------------------------------------
------------------------------------------------------------
------------------------------------------------------------
------------------------------------------------------------
------------------------------------------------------------
------------------------------------------------------------
------------------------------------------------------------
------------------------------------------------------------
------------------------------------------------------------
------------------------------------------------------------
------------------------------------------------------------
------------------------------------------------------------
------------------------------------------------------------
------------------------------------------------------------
------------------------------------------------------------
------------------------------------------------------------
------------------------------------------------------------
------------------------------------------------------------
------------------------------------------------------------
------------------------------------------------------------
------------------------------------------------------------
------------------------------------------------------------
------------------------------------------------------------
------------------------------------------------------------
------------------------------------------------------------
------------------------------------------------------------
------------------------------------------------------------
------------------------------------------------------------
------------------------------------------------------------
------------------------------------------------------------
------------------------------------------------------------
------------------------------------------------------------
------------------------------------------------------------
------------------------------------------------------------
------------------------------------------------------------
------------------------------------------------------------
------------------------------------------------------------
------------------------------------------------------------
------------------------------------------------------------
----------
>Lycogala_epidendrum_HFNNU_10880
------------------------------------------------------------
------------------------------------------------------------
-----------------------------------------------------------t
ttacgagatcag----------------------------cctgcatgcctagaagaaaa
attggcgccctactgg-----------------tgc--gcgggc----------cctccc
aggcccg-tc--gtg-ccgaccgggat-tgtcaaggaatcag----cgaac-gg-ctccg
catatctgttgtca-cctatcgt-ggtaaatacggcg------------tggatagagca
cggaaaagctgtgtataaca-cag-aacagtgggg-tc--acc-------------ac--
-tgcccggtggcac--------gggcggt-ggg------------ataa---------gt
g-----ggcccat---------------------acctat-gggc-ccc----acctcat
gaacggc----------tcttaaagtagc-cc----------------------------
-------------------------------aggga------------------------
------------------------------------------------------------
-----------------------------------------cta----------------
-------------aagacc-c-cg----------------------------------gg
gcga-----aacagaggcctctgcc-acggac----------------------------
--------------acg--------t-ctacca-----actgc-----------------
-ccttg-------------------------------------accggggttggtctt--
------------------------------------------------------------
------------------------------------------------------------
--------------------------------gtccgagcg-------------------
------------cgg-cagagcccatcc-acaagcgcacgatggac-ttcagacctatca
gctagacggta-gggtattggcc-taccgtggcgatgac-gggtacagaggattagggtt
tgatcctggagaggtagcctgagaaatcgctcccacttctaaggaagg-ca-g-caggcg
cgtaacgttcccaatgctagta-----------ccccta-gtga-ggacgtaatgg-gac
ataacaatgcccc-cc--gatc-----gtttgggg-ggtaa--ttg--ataatgggg---
cgggcataaaacccctgccgagaagcaactggagaaaatttgg-ggg-g-----------
------------------------------------------------------------
------------------------------------------------------------
------------------------------------------------------------
------------------------------------------------------------
------------------------------------------------------------
------------------------------------------------------------
------------------------------------------------------------
------------------------------------------------------------
------------------------------------------------------------
------------------------------------------------------------
------------------------------------------------------------
------------------------------------------------------------
------------------------------------------------------------
------------------------------------------------------------
------------------------------------------------------------
------------------------------------------------------------
------------------------------------------------------------
------------------------------------------------------------
------------------------------------------------------------
------------------------------------------------------------
------------------------------------------------------------
------------------------------------------------------------
------------------------------------------------------------
------------------------------------------------------------
------------------------------------------------------------
------------------------------------------------------------
-----------------------------------------ggaa---------------
------------------------------------------------------------
------------------------------------------------------------
------------------------------------------------------------
------------------------------------------------------------
------------------------------------------------------------
------------------------------------------------------------
------------------------------------------------------------
------------------------------------------------------------
------------------------------------------------------------
------------------------------------------------------------
------------------------------------------------------------
------------------------------------------------------------
------------------------------------------------------------
------------------------------------------------------------
------------------------------------------------------------
------------------------------------------------------------
------------------------------------------------------------
------------------------------------------------------------
------------------------------------------------------------
------------------------------------------------------------
------------------------------------------------------------
------------------------------------------------------------
------------------------------------------------------------
------------------------------------------------------------
------------------------------------------------------------
------------------------------------------------------------
------------------------------------------------------------
------------------------------------------------------------
------------------------------------------------------------
------------------------------------------------------------
------------------------------------------------------------
------------------------------------------------------------
------------------------------------------------------------
------------------------------------------------------------
------------------------------------------------------------
----------
>Lycogala_epidendrum_HFNNU_10881
------------------------------------------------------------
------------------------------------------------------------
-----------------------------------------------------------t
ttacgagatcag----------------------------cctgcatgcctagaagaaaa
attggcgccctactgg-----------------tgc--gcgggc----------cctccc
aggcccg-tc--gtg-ccgaccgggat-tgtcaaggaatcag----cgaac-gg-ctccg
catatctgttgtca-cctatcgt-ggtaaatacggcg------------tggatagagca
cggaaaagctgtgtataaca-cag-aacagtgggg-tc--acc-------------ac--
-tgcccggtggcac--------gggcggt-ggg------------ataa---------gt
g-----ggcccat---------------------acctat-gggc-ccc----acctcat
gaacggc----------tcttaaagtagc-cc----------------------------
-------------------------------aggga------------------------
------------------------------------------------------------
-----------------------------------------cta----------------
-------------aagacc-c-cg----------------------------------gg
gcga-----aacagaggcctctgcc-acggac----------------------------
--------------acg--------t-ctacca-----actgc-----------------
-ccttg-------------------------------------accggggttggtctt--
------------------------------------------------------------
------------------------------------------------------------
--------------------------------gtccgagcg-------------------
------------cgg-cagagcccatcc-acaagcgcacgatggac-ttcagacctatca
gctagacggta-gggtattggcc-taccgtggcgatgac-gggtacagaggattagggtt
tgatcctggagaggtagcctgagaaatcgctcccacttctaaggaagg-ca-g-caggcg
cgtaacgttcccaatgctagta-----------ccccta-gtga-ggacgtaatgg-gac
ataacaatgcccc-cc--gatc-----gtttgggg-ggtaa--ttg--ataatgggg---
cgggcataaaacccctgccgagaagcaactggagaaaatttgg-ggg-g-----------
------------------------------------------------------------
------------------------------------------------------------
------------------------------------------------------------
------------------------------------------------------------
------------------------------------------------------------
------------------------------------------------------------
------------------------------------------------------------
------------------------------------------------------------
------------------------------------------------------------
------------------------------------------------------------
------------------------------------------------------------
------------------------------------------------------------
------------------------------------------------------------
------------------------------------------------------------
------------------------------------------------------------
------------------------------------------------------------
------------------------------------------------------------
------------------------------------------------------------
------------------------------------------------------------
------------------------------------------------------------
------------------------------------------------------------
------------------------------------------------------------
------------------------------------------------------------
------------------------------------------------------------
------------------------------------------------------------
------------------------------------------------------------
-----------------------------------------ggaa---------------
------------------------------------------------------------
------------------------------------------------------------
------------------------------------------------------------
------------------------------------------------------------
------------------------------------------------------------
------------------------------------------------------------
------------------------------------------------------------
------------------------------------------------------------
------------------------------------------------------------
------------------------------------------------------------
------------------------------------------------------------
------------------------------------------------------------
------------------------------------------------------------
------------------------------------------------------------
------------------------------------------------------------
------------------------------------------------------------
------------------------------------------------------------
------------------------------------------------------------
------------------------------------------------------------
------------------------------------------------------------
------------------------------------------------------------
------------------------------------------------------------
------------------------------------------------------------
------------------------------------------------------------
------------------------------------------------------------
------------------------------------------------------------
------------------------------------------------------------
------------------------------------------------------------
------------------------------------------------------------
------------------------------------------------------------
------------------------------------------------------------
------------------------------------------------------------
------------------------------------------------------------
------------------------------------------------------------
------------------------------------------------------------
----------
>Lycogala_epidendrum_HFNNU_11229
------------------------------------------------------------
------------------------------------------------------------
-----------------------------------------------------------c
tgtccgagatca---------------------------gcctgcatgcctagaagaaaa
attgacgccctactgg-----------------tgct-gcgggc----------cctccc
aggctcg-tta-gtg-ccgaccgggat-tgttaaggaatcag----cgaac-gg-ctccg
catatctgttgtca-cctatcgt-ggtaaatatggcg------------tggatagagca
cggaaaagctgtgtataaca-cag-aaaagtgggg-tc--acc-------------gc--
-tgcccgttggcat--------gggcagtgggg------------gtaa---------gt
g-----ggctcat---------------------aactat-gggc-ctc----acctcat
caacggc----------tctcaaagtacc-tc----------------------------
-------------------------------gggga------------------------
------------------------------------------------------------
-----------------------------------------cta----------------
-------------aacacc-c-cc----------------------------------gg
gcga-----aacagaggcctctgctaccagac----------------------------
--------------ac---------g-ttaccg-----agcg------------------
-ccctg---------------------------------------cggggttggtctt--
------------------------------------------------------------
------------------------------------------------------------
--------------------------------gtctgggtac------------------
-----------ccgg-cagagcccatcc-acaagcgcacgatggac-ttcagacctatca
gctagacggta-gggtattggcc-taccgtggcgatgac-gggtacagaggattagggtt
tgatcctggagaggtagcctgagaaatcgctcccacttctaaggaagg-ca-g-caggcg
cgtaacgttcccaatgctagga-----------ccccta-gtga-ggacgtaatgg-gac
ataacaatacccc-ta--tta-------gatagtg-ggtaa--ttg--acaatgggg---
cgggcataaacaccctgccgagaagcactggaaaaaatttggg-ggg-ga----------
------------------------------------------------------------
------------------------------------------------------------
------------------------------------------------------------
------------------------------------------------------------
------------------------------------------------------------
------------------------------------------------------------
------------------------------------------------------------
------------------------------------------------------------
------------------------------------------------------------
------------------------------------------------------------
------------------------------------------------------------
------------------------------------------------------------
------------------------------------------------------------
------------------------------------------------------------
------------------------------------------------------------
------------------------------------------------------------
------------------------------------------------------------
------------------------------------------------------------
------------------------------------------------------------
------------------------------------------------------------
------------------------------------------------------------
------------------------------------------------------------
------------------------------------------------------------
------------------------------------------------------------
------------------------------------------------------------
------------------------------------------------------------
------------------------------------------------------------
------------------------------------------------------------
------------------------------------------------------------
------------------------------------------------------------
------------------------------------------------------------
------------------------------------------------------------
------------------------------------------------------------
------------------------------------------------------------
------------------------------------------------------------
------------------------------------------------------------
------------------------------------------------------------
------------------------------------------------------------
------------------------------------------------------------
------------------------------------------------------------
------------------------------------------------------------
------------------------------------------------------------
------------------------------------------------------------
------------------------------------------------------------
------------------------------------------------------------
------------------------------------------------------------
------------------------------------------------------------
------------------------------------------------------------
------------------------------------------------------------
------------------------------------------------------------
------------------------------------------------------------
------------------------------------------------------------
------------------------------------------------------------
------------------------------------------------------------
------------------------------------------------------------
------------------------------------------------------------
------------------------------------------------------------
------------------------------------------------------------
------------------------------------------------------------
------------------------------------------------------------
------------------------------------------------------------
------------------------------------------------------------
----------
>Lycogala_epidendrum_HFNNU_11230
------------------------------------------------------------
------------------------------------------------------------
-----------------------------------------------------------c
tgtccgagatca---------------------------gcctgcatgcctagaagaaaa
attgacgccctactgg-----------------tgct-gcgggc----------cctccc
aggctcg-tta-gtg-ccgaccgggat-tgttaaggaatcag----cgaac-gg-ctccg
catatctgttgtca-cctatcgt-ggtaaatatggcg------------tggatagagca
cggaaaagctgtgtataaca-cag-aaaagtgggg-tc--acc-------------gc--
-tgcccgttggcat--------gggcagtgggg------------gtaa---------gt
g-----ggctcat---------------------aactat-gggc-ctc----acctcat
caacggc----------tctcaaagtacc-tc----------------------------
-------------------------------gggga------------------------
------------------------------------------------------------
-----------------------------------------cta----------------
-------------aacacc-c-cc----------------------------------gg
gcga-----aacagaggcctctgctaccagac----------------------------
--------------ac---------g-ttaccg-----agcg------------------
-ccctg---------------------------------------cggggttggtctt--
------------------------------------------------------------
------------------------------------------------------------
--------------------------------gtctgggtac------------------
-----------ccgg-cagagcccatcc-acaagcgcacgatggac-ttcagacctatca
gctagacggta-gggtattggcc-taccgtggcgatgac-gggtacagaggattagggtt
tgatcctggagaggtagcctgagaaatcgctcccacttctaaggaagg-ca-g-caggcg
cgtaacgttcccaatgctagga-----------ccccta-gtga-ggacgtaatgg-gac
ataacaatacccc-ta--tta-------gatagtg-ggtaa--ttg--acaatgggg---
cgggcataaacaccctgccgagaagcactggaaaaaatttggg-ggg-ga----------
------------------------------------------------------------
------------------------------------------------------------
------------------------------------------------------------
------------------------------------------------------------
------------------------------------------------------------
------------------------------------------------------------
------------------------------------------------------------
------------------------------------------------------------
------------------------------------------------------------
------------------------------------------------------------
------------------------------------------------------------
------------------------------------------------------------
------------------------------------------------------------
------------------------------------------------------------
------------------------------------------------------------
------------------------------------------------------------
------------------------------------------------------------
------------------------------------------------------------
------------------------------------------------------------
------------------------------------------------------------
------------------------------------------------------------
------------------------------------------------------------
------------------------------------------------------------
------------------------------------------------------------
------------------------------------------------------------
------------------------------------------------------------
------------------------------------------------------------
------------------------------------------------------------
------------------------------------------------------------
------------------------------------------------------------
------------------------------------------------------------
------------------------------------------------------------
------------------------------------------------------------
------------------------------------------------------------
------------------------------------------------------------
------------------------------------------------------------
------------------------------------------------------------
------------------------------------------------------------
------------------------------------------------------------
------------------------------------------------------------
------------------------------------------------------------
------------------------------------------------------------
------------------------------------------------------------
------------------------------------------------------------
------------------------------------------------------------
------------------------------------------------------------
------------------------------------------------------------
------------------------------------------------------------
------------------------------------------------------------
------------------------------------------------------------
------------------------------------------------------------
------------------------------------------------------------
------------------------------------------------------------
------------------------------------------------------------
------------------------------------------------------------
------------------------------------------------------------
------------------------------------------------------------
------------------------------------------------------------
------------------------------------------------------------
------------------------------------------------------------
------------------------------------------------------------
------------------------------------------------------------
----------
>Lycogala_epidendrum_HFNNU_11231
------------------------------------------------------------
------------------------------------------------------------
-----------------------------------------------------------c
tgtccgagatca---------------------------gcctgcatgcctagaagaaaa
attgacgccctactgg-----------------tgct-gcgggc----------cctccc
aggctcg-tta-gtg-ccgaccgggat-tgttaaggaatcag----cgaac-gg-ctccg
catatctgttgtca-cctatcgt-ggtaaatatggcg------------tggatagagca
cggaaaagctgtgtataaca-cag-aaaagtgggg-tc--acc-------------gc--
-tgcccgttggcat--------gggcagtgggg------------gtaa---------gt
g-----ggctcat---------------------aactat-gggc-ctc----acctcat
caacggc----------tctcaaagtacc-tc----------------------------
-------------------------------gggga------------------------
------------------------------------------------------------
-----------------------------------------cta----------------
-------------aacacc-c-cc----------------------------------gg
gcga-----aacagaggcctctgctaccagac----------------------------
--------------ac---------g-ttaccg-----agcg------------------
-ccctg---------------------------------------cggggttggtctt--
------------------------------------------------------------
------------------------------------------------------------
--------------------------------gtctgggtac------------------
-----------ccgg-cagagcccatcc-acaagcgcacgatggac-ttcagacctatca
gctagacggta-gggtattggcc-taccgtggcgatgac-gggtacagaggattagggtt
tgatcctggagaggtagcctgagaaatcgctcccacttctaaggaagg-ca-g-caggcg
cgtaacgttcccaatgctagga-----------ccccta-gtga-ggacgtaatgg-gac
ataacaatacccc-ta--tta-------gatagtg-ggtaa--ttg--acaatgggg---
cgggcataaacaccctgccgagaagcactggaaaaaatttggg-ggg-ga----------
------------------------------------------------------------
------------------------------------------------------------
------------------------------------------------------------
------------------------------------------------------------
------------------------------------------------------------
------------------------------------------------------------
------------------------------------------------------------
------------------------------------------------------------
------------------------------------------------------------
------------------------------------------------------------
------------------------------------------------------------
------------------------------------------------------------
------------------------------------------------------------
------------------------------------------------------------
------------------------------------------------------------
------------------------------------------------------------
------------------------------------------------------------
------------------------------------------------------------
------------------------------------------------------------
------------------------------------------------------------
------------------------------------------------------------
------------------------------------------------------------
------------------------------------------------------------
------------------------------------------------------------
------------------------------------------------------------
------------------------------------------------------------
------------------------------------------------------------
------------------------------------------------------------
------------------------------------------------------------
------------------------------------------------------------
------------------------------------------------------------
------------------------------------------------------------
------------------------------------------------------------
------------------------------------------------------------
------------------------------------------------------------
------------------------------------------------------------
------------------------------------------------------------
------------------------------------------------------------
------------------------------------------------------------
------------------------------------------------------------
------------------------------------------------------------
------------------------------------------------------------
------------------------------------------------------------
------------------------------------------------------------
------------------------------------------------------------
------------------------------------------------------------
------------------------------------------------------------
------------------------------------------------------------
------------------------------------------------------------
------------------------------------------------------------
------------------------------------------------------------
------------------------------------------------------------
------------------------------------------------------------
------------------------------------------------------------
------------------------------------------------------------
------------------------------------------------------------
------------------------------------------------------------
------------------------------------------------------------
------------------------------------------------------------
------------------------------------------------------------
------------------------------------------------------------
------------------------------------------------------------
----------
>Lycogala_maculatum_HFNNU_11174
------------------------------------------------------------
------------------------------------------------------------
------------------------------------------------------------
-----------------------ctgtcgagatcag----catgcatgccca--tgagaa
atgaacggccaaactgt----------------ggtccaggaga----------gcttac
ccgc----tcc-cgg-gcccgacctgg-ttgtaaggattcag----cgaac-gg-ctccg
catatctgttgtca-cctatcgt-ggtaaat-tggcg------------tggatagagca
cggaaaagctgtgtataaca-cag-acaagatggg-gc--aaac------------gc-a
-gagcagatggccctt------tgctcagcgg-------------ataa---------at
g-----ggcc--------------------gtaagtacgt-cggc-cct----gcctctt
aaagagc----------tcctatatagcg-ta----------------------------
-------------------------------ccgccga----------------------
------------------------------------------------------------
------------------------------------------------------------
-------------aaaacc----------------------------gtgcggtgaagct
ttaa-----tgcggaggcctctgcctggggag----------------------------
--------------gtc--------g-ctgtcc-----aaat------------------
-cccggaactt-------------------------------------------------
-caca-------------------------------------------------------
------------------------------------------------------------
------------------------------gtagacacccaa------------------
----------ctatg-tagagactaacc-actagcgcacgatggac-ttcagacctatca
gctagatggta-gggtattggcc-taccatggccatgac-gggtacagaggattagggtt
tgatcctggagaggtagcctgagaaatcgctcccacttctaaggaagg-ca-g-caggcg
cgtaacgttcccaatgctaa--------------gtaca-gtga-ggacgtaatgg-gac
ataacaatgcctc-tt--tta--------atagtg-ggcaa--ttg--acaatgggg---
cgggcttaaataccctgccgagaagcgactgaaaaaatttttg-ggg-------------
------------------------------------------------------------
------------------------------------------------------------
------------------------------------------------------------
------------------------------------------------------------
------------------------------------------------------------
------------------------------------------------------------
------------------------------------------------------------
------------------------------------------------------------
------------------------------------------------------------
------------------------------------------------------------
------------------------------------------------------------
------------------------------------------------------------
------------------------------------------------------------
------------------------------------------------------------
------------------------------------------------------------
------------------------------------------------------------
------------------------------------------------------------
------------------------------------------------------------
------------------------------------------------------------
------------------------------------------------------------
------------------------------------------------------------
------------------------------------------------------------
------------------------------------------------------------
------------------------------------------------------------
------------------------------------------------------------
------------------------------------------------------------
------------------------------------------------------------
------------------------------------------------------------
------------------------------------------------------------
------------------------------------------------------------
------------------------------------------------------------
------------------------------------------------------------
------------------------------------------------------------
------------------------------------------------------------
------------------------------------------------------------
------------------------------------------------------------
------------------------------------------------------------
------------------------------------------------------------
------------------------------------------------------------
------------------------------------------------------------
------------------------------------------------------------
------------------------------------------------------------
------------------------------------------------------------
------------------------------------------------------------
------------------------------------------------------------
------------------------------------------------------------
------------------------------------------------------------
------------------------------------------------------------
------------------------------------------------------------
------------------------------------------------------------
------------------------------------------------------------
------------------------------------------------------------
------------------------------------------------------------
------------------------------------------------------------
------------------------------------------------------------
------------------------------------------------------------
------------------------------------------------------------
------------------------------------------------------------
------------------------------------------------------------
------------------------------------------------------------
------------------------------------------------------------
------------------------------------------------------------
----------
>Lycogala_epidendrum_HFNNU_11221
------------------------------------------------------------
------------------------------------------------------------
------------------------------------------------------------
---------------------ttccgaagactcaagc---catgcatgcctagaagaaaa
actgacacccaaatgg-----------------tgct-gcgggc----------ccaccc
aggctcg-ttg-gtg-ccgaccgggac-tgttagggaatcag----cgaac-gg-ctcca
tagaactgttgtca-cctatcgt-ggtaaatacggcg------------tggatagagca
cggaaaagctgtgtataaca-cag-acaattgggg-tc--acca------------at--
-cgcccgttagcat--------gggcgc-gcgg------------ttaa---------gc
g-----ggcctat---------------------aaccat-gggc-ccc----acctcat
taacggc----------tcttcaagtacc-ca----------------------------
-------------------------------cgggaa-----------------------
------------------------------------------------------------
-----------------------------------------tta----------------
-------------aaaacc-c-cc---------------------------------gcg
gcga-----aacagaggcctctgcccctggat----------------------------
-------------------------t-ctgtaa-----agcg------------------
-ccctgac----------------------------------------gggtagtctt--
------------------------------------------------------------
------------------------------------------------------------
--------------------------------gccgggattt------------------
-----------catg-cagagcccatcc-acaagcgcacgatggac-ttcagacctatca
gctagacggta-gggtattggcc-taccgtggctatgac-gggtacagaggattagggtt
tgatcctggagaggtagcctgagaaatcgctcccacttctaaggaagg-ca-g-caggcg
cgtaacgttcccaatgctagga-----------ccccta-gtga-ggacgtaatgg-gac
ataacaatacccc-ta--ttc-------gatagtg-ggtaa---tg--acaatggg----
------------------------------------------------------------
------------------------------------------------------------
------------------------------------------------------------
------------------------------------------------------------
------------------------------------------------------------
------------------------------------------------------------
------------------------------------------------------------
------------------------------------------------------------
------------------------------------------------------------
------------------------------------------------------------
------------------------------------------------------------
------------------------------------------------------------
------------------------------------------------------------
------------------------------------------------------------
------------------------------------------------------------
------------------------------------------------------------
------------------------------------------------------------
------------------------------------------------------------
------------------------------------------------------------
------------------------------------------------------------
------------------------------------------------------------
------------------------------------------------------------
------------------------------------------------------------
------------------------------------------------------------
------------------------------------------------------------
------------------------------------------------------------
------------------------------------------------------------
------------------------------------------------------------
------------------------------------------------------------
------------------------------------------------------------
------------------------------------------------------------
------------------------------------------------------------
------------------------------------------------------------
------------------------------------------------------------
------------------------------------------------------------
------------------------------------------------------------
------------------------------------------------------------
------------------------------------------------------------
------------------------------------------------------------
------------------------------------------------------------
------------------------------------------------------------
------------------------------------------------------------
------------------------------------------------------------
------------------------------------------------------------
------------------------------------------------------------
------------------------------------------------------------
------------------------------------------------------------
------------------------------------------------------------
------------------------------------------------------------
------------------------------------------------------------
------------------------------------------------------------
------------------------------------------------------------
------------------------------------------------------------
------------------------------------------------------------
------------------------------------------------------------
------------------------------------------------------------
------------------------------------------------------------
------------------------------------------------------------
------------------------------------------------------------
------------------------------------------------------------
------------------------------------------------------------
------------------------------------------------------------
------------------------------------------------------------
----------
>Lycogala_epidendrum_HFNNU_11217
------------------------------------------------------------
------------------------------------------------------------
-----------------------------------------------------------c
tgttgagatcag----------------------------cctgcatgcctagaagaaaa
attggcgccctactgg-----------------tgc--gcgggc----------cctccc
aggcccg-tta-gtg-ccgaccgggat-tgtcaaggaatcag----cgaac-gg-ctccg
catatctgttgtca-cctatcgt-ggtaaatatggcg------------tggatagagca
cggaaaagctgtgtataaca-cag-aacagtgggg-tcaaacc-------------gc--
-tgcccggtggcac--------gggcggtgggg------------ataa---------gt
g-----ggcccat---------------------acctat-gggc-cct----acctcat
gaacggc----------tcttaaagtagc-ac----------------------------
-------------------------------aggga------------------------
------------------------------------------------------------
-----------------------------------------cta----------------
-------------aagacc-c-ct----------------------------------gg
gcga-----aacagaggcctctgcc-acggac----------------------------
--------------acg--------t-ctacca-----actg------------------
-ccttg-------------------------------------accggggttggtctt--
------------------------------------------------------------
------------------------------------------------------------
--------------------------------gtccgagcg-------------------
------------cgg-cagagcccatcc-acaagcgcacgatggac-ttcagacctatca
gctagacggta-gggtattggcc-taccgtggcgatgac-gggtacagaggattagggtt
tgatcctggagaggtagcctgagaaatcgctcccacttctaaggaagg-ca-g-caggcg
cgtaacgttcccaatgctagta-----------ccccta-gtga-ggacgtaatgg-gac
ataacaatacccc-tt--atc-------gatagtg-ggtaa--ttg--ataatgggg---
cgggcataaaacccctgccgagaagcactgaaaaaaaatgggg-g---------------
------------------------------------------------------------
------------------------------------------------------------
------------------------------------------------------------
------------------------------------------------------------
------------------------------------------------------------
------------------------------------------------------------
------------------------------------------------------------
------------------------------------------------------------
------------------------------------------------------------
------------------------------------------------------------
------------------------------------------------------------
------------------------------------------------------------
------------------------------------------------------------
------------------------------------------------------------
------------------------------------------------------------
------------------------------------------------------------
------------------------------------------------------------
------------------------------------------------------------
------------------------------------------------------------
------------------------------------------------------------
------------------------------------------------------------
------------------------------------------------------------
------------------------------------------------------------
------------------------------------------------------------
------------------------------------------------------------
------------------------------------------------------------
------------------------------------------------------------
------------------------------------------------------------
------------------------------------------------------------
------------------------------------------------------------
------------------------------------------------------------
------------------------------------------------------------
------------------------------------------------------------
------------------------------------------------------------
------------------------------------------------------------
------------------------------------------------------------
------------------------------------------------------------
------------------------------------------------------------
------------------------------------------------------------
------------------------------------------------------------
------------------------------------------------------------
------------------------------------------------------------
------------------------------------------------------------
------------------------------------------------------------
------------------------------------------------------------
------------------------------------------------------------
------------------------------------------------------------
------------------------------------------------------------
------------------------------------------------------------
------------------------------------------------------------
------------------------------------------------------------
------------------------------------------------------------
------------------------------------------------------------
------------------------------------------------------------
------------------------------------------------------------
------------------------------------------------------------
------------------------------------------------------------
------------------------------------------------------------
------------------------------------------------------------
------------------------------------------------------------
------------------------------------------------------------
------------------------------------------------------------
----------
>Lycogala_succineum_HFNNU_11166
------------------------------------------------------------
------------------------------------------------------------
------------------------------------------------------------
------------------------------------------------------------
------------------------------------------------------------
----------------------------------------------------------cg
tatatctgttgtta-cctgtcgc-ggtacgtccggtg------------tggatatagca
cggaaaagctgtgtgtaaaa-cag-ccaagcgagg-gc--caag--------ccc-gc-g
-gggtagcccccgc--------gggctatgtgggt-----------------------gg
g----gggct----------------------acggccac-gagc-tta----cctccct
ccccggcccgagtaaaagcctcaagtaac-acg---------------------------
-------------------------------gagacccgtccgcagttccggggagaccc
ggc---------------------------------------------------------
--------------------------------------tggtcc----------------
-------------ggcggt------------------------------------ttggt
gaga-----aacgggggcctctgcctgtgacc----------------------------
--------------gag--------ccgatgca-----gaccg-----------------
-cccccca---------------------------------aatagggaaggcgtcag--
------------------------------------------------------------
------------------------------------------------------------
------------------------------gggcgagggcac------------------
----------gctga-tagagaccaacc-acaagcgcgcgatgggc-ttcagacctatca
gctagatggta-gggtattggcc-taccatggctacgac-gggtacagaggattagggtt
tgatcctggagaggtagcctgagagatcgctcccacttctaaggaagg-ca-g-caggcg
cgtaacgttcccaatgccct--------------gccgg-gtga-ggacgtgacgg-gac
ataataatgcccc-tt--caa-gtgt---gatgtg-ggtag--ctc--gcaatgggg---
cgggcccaaagcacccgccgagcagccactggagg-------------------------
------------------------------------------------------------
------------------------------------------------------------
------------------------------------------------------------
------------------------------------------------------------
------------------------------------------------------------
------------------------------------------------------------
------------------------------------------------------------
------------------------------------------------------------
------------------------------------------------------------
------------------------------------------------------------
------------------------------------------------------------
------------------------------------------------------------
------------------------------------------------------------
------------------------------------------------------------
------------------------------------------------------------
------------------------------------------------------------
------------------------------------------------------------
------------------------------------------------------------
------------------------------------------------------------
------------------------------------------------------------
------------------------------------------------------------
------------------------------------------------------------
------------------------------------------------------------
------------------------------------------------------------
------------------------------------------------------------
------------------------------------------------------------
------------------------------------------------------------
------------------------------------------------------------
------------------------------------------------------------
------------------------------------------------------------
------------------------------------------------------------
------------------------------------------------------------
------------------------------------------------------------
------------------------------------------------------------
------------------------------------------------------------
------------------------------------------------------------
------------------------------------------------------------
------------------------------------------------------------
------------------------------------------------------------
------------------------------------------------------------
------------------------------------------------------------
------------------------------------------------------------
------------------------------------------------------------
------------------------------------------------------------
------------------------------------------------------------
------------------------------------------------------------
------------------------------------------------------------
------------------------------------------------------------
------------------------------------------------------------
------------------------------------------------------------
------------------------------------------------------------
------------------------------------------------------------
------------------------------------------------------------
------------------------------------------------------------
------------------------------------------------------------
------------------------------------------------------------
------------------------------------------------------------
------------------------------------------------------------
------------------------------------------------------------
------------------------------------------------------------
------------------------------------------------------------
------------------------------------------------------------
----------
>Lycogala_succineum_HFNNU_11200
------------------------------------------------------------
------------------------------------------------------------
------------------------------------------------------------
------------------------------------------------------------
------------------------------------------------------------
----------------------------------------------------------cg
tatatctgttgtta-cctgtcgc-ggtacgtccggtg------------tggatatagca
cggaaaagctgtgtgtaaaa-cag-ccaagcgagg-gc--caag--------ccc-gc-g
-gggtagcccccgc--------gggctatgtgggt-----------------------gg
g----gggct----------------------acggccac-gagc-tta----cctccct
ccccggcccgagtaaaagcctcaagtaac-acg---------------------------
-------------------------------gagacccgtccgcagttccggggagaccc
ggc---------------------------------------------------------
--------------------------------------tggtcc----------------
-------------ggcggt------------------------------------ttggt
gaga-----aacgggggcctctgcctgtgacc----------------------------
--------------gag--------ccgatgca-----gaccg-----------------
-cccccca---------------------------------aatagggaaggcgtcag--
------------------------------------------------------------
------------------------------------------------------------
------------------------------gggcgagggcac------------------
----------gctga-tagagaccaacc-acaagcgcgcgatgggc-ttcagacctatca
gctagatggta-gggtattggcc-taccatggctacgac-gggtacagaggattagggtt
tgatcctggagaggtagcctgagagatcgctcccacttctaaggaagg-ca-g-caggcg
cgtaacgttcccaatgccct--------------gccgg-gtga-ggacgtgacgg-gac
ataataatgcccc-tt--caa-gtgt---gatgtg-ggtag--ctc--gcaatgggg---
cgggcccaaagcacccgccgagcagccactggagg-------------------------
------------------------------------------------------------
------------------------------------------------------------
------------------------------------------------------------
------------------------------------------------------------
------------------------------------------------------------
------------------------------------------------------------
------------------------------------------------------------
------------------------------------------------------------
------------------------------------------------------------
------------------------------------------------------------
------------------------------------------------------------
------------------------------------------------------------
------------------------------------------------------------
------------------------------------------------------------
------------------------------------------------------------
------------------------------------------------------------
------------------------------------------------------------
------------------------------------------------------------
------------------------------------------------------------
------------------------------------------------------------
------------------------------------------------------------
------------------------------------------------------------
------------------------------------------------------------
------------------------------------------------------------
------------------------------------------------------------
------------------------------------------------------------
------------------------------------------------------------
------------------------------------------------------------
------------------------------------------------------------
------------------------------------------------------------
------------------------------------------------------------
------------------------------------------------------------
------------------------------------------------------------
------------------------------------------------------------
------------------------------------------------------------
------------------------------------------------------------
------------------------------------------------------------
------------------------------------------------------------
------------------------------------------------------------
------------------------------------------------------------
------------------------------------------------------------
------------------------------------------------------------
------------------------------------------------------------
------------------------------------------------------------
------------------------------------------------------------
------------------------------------------------------------
------------------------------------------------------------
------------------------------------------------------------
------------------------------------------------------------
------------------------------------------------------------
------------------------------------------------------------
------------------------------------------------------------
------------------------------------------------------------
------------------------------------------------------------
------------------------------------------------------------
------------------------------------------------------------
------------------------------------------------------------
------------------------------------------------------------
------------------------------------------------------------
------------------------------------------------------------
------------------------------------------------------------
------------------------------------------------------------
----------
>Lycogala_succineum_HFNNU_10828
------------------------------------------------------------
------------------------------------------------------------
------------------------------------------------------------
------------------------------------------------------------
------------------------------------------------------------
----------------------------------------------------------cg
tatatctgttgtta-cctgtcgc-ggtacgtccggtg------------tggatatagca
cggaaaagctgtgtgtaaaa-cag-ccaagcgagg-gc--caag--------ccc-gc-g
-gggtagcccccgc--------gggctatgtgggt-----------------------gg
g----gggct----------------------aaggccac-gagc-tta----cctccct
ccccggcccgagtaaaagcctcaagtaac-acg---------------------------
-------------------------------gagacccgtccgcagttccggggagaccc
ggc---------------------------------------------------------
--------------------------------------tggtcc----------------
-------------agcggt------------------------------------ttggt
gaga-----aacgggggcctctgcctgtgaac----------------------------
--------------gag--------ccgatgca-----gaccg-----------------
-cccccca---------------------------------aatagggaaggcgtcag--
------------------------------------------------------------
------------------------------------------------------------
------------------------------gggcgagggcac------------------
----------gctga-tagagaccaacc-acaagcgcgcgatgggc-ttcagacctatca
gctagatggta-gggtattggcc-taccatggctacgac-gggtacagaggattagggtt
ggatcctggagaggtagcctgagagatcgctcccacttctaaggaagg-ca-g-caggcg
cgtaacgttcccaatgccct--------------gccgg-gtga-ggacgtgacgg-gac
ataataatgcccc-tt--caa-gtgt---gatgtg-ggtag--ctc--gcaatgggg---
cgggcccaaagcacccgccgagcagccactggagg-------------------------
------------------------------------------------------------
------------------------------------------------------------
------------------------------------------------------------
------------------------------------------------------------
------------------------------------------------------------
------------------------------------------------------------
------------------------------------------------------------
------------------------------------------------------------
------------------------------------------------------------
------------------------------------------------------------
------------------------------------------------------------
------------------------------------------------------------
------------------------------------------------------------
------------------------------------------------------------
------------------------------------------------------------
------------------------------------------------------------
------------------------------------------------------------
------------------------------------------------------------
------------------------------------------------------------
------------------------------------------------------------
------------------------------------------------------------
------------------------------------------------------------
------------------------------------------------------------
------------------------------------------------------------
------------------------------------------------------------
------------------------------------------------------------
------------------------------------------------------------
------------------------------------------------------------
------------------------------------------------------------
------------------------------------------------------------
------------------------------------------------------------
------------------------------------------------------------
------------------------------------------------------------
------------------------------------------------------------
------------------------------------------------------------
------------------------------------------------------------
------------------------------------------------------------
------------------------------------------------------------
------------------------------------------------------------
------------------------------------------------------------
------------------------------------------------------------
------------------------------------------------------------
------------------------------------------------------------
------------------------------------------------------------
------------------------------------------------------------
------------------------------------------------------------
------------------------------------------------------------
------------------------------------------------------------
------------------------------------------------------------
------------------------------------------------------------
------------------------------------------------------------
------------------------------------------------------------
------------------------------------------------------------
------------------------------------------------------------
------------------------------------------------------------
------------------------------------------------------------
------------------------------------------------------------
------------------------------------------------------------
------------------------------------------------------------
------------------------------------------------------------
------------------------------------------------------------
------------------------------------------------------------
----------
>Lycogala_succineum_HFNNU_10822
------------------------------------------------------------
------------------------------------------------------------
------------------------------------------------------------
------------------------------------------------------------
------------------------------------------------------------
----------------------------------------------------------cg
tatatctgttgtta-cctgtcgc-ggtacgtccggtg------------tggatatagca
cggaaaagctgtgtgtaaaa-cag-ccaagcgagg-gc--caag--------ccc-gc-g
-gggtagcccccgc--------gggctatgtgggt-----------------------gg
g----gggct----------------------aaggccac-gagc-tta----cctccct
ccccggcccgagtaaaagcctcaagtaac-acg---------------------------
-------------------------------gagacccgtccgcagttccggggagaccc
ggc---------------------------------------------------------
--------------------------------------tggtcc----------------
-------------agcggt------------------------------------ttggt
gaga-----aacgggggcctctgcctgtgaac----------------------------
--------------gag--------ccgatgca-----gaccg-----------------
-cccccca---------------------------------aatagggaaggcgtcag--
------------------------------------------------------------
------------------------------------------------------------
------------------------------gggcgagggcac------------------
----------gctga-tagagaccaacc-acaagcgcgcgatgggc-ttcagacctatca
gctagatggta-gggtattggcc-taccatggctacgac-gggtacagaggattagggtt
ggatcctggagaggtagcctgagagatcgctcccacttctaaggaagg-ca-g-caggcg
cgtaacgttcccaatgccct--------------gccgg-gtga-ggacgtgacgg-gac
ataataatgcccc-tt--caa-gtgt---gatgtg-ggtag--ctc--gcaatgggg---
cgggcccaaagcacccgccgagcagccactggagg-------------------------
------------------------------------------------------------
------------------------------------------------------------
------------------------------------------------------------
------------------------------------------------------------
------------------------------------------------------------
------------------------------------------------------------
------------------------------------------------------------
------------------------------------------------------------
------------------------------------------------------------
------------------------------------------------------------
------------------------------------------------------------
------------------------------------------------------------
------------------------------------------------------------
------------------------------------------------------------
------------------------------------------------------------
------------------------------------------------------------
------------------------------------------------------------
------------------------------------------------------------
------------------------------------------------------------
------------------------------------------------------------
------------------------------------------------------------
------------------------------------------------------------
------------------------------------------------------------
------------------------------------------------------------
------------------------------------------------------------
------------------------------------------------------------
------------------------------------------------------------
------------------------------------------------------------
------------------------------------------------------------
------------------------------------------------------------
------------------------------------------------------------
------------------------------------------------------------
------------------------------------------------------------
------------------------------------------------------------
------------------------------------------------------------
------------------------------------------------------------
------------------------------------------------------------
------------------------------------------------------------
------------------------------------------------------------
------------------------------------------------------------
------------------------------------------------------------
------------------------------------------------------------
------------------------------------------------------------
------------------------------------------------------------
------------------------------------------------------------
------------------------------------------------------------
------------------------------------------------------------
------------------------------------------------------------
------------------------------------------------------------
------------------------------------------------------------
------------------------------------------------------------
------------------------------------------------------------
------------------------------------------------------------
------------------------------------------------------------
------------------------------------------------------------
------------------------------------------------------------
------------------------------------------------------------
------------------------------------------------------------
------------------------------------------------------------
------------------------------------------------------------
------------------------------------------------------------
------------------------------------------------------------
----------
>Lycogala_succineum_HFNNU_10833
------------------------------------------------------------
------------------------------------------------------------
------------------------------------------------------------
------------------------------------------------------------
------------------------------------------------------------
----------------------------------------------------------cg
tatatctgttgtta-cctgtcgc-ggtacgtccggtg------------tggatatagca
cggaaaagctgtgtgtaaaa-cag-ccaagcgagg-gc--caag--------ccc-gc-g
-gggtagcccccgc--------gggctatgtgggt-----------------------gg
g----gggct----------------------aaggccac-gagc-tta----cctccct
ccccggcccgagtaaaagcctcaagtaac-acg---------------------------
-------------------------------gagacccgtccgcagttccggggagaccc
ggc---------------------------------------------------------
--------------------------------------tggtcc----------------
-------------agcggt------------------------------------ttggt
gaga-----aacgggggcctctgcctgtgaac----------------------------
--------------gag--------ccgatgca-----gaccg-----------------
-cccccca---------------------------------aatagggaaggcgtcag--
------------------------------------------------------------
------------------------------------------------------------
------------------------------gggcgagggcac------------------
----------gctga-tagagaccaacc-acaagcgcgcgatgggc-ttcagacctatca
gctagatggta-gggtattggcc-taccatggctacgac-gggtacagaggattagggtt
ggatcctggagaggtagcctgagagatcgctcccacttctaaggaagg-ca-g-caggcg
cgtaacgttcccaatgccct--------------gccgg-gtga-ggacgtgacgg-gac
ataataatgcccc-tt--caa-gtgt---gatgtg-ggtag--ctc--gcaatgggg---
cgggcccaaagcacccgccgagcagccactggagg-------------------------
------------------------------------------------------------
------------------------------------------------------------
------------------------------------------------------------
------------------------------------------------------------
------------------------------------------------------------
------------------------------------------------------------
------------------------------------------------------------
------------------------------------------------------------
------------------------------------------------------------
------------------------------------------------------------
------------------------------------------------------------
------------------------------------------------------------
------------------------------------------------------------
------------------------------------------------------------
------------------------------------------------------------
------------------------------------------------------------
------------------------------------------------------------
------------------------------------------------------------
------------------------------------------------------------
------------------------------------------------------------
------------------------------------------------------------
------------------------------------------------------------
------------------------------------------------------------
------------------------------------------------------------
------------------------------------------------------------
------------------------------------------------------------
------------------------------------------------------------
------------------------------------------------------------
------------------------------------------------------------
------------------------------------------------------------
------------------------------------------------------------
------------------------------------------------------------
------------------------------------------------------------
------------------------------------------------------------
------------------------------------------------------------
------------------------------------------------------------
------------------------------------------------------------
------------------------------------------------------------
------------------------------------------------------------
------------------------------------------------------------
------------------------------------------------------------
------------------------------------------------------------
------------------------------------------------------------
------------------------------------------------------------
------------------------------------------------------------
------------------------------------------------------------
------------------------------------------------------------
------------------------------------------------------------
------------------------------------------------------------
------------------------------------------------------------
------------------------------------------------------------
------------------------------------------------------------
------------------------------------------------------------
------------------------------------------------------------
------------------------------------------------------------
------------------------------------------------------------
------------------------------------------------------------
------------------------------------------------------------
------------------------------------------------------------
------------------------------------------------------------
------------------------------------------------------------
------------------------------------------------------------
----------
>Lycogala_succineum_HFNNU_10834
------------------------------------------------------------
------------------------------------------------------------
------------------------------------------------------------
------------------------------------------------------------
------------------------------------------------------------
----------------------------------------------------------cg
tatatctgttgtta-cctgtcgc-ggtacgtccggtg------------tggatatagca
cggaaaagctgtgtgtaaaa-cag-ccaagcgagg-gc--caag--------ccc-gc-g
-gggtagcccccgc--------gggctatgtgggt-----------------------gg
g----gggct----------------------aaggccac-gagc-tta----cctccct
ccccggcccgagtaaaagcctcaagtaac-acg---------------------------
-------------------------------gagacccgtccgcagttccggggagaccc
ggc---------------------------------------------------------
--------------------------------------tggtcc----------------
-------------agcggt------------------------------------ttggt
gaga-----aacgggggcctctgcctgtgaac----------------------------
--------------gag--------ccgatgca-----gaccg-----------------
-cccccca---------------------------------aatagggaaggcgtcag--
------------------------------------------------------------
------------------------------------------------------------
------------------------------gggcgagggcac------------------
----------gctga-tagagaccaacc-acaagcgcgcgatgggc-ttcagacctatca
gctagatggta-gggtattggcc-taccatggctacgac-gggtacagaggattagggtt
ggatcctggagaggtagcctgagagatcgctcccacttctaaggaagg-ca-g-caggcg
cgtaacgttcccaatgccct--------------gccgg-gtga-ggacgtgacgg-gac
ataataatgcccc-tt--caa-gtgt---gatgtg-ggtag--ctc--gcaatgggg---
cgggcccaaagcacccgccgagcagccactggagg-------------------------
------------------------------------------------------------
------------------------------------------------------------
------------------------------------------------------------
------------------------------------------------------------
------------------------------------------------------------
------------------------------------------------------------
------------------------------------------------------------
------------------------------------------------------------
------------------------------------------------------------
------------------------------------------------------------
------------------------------------------------------------
------------------------------------------------------------
------------------------------------------------------------
------------------------------------------------------------
------------------------------------------------------------
------------------------------------------------------------
------------------------------------------------------------
------------------------------------------------------------
------------------------------------------------------------
------------------------------------------------------------
------------------------------------------------------------
------------------------------------------------------------
------------------------------------------------------------
------------------------------------------------------------
------------------------------------------------------------
------------------------------------------------------------
------------------------------------------------------------
------------------------------------------------------------
------------------------------------------------------------
------------------------------------------------------------
------------------------------------------------------------
------------------------------------------------------------
------------------------------------------------------------
------------------------------------------------------------
------------------------------------------------------------
------------------------------------------------------------
------------------------------------------------------------
------------------------------------------------------------
------------------------------------------------------------
------------------------------------------------------------
------------------------------------------------------------
------------------------------------------------------------
------------------------------------------------------------
------------------------------------------------------------
------------------------------------------------------------
------------------------------------------------------------
------------------------------------------------------------
------------------------------------------------------------
------------------------------------------------------------
------------------------------------------------------------
------------------------------------------------------------
------------------------------------------------------------
------------------------------------------------------------
------------------------------------------------------------
------------------------------------------------------------
------------------------------------------------------------
------------------------------------------------------------
------------------------------------------------------------
------------------------------------------------------------
------------------------------------------------------------
------------------------------------------------------------
------------------------------------------------------------
----------
>Lycogala_skovorodaenae_HFNNU_11220
------------------------------------------------------------
------------------------------------------------------------
------------------------------------------------------------
----------------------cccgaagactcag-----cctgcatgccctattgaaaa
atttgggtac----------------------ctgcccccgtggaccgcgctg-gtctgt
-ggccag-ata-aca-ctggggtgggt-cttcaaggaatcag----cgaac-gg-ctccg
tatatctgtggtc--cctgtcgt-ggtaagcttggca------------tggatatggca
tggaaaagctgtgtataata-caa-ccccgcccgg-gg--gcca----------------
-ggtctgccgccccctcac-gagggccgtggca------------aaaa-----------
-----agacattggtccaa-----------ttttacacac-cgac-----t-ctgccccc
atctagc----------ccctacagtacc-tag---------------------------
-------------------------------gcccgcacgctgccctgccggg-------
------------------------------------------------------------
--------------------------------------cgcgtg----------------
-------------aaaatg------------------------------------gccta
gcga-----aacggaggcctctatagaccagg----------------------------
-------------tgag--------g-ccccta-----ccccgagcca------------
-tcctgtccgcgggccag-------ccagcccaagggccggtaagaaaggccgggcgaaa
gcatg-------------------------------------------------------
------------------------------------------------------------
------------------------------------------------------------
-gatcctggtgaaaa-tagagcttagcc-atacgcacacgaagggc-ttcagacctatca
gcttgatggta-gggcattggcc-taccatggctatgac-gggtacagaggattagggtt
tgatcctggagaggtagcctgagaaatcgctcccacttctaaggaagg-ca-g-caggcg
cgtaacgttcccaatgctct---------------gcga-gtga-ggacgtaatgg-gac
ataacaatgccct---------------gttagtg-ggtaa--ttg--ccgatggag---
tgggcccaaaacccccactgagaagcgactgaaaaaaattggg-ggg-gaaa--------
------------------------------------------------------------
------------------------------------------------------------
------------------------------------------------------------
------------------------------------------------------------
------------------------------------------------------------
------------------------------------------------------------
------------------------------------------------------------
------------------------------------------------------------
------------------------------------------------------------
------------------------------------------------------------
------------------------------------------------------------
------------------------------------------------------------
------------------------------------------------------------
------------------------------------------------------------
------------------------------------------------------------
------------------------------------------------------------
------------------------------------------------------------
------------------------------------------------------------
------------------------------------------------------------
------------------------------------------------------------
------------------------------------------------------------
------------------------------------------------------------
------------------------------------------------------------
------------------------------------------------------------
------------------------------------------------------------
------------------------------------------------------------
------------------------------------------------------------
------------------------------------------------------------
------------------------------------------------------------
------------------------------------------------------------
------------------------------------------------------------
------------------------------------------------------------
------------------------------------------------------------
------------------------------------------------------------
------------------------------------------------------------
------------------------------------------------------------
------------------------------------------------------------
------------------------------------------------------------
------------------------------------------------------------
------------------------------------------------------------
------------------------------------------------------------
------------------------------------------------------------
------------------------------------------------------------
------------------------------------------------------------
------------------------------------------------------------
------------------------------------------------------------
------------------------------------------------------------
------------------------------------------------------------
------------------------------------------------------------
------------------------------------------------------------
------------------------------------------------------------
------------------------------------------------------------
------------------------------------------------------------
------------------------------------------------------------
------------------------------------------------------------
------------------------------------------------------------
------------------------------------------------------------
------------------------------------------------------------
------------------------------------------------------------
------------------------------------------------------------
------------------------------------------------------------
------------------------------------------------------------
---------a
>Lycogala_epidendrum_HFNNU_11218
------------------------------------------------------------
------------------------------------------------------------
-------------------------------------ttctggt--tg----aaat---c
tgccagaattca-tatgcttgtcccgaagactcaagc---catgcatgcctagaagaaaa
attggcgccctactgg-----------------tgc--gcgggc----------cctccc
aggcccg-tta-gtg-ccgaccgggat-tgtcaaggaatcag----cgaac-gg-ctccg
catatctgttgtca-cctatcgt-ggtaaatacggcg------------tggatagagca
cggaaaagctgtgtataaca-cag-aacagtgggg-tc--acc-------------gc--
-tgcccgttggcat--------gggcagtgggg------------ataa---------gt
g-----ggcccat---------------------acgtat-gggc-ccc----acctcat
gaacggc----------tcttaaagtagt-ac----------------------------
-------------------------------aggga------------------------
------------------------------------------------------------
-----------------------------------------cta----------------
-------------aagacc-c-ct----------------------------------gg
gcga-----aacagaggcctctgcc-tcggac----------------------------
--------------atg--------t-ctacca-----actg------------------
-ccttg-------------------------------------accggggttggtctt--
------------------------------------------------------------
------------------------------------------------------------
--------------------------------gtctgagcg-------------------
------------cgg-cagagcccatcc-acaagcgcacgatggac-ttcagacctatca
gctagacggta-gggtattggcc-taccgtggcgatgac-gggtacagaggattagggtt
tgatcctggagaggtagcctgagaaatcgctcccacttctaaggaagg-ca-g-caggcg
cgtaacgttcccaatgctagta-----------ccccta-gtga-ggacgtaatgg-gac
ataacaatacccc-tt--att-------gttagtg-ggtaa--ttg--acaatgggg---
cgggcataaaacccctgccgagaagcgactggaggacagttcc-tgg-t-----------
------------------------------------------------------------
------------------------------------------------------------
------------------------------------------------------------
------------------------------------------------------------
------------------------------------------------------------
------------------------------------------------------------
------------------------------------------------------------
------------------------------------------------------------
------------------------------------------------------------
------------------------------------------------------------
------------------------------------------------------------
------------------------------------------------------------
------------------------------------------------------------
------------------------------------------------------------
------------------------------------------------------------
------------------------------------------------------------
------------------------------------------------------------
------------------------------------------------------------
------------------------------------------------------------
------------------------------------------------------------
------------------------------------------------------------
------------------------------------------------------------
------------------------------------------------------------
------------------------------------------------------------
------------------------------------------------------------
------------------------------------------------------------
-----------------------------------------gca----------------
------------------------------------------------------------
------------------------------------------------------------
------------------------------------------------------------
------------------------------------------------------------
------------------------------------------------------------
------------------------------------------------------------
------------------------------------------------------------
------------------------------------------------------------
------------------------------------------------------------
------------------------------------------------------------
------------------------------------------------------------
------------------------------------------------------------
------------------------------------------------------------
------------------------------------------------------------
------------------------------------------------------------
------------------------------------------------------------
------------------------------------------------------------
------------------------------------------------------------
------------------------------------------------------------
------------------------------------------------------------
------------------------------------------------------------
------------------------------------------------------------
------------------------------------------------------------
------------------------------------------------------------
------------------------------------------------------------
------------------------------------------------------------
------------------------------------------------------------
------------------------------------------------------------
------------------------------------------------------------
------------------------------------------------------------
------------------------------------------------------------
------------------------------------------------------------
------------------------------------------------------------
------------------------------------------------------------
------------------------------------------------------------
----------
>Lycogala_epidendrum_HFNNU_11252
------------------------------------------------------------
------------------------------------------------------------
------------------------------------atctggtt--gg----gaat---t
tgccagaattca-tatgcttgtcccgaagactcaagc---catgcatgcctagaagaaaa
attgacccccaaaagg-----------------tgctgacgggc----------ccaccc
aggcccg-gca-gtg-ccgaccgggtg-cgttaaggaatcag----cgaac-gg-ctccg
catatctgttgtca-cctatcgt-ggtaaataaggcg------------tggatagagca
cggaaaagctgtgtataaca-cagcaaaggcggggttc--tcc-------------gc--
-tgcccgttggcat--------gggcagtaggg------------ttaa---------gt
g-----ggcccat---------------------atccgt-gggc-ccc----acctcat
caacggc----------tctcaaagtacttcc----------------------------
-------------------------------cggga------------------------
------------------------------------------------------------
-----------------------------------------cta----------------
-------------aatacc-c-cg--------------------------------aggt
ggga-----aacagaggcctctgccactggac----------------------------
--------------att--------g-ctacca-----tttg------------------
-cccct------------------------------------acggggggtcggtctt--
------------------------------------------------------------
------------------------------------------------------------
--------------------------------gtctgggcac------------------
-----------ccgg-cagagcccatcc-acaagcgcacgatggac-ttcagacctatca
gctagacggta-gggtattggcc-taccgtggcgatgac-gggtacagaggattagggtt
tgatcctggagaggtagcctgagaaatcgctcccacttctaaggaagg-ca-g-caggcg
cgtaacgttcccaatgctagga-----------ccccta-gtga-ggacgtaatgg-gac
ataacaatacccc-ta--ttg-------gatagtg-ggtaa--ttg--acaatgggg---
cgggcataaacaccctgccgagaagcaactggaggaca----------------------
------------------------------------------------------------
------------------------------------------------------------
------------------------------------------------------------
------------------------------------------------------------
------------------------------------------------------------
------------------------------------------------------------
------------------------------------------------------------
------------------------------------------------------------
------------------------------------------------------------
------------------------------------------------------------
------------------------------------------------------------
------------------------------------------------------------
------------------------------------------------------------
------------------------------------------------------------
------------------------------------------------------------
------------------------------------------------------------
------------------------------------------------------------
------------------------------------------------------------
------------------------------------------------------------
------------------------------------------------------------
------------------------------------------------------------
------------------------------------------------------------
------------------------------------------------------------
------------------------------------------------------------
------------------------------------------------------------
------------------------------------------------------------
------------------------------------------------------------
------------------------------------------------------------
------------------------------------------------------------
------------------------------------------------------------
------------------------------------------------------------
------------------------------------------------------------
------------------------------------------------------------
------------------------------------------------------------
------------------------------------------------------------
------------------------------------------------------------
------------------------------------------------------------
------------------------------------------------------------
------------------------------------------------------------
------------------------------------------------------------
------------------------------------------------------------
------------------------------------------------------------
------------------------------------------------------------
------------------------------------------------------------
------------------------------------------------------------
------------------------------------------------------------
------------------------------------------------------------
------------------------------------------------------------
------------------------------------------------------------
------------------------------------------------------------
------------------------------------------------------------
------------------------------------------------------------
------------------------------------------------------------
------------------------------------------------------------
------------------------------------------------------------
------------------------------------------------------------
------------------------------------------------------------
------------------------------------------------------------
------------------------------------------------------------
------------------------------------------------------------
------------------------------------------------------------
------------------------------------------------------------
----------
>Lycogala_epidendrum_HFNNU_11253
------------------------------------------------------------
------------------------------------------------------------
------------------------------------atctggtt--gg----gaat---t
tgccagaattca-tatgcttgtcccgaagactcaagc---catgcatgcctagaagaaaa
attgacccccaaaagg-----------------tgctgacgggc----------ccaccc
aggcccg-gca-gtg-ccgaccgggtg-cgttaaggaatcag----cgaac-gg-ctccg
catatctgttgtca-cctatcgt-ggtaaataaggcg------------tggatagagca
cggaaaagctgtgtataaca-cagcaaaggcggggttc--tcc-------------gc--
-tgcccgttggcat--------gggcagtaggg------------ttaa---------gt
g-----ggcccat---------------------atccgt-gggc-ccc----acctcat
caacggc----------tctcaaagtacttcc----------------------------
-------------------------------cggga------------------------
------------------------------------------------------------
-----------------------------------------cta----------------
-------------aatacc-c-cg--------------------------------aggt
ggga-----aacagaggcctctgccactggac----------------------------
--------------att--------g-ctacca-----tttg------------------
-cccct------------------------------------acggggggtcggtctt--
------------------------------------------------------------
------------------------------------------------------------
--------------------------------gtctgggcac------------------
-----------ccgg-cagagcccatcc-acaagcgcacgatggac-ttcagacctatca
gctagacggta-gggtattggcc-taccgtggcgatgac-gggtacagaggattagggtt
tgatcctggagaggtagcctgagaaatcgctcccacttctaaggaagg-ca-g-caggcg
cgtaacgttcccaatgctagga-----------ccccta-gtga-ggacgtaatgg-gac
ataacaatacccc-ta--ttg-------gatagtg-ggtaa--ttg--acaatgggg---
cgggcataaacaccctgccgagaagcaactggaggaca----------------------
------------------------------------------------------------
------------------------------------------------------------
------------------------------------------------------------
------------------------------------------------------------
------------------------------------------------------------
------------------------------------------------------------
------------------------------------------------------------
------------------------------------------------------------
------------------------------------------------------------
------------------------------------------------------------
------------------------------------------------------------
------------------------------------------------------------
------------------------------------------------------------
------------------------------------------------------------
------------------------------------------------------------
------------------------------------------------------------
------------------------------------------------------------
------------------------------------------------------------
------------------------------------------------------------
------------------------------------------------------------
------------------------------------------------------------
------------------------------------------------------------
------------------------------------------------------------
------------------------------------------------------------
------------------------------------------------------------
------------------------------------------------------------
------------------------------------------------------------
------------------------------------------------------------
------------------------------------------------------------
------------------------------------------------------------
------------------------------------------------------------
------------------------------------------------------------
------------------------------------------------------------
------------------------------------------------------------
------------------------------------------------------------
------------------------------------------------------------
------------------------------------------------------------
------------------------------------------------------------
------------------------------------------------------------
------------------------------------------------------------
------------------------------------------------------------
------------------------------------------------------------
------------------------------------------------------------
------------------------------------------------------------
------------------------------------------------------------
------------------------------------------------------------
------------------------------------------------------------
------------------------------------------------------------
------------------------------------------------------------
------------------------------------------------------------
------------------------------------------------------------
------------------------------------------------------------
------------------------------------------------------------
------------------------------------------------------------
------------------------------------------------------------
------------------------------------------------------------
------------------------------------------------------------
------------------------------------------------------------
------------------------------------------------------------
------------------------------------------------------------
------------------------------------------------------------
------------------------------------------------------------
----------
>Lycogala_epidendrum_HFNNU_11254
------------------------------------------------------------
------------------------------------------------------------
------------------------------------atctggtt--gg----gaat---t
tgccagaattca-tatgcttgtcccgaagactcaagc---catgcatgcctagaagaaaa
attgacccccaaaagg-----------------tgctgacgggc----------ccaccc
aggcccg-gca-gtg-ccgaccgggtg-cgttaaggaatcag----cgaac-gg-ctccg
catatctgttgtca-cctatcgt-ggtaaataaggcg------------tggatagagca
cggaaaagctgtgtataaca-cagcaaaggcggggttc--tcc-------------gc--
-tgcccgttggcat--------gggcagtaggg------------ttaa---------gt
g-----ggcccat---------------------atccgt-gggc-ccc----acctcat
caacggc----------tctcaaagtacttcc----------------------------
-------------------------------cggga------------------------
------------------------------------------------------------
-----------------------------------------cta----------------
-------------aatacc-c-cg--------------------------------aggt
ggga-----aacagaggcctctgccactggac----------------------------
--------------att--------g-ctacca-----tttg------------------
-cccct------------------------------------acggggggtcggtctt--
------------------------------------------------------------
------------------------------------------------------------
--------------------------------gtctgggcac------------------
-----------ccgg-cagagcccatcc-acaagcgcacgatggac-ttcagacctatca
gctagacggta-gggtattggcc-taccgtggcgatgac-gggtacagaggattagggtt
tgatcctggagaggtagcctgagaaatcgctcccacttctaaggaagg-ca-g-caggcg
cgtaacgttcccaatgctagga-----------ccccta-gtga-ggacgtaatgg-gac
ataacaatacccc-ta--ttg-------gatagtg-ggtaa--ttg--acaatgggg---
cgggcataaacaccctgccgagaagcaactggaggaca----------------------
------------------------------------------------------------
------------------------------------------------------------
------------------------------------------------------------
------------------------------------------------------------
------------------------------------------------------------
------------------------------------------------------------
------------------------------------------------------------
------------------------------------------------------------
------------------------------------------------------------
------------------------------------------------------------
------------------------------------------------------------
------------------------------------------------------------
------------------------------------------------------------
------------------------------------------------------------
------------------------------------------------------------
------------------------------------------------------------
------------------------------------------------------------
------------------------------------------------------------
------------------------------------------------------------
------------------------------------------------------------
------------------------------------------------------------
------------------------------------------------------------
------------------------------------------------------------
------------------------------------------------------------
------------------------------------------------------------
------------------------------------------------------------
------------------------------------------------------------
------------------------------------------------------------
------------------------------------------------------------
------------------------------------------------------------
------------------------------------------------------------
------------------------------------------------------------
------------------------------------------------------------
------------------------------------------------------------
------------------------------------------------------------
------------------------------------------------------------
------------------------------------------------------------
------------------------------------------------------------
------------------------------------------------------------
------------------------------------------------------------
------------------------------------------------------------
------------------------------------------------------------
------------------------------------------------------------
------------------------------------------------------------
------------------------------------------------------------
------------------------------------------------------------
------------------------------------------------------------
------------------------------------------------------------
------------------------------------------------------------
------------------------------------------------------------
------------------------------------------------------------
------------------------------------------------------------
------------------------------------------------------------
------------------------------------------------------------
------------------------------------------------------------
------------------------------------------------------------
------------------------------------------------------------
------------------------------------------------------------
------------------------------------------------------------
------------------------------------------------------------
------------------------------------------------------------
------------------------------------------------------------
----------
>HFNNU_11270
------------------------------------------------------------
------------------------------------------------------------
------------------------------------------------------------
tgccagaattca-tatgcttgtcccgaagactcaagc---catgcatgccaa--cgaaaa
attggcctgcgatcgtgggtttactcc---------------------------------
----------------cgtggttgtgg-gctcaaggaatcag----cgaac-gg-ctccg
catatctgttgtca-cctatcgt-ggtacatttggcg------------tggatatagca
cggaaaagctgtgtgtaaca-cag-ataattatgg-gg--cacc--------tc--cc-c
-ggctacctggccgtt------gcttggtattgggat--------ctaagt------agt
gattaaaacccactc--------------------------------------gcctctt
gaccgtaat---cgaccacccaaagtaca-cccct-------------------------
------------------------------------------------------------
------------------------------------------------------------
-------------------------------------ctatcccg---------------
-------------aaaagt-----------------------tacagtagggtgaggggg
ggga-----atcgggggcttctgcgcattctt----------------------------
---------------------------ttgctg--caaacctggggaggggcac------
-ctcct-----------------------------------ttaggttgtgtagt-----
------------------------------------------------------------
------------------------------------------------------------
------------------------------------------------------------
attttccggatgcgg-cagagactaacc-acaagcgcacgatgggc-ttcagacctatca
gctagatggta-gggtattggcc-taccatggctatgac-gggtacagaggattagggtt
tgatcctggagaggtagcctgagaaatcgctcccacttctaaggaagg-ca-g-caggcg
cgtaacgttcccaatgctatta------------actta-gtga-ggacgtaatgg-gac
ataacaatacccc-ta--gtg-------aatagtg-ggcaa--ttg--aaaatggag---
tg----------------------------------------------------------
------------------------------------------------------------
------------------------------------------------------------
------------------------------------------------------------
------------------------------------------------------------
------------------------------------------------------------
------------------------------------------------------------
------------------------------------------------------------
------------------------------------------------------------
------------------------------------------------------------
------------------------------------------------------------
------------------------------------------------------------
------------------------------------------------------------
------------------------------------------------------------
------------------------------------------------------------
------------------------------------------------------------
------------------------------------------------------------
------------------------------------------------------------
------------------------------------------------------------
------------------------------------------------------------
------------------------------------------------------------
------------------------------------------------------------
------------------------------------------------------------
------------------------------------------------------------
------------------------------------------------------------
------------------------------------------------------------
------------------------------------------------------------
------------------------------------------------------------
------------------------------------------------------------
------------------------------------------------------------
------------------------------------------------------------
------------------------------------------------------------
------------------------------------------------------------
------------------------------------------------------------
------------------------------------------------------------
------------------------------------------------------------
------------------------------------------------------------
------------------------------------------------------------
------------------------------------------------------------
------------------------------------------------------------
------------------------------------------------------------
------------------------------------------------------------
------------------------------------------------------------
------------------------------------------------------------
------------------------------------------------------------
------------------------------------------------------------
------------------------------------------------------------
------------------------------------------------------------
------------------------------------------------------------
------------------------------------------------------------
------------------------------------------------------------
------------------------------------------------------------
------------------------------------------------------------
------------------------------------------------------------
------------------------------------------------------------
------------------------------------------------------------
------------------------------------------------------------
------------------------------------------------------------
------------------------------------------------------------
------------------------------------------------------------
------------------------------------------------------------
------------------------------------------------------------
------------------------------------------------------------
----------
>HFNNU_11282
------------------------------------------------------------
------------------------------------------------------------
------------------------------------------------------------
tgccagaattca-tatgcttgtcccgaagactcaagc---catgcatgccaa--cgaaaa
attggcctgcgatcgtgggtttactcc---------------------------------
----------------cgtggttgtgg-gctcaaggaatcag----cgaac-gg-ctccg
catatctgttgtca-cctatcgt-ggtacatttggcg------------tggatatagca
cggaaaagctgtgtgtaaca-cag-ataattatgg-gg--cacc--------tc--cc-c
-ggctacctggccgtt------gcttggtattgggat--------ctaagt------agt
gattaaaacccactc--------------------------------------gcctctt
gaccgtaat---cgaccacccaaagtaca-cccct-------------------------
------------------------------------------------------------
------------------------------------------------------------
-------------------------------------ctatcccg---------------
-------------aaaagt-----------------------tacagtagggtgaggggg
ggga-----atcgggggcttctgcgcattctt----------------------------
---------------------------ttgctg--caaacctggggaggggcac------
-ctcct-----------------------------------ttaggttgtgtagt-----
------------------------------------------------------------
------------------------------------------------------------
------------------------------------------------------------
attttccggatgcgg-cagagactaacc-acaagcgcacgatgggc-ttcagacctatca
gctagatggta-gggtattggcc-taccatggctatgac-gggtacagaggattagggtt
tgatcctggagaggtagcctgagaaatcgctcccacttctaaggaagg-ca-g-caggcg
cgtaacgttcccaatgctatta------------actta-gtga-ggacgtaatgg-gac
ataacaatacccc-ta--gtg-------aatagtg-ggcaa--ttg--aaaatggag---
tg----------------------------------------------------------
------------------------------------------------------------
------------------------------------------------------------
------------------------------------------------------------
------------------------------------------------------------
------------------------------------------------------------
------------------------------------------------------------
------------------------------------------------------------
------------------------------------------------------------
------------------------------------------------------------
------------------------------------------------------------
------------------------------------------------------------
------------------------------------------------------------
------------------------------------------------------------
------------------------------------------------------------
------------------------------------------------------------
------------------------------------------------------------
------------------------------------------------------------
------------------------------------------------------------
------------------------------------------------------------
------------------------------------------------------------
------------------------------------------------------------
------------------------------------------------------------
------------------------------------------------------------
------------------------------------------------------------
------------------------------------------------------------
------------------------------------------------------------
------------------------------------------------------------
------------------------------------------------------------
------------------------------------------------------------
------------------------------------------------------------
------------------------------------------------------------
------------------------------------------------------------
------------------------------------------------------------
------------------------------------------------------------
------------------------------------------------------------
------------------------------------------------------------
------------------------------------------------------------
------------------------------------------------------------
------------------------------------------------------------
------------------------------------------------------------
------------------------------------------------------------
------------------------------------------------------------
------------------------------------------------------------
------------------------------------------------------------
------------------------------------------------------------
------------------------------------------------------------
------------------------------------------------------------
------------------------------------------------------------
------------------------------------------------------------
------------------------------------------------------------
------------------------------------------------------------
------------------------------------------------------------
------------------------------------------------------------
------------------------------------------------------------
------------------------------------------------------------
------------------------------------------------------------
------------------------------------------------------------
------------------------------------------------------------
------------------------------------------------------------
------------------------------------------------------------
------------------------------------------------------------
------------------------------------------------------------
----------
>Lycogala_maculatum_HFNNU_11222
------------------------------------------------------------
------------------------------------------------------------
------------------------------------------------------------
-------------------tgttttgtcgagatcagc---catgcatgccca--tgagaa
atgaacggccaaactgt----------------ggtccaggaga----------gcttac
ccgc----tcc-cgg-gcccgacctgg-ttgtaaggattcag----cgaac-gg-ctccg
catatctgttgtca-cctatcgt-ggtaaat-tggcg------------tggatagagca
cggaaaagctgtgtataaca-cag-acaagatggg-gc--aaac------------gc-a
-gagcagatggccctt------tgctcagcgg-------------ataa---------at
g-----ggcc--------------------gtaagtacgt-cggc-cct----gcctctt
aaagagc----------tcctatatagcg-ta----------------------------
-------------------------------ccgccga----------------------
------------------------------------------------------------
------------------------------------------------------------
-------------aaaacc----------------------------gtgcggtgaagct
ttaa-----tgcggaggcctctgcctggggag----------------------------
--------------gtc--------g-ctgtcc-----aaat------------------
-cccggaactt-------------------------------------------------
-caca-------------------------------------------------------
------------------------------------------------------------
------------------------------gtagacacccaa------------------
----------ctatg-tagagactaacc-actagcgcacgatggac-ttcagacctatca
gctagatggta-gggtattggcc-taccatggccatgac-gggtacagaggattagggtt
tgatcctggagaggtagcctgagaaatcgctcccacttctaaggaagg-ca-g-caggcg
cgtaacgttcccaatgctaa--------------gtaca-gtga-ggacgtaatgg-gac
ataacaatgcctc-tt--tta--------atagtg-ggcaa--ttg--acaatgggg---
cgggcttaaataccctgccgagaagcgactggaggacattcct-ggg-------------
------------------------------------------------------------
------------------------------------------------------------
------------------------------------------------------------
------------------------------------------------------------
------------------------------------------------------------
------------------------------------------------------------
------------------------------------------------------------
------------------------------------------------------------
------------------------------------------------------------
------------------------------------------------------------
------------------------------------------------------------
------------------------------------------------------------
------------------------------------------------------------
------------------------------------------------------------
------------------------------------------------------------
------------------------------------------------------------
------------------------------------------------------------
------------------------------------------------------------
------------------------------------------------------------
------------------------------------------------------------
------------------------------------------------------------
------------------------------------------------------------
------------------------------------------------------------
------------------------------------------------------------
------------------------------------------------------------
------------------------------------------------------------
-----------------------------------------tgcatata-----------
------------------------------------------------------------
------------------------------------------------------------
------------------------------------------------------------
------------------------------------------------------------
------------------------------------------------------------
------------------------------------------------------------
------------------------------------------------------------
------------------------------------------------------------
------------------------------------------------------------
------------------------------------------------------------
------------------------------------------------------------
------------------------------------------------------------
------------------------------------------------------------
------------------------------------------------------------
------------------------------------------------------------
------------------------------------------------------------
------------------------------------------------------------
------------------------------------------------------------
------------------------------------------------------------
------------------------------------------------------------
------------------------------------------------------------
------------------------------------------------------------
------------------------------------------------------------
------------------------------------------------------------
------------------------------------------------------------
------------------------------------------------------------
------------------------------------------------------------
------------------------------------------------------------
------------------------------------------------------------
------------------------------------------------------------
------------------------------------------------------------
------------------------------------------------------------
------------------------------------------------------------
------------------------------------------------------------
------------------------------------------------------------
----------
>Lycogala_epidendrum_HFNNU_11223
------------------------------------------------------------
------------------------------------------------------------
--------------------------------------tctggt--tg----ggat---c
tgccagaattca-tatgcttgtcccgaagactcaagc---catgcatgcctagaagaaaa
attggcgccctactgg-----------------tgc--gcgggc----------cctccc
aggcccg-tta-gtg-ccgaccgggat-tgtcaaggaatcag----cgaac-gg-ctccg
catatctgttgtca-cctatcgt-ggtaaatacggcg------------tggatagagca
cggaaaagctgtgtataaca-cag-aacagtgggg-tc--acc-------------gc--
-tgcccgttggcat--------gggcagtgggg------------ataa---------gt
g-----ggcccat---------------------acgtat-gggc-ccc----acctcat
gaacggc----------tcttaaagtagt-ac----------------------------
-------------------------------aggga------------------------
------------------------------------------------------------
-----------------------------------------cta----------------
-------------aagacc-c-ct----------------------------------gg
gcga-----aacagaggcctctgcc-tcggac----------------------------
--------------atg--------t-ctacca-----actg------------------
-ccttg-------------------------------------accggggttggtctt--
------------------------------------------------------------
------------------------------------------------------------
--------------------------------gtctgagcg-------------------
------------cgg-cagagcccatcc-acaagcgcacgatggac-ttcagacctatca
gctagacggta-gggtattggcc-taccgtggcgatgac-gggtacagaggattagggtt
tgatcctggagaggtagcctgagaaatcgctcccacttctaaggaagg-ca-g-caggcg
cgtaacgttcccaatgctagta-----------ccccta-gtga-ggacgtaatgg-gac
ataacaatacccc-tt--att-------gttagtg-ggtaa--ttg--acaatgggg---
cgggcataaaacccctgccgagaagcgactggaggacaattcc-ttggt-----------
------------------------------------------------------------
------------------------------------------------------------
------------------------------------------------------------
------------------------------------------------------------
------------------------------------------------------------
------------------------------------------------------------
------------------------------------------------------------
------------------------------------------------------------
------------------------------------------------------------
------------------------------------------------------------
------------------------------------------------------------
------------------------------------------------------------
------------------------------------------------------------
------------------------------------------------------------
------------------------------------------------------------
------------------------------------------------------------
------------------------------------------------------------
------------------------------------------------------------
------------------------------------------------------------
------------------------------------------------------------
------------------------------------------------------------
------------------------------------------------------------
------------------------------------------------------------
------------------------------------------------------------
------------------------------------------------------------
------------------------------------------------------------
-----------------------------------------gcaaa--------------
------------------------------------------------------------
------------------------------------------------------------
------------------------------------------------------------
------------------------------------------------------------
------------------------------------------------------------
------------------------------------------------------------
------------------------------------------------------------
------------------------------------------------------------
------------------------------------------------------------
------------------------------------------------------------
------------------------------------------------------------
------------------------------------------------------------
------------------------------------------------------------
------------------------------------------------------------
------------------------------------------------------------
------------------------------------------------------------
------------------------------------------------------------
------------------------------------------------------------
------------------------------------------------------------
------------------------------------------------------------
------------------------------------------------------------
------------------------------------------------------------
------------------------------------------------------------
------------------------------------------------------------
------------------------------------------------------------
------------------------------------------------------------
------------------------------------------------------------
------------------------------------------------------------
------------------------------------------------------------
------------------------------------------------------------
------------------------------------------------------------
------------------------------------------------------------
------------------------------------------------------------
------------------------------------------------------------
------------------------------------------------------------
----------
>HFNNU_11247
------------------------------------------------------------
------------------------------------------------------------
------------------------------------------------------------
tgccagaattca-tatgcttgtcccgaagaatcaagc---catgcatgccca--agagaa
atttacgacctaactgt----------------ggcccctgga-----------gtgtcc
cgctc---cct-cgg-cccgacctggt-tgttaaggattcag----cgaac-gg-ctccg
catatctgttgtca-cctatcgt-ggtaaat-tggcg------------tggatagagca
cggaaaagctgtgtataaca-cag-acaaaatggg-gc--aaac------------gc-a
ggggccgctagccc--------ggccccgcga-------------ataa---------ag
g----agact-----------------------gtttagt-cagc-tct----gcctctt
taagagc----------tcctatgtgacg-tg----------------------------
-------------------------------ctgactg----------------------
------------------------------------------------------------
------------------------------------------------------------
-------------cgcaag----------------------------cagtgtgggaaag
ttat-----agcggaggcctctgccggaaagt----------------------------
--------------ctg--------t-ctactc-----gtag------------------
-caaattaact-------------------------------------------------
--aca-------------------------------------------------------
------------------------------------------------------------
------------------------------gttgacgccca-------------------
-----------tatg-cagagactaacc-acaagcgcacgatggac-ttcagacctatca
gctagatggta-gggtattggcc-taccatggctatgac-gggtacagaggattagggtt
tgatcctggagaggtagcctgagaaatcgctcccacttctaaggaagg-ca-g-caggcg
cgtaacgttcccaatgctaa--------------gtaca-gtga-ggacgtaatgg-gac
ataacaatgcctc-tt--tta--------atagtg-ggtaa--ttg--acaatgggg---
cgggcttaaataccctgccgagaagcgactggagg-------------------------
------------------------------------------------------------
------------------------------------------------------------
------------------------------------------------------------
------------------------------------------------------------
------------------------------------------------------------
------------------------------------------------------------
------------------------------------------------------------
------------------------------------------------------------
------------------------------------------------------------
------------------------------------------------------------
------------------------------------------------------------
------------------------------------------------------------
------------------------------------------------------------
------------------------------------------------------------
------------------------------------------------------------
------------------------------------------------------------
------------------------------------------------------------
------------------------------------------------------------
------------------------------------------------------------
------------------------------------------------------------
------------------------------------------------------------
------------------------------------------------------------
------------------------------------------------------------
------------------------------------------------------------
------------------------------------------------------------
------------------------------------------------------------
------------------------------------------------------------
------------------------------------------------------------
------------------------------------------------------------
------------------------------------------------------------
------------------------------------------------------------
------------------------------------------------------------
------------------------------------------------------------
------------------------------------------------------------
------------------------------------------------------------
------------------------------------------------------------
------------------------------------------------------------
------------------------------------------------------------
------------------------------------------------------------
------------------------------------------------------------
------------------------------------------------------------
------------------------------------------------------------
------------------------------------------------------------
------------------------------------------------------------
------------------------------------------------------------
------------------------------------------------------------
------------------------------------------------------------
------------------------------------------------------------
------------------------------------------------------------
------------------------------------------------------------
------------------------------------------------------------
------------------------------------------------------------
------------------------------------------------------------
------------------------------------------------------------
------------------------------------------------------------
------------------------------------------------------------
------------------------------------------------------------
------------------------------------------------------------
------------------------------------------------------------
------------------------------------------------------------
------------------------------------------------------------
------------------------------------------------------------
----------
>HFNNU_11248
------------------------------------------------------------
------------------------------------------------------------
------------------------------------------------------------
tgccagaattca-tatgcttgtcccgaagaatcaagc---catgcatgccca--agagaa
atttacgacctaactgt----------------ggcccctgga-----------gtgtcc
cgctc---cct-cgg-cccgacctggt-tgttaaggattcag----cgaac-gg-ctccg
catatctgttgtca-cctatcgt-ggtaaat-tggcg------------tggatagagca
cggaaaagctgtgtataaca-cag-acaaaatggg-gc--aaac------------gc-a
ggggccgctagccc--------ggccccgcga-------------ataa---------ag
g----agact-----------------------gtttagt-cagc-tct----gcctctt
taagagc----------tcctatgtgacg-tg----------------------------
-------------------------------ctgactg----------------------
------------------------------------------------------------
------------------------------------------------------------
-------------cgcaag----------------------------cagtgtgggaaag
ttat-----agcggaggcctctgccggaaagt----------------------------
--------------ctg--------t-ctactc-----gtag------------------
-caaattaact-------------------------------------------------
--aca-------------------------------------------------------
------------------------------------------------------------
------------------------------gttgacgccca-------------------
-----------tatg-cagagactaacc-acaagcgcacgatggac-ttcagacctatca
gctagatggta-gggtattggcc-taccatggctatgac-gggtacagaggattagggtt
tgatcctggagaggtagcctgagaaatcgctcccacttctaaggaagg-ca-g-caggcg
cgtaacgttcccaatgctaa--------------gtaca-gtga-ggacgtaatgg-gac
ataacaatgcctc-tt--tta--------atagtg-ggtaa--ttg--acaatgggg---
cgggcttaaataccctgccgagaagcgactggagg-------------------------
------------------------------------------------------------
------------------------------------------------------------
------------------------------------------------------------
------------------------------------------------------------
------------------------------------------------------------
------------------------------------------------------------
------------------------------------------------------------
------------------------------------------------------------
------------------------------------------------------------
------------------------------------------------------------
------------------------------------------------------------
------------------------------------------------------------
------------------------------------------------------------
------------------------------------------------------------
------------------------------------------------------------
------------------------------------------------------------
------------------------------------------------------------
------------------------------------------------------------
------------------------------------------------------------
------------------------------------------------------------
------------------------------------------------------------
------------------------------------------------------------
------------------------------------------------------------
------------------------------------------------------------
------------------------------------------------------------
------------------------------------------------------------
------------------------------------------------------------
------------------------------------------------------------
------------------------------------------------------------
------------------------------------------------------------
------------------------------------------------------------
------------------------------------------------------------
------------------------------------------------------------
------------------------------------------------------------
------------------------------------------------------------
------------------------------------------------------------
------------------------------------------------------------
------------------------------------------------------------
------------------------------------------------------------
------------------------------------------------------------
------------------------------------------------------------
------------------------------------------------------------
------------------------------------------------------------
------------------------------------------------------------
------------------------------------------------------------
------------------------------------------------------------
------------------------------------------------------------
------------------------------------------------------------
------------------------------------------------------------
------------------------------------------------------------
------------------------------------------------------------
------------------------------------------------------------
------------------------------------------------------------
------------------------------------------------------------
------------------------------------------------------------
------------------------------------------------------------
------------------------------------------------------------
------------------------------------------------------------
------------------------------------------------------------
------------------------------------------------------------
------------------------------------------------------------
------------------------------------------------------------
----------
>HFNNU_11249
------------------------------------------------------------
------------------------------------------------------------
------------------------------------------------------------
tgccagaattca-tatgcttgtcccgaagaatcaagc---catgcatgccca--agagaa
atttacgacctaactgt----------------ggcccctgga-----------gtgtcc
cgctc---cct-cgg-cccgacctggt-tgttaaggattcag----cgaac-gg-ctccg
catatctgttgtca-cctatcgt-ggtaaat-tggcg------------tggatagagca
cggaaaagctgtgtataaca-cag-acaaaatggg-gc--aaac------------gc-a
ggggccgctagccc--------ggccccgcga-------------ataa---------ag
g----agact-----------------------gtttagt-cagc-tct----gcctctt
taagagc----------tcctatgtgacg-tg----------------------------
-------------------------------ctgactg----------------------
------------------------------------------------------------
------------------------------------------------------------
-------------cgcaag----------------------------cagtgtgggaaag
ttat-----agcggaggcctctgccggaaagt----------------------------
--------------ctg--------t-ctactc-----gtag------------------
-caaattaact-------------------------------------------------
--aca-------------------------------------------------------
------------------------------------------------------------
------------------------------gttgacgccca-------------------
-----------tatg-cagagactaacc-acaagcgcacgatggac-ttcagacctatca
gctagatggta-gggtattggcc-taccatggctatgac-gggtacagaggattagggtt
tgatcctggagaggtagcctgagaaatcgctcccacttctaaggaagg-ca-g-caggcg
cgtaacgttcccaatgctaa--------------gtaca-gtga-ggacgtaatgg-gac
ataacaatgcctc-tt--tta--------atagtg-ggtaa--ttg--acaatgggg---
cgggcttaaataccctgccgagaagcgactggagg-------------------------
------------------------------------------------------------
------------------------------------------------------------
------------------------------------------------------------
------------------------------------------------------------
------------------------------------------------------------
------------------------------------------------------------
------------------------------------------------------------
------------------------------------------------------------
------------------------------------------------------------
------------------------------------------------------------
------------------------------------------------------------
------------------------------------------------------------
------------------------------------------------------------
------------------------------------------------------------
------------------------------------------------------------
------------------------------------------------------------
------------------------------------------------------------
------------------------------------------------------------
------------------------------------------------------------
------------------------------------------------------------
------------------------------------------------------------
------------------------------------------------------------
------------------------------------------------------------
------------------------------------------------------------
------------------------------------------------------------
------------------------------------------------------------
------------------------------------------------------------
------------------------------------------------------------
------------------------------------------------------------
------------------------------------------------------------
------------------------------------------------------------
------------------------------------------------------------
------------------------------------------------------------
------------------------------------------------------------
------------------------------------------------------------
------------------------------------------------------------
------------------------------------------------------------
------------------------------------------------------------
------------------------------------------------------------
------------------------------------------------------------
------------------------------------------------------------
------------------------------------------------------------
------------------------------------------------------------
------------------------------------------------------------
------------------------------------------------------------
------------------------------------------------------------
------------------------------------------------------------
------------------------------------------------------------
------------------------------------------------------------
------------------------------------------------------------
------------------------------------------------------------
------------------------------------------------------------
------------------------------------------------------------
------------------------------------------------------------
------------------------------------------------------------
------------------------------------------------------------
------------------------------------------------------------
------------------------------------------------------------
------------------------------------------------------------
------------------------------------------------------------
------------------------------------------------------------
------------------------------------------------------------
----------
>Lycogala_epidendrum_HFNNU_11263
------------------------------------------------------------
------------------------------------------------------------
------------------------------------------------------------
tgccagaattca-tatgcttgtcccgaagactcaagc---catgcatgcctagaagaaaa
attgacccccaaaagg-----------------tgctgacgggc----------ccaccc
aggcccg-gca-gtg-ccgaccgggtg-cgttaaggaatcag----cgaac-gg-ctccg
catatctgttgtca-cctatcgt-ggtaaataaggcg------------tggatagagca
cggaaaagctgtgtataaca-cagcaaaggcggggttc--tcc-------------gc--
-tgcccgttggcat--------gggcagtaggg------------ttaa---------gt
g-----ggcccat---------------------atccgt-gggc-ccc----acctcat
caacggc----------tctcaaagtacttcc----------------------------
-------------------------------cggga------------------------
------------------------------------------------------------
-----------------------------------------cta----------------
-------------aatacc-c-cg--------------------------------aggt
ggga-----aacagaggcctctgccactggac----------------------------
--------------att--------g-ctacca-----tttg------------------
-cccct------------------------------------acggggggtcggtctt--
------------------------------------------------------------
------------------------------------------------------------
--------------------------------gtctgggcac------------------
-----------ccgg-cagagcccatcc-acaagcgcacgatggac-ttcagacctatca
gctagacggta-gggtattggcc-taccgtggcgatgac-gggtacagaggattagggtt
tgatcctggagaggtagcctgagaaatcgctcccacttctaaggaagg-ca-g-caggcg
cgtaacgttcccaatgctagga-----------ccccta-gtga-ggacgtaatgg-gac
ataacaatacccc-ta--ttg-------gatagtg-ggtaa--ttg--acaatgggg---
cgggcataaacaccctgccgagaagcaactggagga------------------------
------------------------------------------------------------
------------------------------------------------------------
------------------------------------------------------------
------------------------------------------------------------
------------------------------------------------------------
------------------------------------------------------------
------------------------------------------------------------
------------------------------------------------------------
------------------------------------------------------------
------------------------------------------------------------
------------------------------------------------------------
------------------------------------------------------------
------------------------------------------------------------
------------------------------------------------------------
------------------------------------------------------------
------------------------------------------------------------
------------------------------------------------------------
------------------------------------------------------------
------------------------------------------------------------
------------------------------------------------------------
------------------------------------------------------------
------------------------------------------------------------
------------------------------------------------------------
------------------------------------------------------------
------------------------------------------------------------
------------------------------------------------------------
------------------------------------------------------------
------------------------------------------------------------
------------------------------------------------------------
------------------------------------------------------------
------------------------------------------------------------
------------------------------------------------------------
------------------------------------------------------------
------------------------------------------------------------
------------------------------------------------------------
------------------------------------------------------------
------------------------------------------------------------
------------------------------------------------------------
------------------------------------------------------------
------------------------------------------------------------
------------------------------------------------------------
------------------------------------------------------------
------------------------------------------------------------
------------------------------------------------------------
------------------------------------------------------------
------------------------------------------------------------
------------------------------------------------------------
------------------------------------------------------------
------------------------------------------------------------
------------------------------------------------------------
------------------------------------------------------------
------------------------------------------------------------
------------------------------------------------------------
------------------------------------------------------------
------------------------------------------------------------
------------------------------------------------------------
------------------------------------------------------------
------------------------------------------------------------
------------------------------------------------------------
------------------------------------------------------------
------------------------------------------------------------
------------------------------------------------------------
----------
>Lycogala_epidendrum_HFNNU_11264
------------------------------------------------------------
------------------------------------------------------------
------------------------------------------------------------
tgccagaattca-tatgcttgtcccgaagactcaagc---catgcatgcctagaagaaaa
attgacccccaaaagg-----------------tgctgacgggc----------ccaccc
aggcccg-gca-gtg-ccgaccgggtg-cgttaaggaatcag----cgaac-gg-ctccg
catatctgttgtca-cctatcgt-ggtaaataaggcg------------tggatagagca
cggaaaagctgtgtataaca-cagcaaaggcggggttc--tcc-------------gc--
-tgcccgttggcat--------gggcagtaggg------------ttaa---------gt
g-----ggcccat---------------------atccgt-gggc-ccc----acctcat
caacggc----------tctcaaagtacttcc----------------------------
-------------------------------cggga------------------------
[truncated: 1,869,502 more chars]
