# Supplementary material for: ﻿Comprehensive revision of Lycogala (Myxomycetes) in subtropical China: morphological and phylogenetic insights and ten new species
Source: IMA Fungus. 2025 May 28;16:e147535. doi: 10.3897/imafungus.16.147535 (PMC12147522; doi:10.3897/imafungus.16.147535)
Supplement: Supplementary material 3 — Full alignment of cytochrome oxidase subunit I ( COI) sequences used for phylogenetic analysis in this study [file imafungus-16-e147535-s003.fasta]

>Lycogala_epidendrum_HFNNU_11205
-----tgcacc-t--g-atatggcatttcctcgattaaataatataagtttttggttatt
acctccttctttaatattattattgttgtcttcgtttgtggaagttggtgcaggaaccgg
ttggactgtttatcctccattgtcttctataggaagtcattccggtggtagtgtggattt
agttatttttagccttcatttggctggaatatcttcactgcttggtgctataaattttat
ttgtactatttgttatatgcgtatacctaatctcacaacaactagactatctttatttgt
ttggtctgttttatttactgccattttattattactttctttaccagttcttgcatccgc
aattacaatgttacttacagaccgaaatttaaatacaactttttttgatccggcaggtgg
tggagatcctattttatatcaacatttattttggtttttcggtcatccagaagtttatat
cttaattcttccaggttttggtataattag-tgttataattgcaattacattacaaaaac
aaatttttggttatcttggtatggtttccgctatggcctcgattggtgctcttggtttta
tcgtttgggcacatcatatgtataagta-g-----------gttatgg-acgt-------
------------------------------------------------------------
------------------------------------------------------------
------------------------------------------------------------
------------------------------------------------------------
------------a----
>Lycogala_epidendrum_HFNNU_11206
-----tgcacc-t--g-atatggcatttcctcgattaaataatataagtttttggttatt
acctccttctttaatattattattgttgtcttcgtttgtggaagttggtgcaggaaccgg
ttggactgtttatcctccattgtcttctataggaagtcattccggtggtagtgtggattt
agttatttttagccttcatttggctggaatatcttcactgcttggtgctataaattttat
ttgtactatttgttatatgcgtatacctaatctcacaacaactagactatctttatttgt
ttggtctgttttatttactgccattttattattactttctttaccagttcttgcatccgc
aattacaatgttacttacagaccgaaatttaaatacaactttttttgatccggcaggtgg
tggagatcctattttatatcaacatttattttggtttttcggtcatccagaagtttatat
cttaattcttccaggttttggtataattag-tgttataattgcaattacattacaaaaac
aaatttttggttatcttggtatggtttccgctatggcctcgattggtgctcttggtttta
tcgtttgggcacatcatatgtataagta-g-----------gttatgg-acgt-------
------------------------------------------------------------
------------------------------------------------------------
------------------------------------------------------------
------------------------------------------------------------
------------a----
>Lycogala_epidendrum_HFNNU_11207
-----tgcacc-t--g-atatggcatttcctcgattaaataatataagtttttggttatt
acctccttctttaatattattattgttgtcttcgtttgtggaagttggtgcaggaaccgg
ttggactgtttatcctccattgtcttctataggaagtcattccggtggtagtgtggattt
agttatttttagccttcatttggctggaatatcttcactgcttggtgctataaattttat
ttgtactatttgttatatgcgtatacctaatctcacaacaactagactatctttatttgt
ttggtctgttttatttactgccattttattattactttctttaccagttcttgcatccgc
aattacaatgttacttacagaccgaaatttaaatacaactttttttgatccggcaggtgg
tggagatcctattttatatcaacatttattttggtttttcggtcatccagaagtttatat
cttaattcttccaggttttggtataattag-tgttataattgcaattacattacaaaaac
aaatttttggttatcttggtatggtttccgctatggcctcgattggtgctcttggtttta
tcgtttgggcacatcatatgtataagta-g-----------gttatgg-acgt-------
------------------------------------------------------------
------------------------------------------------------------
------------------------------------------------------------
------------------------------------------------------------
------------a----
>Lycogala_succineum_HFNNU_11166
-----tgcacc-t---gatatggcgtttccacgattaaataatataagtttttggttatt
a-caccttctttaatattattattgtt-tcatcttttgttgaagttggtgctggaacagg
ttggacaatatatccaccattatctgc-ataagcagccattctggcggt-tagtcgattt
agttatttttagtttgcatttagccggaatatcat-attattaggtgcaataaattttat
tag-acaatttgttatatgagaaca-ctgcattaacaacaacacgtttatctttatt-gt
gtggtctgtattttttacagcaattttattattg-tttcgttacctgttttagcttcag-
cattacaatgttattaacaga-agaaacttaaatacaacattttttgatcctgc-ggtgg
tggtgatcctatattata-caacatttattttggtttcttggtcatcccgaagtctatat
ataa--ttcttccggatttgggataattag-tgtaat-tttggtataaccttgcaaaaac
aaatttttggttat-ttggtatggtttctgc-atggcatcaataggtg-tcttggtttta
ttgtttgggcacatcatatgtataagta-g-----------gttatgg-acgt-------
------------------------------------------------------------
------------------------------------------------------------
------------------------------------------------------------
------------------------------------------------------------
------------a----
>Lycogala_succineum_HFNNU_11200
-----tgcacc-t---gatatggcgtttccacgattaaataatataagtttttggttatt
a-caccttctttaatattattattgtt-tcatcttttgttgaagttggtgctggaacagg
ttggacaatatatccaccattatctgc-ataagcagccattctggcggt-tagtcgattt
agttatttttagtttgcatttagccggaatatcat-attattaggtgcaataaattttat
tag-acaatttgttatatgagaaca-ctgcattaacaacaacacgtttatctttatt-gt
gtggtctgtattttttacagcaattttattattg-tttcgttacctgttttagcttcag-
cattacaatgttattaacaga-agaaacttaaatacaacattttttgatcctgc-ggtgg
tggtgatcctatattata-caacatttattttggtttcttggtcatcccgaagtctatat
ataa--ttcttccggatttgggataattag-tgtaat-tttggtataaccttgcaaaaac
aaatttttggttat-ttggtatggtttctgc-atggcatcaataggtg-tcttggtttta
ttgtttgggcacatcatatgtataagta-g-----------gttatgg-acgt-------
------------------------------------------------------------
------------------------------------------------------------
------------------------------------------------------------
------------------------------------------------------------
------------a----
>Lycogala_succineum_HFNNU_10822
-----tgcacc-t---gatatggcgtttccacgattaaataatataagtttttggttatt
a-caccttctttaatattattattgtt-tcatcttttgttgaagttggtgctggaacagg
ttggacaatatatccaccattatctgc-ataagcagccattctggcggt-tagtcgattt
agttatttttagtttgcatttagccggaatatcat-attattaggtgcaataaattttat
tag-acaatttgttatatgagaaca-ctgcattaacaacaacacgattatctttatt-gt
gtggtctgtattttttacagcaattttattattg-tttcgttacctgttttagcttcag-
cattacaatgttattaacaga-agaaacttaaatacaacattttttgatcctgc-ggtag
tggtgatcctatattata-caacatttatgttggtttcttggtcatcccgaagtctatat
ataa--ttcttccggatttgggataattag-tgtaat-tttggtataaccttgcaaaaac
aaatttttggttat-ttggtatggtttctgc-atggcatcaataggtg-tcttggtttta
ttgtttgggcacatcatatgtataagta-g-----------gttatgg-acgt-------
------------------------------------------------------------
------------------------------------------------------------
------------------------------------------------------------
------------------------------------------------------------
------------a----
>Lycogala_succineum_HFNNU_10828
-----tgcacc-t---gatatggcgtttccacgattaaataatataagtttttggttatt
a-caccttctttaatattattattgtt-tcatcttttgttgaagttggtgctggaacagg
ttggacaatatatccaccattatctgc-ataagcagccattctggcggt-tagtcgattt
agttatttttagtttgcatttagccggaatatcat-attattaggtgcaataaattttat
tag-acaatttgttatatgagaaca-ctgcattaacaacaacacgattatctttatt-gt
gtagtctgtattttttacagcaattttattattg-tttcgttacctgttttagcttcag-
cattacaatgttattaacaga-agaaacttaaatacaacattttttgatcctgc-ggtag
tggtgatcctatattata-caacatttatgttggtttcttggtcatcccgaagtctatat
ataa--ttcttccggatttgggataattag-tgtaat-tttggtataaccttgcaaaaac
aaatttttggttat-ttggtatggtttctgc-atggcatcaataggtg-tcttggtttta
ttgtttgggcacatcatatgtataagta-g-----------gttatgg-acgt-------
------------------------------------------------------------
------------------------------------------------------------
------------------------------------------------------------
------------------------------------------------------------
------------a----
>Lycogala_succineum_HFNNU_10833
-----tgcacc-t---gatatggcgtttccacgattaaataatataagtttttggttatt
a-caccttctttaatattattattgtt-tcatcttttattgaagttggtgctggaacagg
ttggacaatatatccaccattatctgc-ataagcagccattctggcggt-tagtcgattt
agttatttttagtttgcatttagccggaatatcat-attattaggtgcaataaattttat
tag-acaatttgttatatgagaaca-ctgcattaacaacaacacgattatctttatt-gt
gtggtctgtattttttacagcaattttattattg-tttcgttacctgttttagcttcag-
cattacaatgttattaacaga-agaaacttaaatacaacattttttgatcctgc-ggtag
tggtgatcctatattata-caacatttatgttggtttcttggtcatcccgaagtctatat
ataa--ttcttccggatttgggataattag-tgtaat-tttggtataaccttgcaaaaac
aaatttttggttat-ttggtatggtttctgc-atggcatcaataggtg-tcttggtttta
ttgtttgggcacatcatatgtataagta-g-----------gttatgg-acgt-------
------------------------------------------------------------
------------------------------------------------------------
------------------------------------------------------------
------------------------------------------------------------
------------a----
>Lycogala_succineum_HFNNU_10834
-----tgcacc-t---gatatggcgtttccacgattaaataatataagtttttggttatt
a-caccttctttaatattattattgtt-tcatcttttgttgaagttggtgctggaacagg
ttggacaatatatccaccattatctgc-ataagcagccattctggcggt-tagtcgattt
agttatttttagtttgcatttagccggaatatcat-attattaggtgcaataaattttat
tag-acaatttgttatatgagaaca-ctgcattaacaacaacacgattatctttatt-gt
gtggtctgtattttttacagcaattttattattg-tttcgttacctgttttagcttcag-
cattacaatgttattaacaga-agaagcttaaatacaacattttttgatcctgc-ggtag
tggtgatcctatattata-caacatttatgttggtttcttggtcatcccgaagtctatat
ataa--ttcttccggatttgggataattag-tgtaat-tttggtataaccttgcaaaaac
aaatttttggttat-ttggtatggtttctgc-atggcatcaataggtg-tcttggtttta
ttgtttgggcacatcatatgtataagta-g-----------gttatgg-acgt-------
------------------------------------------------------------
------------------------------------------------------------
------------------------------------------------------------
------------------------------------------------------------
------------a----
>HFNNU_11243
t--gttgcacc-t---gata-tggcttttcacgtttaaataatattagtttttggttatt
a-caccatcattaattttattgttatt-tcttcttttgttgaagttggtgcaggtacagg
ttggactatttatccaccattatcttc-attagtagtcattctggtggt-ttgttgattt
agttatttttagtttacatttagctggaatatcat-attattaggtgctattaattttat
ttg-actatttgttatatgcgaaca-cagcattaacaccaactcgattatcgttatt-gt
ttggtctgta-tttttactgctatattattatta-tttccttacctgttttagcttctg-
cattacaatgttattaacaga-agaaatttaaatactac-ttctttgatcccgc-ggtgg
tggtgatcctattcttta-caacatttattttggttttttggacatcctgaggtctatat
acaa--tactcccggatttggtattataag-tgttat-attactataacattacaaagac
aaatctttggatat-ttggtatggtttctgc-atgggttctattggtg-gttaggtttta
ttgtatgggcacatcatatgtataagta-g-----------gt-atgg-acgt-------
------------------------------------------------------------
------------------------------------------------------------
------------------------------------------------------------
------------------------------------------------------------
-----------aa----
>HFNNU_11244
t--gttgcacc-t---gata-tggcttttcacgtttaaataatattagtttttggttatt
a-caccatcattaattttattgttatt-tcttcttttgttgaagttggtgcaggtacagg
ttggactatttatccaccattatcttc-attagtagtcattctggtggt-ttgttgattt
agttatttttagtttacatttagctggaatatcat-attattaggtgctattaattttat
ttg-actatttgttatatgcgaaca-cagcattaacaccaactcgattatcgttatt-gt
ttggtctgta-tttttactgctatattattatta-tttccttacctgttttagcttctg-
cattacaatgttattaacaga-agaaatttaaatactac-ttctttgatcccgc-ggtgg
tggtgatcctattcttta-caacatttattttggttttttggacatcctgaggtctatat
acaa--tactcccggatttggtattataag-tgttat-attactataacattacaaagac
aaatctttggatat-ttggtatggtttctgc-atgggttctattggtg-gttaggtttta
ttgtatgggcacatcatatgtataagta-g-----------gt-atgg-acgt-------
------------------------------------------------------------
------------------------------------------------------------
------------------------------------------------------------
------------------------------------------------------------
-----------aa----
>HFNNU_11245
t--gttgcacc-t---gata-tggcttttcacgtttaaataatattagtttttggttatt
a-caccatcattaattttattgttatt-tcttcttttgttgaagttggtgcaggtacagg
ttggactatttatccaccattatcttc-attagtagtcattctggtggt-ttgttgattt
agttatttttagtttacatttagctggaatatcat-attattaggtgctattaattttat
ttg-actatttgttatatgcgaaca-cagcattaacaccaactcgattatcgttatt-gt
ttggtctgta-tttttactgctatattattatta-tttccttacctgttttagcttctg-
cattacaatgttattaacaga-agaaatttaaatactac-ttctttgatcccgc-ggtgg
tggtgatcctattcttta-caacatttattttggttttttggacatcctgaggtctatat
acaa--tactcccggatttggtattataag-tgttat-attactataacattacaaagac
aaatctttggatat-ttggtatggtttctgc-atgggttctattggtg-gttaggtttta
ttgtatgggcacatcatatgtataagta-g-----------gt-atgg-acgt-------
------------------------------------------------------------
------------------------------------------------------------
------------------------------------------------------------
------------------------------------------------------------
-----------aa----
>HFNNU_11246
t--gttgcacc-t---gata-tggcttttcacgtttaaataatattagtttttggttatt
a-caccatcattaattttattgttatt-tcttcttttgttgaagttggtgcaggtacagg
ttggactatttatccaccattatcttc-attagtagtcattctggtggt-ttgttgattt
agttatttttagtttacatttagctggaatatcat-attattaggtgctattaattttat
ttg-actatttgttatatgcgaaca-cagcattaacaccaactcgattatcgttatt-gt
ttggtctgta-tttttactgctatattattatta-tttccttacctgttttagcttctg-
cattacaatgttattaacaga-agaaatttaaatactac-ttctttgatcccgc-ggtgg
tggtgatcctattcttta-caacatttattttggttttttggacatcctgaggtctatat
acaa--tactcccggatttggtattataag-tgttat-attactataacattacaaagac
aaatctttggatat-ttggtatggtttctgc-atgggttctattggtg-gttaggtttta
ttgtatgggcacatcatatgtataagta-g-----------gt-atgg-acgt-------
------------------------------------------------------------
------------------------------------------------------------
------------------------------------------------------------
------------------------------------------------------------
-----------aa----
>Lycogala_maculatum_HFNNU_11222
----------------------------------------------agtttttggttatt
a-ctcc-tcgctaatattattagtatt-tcttcatttgttgaagtaggtgctggtacagg
gtggactatttatcctcctttatcatc-gttggaagtcattctggcggt-tagtagattt
agttatttttagtttacatttagctggaatatcat-attacttggcgcaattaattttat
ttg-actatttgttatatgcgaaca-ctgcattaacaactactcgattatcgttatt-gt
gtggtctgta-tttttacggctatattattacta-tttcgttacctgttttagcatctg-
cattacaatgttattaacaga-agaaatttaaatacaagtttttttgatcctgc-ggtgg
aggtgatcctatacttta-caacatttattttggttttttggtcatcctgaagtgtatat
ataa--ttcttccggttttggtataattag-tgtgat-attgctattacattacaaagac
aaatttttggttat-ttggtatggtatctgc-atggcttctataggag-tcttggtttta
ttgtttgggcacatcatatgtataagag-g-----------aattgggaagga-------
------------------------------------------------------------
------------------------------------------------------------
------------------------------------------------------------
------------------------------------------------------------
------------a----
>HFNNU_11238
----------------------------------------------agtttttggt--at
t-aaccatctttaattttattattatc-tcttcttttgttgaagttggtgcagggacagg
ttggactatttatccaccattatcatc-attggaagtcattctggtggt-ttgttgattt
agttatttttagtttacatttagcaggtatttcat-attattaggtgctattaattttat
atg-acaatttgttatatgcgcgta-ctggcttaacaactactagaatatccttgtt-gt
ttggtcagta-tttttacggctattttattatta-tatctttacctgttttagcatctg-
cattacgatgttattaacaga-agaaatttaaacactacttttttcgatcctgc-ggtgg
tggtgatcctattttata-caacatttattttggttttctggtcatcctgaagtatatat
ataa--tacttccggttttggtattattag-tatggt-tttacaataactttacaaaaac
aaatttttggttat-ttggtatggtttctgc-atgggaagtattggtg-tttaggtttta
ttgtttgggcacatcatatgtataagag-g-----------aatggga-agga-------
------------------------------------------------------------
------------------------------------------------------------
------------------------------------------------------------
------------------------------------------------------------
-----------aa----
>Lycogala_epidendrum_HFNNU_11425
-------------------------------------------------tttttggtatt
a-caccatccctaatattattattattatcttcctttgttgaagtaggtgcgggtactgg
ttggactgtttacccaccactgtcttctataggtagccattccgggggtagtgtggattt
agtaatttttagtctgcatctggctgggatatcttccttg-taggtgcaatcaattttat
ttgcacaatatgctatatgcgtatccccaatttaacaacaacaagattatccttgtttgt
ctggtctgtattttttacagcaatattattgttactttctttaccagtattggcatcagc
cataacaatgttacttacagatagaaatttaaatacaacgttctctgatccagccggtgg
aggtgatccaattctttatcaacatttattttggtttcttggtcatccagaggtttatat
attaattcttccaggttttggaataataag-tgttataattgcaattacattacaaaaac
aaatttttggatatctaggtatggtttctgccatggcttctataggtgctcttggtttta
tcgtttgggcacatcatatgtataagta-g-----------gaattgggacgt-------
------------------------------------------------------------
------------------------------------------------------------
------------------------------------------------------------
------------------------------------------------------------
------------aactg
>Lycogala_epidendrum_HFNNU_11320
-----------------------------------------------gtttttggatgtt
accaccttcattaatattattattattatcctcgtttgtagaagttggtgcaggtacagg
ctggacggtttatcctccactatcgtctattggttctcattcaggaggttctgttgatct
tgttatttttagtttgcacttagcggggatttcatccttgttaggagcaatcaattttat
ttgtacaatttgttatatgcgtatccccaatcttacaacaactagattatctttatttgt
ttggtcagtattctttacagcagttttattgttactttctttacc-gttttagcttctgc
aataaccatgttattaacagatagaaatttgaatacaaccttttctgatcctgctggtgg
tggtgatccaatattatatcaacacttgttttggttttttggacatccagaagtatatat
actaattcttccaggattcggtattattag-tgtaatacttgcaattacactacaaaaac
aaatttttggttatcttggtatggtttctgctatggcatccataggtgctcttggtttta
ttgtttgggcacaccatatgtataagta-g-----------gtt----------------
------------------------------------------------------------
------------------------------------------------------------
------------------------------------------------------------
------------------------------------------------------------
-----------------
>Lycogala_epidendrum_HFNNU_11197
-----------------------------------------------gtttttggatgtt
accaccttcattaatattattattattatcctcgtttgtagaagttggtgcaggtacagg
ctggacggtttatcctccactatcgtctattggttctcattcaggaggttctgttgatct
tgttatttttagtttgcacttagcggggatttcatccttgttaggagcaatcaattttat
ttgtgcaatttgttatatgcgtatccccaatcttacaacaactagattatctttatttgt
ttggtcagtattctttacagcagttttattgttactttctttacc-gttttagcttctgc
aataaccatgttattaacagatagaaatttgaatacaaccttttctgatcctgctggtgg
tggtgatccaatattatatcaacacttgttttggttttttggacatccagaagtatatat
actaattcttccaggattcggtattattag-tgtaatacttgcaattacactacaaaaac
aaatttttggttatcttggtatggtttctgctatggcatccataggtgctcttggtttta
ttgtttgggcacaccatatgtataagta-g-----------gtt----------------
------------------------------------------------------------
------------------------------------------------------------
------------------------------------------------------------
------------------------------------------------------------
-----------------
>Lycogala_epidendrum_HFNNU_11198
-----------------------------------------------gtttttggatgtt
accaccttcattaatattattattattatcctcgtttgtagaagttggtgcaggtacagg
ctggacggtttatcctccactatcgtctattggttctcattcaggaggttctgttgatct
tgttatttttagtttgcacttagcggggatttcatccttgttaggagcaatcaattttat
ttgtgcaatttgttatatgcgtatccccaatcttacaacaactagattatctttatttgt
ttggtcagtattctttacagcagttttattgttactttctttacc-gttttagcttctgc
aataaccatgttattaacagatagaaatttgaatacaaccttttctgatcctgctggtgg
tggtgatccaatattatatcaacacttgttttggttttttggacatccagaagtatatat
actaattcttccaggattcggtattattag-tgtaatacttgcaattacactacaaaaac
aaatttttggttatcttggtatggtttctgctatggcatccataggtgctcttggtttta
ttgtttgggcacaccatatgtataagta-g-----------gtt----------------
------------------------------------------------------------
------------------------------------------------------------
------------------------------------------------------------
------------------------------------------------------------
-----------------
>Lycogala_epidendrum_HFNNU_10880
-----------------------------------------gctttaggttttgggtatt
acctccttctttaatattattattgttgtcttcttttgtggaagttggtgcaggaaccgg
ttggactgtttatcctccattgtcttctataggaagtcattccggtggtagagtggattt
agttatttttacccttcatttgaagggaatatcttcactgcttggtgctataaatttcat
ttgtactatttgttatatgcgtatacctaatctcacaacaactcgactttctttatttgt
ttggtctgtgttgtttactgccattttattattactttctttaccagttctcgcatcagc
cattacaatgttacttacggaccgaaatttaaatacaactttttttgatccggcaagtgg
tgaagatcctattttatatcaacatttattttggatttttggacatccaaaagtttatat
cttaattcttccaggttttggaattattaa-tgatataattgcaattacattacaaaaac
aaatttttggttatcttggtatggtttccgctatggcctcgattggtgctcttgtattta
tcgtttgggcacatcatatgtataagta-g---------------------ga-------
------------------------------------------------------------
------------------------------------------------------------
------------------------------------------------------------
------------------------------------------------------------
------------a----
>Lycogala_epidendrum_HFNNU_10881
-----------------------------------------gctttaggttttgggtatt
acctccttctttaatattattattgttgtcttcttttgtggaagttggtgcaggaaccgg
ttggactgtttatcctccattgtcttctataggaagtcattccggtggtagagtggattt
agttatttttacccttcatttgaagggaatatcttcactgcttggtgctataaatttcat
ttgtactatttgttatatgcgtatacctaatctcacaacaactcgactttctttatttgt
ttggtctgtgttgtttactgccattttattattactttctttaccagttctcgcatcagc
cattacaatgttacttacggaccgaaatttaaatacaactttttttgatccggcaagtgg
tgaagatcctattttatatcaacatttattttggatttttggacatccaaaagtttatat
cttaattcttccaggttttggaattattaa-tgatataattgcaattacattacaaaaac
aaatttttggttatcttggtatggtttccgctatggcctcgattggtgctcttgtattta
tcgtttgggcacatcatatgtataagta-g---------------------ga-------
------------------------------------------------------------
------------------------------------------------------------
------------------------------------------------------------
------------------------------------------------------------
------------a----
>Lycogala_epidendrum_HFNNU_11201
-----------------------------------------gctttaggttttgggtatt
acctccttctttaatattattattgttgtcttcttttgtggaagttggtgcaggaaccgg
ttggactgtttatcctccattgtcttctataggaagtcattccggtggtagagtggattt
agttatttttacccttcatttgaagggaatatcttcactgcttggtgctataaatttcat
ttgtactatttgttatatgcgtatacctaatctcacaacaactcgactttctttatttgt
ttggtctgtgttgtttactgccattttattattactttctttaccagttctcgcatcagc
aattacaatgttacttacagaccgaaatttaaatacaactttttttgatccggcaagtgg
tggagatcctattttatatcaacatttattttggatttttggacatccaaaagtttatat
cttaattcttccaggttttggaattattaa-tgatataattgcaattacattacaaaaac
aaatttttggttatcttggtatggtttccgctatggcctcgattggtgctcttggtttta
tcgtttgggcacatcatatgtataagta-g---------------------ga-------
------------------------------------------------------------
------------------------------------------------------------
------------------------------------------------------------
------------------------------------------------------------
------------a----
>Lycogala_epidendrum_HFNNU_11217
-----------------------------------------gctttaggttttgggtatt
acctccttctttaatattattattgttgtcttcttttgtggaagttggtgcaggaaccgg
ttggactgtttatcctccattgtcttctataggaagtcattccggtggtagagtggattt
agttatttttacccttcatttgaagggaatatcttcactgcttggtgctataaatttcat
ttgtactatttgttatatgcgtatacctaatctcacaacaactcgactttctttatttgt
ttggtctgtgttgtttactgccattttattattactttctttaccagttctcgcatcagc
aattacaatgttacttacagaccgaaatttaaatacaactttttttgatccggcaagtgg
tggagatcctattttatatcaacatttattttggatttttggacatccaaaagtttatat
cttaattcttccaggttttggaattattaa-tgatataattgcaattacattacaaaaac
aaatttttggttatcttggtatggtttccgctatggcctcgattggtgctcttggtttta
tcgtttgggcacatcatatgtataagta-g---------------------ga-------
------------------------------------------------------------
------------------------------------------------------------
------------------------------------------------------------
------------------------------------------------------------
------------a----
>Lycogala_epidendrum_HFNNU_11229
------------------------------------------attaggtttttggttatt
acctccttctttaattttgttattattatcttcttttgtagaaataggtgcagggactgg
ttggacagtatat-caccattgtcatctattgccagtcattcaggaggtagtgttgattt
ggttatttttagtcttcatttagcaggaatatcatcatta-taggtgcaataaattttat
ttgtactatctgctatatgcgtgtaccaaacttgaatattacaagattatcattatttgt
atggtctgttctttttacagcagttcttttactactttctttaccagttttagcatcagc
tattacaatgttattgacagatagaaatttaaatacaactttttttgatcctgctggcgg
aggcgacccgatattatatcaacatttgttttggttttttggtcatcc-gaagtttatat
attaattcttccaggttttgggataattag-tgttataattgcaattacattacaaaaac
aaat-tttggatatcttggtatggtatctgctcttgcctctataggtgctcttggattta
ttgtttgggcacatcatatgtataaagg-a-----------atttggg-acgg-------
------------------------------------------------------------
------------------------------------------------------------
------------------------------------------------------------
------------------------------------------------------------
------------a----
>Lycogala_epidendrum_HFNNU_11219
------------------------------------------attaggtttttggttatt
acctccttctttaattttgttattattatcttcttttgtagaaataggtgcagggactgg
ttggacagtatat-caccattgtcatctattgccagtcattcaggaggtagtgatgattt
ggttatttttagtcttcatttagcaggaatatcatcatta-taggtgcaataaattttat
ttgtactatctgctatatgcgtgtaccaaacttgaatattacaagattatcatgatttgt
atggtctgttctttttacagcagttcttttactactttctttaccagttttagcatcagc
tattacaatgttattgacagatagaaatttaaatacaacttttttagatcctgctggcgg
aggcgacccgatattatatcaacatttgttttggttttttggtcatcc-gaagtttatat
attaattcttccaggttttgggataattag-tgttataattgcaattacattacaaaaac
aaat-tttggatatcttggtatggtatctgctcttgcctctataggtgctcttggattta
ttgtttgggcacatcatatgtataaagg-a-----------atttggg-acgg-------
------------------------------------------------------------
------------------------------------------------------------
------------------------------------------------------------
------------------------------------------------------------
------------a----
>Lycogala_epidendrum_HFNNU_11230
------------------------------------------attaggtttttggttatt
acctccttctttaattttgttattattatcttcttttgtagaaataggtgcagggactgg
ttggacagtatat-caccattgtcatctattgccagtcattcaggaggtagtgttgattt
ggttatttttagtcttcatttagcaggaatatcatcatta-taggtgcaataaattttat
ttgtactatctgctatatgcgtgtaccaaacttgaatattacaagattatcattatttgt
atggtctgttctttttacagcagttcttttactactttctttaccagttttagcatcagc
tattacaatgttattgacagatagaaatttaaatacaactttttttgatcctgctggcgg
aggcgacccgatattatatcaacatttgttttggttttttggtcatcc-gaagtttatat
attaattcttccaggttttgggataattag-tgttataattgcaattacattacaaaaac
aaat-tttggatatcttggtatggtatctgctcttgcctctataggtgctcttggattta
ttgtttgggcacatcatatgtataaagg-a-----------atttggg-acgg-------
------------------------------------------------------------
------------------------------------------------------------
------------------------------------------------------------
------------------------------------------------------------
------------a----
>Lycogala_epidendrum_HFNNU_11231
------------------------------------------attaggtttttggttatt
acctccttctttaattttgttattattatcttcttttgtagaaataggtgcagggactgg
ttggacagtatat-caccattgtcatctattgccagtcattcaggaggtagtgttgattt
ggttatttttagtcttcatttagcaggaatatcatcatta-taggtgcaataaattttat
ttgtactatctgctatatgcgtgtaccaaacttgaatattacaagattatcattatttgt
atggtctgttctttttacagcagttcttttactactttctttaccagttttagcatcagc
tattacaatgttattgacagatagaaatttaaatacaactttttttgatcctgctggcgg
aggcgacccgatattatatcaacatttgttttggttttttggtcatcc-gaagtttatat
attaattcttccaggttttgggataattag-tgttataattgcaattacattacaaaaac
aaat-tttggatatcttggtatggtatctgctcttgcctctataggtgctcttggattta
ttgtttgggcacatcatatgtataaagg-a-----------atttggg-acgg-------
------------------------------------------------------------
------------------------------------------------------------
------------------------------------------------------------
------------------------------------------------------------
------------a----
>Lycogala_skovorodaenae_HFNNU_11220
----------------------gcgtttccacgattaaataatataagtttttggttgtt
accaccatccttgatcttattattatt-tcttcgtttgttgaagtgggtgcaggtacagg
ttggacaatctatccgccattatcatc-ataagtagtcattcaggtggt-ttgttgattt
agttatttttagtttacatttggcaggtatttcat-attattaggtgcaataaattttat
atg-acaatttgctatatgcgcgta-ctggcttaactactacgagaatatcattatt-gt
ttggtctgta-tttttacagcaatattattatta-tttcattacctgttttagcatcag-
cattacaatgttattaaccga-agaaatttaaatacaacattttttgatccgtc-ggtgg
aggtgatccaatacttta-caacatttattttggttttttggtcatccagaagtttatat
atga--ttttaccggctttggtataattag-tatgat-ctttctataacattacaaaaac
aaatttttggatat-ttggtatggtatctgc-atggcatccataggtg-tttaggtttta
ttgtttgggcacatcatatgtataagta-g------------------------------
------------------------------------------------------------
------------------------------------------------------------
------------------------------------------------------------
------------------------------------------------------------
-----------------
>Lycogala_skovorodaense_HFNNU 9993
----------------------gcgtttccacgattaaataatataagtttttggttgtt
accaccatccttgatcttattattatt-tcttcgtttgttgaagtgggtgcaggtacagg
ttggacaatctatccgccattatcatc-ataagtagtcattcaggtggt-ttgttgattt
agttatttttagtttacatttggcaggtatttcat-attattaggtgcaataaattttat
atg-acaatttgctatatgcgcgta-ctggcttaactactacgagaatatcattatt-gt
ttggtctgta-tttttacagcaatattattatta-tttcattacctgttttagcatcag-
cattacaatgttattaaccga-agaaatttaaatacaacattttttgatccgtc-ggtgg
aggtgatccaatacttta-caacatttattttggttttttggtcatccagaagtttatat
atga--ttttaccggctttggtataattag-tatgat-ctttctataacattacaaaaac
aaatttttggatat-ttggtatggtatctgc-atggcatccataggtg-tttaggtttta
ttgtttgggcacatcatatgtataagta-g------------------------------
------------------------------------------------------------
------------------------------------------------------------
------------------------------------------------------------
------------------------------------------------------------
-----------------
>Lycogala_skovorodaense_HFNNU_10815
----------------------gcgtttccacgattaaataatataagttttaggttgtt
accaccatccttgatcttattattatt-tcttcgtttgttgaagtgggtgcaggtacagg
ttggacaatctatccgccattatcatc-ataagtagtcattcaggtggt-ttgttgattt
agttatttttagtttacatttggcaggtatttcat-attattaggtgcaataaattttat
atg-acaatttgctatatgcgcgta-ctggcttaactactacgagaatatcattatt-gt
ttggtctgta-tttttacagcaatattattatta-tttcattacctgttttagcatcag-
cattacaatgttattaaccga-agaaatttaaatacaacattttttgatccgtc-ggtgg
aggtgatccaatacttta-caacatttattttggttttttggtcatccagaagtttatat
atga--ttttaccggctttggtataattag-tatgat-ctttctataacattacaaaaac
aaatttttggatat-ttggtatggtatctgc-atggcatccataggtg-tttaggtttta
ttgtttgggcacatcatatgtataagta-g------------------------------
------------------------------------------------------------
------------------------------------------------------------
------------------------------------------------------------
------------------------------------------------------------
-----------------
>Lycogala_skovorodaense_HFNNU_10816
----------------------gcgtttccacgattaaataatataagtttttggttgtt
accaccatccttgatcttattattatt-tcttcgtttgttgaagtgggtgcaggtacagg
ttggacaatctatccgccattatcatc-ataagtagtcattcaggtggt-ttgttgattt
agttatttttagtttacatttggcaggtatttcat-attattaggtgaaataaattttat
atg-acaatttgctatatgcgcgta-ctggcttaactactacgagaatatcattatt-gt
ttggtctgta-tttttacagcaatattattatta-tttcattacctgttttagcatcag-
cattacaatgttattaaccga-agaaatttaaatacaacattttttgatccgtc-ggtgg
aggtgatccaatacttta-caacatttattttggttttttggtcatccagaagtttatat
atga--ttttaccggctttggtataattag-tatgat-ctttctataacattacaaaaac
aaatttttggatat-ttggtatggtatctgc-atggcatccataggtg-tttaggtttta
ttgtttgggcacatcatatgtataagta-g------------------------------
------------------------------------------------------------
------------------------------------------------------------
------------------------------------------------------------
------------------------------------------------------------
-----------------
>Lycogala_skovorodaense_HFNNU_11255
----------------------gcgtttccacgattaaataatataagtttttggttgtt
accaccatccttgatcttattattatt-tcttcgtttgttgaagtgggtgcaggtacagg
ttggacaatctatccgccattatcatc-ataagtagtcattcaggtggt-ttgttgattt
agttatttttagtttacatttggcaggtatttcat-attattaggtgcaataaattttat
atg-acaatttgctatatgcgcgta-ctggcttaactactacgaggatatcattatt-gt
ttggtctgta-tttttacagcaatattattatta-tttcattacctgttttagcatcag-
cattacaatgttattaaccga-agaaatttaaatacaacattttttgatccgtc-ggtgg
aggtgatccaatacttta-caacatttattttggttttttggtcatccagaagtttatat
atga--ttttaccggctttggtataattag-tatgat-ctttctataacattacaaaaac
aaatttttggatat-ttggtatggtatctgc-atggcatccataggtg-tttaggtttta
ttgtttgggcacatcatatgtataagta-g------------------------------
------------------------------------------------------------
------------------------------------------------------------
------------------------------------------------------------
------------------------------------------------------------
-----------------
>Lycogala_epidendrum_HFNNU_11218
t--cttgcacc-t--gaatttggcttttcctcgattaaataatataagtttttggttatt
acctccttctttaatattattattgttgtcttcgtttgtggaagttggtgcaggaaccgg
ttggactgtttatcctccattgtcttctataggaagtcattccggtggtagtgtggattt
agttatttttagccttcatttggctggaatatcttcactgcttggtgctataaattttat
ttgtactatttgttatatgcgtatacctaatctcacaacaactagactatctttatttgt
ttggtctgttttatttactgccattttattattactttctttaccagttcttgcatccgc
aattacaatgttacttacagaccgaaatttaaatacaactttttttgatccggcaggtgg
tggagatcctattttatatcaacatttattttggtttttcggtcatccagaagtttatat
cttaattcttccaggttttggtataattag-tgttataattgcaattacattacaaaaac
aaatttttggttatcttggtatggtttccgctatggcctcgattggtgctcttggtttta
ttgtttgggcacatcatatgtataagta-g-----------taaatgg-acgt-------
------------------------------------------------------------
------------------------------------------------------------
------------------------------------------------------------
------------------------------------------------------------
------------a----
>Lycogala_fossiculatum_HFNNU_11190
-----tgcacctt---gaattggcttttccacgtttaaataatattagtttttggttatt
a-caccttccttaatattattattatc-tcatcttttgttgaagttggtgcagggactgg
ttggactatttatccgcctttatctgc-ataagtagccattctggtggt-ttgttgatct
tgttattttcagtttacatttagctggtatttcat-attattaggtgcaattaattttat
ctg-accatttggtatatgcgcaca-cagctttaacaacaactcgtgtgtcgttatt-gt
gtggtctgtg-tttttactgctattttattatta-tttctttacccgtattagcttctg-
cattactatgttacttacaga-agaaatttaaatactactttttttgatcctgc-ggtgg
cggagatccaattttata-caacatttgttttggttttttggtcatcctgaagtttatat
atga--tattaccggttttggtattgttag-tatgat-attacaataaccttacaaaaac
aaatttttggatat-ttggtatggtttccgc-atgggttctattggtg-tcttggtttta
ttgtttgggcacatcatatgtataagta-g-----------taaatgg-acgt-------
------------------------------------------------------------
------------------------------------------------------------
------------------------------------------------------------
------------------------------------------------------------
-----------------
>Lycogala_epidendrum_HFNNU_11252
-----tgcacc-t--gaaattggcttttcctcgattaaataatataagtttttggttatt
accaccatccctaatattattattattatcttcctttgttgaagtaggtgcgggtactgg
ttggactgtttacccaccactgtcttctataggtagccattccgggggtagtgtggattt
agtaatttttagtctgcatctggctgggatatcttccttg-taggtgcaatcaattttat
ttgcacaatatgctatatgcgtatccccaatttaacaacaacaagattatccttgtttgt
ctggtctgtattttttacagcaatattattgttactttctttaccagtattggcatcagc
cataacaatgttacttacagatagaaatttaaatacaacgttctctgatccagccggtgg
aggtgatccaattctttatcaacatttattttggtttcttggtcatccagaggtttatat
attaattcttccaggttttggaataataag-tgttataattgcaattacattacaaaaac
aaatttttggatatctaggtatggtttctgccatggcttctataggtgctcttggtttta
tcgtttgggcacatcatatgtataagta-g-----------taatttggacgt-------
------------------------------------------------------------
------------------------------------------------------------
------------------------------------------------------------
------------------------------------------------------------
------------a----
>Lycogala_epidendrum_HFNNU_11253
-----tgcacc-t--gaaattggcttttcctcgattaaataatataagtttttggttatt
accaccatccctaatattattattattatcttcctttgttgaagtaggtgcgggtactgg
ttggactgtttacccaccactgtcttctataggtagccattccgggggtagtgtggattt
agtaatttttagtctgcatctggctgggatatcttccttg-taggtgcaatcaattttat
ttgcacaatatgctatatgcgtatccccaatttaacaacaacaagattatccttgtttgt
ctggtctgtattttttacagcaatattattgttactttctttaccagtattggcatcagc
cataacaatgttacttacagatagaaatttaaatacaacgttctctgatccagccggtgg
aggtgatccaattctttatcaacatttattttggtttcttggtcatccagaggtttatat
attaattcttccaggttttggaataataag-tgttataattgcaattacattacaaaaac
aaatttttggatatctaggtatggtttctgccatggcttctataggtgctcttggtttta
tcgtttgggcacatcatatgtataagta-g-----------taatttggacgt-------
------------------------------------------------------------
------------------------------------------------------------
------------------------------------------------------------
------------------------------------------------------------
------------a----
>Lycogala_epidendrum_HFNNU_11254
-----tgcacc-t--gaaattggcttttcctcgattaaataatataagtttttggttatt
accaccatccctaatattattattattatcttcctttgttgaagtaggtgcgggtactgg
ttggactgtttacccaccactgtcttctataggtagccattccgggggtagtgtggattt
agtaatttttagtctgcatctggctgggatatcttccttg-taggtgcaatcaattttat
ttgcacaatatgctatatgcgtatccccaatttaacaacaacaagattatccttgtttgt
ctggtctgtattttttacagcaatattattgttactttctttaccagtattggcatcagc
cataacaatgttacttacagatagaaatttaaatacaacgttctctgatccagccggtgg
aggtgatccaattctttatcaacatttattttggtttcttggtcatccagaggtttatat
attaattcttccaggttttggaataataag-tgttataattgcaattacattacaaaaac
aaatttttggatatctaggtatggtttctgccatggcttctataggtgctcttggtttta
tcgtttgggcacatcatatgtataagta-g-----------taatttggacgt-------
------------------------------------------------------------
------------------------------------------------------------
------------------------------------------------------------
------------------------------------------------------------
------------a----
>HFNNU_11282
-----tgcaccct---gcttaggcttttccaagattgaataatataagtttctggttatt
a-ccaccatcttaatattattattata-tcatcatttgttgaagttggtgcaggtactgg
ttggactatttatccaccattatcatc-ataggaagtcattccggtggt-ttgttgattt
agttattttcagtttgcatttggctggaatatcat-attattaggtgctattaatttcat
tcg-actatttgttatatgcgcaca-cagcgttaacaacaactagattatctttatt-gt
ttggtcagta-tttttacagctatactattatta-tttccttacctgttttagcatcag-
cattacgatgttgttaacaga-agaaatttaaatacaacattttcgatcctgca-ggtgg
tggtgatccgatcttata-caacatttgttttggttttttggtcatcctgaagcatatat
ataa--tactaccggttttggtattataag-tgttat-attgcaatatcactacaaaaac
aaatttttggttat-ttggtatggtttctgc-atggcttccacaggtg-tcttggtttta
ttgtttgggcacatcatatgtataagta-g------------------------------
------------------------------------------------------------
------------------------------------------------------------
------------------------------------------------------------
------------------------------------------------------------
-----------------
>HFNNU_11270
-----tgcaccct---gcttaggcttttccaagattgaataatataagtttctggttatt
a-ccaccatcttaatattattattata-tcatcatttgttgaagttggtgcaggtactgg
ttggactatttatccaccattatcatc-ataggaagtcattccggtggt-ttgttgattt
agttattttcagtttgcatttggctggaatatcat-attattaggtgctattaatttcat
tcg-actatttgttatatgcgcaca-cagcgttaacaacaactagattatctttatt-gt
ttggtcagta-tttttacagctatactattatta-tttccttacctgttttagcatcag-
cattacgatgttgttaacaga-agaaatttaaatacaacattttcgatcctgca-ggtgg
tggtgatccgatcttata-caacatttgttttggttttttggtcatcctgaagcatatat
ataa--tactaccggttttggtattataag-tgttat-attgcaatatcactacaaaaac
aaatttttggttat-ttggtatggtttctgc-atggcttccacaggtg-tcttggtttta
ttgtttgggcacatcatatgtataagta-g------------------------------
------------------------------------------------------------
------------------------------------------------------------
------------------------------------------------------------
------------------------------------------------------------
-----------------
>HFNNU_11247
-------------------atggcttttccacgattaaataatatcagtttttggttgtt
a-cgccttctctgatactattagtatt-tcttcttttgttgaggttggtgctggtactgg
gtggactatttatcctcctctatcatc-attggaagtcattctggaggt-tggttgattt
agttatttttagcttacatttggctggaatatcgt-attactcggtgccattaattttat
ttg-acgatttgttatatgcgaaca-ctgcgttaactactactagattatcgttgtt-gt
ttgggctgta-tttttacagcgatattgctacta-tttctttacctgttttagcatctg-
cattacaatgttattaacaga-agaaacttaaatactagcttttttgatcctgc-ggtgg
aggagaccctattctata-caacacttattttggttttttggtcatccggaagtatatat
atta--tacttccggttttggaattattag-tgttat-attgctataacattacaaagac
aaatttttggatat-ttggtatggtgtctgc-atggcttcaattggag-tcttggtttta
ttgtatgggcacaccatatgtataagta-g------------------------------
------------------------------------------------------------
------------------------------------------------------------
------------------------------------------------------------
------------------------------------------------------------
-----------------
>HFNNU_11248
-------------------atggcttttccacgattaaataatatcagtttttggttgtt
a-cgccttctctgatactattagtatt-tcttcttttgttgaggttggtgctggtactgg
gtggactatttatcctcctctatcatc-attggaagtcattctggaggt-tggttgattt
agttatttttagcttacatttggctggaatatcgt-attactcggtgccattaattttat
ttg-acgatttgttatatgcgaaca-ctgcgttaactactactagattatcgttgtt-gt
ttgggctgta-tttttacagcgatattgctacta-tttctttacctgttttagcatctg-
cattacaatgttattaacaga-agaaacttaaatactagcttttttgatcctgc-ggtgg
aggagaccctattctata-caacacttattttggttttttggtcatccggaagtatatat
atta--tacttccggttttggaattattag-tgttat-attgctataacattacaaagac
aaatttttggatat-ttggtatggtgtctgc-atggcttcaattggag-tcttggtttta
ttgtatgggcacaccatatgtataagta-g------------------------------
------------------------------------------------------------
------------------------------------------------------------
------------------------------------------------------------
------------------------------------------------------------
-----------------
>HFNNU_11249
-------------------atggcttttccacgattaaataatatcagtttttggttgtt
a-cgccttctctgatactattagtatt-tcttcttttgttgaggttggtgctggtactgg
gtggactatttatcctcctctatcatc-attggaagtcattctggaggt-tggttgattt
agttatttttagcttacatttggctggaatatcgt-attactcggtgccattaattttat
ttg-acgatttgttatatgcgaaca-ctgcgttaactactactagattatcgttgtt-gt
ttgggctgta-tttttacagcgatattgctacta-tttctttacctgttttagcatctg-
cattacaatgttattaacaga-agaaacttaaatactagcttttttgatcctgc-ggtgg
aggagaccctattctata-caacacttattttggttttttggtcatccggaagtatatat
atta--tacttccggttttggaattattag-tgttat-attgctataacattacaaagac
aaatttttggatat-ttggtatggtgtctgc-atggcttcaattggag-tcttggtttta
ttgtatgggcacaccatatgtataagta-g------------------------------
------------------------------------------------------------
------------------------------------------------------------
------------------------------------------------------------
------------------------------------------------------------
-----------------
>HFNNU_11236
t--gttgcacctt--gaaaaaggcttttccacgtttaaataatataagtttttggttatt
a-caccatctttaattttattattatc-tcttcttttgttgaagttggtgcagggacagg
ttggactatttatccaccattatcatc-attggaagtcattctggtggt-ttgttgattt
agttatttttagtttacatttagcaggtatttcat-attattaggtgctattaattttat
atg-acaatttgttatatgcgcgta-ctggcttaacaactactagaatatccttgtt-gt
ttggtcagta-tttttacggctattttattatta-tatctttacctgttttagcatctg-
cattacgatgttattaacaga-agaaatttaaacactacttttttcgatcctgc-ggtgg
tggtgatcctattttata-caacatttattttggttttctggtcatcctgaagtatatat
ataa--tacttccggttttgggattattag-tatggt-tttacaataactttacaaaaac
aaatttttggttat-ttggtatggtttctgc-atgggaagtattggtg-tttaggtttta
ttgtttgggcacatcatatgtataagta-g-----------aatttgg-acgt-------
------------------------------------------------------------
------------------------------------------------------------
------------------------------------------------------------
------------------------------------------------------------
------------a----
>HFNNU_11237
t--gttgcacctt--gaaaaaggcttttccacgtttaaataatataagtttttggttatt
a-caccatctttaattttattattatc-tcttcttttgttgaagttggtgcagggacagg
ttggactatttatccaccattatcatc-attggaagtcattctggtggt-ttgttgattt
agttatttttagtttacatttagcaggtatttcat-attattaggtgctattaattttat
atg-acaatttgttatatgcgcgta-ctggcttaacaactactagaatatccttgtt-gt
ttggtcagta-tttttacggctattttattatta-tatctttacctgttttagcatctg-
cattacgatgttattaacaga-agaaatttaaacactacttttttcgatcctgc-ggtgg
tggtgatcctattttata-caacatttattttggttttctggtcatcctgaagtatatat
ataa--tacttccggttttgggattattag-tatggt-tttacaataactttacaaaaac
aaatttttggttat-ttggtatggtttctgc-atgggaagtattggtg-tttaggtttta
ttgtttgggcacatcatatgtataagta-g-----------aatttgg-acgt-------
------------------------------------------------------------
------------------------------------------------------------
------------------------------------------------------------
------------------------------------------------------------
------------a----
>Lycogala_epidendrum_HFNNU_11263
------gcacc-t--gaatttggcttttcctcgattaaataatataagtttttggttatt
accaccatccctaatattattattattatcttcctttgttgaagtaggtgcgggtactgg
ttggactgtttacccaccactgtcttctataggtagccattccgggggtagtgtggattt
agtaatttttagtctgcatctggctgggatatcttccttg-taggtgcaatcaattttat
ttgcacaatatgctatatgcgtatccccaatttaacaacaacaagattatccttgtttgt
ctggtctgtattttttacagcaatattattgttactttctttaccagtattggcatcagc
cataacaatgttacttacagatagaaatttaaatacaacgttctctgatccagccggtgg
aggtgatccaattctttatcaacatttattttggtttcttggtcatccagaggtttatat
attaattcttccaggttttggaataataag-tgttataattgcaattacattacaaaaac
aaatttttggatatctaggtatggtttctgccatggcttctataggtgctcttggtttta
tcgtttgggcacatcatatgtataagta-g-----------gtaaatggacgt-------
------------------------------------------------------------
------------------------------------------------------------
------------------------------------------------------------
------------------------------------------------------------
-----------------
>Lycogala_epidendrum_HFNNU_11264
------gcacc-t--gaatttggcttttcctcgattaaataatataagtttttggttatt
accaccatccctaatattattattattatcttcctttgttgaagtaggtgcgggtactgg
ttggactgtttacccaccactgtcttctataggtagccattccgggggtagtgtggattt
agtaatttttagtctgcatctggctgggatatcttccttg-taggtgcaatcaattttat
ttgcacaatatgctatatgcgtatccccaatttaacaacaacaagattatccttgtttgt
ctggtctgtattttttacagcaatattattgttactttctttaccagtattggcatcagc
cataacaatgttacttacagatagaaatttaaatacaacgttctctgatccagccggtgg
aggtgatccaattctttatcaacatttattttggtttcttggtcatccagaggtttatat
attaattcttccaggttttggaataataag-tgttataattgcaattacattacaaaaac
aaatttttggatatctaggtatggtttctgccatggcttctataggtgctcttggtttta
tcgtttgggcacatcatatgtataagta-g-----------gtaaatggacgt-------
------------------------------------------------------------
------------------------------------------------------------
------------------------------------------------------------
------------------------------------------------------------
-----------------
>Lycogala_epidendrum_HFNNU_11234
------gcacc-t--gaatttggcttttcctcgattaaataatataagtttttggttatt
accaccatccctaatattattattattatcttcctttgttgaagtaggtgcgggtactgg
ttggactgtttacccaccactgtcttctataggtagccattccgggggtagtgtggattt
agtaatttttagtctgcatctggctgggatatcttccttg-taggtgcaatcaattttat
ttgcacaatatgctatatgcgtatccccaatttaacaacaacaagattatccttgtttgt
ctggtctgtattttttacagcaatattattgttactttctttaccagtattggcatcagc
cataacaatgttacttacagatagaaatttaaatacaacgttctctgatccagccggtgg
aggtgatccaattctttatcaacatttattttggtttcttggtcatccagaggtttatat
attaattcttccaggttttggaataataag-tgttataattgcaattacattacaaaaac
aaatttttggatatctaggtatggtttctgccatggcttctataggtgctcttggtttta
tcgtttgggcacatcatatgtataagta-g-----------gtaaatggacgt-------
------------------------------------------------------------
------------------------------------------------------------
------------------------------------------------------------
------------------------------------------------------------
-----------------
>Lycogala_epidendrum_HFNNU_11225
------gcacc-t--gaatttggcttttcctcgattaaataatataagtttttggttatt
accaccatccctaatattattattattatcttcctttgttgaagtaggtgcgggtactgg
ttggactgtttacccacctctgtcttctataggtagccattccgggggtagtgtggattt
agtaatttttagtctgcatctggctgggatatcttccttg-taggtgcaatcaattttat
ttgcacaatatgctatatgcgtatccccaatttaacaacaacaggattatccttgtttgt
ctggtctgtattttttacagcaatattattgttactttctttaccagtattggcatcagc
cataacaatgttacttacagatagaaatataaatacaacgttctctgatccagccggtgg
aggtgatccaattctttatcaacatttattttggtttcttggtcatccagaggtttatat
attaattcttccaggttttggaataataag-tgttataattgcaattacattacaaaaac
aaatttttggatatctaggtatggtttctgccatggcttctataggtgctcttggtttta
tcgtttgggcacatcatatgtataagta-g-----------gtaaatggacgt-------
------------------------------------------------------------
------------------------------------------------------------
------------------------------------------------------------
------------------------------------------------------------
-----------------
>Lycogala_epidendrum_HFNNU_11226
------gcacc-t--gaatttggcttttcctcgattaaataatataagtttatggttatt
accaccatccctaatattattattattatcttcctttgttgaagtaggtgcgggtactgg
ttggactgtttacccaccactgtcttctataggtagccattccgggggtagtgtggattt
agtaatttttagtctgcatctggctgggatatcttccttg-taggtgcaatcaattttat
ttgcacaatatgctatatgcgtatccccaatttaacaacaacaagattatccttatttgt
ctggtctgtattttttacagcaatattattgatactttctttacctgtattggcatcagc
cataacaatgttacttacagatagaaatttaaatacaacgttctctgatccagccggtgg
aggtgatccaattctttatcaacatttattttggtttcttggtcatccagaggtttatat
attaattcttccaggttttggaataataag-agttataattgcaattacattacaaaaac
aaatttttggatatctaggtatggtttctgccatggcttctataggtgctcttggtttta
tcgtttgggcacatcatatgtataagta-g-----------gtaaatggacgt-------
------------------------------------------------------------
------------------------------------------------------------
------------------------------------------------------------
------------------------------------------------------------
-----------------
>Lycogala_epidendrum_HFNNU_11235
------gcacc-t--gaatttggcttttcctcgattaaataatataagtttttggttatt
accaccatccctaatattattattattatcttcctttgttgaagtaggtgcgggtactgg
ttggactgtttacccaccactgtcttctataggtagccattccgggggtagtgtggattt
agtaatttttagtctgcatctggctgggatatcttccttg-taggtgcaatcaattttat
ttgcacaatatgctatatgcgtatccccaatttaacaacaacaagattatccttgtttgt
ctggtctgtattttttacagcaatattattgttactttctttaccagtattggcatcagc
cataacaatgttacttacagatagaaatttaaatacaacgttctctgatccagccggtgg
aggtgatccaattctttatcaacatttattttggtttcttggtcatccagaggtttatat
attaattcttccaggttttggaataataag-tgttataattgcaattacattacaaaaac
aaatttttggatatctaggtatggtttctgccatggcttctataggtgctcttggtttta
tcgtttgggcacatcatatgtataagta-g-----------gtaaatggacgt-------
------------------------------------------------------------
------------------------------------------------------------
------------------------------------------------------------
------------------------------------------------------------
-----------------
>Lycogala_maculatum_HFNNU_11188
t--gttgcacc-c---ggaatggcttttccgcggttaaataatattagtttttggttatt
a-ctccatcgctaatattattagtatt-tcttcatttgttgaagtaggtgctggtacagg
gtggactatttatcctcctttatcatc-gttggaagtcattctggcggt-tagtagattt
agttatttttagtttacatttagctggaatatcat-attacttggcgcaattaattttat
ttg-actatttgttatatgcgaaca-ctgcattaacaactactcgattatcgttatt-gt
gtggtctgta-tttttacggctatattattacta-tttcgttacctgttttagcatctg-
cattacaatgttattaacaga-agaaatttaaatacaagtttttttgatcctgc-ggtgg
aggtgatcctatacttta-caacatttattttggttttttggtcatcctgaagtgtatat
ataa--ttcttccggttttggtataattag-tgtgat-attgctattacattacaaagac
aaatttttggttat-ttggtatggtatctgc-atggcttctataggag-tcttggtttta
ttgtttgggcacatcatatgtataagta-g-----------taatggg-acgt-------
------------------------------------------------------------
------------------------------------------------------------
------------------------------------------------------------
------------------------------------------------------------
------------t----
>Lycogala_maculatum_HFNNU_11189
t--gttgcacc-c---ggaatggcttttccgcggttaaataatattagtttttggttatt
a-ctccatcgctaatattattagtatt-tcttcatttgttgaagtaggtgctggtacagg
gtggactatttatcctcctttatcatc-gttggaagtcattctggcggt-tagtagattt
agttatttttagtttacatttagctggaatatcat-attacttggcgcaattaattttat
ttg-actatttgttatatgcgaaca-ctgcattaacaactactcgattatcgttatt-gt
gtggtctgta-tttttacggctatattattacta-tttcgttacctgttttagcatctg-
cattacaatgttattaacaga-agaaatttaaatacaagtttttttgatcctgc-ggtgg
aggtgatcctatacttta-caacatttattttggttttttggtcatcctgaagtgtatat
ataa--ttcttccggttttggtataattag-tgtgat-attgctattacattacaaagac
aaatttttggttat-ttggtatggtatctgc-atggcttctataggag-tcttggtttta
ttgtttgggcacatcatatgtataagta-g-----------taatggg-acgt-------
------------------------------------------------------------
------------------------------------------------------------
------------------------------------------------------------
------------------------------------------------------------
------------t----
>Lycogala_maculatum_HFNNU_11193
---------------------ggcttttccgcggttaaataatattagtttttggttatt
a-ctccatcgctaatattattagtatt-tcttcatttgttgaagtaggtgctggtacagg
gtggactatttatcctcctttatcatc-attggaagtcattctggcggt-tagtagattt
agttatttttagtttacatttagctggaatatcat-attacttggcgcaattaattttat
ttg-actatttgttatatgcgaaca-ctgcattaacaactactcgattatcgttatt-gt
gtggtctgta-tttttacggctatattattacta-tttcgttacctgttttagcatctg-
cattacaatgttattaacaga-agaaatttaaatacaagtttttttgatcctgc-ggtgg
aggtgatcctatacttta-caacatttattttggttttttggtcatcctgaagtgtatat
ataa--ttcttccggttttggtataattag-tgtgat-attgctattacattacaaagac
aaatttttggttat-ttggtatggtatctgc-atggcttctataggag-tcttggtttta
ttgtttgggcacatcatatgtataag----------------------------------
------------------------------------------------------------
------------------------------------------------------------
------------------------------------------------------------
------------------------------------------------------------
-----------------
>Lycogala_maculatum_HFNNU_11194
---------------------ggcttttccgcggttaaataatattagtttttggttatt
a-ctccatcgctaatattattagtatt-tcttcatttgttgaagtaggtgctggtacagg
gtggactatttatcctcctttatcatc-attggaagtcattctggcggt-tagtagattt
agttatttttagtttacatttagctggaatatcat-attacttggcgcaattaattttat
ttg-actatttgttatatgcgaaca-ctgcattaacaactactcgattatcgttatt-gt
gtggtctgta-tttttacggctatattattacta-tttcgttacctgttttagcatctg-
cattacaatgttattaacaga-agaaatttaaatacaagtttttttgatcctgc-ggtgg
aggtgatcctatacttta-caacatttattttggttttttggtcatcctgaagtgtatat
ataa--ttcttccggttttggtataattag-tgtgat-attgctattacattacaaagac
aaatttttggttat-ttggtatggtatctgc-atggcttctataggag-tcttggtttta
ttgtttgggcacatcatatgtataag----------------------------------
------------------------------------------------------------
------------------------------------------------------------
------------------------------------------------------------
------------------------------------------------------------
-----------------
>Lycogala_epidendrum_HFNNU_11341
c--gttgcacc-t---ggaattggcttttctcgtttaaacaatattagttttcggttatt
a-caccatcattaatattattattatt-tcttcttttgttgaagtaggtgctggtaccgg
ctggaccatttatccaccattatcttc-ataagtagtcattctggtggt-ttgttgattt
agttattttcagcttacatttagcaggaatctcat-attattaggtgctattaattttat
tcg-actatttgttatatgcgaaca-ctgcattaacaacaacaagattatctttatt-gt
ttggtctgta-tttttactgctatattattatta-tatctctacctgttttagcatctg-
catcacaatgttattaacaga-agaaatttaaatacaac-ttctttgatcctgc-ggtgg
tggtgatcctatacttta-caacatttattttggttttttggtcatccagaagtatatat
ataa--tactgccggatttggtattataag-tgttat-attactataactttacaaaaac
aaatttttgggtat-ttggtatggtttccgc-atggcatctataggtg-tctcggtttta
ttgtatgggcacatcatatgtataagta-g-----------gt-atgg-acgt-------
------------------------------------------------------------
------------------------------------------------------------
------------------------------------------------------------
------------------------------------------------------------
-----------------
>Lycogala_epidendrum_HFNNU_113412
c--gttgcacc-t---ggaattggcttttctcgtttaaacaatattagttttcggttatt
a-caccatcattaatattattattatt-tcttcttttgttgaagtaggtgctggtaccgg
ctggaccatttatccaccattatcttc-ataagtagtcattctggtggt-ttgttgattt
agttattttcagcttacatttagcaggaatctcat-attattaggtgctattaattttat
tcg-actatttgttatatgcgaaca-ctgcattaacaacaacaagattatctttatt-gt
ttggtctgta-tttttactgctatattattatta-tatctctacctgttttagcatctg-
catcacaatgttattaacaga-agaaatttaaatacaac-ttctttgatcctgc-ggtgg
tggtgatcctatacttta-caacatttattttggttttttggtcatccagaagtatatat
ataa--tactgccggatttggtattataag-tgttat-attactataactttacaaaaac
aaatttttgggtat-ttggtatggtttccgc-atggcatctataggtg-tctcggtttta
ttgtatgggcacatcatatgtataagta-g-----------gt-atgg-acgt-------
------------------------------------------------------------
------------------------------------------------------------
------------------------------------------------------------
------------------------------------------------------------
-----------------
>Lycogala_epidendrum_HFNNU_11343
c--gttgcacc-t---ggaattggcttttctcgtttaaacaatattagttttcggttatt
a-caccatcattaatattattattatt-tcttcttttgttgaagtaggtgctggtaccgg
ctggaccatttatccaccattatcttc-ataagtagtcattctggtggt-ttgttgattt
agttattttcagcttacatttagcaggaatctcat-attattaggtgctattaattttat
tcg-actatttgttatatgcgaaca-ctgcattaacaacaacaagattatctttatt-gt
ttggtctgta-tttttactgctatattattatta-tatctctacctgttttagcatctg-
catcacaatgttattaacaga-agaaatttaaatacaac-ttctttgatcctgc-ggtgg
tggtgatcctatacttta-caacatttattttggttttttggtcatccagaagtatatat
ataa--tactgccggatttggtattataag-tgttat-attactataactttacaaaaac
aaatttttgggtat-ttggtatggtttccgc-atggcatctataggtg-tctcggtttta
ttgtatgggcacatcatatgtataagta-g-----------gt-atgg-acgt-------
------------------------------------------------------------
------------------------------------------------------------
------------------------------------------------------------
------------------------------------------------------------
-----------------
>Lycogala_epidendrum_HFNNU_11212
t--cttgcacc-t--gaaaatggcttttccgcgtcttaataatattagtttttggttgtt
gccaccatccttaatcttattattattatcgtcgtttgtagaaattggtgcgggtactgg
ttggactgtatat-cgccattatcatccatagcgagtcattctggaggtagtgttgattt
ggtaattttcagcctgcatttggcaggaatatcatcatta-ttggtgcaataaattttat
ttgtactatatgctatatgcgtgtaccaaatttaaatgttacaagattatcattatttgt
atggtctgtttttttcactgccatccttttattactttctttacctgtgttagcatcagc
tattacaatgttattgacagatcgaaatttaaatacaacattttttgatcctgctggcgg
tggggatccaatattgtatcaacatttattttgg-tttttggtcatcccgaagtttatat
attaattcttccaggttttggtataattag-tgttataattgcaattacattacaaaaac
aaat-tttggttatcttggtatggtttcagccatggcatccataggtgctcttggtttta
ttgtttgggcacatcatatgtataagta-g-----------gtatgg--acgt-------
------------------------------------------------------------
------------------------------------------------------------
------------------------------------------------------------
------------------------------------------------------------
-----------------
>Lycogala_epidendrum_HFNNU_11213
t--cttgcacc-t--gaaaatggcttttccgcgtcttaataatattagtttttggttgtt
gccaccatccttaatcttattattattatcgtcgtttgtagaaattggtgcgggtactgg
ttggactgtatat-cgccattatcatccatagcgagtcattctggaggtagtgttgattt
ggtaattttcagcctgcatttggcaggaatatcatcatta-ttggtgcaataaattttat
ttgtactatatgctatatgcgtgtaccaaatttaaatgttacaagattatcattatttgt
atggtctgtttttttcactgccatccttttattactttctttacctgtgttagcatcagc
tattacaatgttattgacagatcgaaatttaaatacaacattttttgatcctgctggcgg
tggggatccaatattgtatcaacatttattttgg-tttttggtcatcccgaagtttatat
attaattcttccaggttttggtataattag-tgttataattgcaattacattacaaaaac
aaat-tttggttatcttggtatggtttcagccatggcatccataggtgctcttggtttta
ttgtttgggcacatcatatgtataagta-g-----------gtatgg--acgt-------
------------------------------------------------------------
------------------------------------------------------------
------------------------------------------------------------
------------------------------------------------------------
-----------------
>Lycogala_fossiculatum_HFNNU_11191
-----tgcacc-t---gaaatggcttttccacgtttaaataatattagtttttggttatt
a-ctccatccttaatattattgttatc-tcatcttttgttgaagtcggtgcagggactgg
ttggactgtttatcctcctttatctgc-ataagtagccattctggcggt-ttgttgatct
tgttatttttagtttacatttagctggtatttcat-attattaggtgctattaattttat
atg-accatttgctatatgcgcaca-cagctttaacaaccacacgagtatcattatt-gt
gtggtctgtg-tttttactgctattttattatta-tttctttacctgtattagcttctg-
cattactatgttacttacaga-agaaacttaaatactactttttttgaccctgc-ggtgg
cggtgatcctattttata-caacatttgttttggttttttggtcatcctgaagtatatat
atta--tattaccggttttggtatagttag-tatgat-attacaataaccttacaaaaac
aaatttttggttat-ttggtatggtttctgc-atgggttctattggtg-tcttggtttta
ttgtttgggcacatcatatgtataagta-g-----------gaaatgg-acgt-------
------------------------------------------------------------
------------------------------------------------------------
------------------------------------------------------------
------------------------------------------------------------
-----------aa----
>Lycogala_maculatum_HFNNU_11167
t--tttgccac-cttgaaaatggcttttccgcggttaaataatattagtttttggttatt
a-ctccatcgctaatattattagtatt-tcttcatttgttgaagtaggtgctggtacagg
gtggactatttatcctcctttatcatc-attggaagtcattctggcggt-tagtagattt
agttatttttagtttacatttagctggaatatcat-attacttggcgcaattaattttat
ttg-actatttgttatatgcgaaca-ctgcattaacaactactcgattatcgttatt-gt
gtggtctgta-tttttacggctatattattacta-tttcgttacctgttttagcatctg-
cattacaatgttattaacaga-agaaatttaaatacaagtttttttgatcctgc-ggtgg
aggtgatcctatacttta-caacatttattttggttttttggtcatcctgaagtgtatat
ataa--ttcttccggttttggtataattag-tgtgat-attgctattacattacaaagac
aaatttttggttat-ttggtatggtatctgc-atggcttctataggag-tcttggtttta
ttgtttgggcacatcatatgtataagta-gg---------taaatgga-cgtt-------
------------------------------------------------------------
------------------------------------------------------------
------------------------------------------------------------
------------------------------------------------------------
------------a----
>Lycogala_maculatum_HFNNU_11168
t--tttgccac-cttgaaaatggcttttccgcggttaaataatattagtttttggttatt
a-ctccatcgctaatattattagtatt-tcttcatttgttgaagtaggtgctggtacagg
gtggactatttatcctcctttatcatc-attggaagtcattctggcggt-tagtagattt
agttatttttagtttacatttagctggaatatcat-attacttggcgcaattaattttat
ttg-actatttgttatatgcgaaca-ctgcattaacaactactcgattatcgttatt-gt
gtggtctgta-tttttacggctatattattacta-tttcgttacctgttttagcatctg-
cattacaatgttattaacaga-agaaatttaaatacaagtttttttgatcctgc-ggtgg
aggtgatcctatacttta-caacatttattttggttttttggtcatcctgaagtgtatat
ataa--ttcttccggttttggtataattag-tgtgat-attgctattacattacaaagac
aaatttttggttat-ttggtatggtatctgc-atggcttctataggag-tcttggtttta
ttgtttgggcacatcatatgtataagta-gg---------taaatgga-cgtt-------
------------------------------------------------------------
------------------------------------------------------------
------------------------------------------------------------
------------------------------------------------------------
------------a----
>Lycogala_maculatum_HFNNU_11250
----------------------------------------------agtttttggttatt
a-ctcc-tcgctaatattattagtatt-tcttcatttgttgaagtaggtgctggtacagg
gtggactatttatcctcctttatcatc-gttggaagtcattctggcggt-tagtagattt
agttatttttagtttacatttagctggaatatcat-attacttggcgcaattaattttat
ttg-actatttgttatatgcgaaca-ctgcattaacaactactcgattatcgttatt-gt
gtggtctgta-tttttacggctatattattacta-tttcgttacctgttttagcatctg-
cattacaatgttattaacaga-agaaatttaaatacaagtttttttgatcctgc-ggtgg
aggtgatcctatacttta-caacatttattttggttttttggtcatcctgaagtgtatat
ataa--ttcttccggttttggtataattag-tgtgat-attgctattacattacaaagac
aaatttttggttat-ttggtatggtatctgc-atggcttctataggag-tcttggtttta
ttgtttgggcacatcatatgtataagag-g-----------aattgggaagga-------
------------------------------------------------------------
------------------------------------------------------------
------------------------------------------------------------
------------------------------------------------------------
------------a----
>Lycogala_maculatum_HFNNU_11251
----------------------------------------------agtttttggttatt
a-ctcc-tcgctaatattattagtatt-tcttcatttgttgaagtaggtgctggtacagg
gtggactatttatcctcctttatcatc-gttggaagtcattctggcggt-tagtagattt
agttatttttagtttacatttagctggaatatcat-attacttggcgcaattaattttat
ttg-actatttgttatatgcgaaca-ctgcattaacaactactcgattatcgttatt-gt
gtggtctgta-tttttacggctatattattacta-tttcgttacctgttttagcatctg-
cattacaatgttattaacaga-agaaatttaaatacaagtttttttgatcctgc-ggtgg
aggtgatcctatacttta-caacatttattttggttttttggtcatcctgaagtgtatat
ataa--ttcttccggttttggtataattag-tgtgat-attgctattacattacaaagac
aaatttttggttat-ttggtatggtatctgc-atggcttctataggag-tcttggtttta
ttgtttgggcacatcatatgtataagag-g-----------aattgggaagga-------
------------------------------------------------------------
------------------------------------------------------------
------------------------------------------------------------
------------------------------------------------------------
------------a----
>Lycogala_maculatum_HFNNU_11174
-------------------taggcttttccgcggttaaataatattagtttttggttatt
a-ctccatcgctaatattattagtatt-tcttcatttgttgaagtaggtgctggtacagg
gtggactatttatcctcctttatcatc-attggaagtcattctggcggt-tagtagattt
agttatttttagtttacatttagctggaatatcat-attacttggcgcaattaattttat
ttg-actatttgttatatgcgaaca-ctgcattaacaactactcgattatcgttatt-gt
gtggtctgta-tttttacggctatattattacta-tttcgttacctgttttagcatctg-
cattacaatgttattaacaga-agaaatttaaatacaagtttttttgatcctgc-ggtgg
aggtgatcctatacttta-caacatttattttggttttttggtcatcctgaagtgtatat
ataa--ttcttccggttttggtataattag-tgtgat-attgctattacattacaaagac
aaatttttggttat-ttggtatggtatctgc-atggcttctataggag-tcttggtttta
ttgtttgggcacatcatatgtataag----------------------------------
------------------------------------------------------------
------------------------------------------------------------
------------------------------------------------------------
------------------------------------------------------------
-----------------
>Lycogala_maculatum_HFNNU_11175
-------------------taggcttttccgcggttaaataatattagtttttggttatt
a-ctccatcgctaatattattagtatt-tcttcatttgttgaagtaggtgctggtacagg
gtggactatttatcctcctttatcatc-attggaagtcattctggcggt-tagtagattt
agttatttttagtttacatttagctggaatatcat-attacttggcgcaattaattttat
ttg-actatttgttatatgcgaaca-ctgcattaacaactactcgattatcgttatt-gt
gtggtctgta-tttttacggctatattattacta-tttcgttacctgttttagcatctg-
cattacaatgttattaacaga-agaaatttaaatacaagtttttttgatcctgc-ggtgg
aggtgatcctatacttta-caacatttattttggttttttggtcatcctgaagtgtatat
ataa--ttcttccggttttggtataattag-tgtgat-attgctattacattacaaagac
aaatttttggttat-ttggtatggtatctgc-atggcttctataggag-tcttggtttta
ttgtttgggcacatcatatgtataag----------------------------------
------------------------------------------------------------
------------------------------------------------------------
------------------------------------------------------------
------------------------------------------------------------
-----------------
>HFNNU_11283
agtgttgcacctt--ggatttggcttttccacgattgaataatataagtttttggttatt
a-caccgtcattaatattactattatt-tcatcttttgtcgaagttggtgcagggactgg
ttggacaatatatccaccgctatctgc-ataagtagtcattctggtggt-tcgttgattt
agttatttttagtttacatttagcaggaatatcat-attattaggtgcaataaattttat
tag-acaatttgttatatgagaaca-ctgcattaacaacaacacgtttatctttatt-gt
gtggtctgtattttttacagcaattttattattg-tttccttacctgttttagcttctg-
catcacaatgttattaacaga-agaaacttaaatacaacgttttttgatcctgc-ggtgg
tggggatcccatattata-caacatttattctggttttttggtcatcctgaagtatatat
ataa--ttcttccggttttggaataattag-tgtaat-tttggtataaccttgcaaaaac
aaatctttggttat-taggaatggtttctgc-atggcatcaataggcg-tctaggtttta
ttgtttgggcacatcatatgtataagta-g-----------taatggg-acgt-------
------------------------------------------------------------
------------------------------------------------------------
------------------------------------------------------------
------------------------------------------------------------
----------aaa----
>HFNNU_11284
agtgttgcacctt--ggatttggcttttccacgattgaataatataagtttttggttatt
a-caccgtcattaatattactattatt-tcatcttttgtcgaagttggtgcagggactgg
ttggacaatatatccaccgctatctgc-ataagtagtcattctggtggt-tcgttgattt
agttatttttagtttacatttagcaggaatatcat-attattaggtgcaataaattttat
tag-acaatttgttatatgagaaca-ctgcattaacaacaacacgtttatctttatt-gt
gtggtctgtattttttacagcaattttattattg-tttccttacctgttttagcttctg-
catcacaatgttattaacaga-agaaacttaaatacaacgttttttgatcctgc-ggtgg
tggggatcccatattata-caacatttattctggttttttggtcatcctgaagtatatat
ataa--ttcttccggttttggaataattag-tgtaat-tttggtataaccttgcaaaaac
aaatctttggttat-taggaatggtttctgc-atggcatcaataggcg-tctaggtttta
ttgtttgggcacatcatatgtataagta-g-----------taatggg-acgt-------
------------------------------------------------------------
------------------------------------------------------------
------------------------------------------------------------
------------------------------------------------------------
----------aaa----
>HFNNU_11285
agtgttgcacctt--ggatttggcttttccacgattgaataatataagtttttggttatt
a-caccgtcattaatattactattatt-tcatcttttgtcgaagttggtgcagggactgg
ttggacaatatatccaccgctatctgc-ataagtagtcattctggtggt-tcgttgattt
agttatttttagtttacatttagcaggaatatcat-attattaggtgcaataaattttat
tag-acaatttgttatatgagaaca-ctgcattaacaacaacacgtttatctttatt-gt
gtggtctgtattttttacagcaattttattattg-tttccttacctgttttagcttctg-
catcacaatgttattaacaga-agaaacttaaatacaacgttttttgatcctgc-ggtgg
tggggatcccatattata-caacatttattctggttttttggtcatcctgaagtatatat
ataa--ttcttccggttttggaataattag-tgtaat-tttggtataaccttgcaaaaac
aaatctttggttat-taggaatggtttctgc-atggcatcaataggcg-tctaggtttta
ttgtttgggcacatcatatgtataagta-g-----------taatggg-acgt-------
------------------------------------------------------------
------------------------------------------------------------
------------------------------------------------------------
------------------------------------------------------------
----------aaa----
>HFNNU_11286
agtgttgcacctt--ggatttggcttttccacgattgaataatataagtttttggttatt
a-caccgtcattaatattactattatt-tcatcttttgtcgaagttggtgcagggactgg
ttggacaatatatccaccgctatctgc-ataagtagtcattctggtggt-tcgttgattt
agttatttttagtttacatttagcaggaatatcat-attattaggtgcaataaattttat
tag-acaatttgttatatgagaaca-ctgcattaacaacaacacgtttatctttatt-gt
gtggtctgtattttttacagcaattttattattg-tttccttacctgttttagcttctg-
catcacaatgttattaacaga-agaaacttaaatacaacgttttttgatcctgc-ggtgg
tggggatcccatattata-caacatttattctggttttttggtcatcctgaagtatatat
ataa--ttcttccggttttggaataattag-tgtaat-tttggtataaccttgcaaaaac
aaatctttggttat-taggaatggtttctgc-atggcatcaataggcg-tctaggtttta
ttgtttgggcacatcatatgtataagta-g-----------taatggg-acgt-------
------------------------------------------------------------
------------------------------------------------------------
------------------------------------------------------------
------------------------------------------------------------
----------aaa----
>HFNNU_11287
----ttgcacc-t--ggaattggcgtttccacgattgaataatataagtttttggttatt
a-caccgtcattaatattactattatt-tcatcttttgtcgaagttggtgcagggactgg
ttggacaatatatccaccgctatctgc-ataagtagtcattctggtggt-tcgttgattt
agttatttttagtttacatttagcaggaatatcat-attattaggtgcaataaattttat
tag-acaatttgttatatgagaaca-ctgcattaacaacaacacgtttatctttatt-gt
gtggtctgtattttttacagcaattttattattg-tttccttacctgttttagcttctg-
catcacaatgttattaacaga-agaaacttaaatacaacgttttttgatcctgc-ggtgg
tggggatcccatattata-caacatttattctggttttttggtcatcctgaagtatatat
ataa--ttcttccggttttggaataattag-tgtaat-tttggtataaccttgcaaaaac
aaatctttggttat-taggaatggtttctgc-atggcatcaataggcg-tctaggtttta
ttgtttgggcacatcatatgtataagta-g-----------gtaatgg-acgt-------
------------------------------------------------------------
------------------------------------------------------------
------------------------------------------------------------
------------------------------------------------------------
-----------aa----
>HFNNU_11288
----ttgcacc-t--ggaattggcgtttccacgattgaataatataagtttttggttatt
a-caccgtcattaatattactattatt-tcatcttttgtcgaagttggtgcagggactgg
ttggacaatatatccaccgctatctgc-ataagtagtcattctggtggt-tcgttgattt
agttatttttagtttacatttagcaggaatatcat-attattaggtgcaataaattttat
tag-acaatttgttatatgagaaca-ctgcattaacaacaacacgtttatctttatt-gt
gtggtctgtattttttacagcaattttattattg-tttccttacctgttttagcttctg-
catcacaatgttattaacaga-agaaacttaaatacaacgttttttgatcctgc-ggtgg
tggggatcccatattata-caacatttattctggttttttggtcatcctgaagtatatat
ataa--ttcttccggttttggaataattag-tgtaat-tttggtataaccttgcaaaaac
aaatctttggttat-taggaatggtttctgc-atggcatcaataggcg-tctaggtttta
ttgtttgggcacatcatatgtataagta-g-----------gtaatgg-acgt-------
------------------------------------------------------------
------------------------------------------------------------
------------------------------------------------------------
------------------------------------------------------------
-----------aa----
>HFNNU_11289
----ttgcacc-t--ggaattggcgtttccacgattgaataatataagtttttggttatt
a-caccgtcattaatattactattatt-tcatcttttgtcgaagttggtgcagggactgg
ttggacaatatatccaccgctatctgc-ataagtagtcattctggtggt-tcgttgattt
agttatttttagtttacatttagcaggaatatcat-attattaggtgcaataaattttat
tag-acaatttgttatatgagaaca-ctgcattaacaacaacacgtttatctttatt-gt
gtggtctgtattttttacagcaattttattattg-tttccttacctgttttagcttctg-
catcacaatgttattaacaga-agaaacttaaatacaacgttttttgatcctgc-ggtgg
tggggatcccatattata-caacatttattctggttttttggtcatcctgaagtatatat
ataa--ttcttccggttttggaataattag-tgtaat-tttggtataaccttgcaaaaac
aaatctttggttat-taggaatggtttctgc-atggcatcaataggcg-tctaggtttta
ttgtttgggcacatcatatgtataagta-g-----------gtaatgg-acgt-------
------------------------------------------------------------
------------------------------------------------------------
------------------------------------------------------------
------------------------------------------------------------
-----------aa----
>Lycogala_guttatum_HFNNU_11268
----ttgcacc-t--ggaattggcttttccacgtttgaacaatataagtttttggttatt
a-caccttcattgatattattattatt-agttcttttgttgaagttggtgcaggtacagg
ttggactgtttatccaccattatcttc-ataggaagtcattcaggaggc-ttgtagattt
agttatttttagtttgcatttggcaggtatttcat-attattaggtgctattaattttat
tag-actatttgttatatgagaaca-ccgcattaacaacaacaagattatcattatt-gt
ttggtctgta-tttttacagctattttattatta-tttctttacctgttttagcctctg-
cataacaatgttattgacaga-agaaatttaaatacaacattttttgatcccgc-ggagg
aggtgacccaatacttta-caacatttatcttggttttctggtcatcctgaagtatatat
ataa--tcttaccggatttggtataattag-tgtaat-attggcataacattacaaaagc
aaatatttggttat-taggtatggtttccgc-atggcatcaataggtg-tcttggtttta
ttgtatgggcacatcatatgtataagta-g-----------taattgg-acgt-------
------------------------------------------------------------
------------------------------------------------------------
------------------------------------------------------------
------------------------------------------------------------
------------a----
>Lycogala_guttatum_HFNNU_11269
----ttgcacc-t--ggaattggcttttccacgtttgaacaatataagtttttggttatt
a-caccttcattgatattattattatt-agttcttttgttgaagttggtgcaggtacagg
ttggactgtttatccaccattatcttc-ataggaagtcattcaggaggc-ttgtagattt
agttatttttagtttgcatttggcaggtatttcat-attattaggtgctattaattttat
tag-actatttgttatatgagaaca-ccgcattaacaacaacaagattatcattatt-gt
ttggtctgta-tttttacagctattttattatta-tttctttacctgttttagcctctg-
cataacaatgttattgacaga-agaaatttaaatacaacattttttgatcccgc-ggagg
aggtgacccaatacttta-caacatttatcttggttttctggtcatcctgaagtatatat
ataa--tcttaccggatttggtataattag-tgtaat-attggcataacattacaaaagc
aaatatttggttat-taggtatggtttccgc-atggcatcaataggtg-tcttggtttta
ttgtatgggcacatcatatgtataagta-g-----------taattgg-acgt-------
------------------------------------------------------------
------------------------------------------------------------
------------------------------------------------------------
------------------------------------------------------------
------------a----
>HFNNU_10821
------------------------------------------ttaagcttttgggttatt
a-caccatccttaatcttattgttata-tcatcctttgttgaagttggtgcaggaactgg
gtggactatttatccacccttatcttc-attgggagtcatactggcggt-ttgttgattt
agtaatctttagtttacatttagcaggtatttcat-attattaggtgctattaattttat
ctg-acgatttgttatatgcgtgca-cggccttatcgcctactcgtttatctttatt-gt
atggtctgta-tttttactgcaatattattgtta-tttctttacccgttttagcctctg-
cattactatgttattaacaga-cgaaatttaaacaccacattctatgatcctgc-ggtgg
tggggatcctattctata-caacatttattttggttttctggtcatcccgaagtctatat
ataa--tcctaccggctttggtattataag-tgtcat-attgcaatcacattgcaaaaac
aaatatttggttat-ttggtatggtttctgc-atggcttctattggtg-tcttggtttta
ttgtttgggcacatcatatgtataagta-g-----------gtaatgggacgt-------
------------------------------------------------------------
------------------------------------------------------------
------------------------------------------------------------
------------------------------------------------------------
------------a----
>HFNNU_10819
------------------------------------------ttaagcttttgggttatt
a-caccatccttaatcttattgttata-tcatcctttgttgaagttggtgcaggaactgg
gtggactatttatccacccttatcttc-attgggagtcatactggcggt-ttgttgattt
agtaatctttagtttacatttagcaggtatttcat-attattaggtgctattaattttat
ctg-acgatttgttatatgcgtgca-cggccttatcgcctactcgtttatctttatt-gt
atggtctgta-tttttactgcaatattattgtta-tttctttacccgttttagcctctg-
cattactatgttattaacaga-cgaaatttaaacaccacattctatgatcctgc-ggtgg
tggggatcctattctata-caacatttattttggttttctggtcatcccgaagtctatat
ataa--tcctaccggctttggtattataag-tgtcat-attgcaatcacattgcaaaaac
aaatatttggttat-ttggtatggtttctgc-atggcttctattggtg-tcttggtttta
ttgtttgggcacatcatatgtataagta-g-----------gtaatgggacgt-------
------------------------------------------------------------
------------------------------------------------------------
------------------------------------------------------------
------------------------------------------------------------
------------a----
>HFNNU_10820
------------------------------------------ttaagcttttgggttatt
a-caccatccttaatcttattgttata-tcatcctttgttgaagttggtgcaggaactgg
gtggactatttatccacccttatcttc-attgggagtcatactggcggt-ttgttgattt
agtaatctttagtttacatttagcaggtatttcat-attattaggtgctattaattttat
ctg-acgatttgttatatgcgtgca-cggccttatcgcctactcgtttatctttatt-gt
atggtctgta-tttttactgcaatattattgtta-tttctttacccgttttagcctctg-
cattactatgttattaacaga-cgaaatttaaacaccacattctatgatcctgc-ggtgg
tggggatcctattctata-caacatttattttggttttctggtcatcccgaagtctatat
ataa--tcctaccggctttggtattataag-tgtcat-attgcaatcacattgcaaaaac
aaatatttggttat-ttggtatggtttctgc-atggcttctattggtg-tcttggtttta
ttgtttgggcacatcatatgtataagta-g-----------gtaatgggacgt-------
------------------------------------------------------------
------------------------------------------------------------
------------------------------------------------------------
------------------------------------------------------------
------------a----
>HFNNU_11346
------------------------------------------ttaagcttttgggttatt
a-caccatccttaatcttattgttata-tcatcctttgttgaagttggtgcaggaactgg
gtggactatttatccacccttatcttc-attgggagtcatactggcggt-ttgttgattt
agtaatctttagtttacatttagcaggtatttcat-attattaggtgctattaattttat
ctg-acgatttgttatatgcgtgca-cggccttatcgcctactcgtttatctttatt-gt
atggtctgta-tttttactgcaatattattgtta-tttctttacccgttttagcctctg-
cattactatgttattaacaga-cgaaatttaaacaccacattctatgatcctgc-ggtgg
tggggatcctattctata-caacatttattttggttttctggtcatcccgaagtctatat
ataa--tcctaccggctttggtattataag-tgtcat-attgcaatcacattgcaaaaac
aaatatttggttat-ttggtatggtttctgc-atggcttctattggtg-tcttggtttta
ttgtttgggcacatcatatgtataagta-g-----------gtaatgggacgt-------
------------------------------------------------------------
------------------------------------------------------------
------------------------------------------------------------
------------------------------------------------------------
------------a----
>HFNNU_10823
-------------------------------------------taggtttttgggttatt
a-caccatcattaattttattgttatt-tcttcttttgttgaagttggtgcaggtacagg
ttggactatttatccaccattatcttc-attagtagtcattctggtggt-ttgttgattt
agttatttttagtttacatttagctggaatatcat-attattaggtgctattaattttat
ttg-actatttgttatatgcgaaca-cagcattaacaccaactcgattatcgttatt-gt
ttggtctgta-tttttactgctatattattatta-tttccttacctgttttagcttctg-
cattacaatgttattaacaga-agaaatttaaatactac-ttctttgatcccgc-ggtgg
tggtgatcctattcttta-caacatttattttggttttttggacatcctgaggtctatat
acaa--tactcccggatttggtattataag-tgttat-attactataacattacaaagac
aaatctttggatat-ttggtatggtttctgc-atgggttctattggtg-gttaggtttta
ttgtatgggcacatcatatgtataagta-g-----------gtaatgg-acgt-------
------------------------------------------------------------
------------------------------------------------------------
------------------------------------------------------------
------------------------------------------------------------
-----------aa----
>HFNNU_10824
-------------------------------------------taggtttttgggttatt
a-caccatcattaattttattgttatt-tcttcttttgttgaagttggtgcaggtacagg
ttggactatttatccaccattatcttc-attagtagtcattctggtggt-ttgttgattt
agttatttttagtttacatttagctggaatatcat-attattaggtgctattaattttat
ttg-actatttgttatatgcgaaca-cagcattaacaccaactcgattatcgttatt-gt
ttggtctgta-tttttactgctatattattatta-tttccttacctgttttagcttctg-
cattacaatgttattaacaga-agaaatttaaatactac-ttctttgatcccgc-ggtgg
tggtgatcctattcttta-caacatttattttggttttttggacatcctgaggtctatat
acaa--tactcccggatttggtattataag-tgttat-attactataacattacaaagac
aaatctttggatat-ttggtatggtttctgc-atgggttctattggtg-gttaggtttta
ttgtatgggcacatcatatgtataagta-g-----------gtaatgg-acgt-------
------------------------------------------------------------
------------------------------------------------------------
------------------------------------------------------------
------------------------------------------------------------
-----------aa----
>HFNNU_10825
-------------------------------------------taggtttttgggttatt
a-caccatcattaattttattgttatt-tcttcttttgttgaagttggtgcaggtacagg
ttggactatttatccaccattatcttc-attagtagtcattctggtggt-ttgttgattt
agttatttttagtttacatttagctggaatatcat-attattaggtgctattaattttat
ttg-actatttgttatatgcgaaca-cagcattaacaccaactcgattatcgttatt-gt
ttggtctgta-tttttactgctatattattatta-tttccttacctgttttagcttctg-
cattacaatgttattaacaga-agaaatttaaatactac-ttctttgatcccgc-ggtgg
tggtgatcctattcttta-caacatttattttggttttttggacatcctgaggtctatat
acaa--tactcccggatttggtattataag-tgttat-attactataacattacaaagac
aaatctttggatat-ttggtatggtttctgc-atgggttctattggtg-gttaggtttta
ttgtatgggcacatcatatgtataagta-g-----------gtaatgg-acgt-------
------------------------------------------------------------
------------------------------------------------------------
------------------------------------------------------------
------------------------------------------------------------
-----------aa----
>HFNNU_10829
--------------------------------------------atgtttttgggttatt
a-caccatcattaatattattattata-tcctcttttgttgaagtaggtgcaggtacggg
atggacaatttatcctccactatcatc-attagtagtcattctggtggt-ttgtggattt
agttatttttagtttacatttagctggaatatcat-attattaggcgctattaattttat
ttg-actatttgttatatgcgaaca-cagcattaacaacaactcgattatctttatt-gt
ttggtccgta-tttttactgctatattattatta-tttcattacctgttttagcatcag-
cattacaatgttattaacaga-agaaatttaaatacgac-ttcttcgatcctgc-ggtgg
tggtgatcctattcttta-caacatttattttggtttcttggtcatcctgaagtatatat
atga--ttttaccggttttggtattataag-tgttat-attactataaccttacaaaaac
aaatttttggttat-ttggtatggtttcagc-atggcatccactggtg-tttaggtttta
ttgtatgggcacatcatatgtataagta-g-----------gtattgg-acgt-------
------------------------------------------------------------
------------------------------------------------------------
------------------------------------------------------------
------------------------------------------------------------
------------a----
>HFNNU_10826
--------------------------------------------atgtttttgggttatt
a-caccatcattaatattattattata-tcctcttttgttgaagtaggtgcaggtacggg
atggacaatttatcctccactatcatc-attagtagtcattctggtggt-ttgtggattt
agttatttttagtttacatttagctggaatatcat-attattaggcgctattaattttat
ttg-actatttgttatatgcgaaca-cagcattaacaacaactcgattatctttatt-gt
ttggtccgta-tttttactgctatattattatta-tttcattacctgttttagcatcag-
cattacaatgttattaacaga-agaaatttaaatacgac-ttcttcgatcctgc-ggtgg
tggtgatcctattcttta-caacatttattttggtttcttggtcatcctgaagtatatat
atga--ttttaccggttttggtattataag-tgttat-attactataaccttacaaaaac
aaatttttggttat-ttggtatggtttcagc-atggcatccactggtg-tttaggtttta
ttgtatgggcacatcatatgtataagta-g-----------gtattgg-acgt-------
------------------------------------------------------------
------------------------------------------------------------
------------------------------------------------------------
------------------------------------------------------------
------------a----
>HFNNU_10827
--------------------------------------------atgtttttgggttatt
a-caccatcattaatattattattata-tcctcttttgttgaagtaggtgcaggtacggg
atggacaatttatcctccactatcatc-attagtagtcattctggtggt-ttgtggattt
agttatttttagtttacatttagctggaatatcat-attattaggcgctattaattttat
ttg-actatttgttatatgcgaaca-cagcattaacaacaactcgattatctttatt-gt
ttggtccgta-tttttactgctatattattatta-tttcattacctgttttagcatcag-
cattacaatgttattaacaga-agaaatttaaatacgac-ttcttcgatcctgc-ggtgg
tggtgatcctattcttta-caacatttattttggtttcttggtcatcctgaagtatatat
atga--ttttaccggttttggtattataag-tgttat-attactataaccttacaaaaac
aaatttttggttat-ttggtatggtttcagc-atggcatccactggtg-tttaggtttta
ttgtatgggcacatcatatgtataagta-g-----------gtattgg-acgt-------
------------------------------------------------------------
------------------------------------------------------------
------------------------------------------------------------
------------------------------------------------------------
------------a----
>Lycogala_guttatum_HFNNU_10830
--------------------------------------------aaagtttttggttatt
a-caccttcattgatattattattatt-agttcttttgttgaagttggtgcaggtacagg
ttggactgtttatccaccattatcttc-ataggaagtcattcaggaggc-ttgtagattt
agttatttttagtttgcatttggccggtatttcat-attattaggtgctattaattttat
tag-actatttgttatatgagaaca-ccgcattaacaacaacaagattatcattatt-gt
ttggtctgta-tttttacagctattttattatta-tttctttacctgttttagcctctg-
cataacaatgttattgacaga-agaaatttaaatacaacattttttgatcccgc-ggagg
aggtgacccaatacttta-caacatttatcttggttttctggtcatcctgaagtatatat
ataa--tcttaccggatttggtataattag-tgtaat-attggcataacattacaaaagc
aaatatttggttat-taggtatggtttccgc-atggcatcaataggtg-tcttggtttta
ttgtatgggcacatcatatgtataagta-g-----------taaatgg-acgt-------
------------------------------------------------------------
------------------------------------------------------------
------------------------------------------------------------
------------------------------------------------------------
-----------------
>Lycogala_guttatum_HFNNU_10831
--------------------------------------------aaagtttttggttatt
a-caccttcattgatattattattatt-agttcttttgttgaagttggtgcaggtacagg
ttggactgtttatccaccattatcttc-ataggaagtcattcaggaggc-ttgtagattt
agttatttttagtttgcatttggccggtatttcat-attattaggtgctattaattttat
tag-actatttgttatatgagaaca-ccgcattaacaacaacaagattatcattatt-gt
ttggtctgta-tttttacagctattttattatta-tttctttacctgttttagcctctg-
cataacaatgttattgacaga-agaaatttaaatacaacattttttgatcccgc-ggagg
aggtgacccaatacttta-caacatttatcttggttttctggtcatcctgaagtatatat
ataa--tcttaccggatttggtataattag-tgtaat-attggcataacattacaaaagc
aaatatttggttat-taggtatggtttccgc-atggcatcaataggtg-tcttggtttta
ttgtatgggcacatcatatgtataagta-g-----------taaatgg-acgt-------
------------------------------------------------------------
------------------------------------------------------------
------------------------------------------------------------
------------------------------------------------------------
-----------------
>Lycogala_epidendrum_HFNNU_9994
---------------------ggcgtttccgcgtttgaataatattagtttttggttatt
gccgccatcattaattttattacttttatcttcttttgttgaagttggggctggtacagg
ttggactgtttac-cgccattgtcttctataggaagtcattctggtggtagtgtagactt
ggttatttttagtttacacttagccggtatttcatcccta-ttggggccatcaattttat
ttgtaccatttgttatatgcgtattgctggattgaatgctttaagattatccttgtttac
ctggtcggttttttttacagctattttattattactatcattacctgtgttagcatcggc
tataacaatg-tgcttacagatagaaatttgaatacaaccttttctgaccctgccggtgg
tggtgatcctattctttatcaacatttattttggttttttggtcatccagaagtttatat
attaatacttct-ggatttggtatcattag-tgttataatagctattacattacaaaaac
aaatttttggttatttaggtatggtttctgctatggcatcaattggtgcccttggtttta
ttgtttgggcacatcacatgtataagtagg------------------------------
------------------------------------------------------------
------------------------------------------------------------
------------------------------------------------------------
------------------------------------------------------------
-----------------
>Lycogala_epidendrum_HFNNU_11192
---------------------ggcgtttccgcgtttgaataatattagtttttggttatt
gccgccatcattaattttattacttttatcttcttttgttgaagttggggctggtacagg
ttggactgtttac-cgccattgtcttctataggaagtcattctggtggtagtgtagactt
ggttatttttagtttacacttagccggtatttcatcccta-ttggggccatcaattttat
ttgtaccatttgttatatgcgtattgctggattgaatgctttaagattatccttgtttac
ctggtcggttttttttacagctattttattattactatcattacctgtgttagcatcggc
tataacaatg-tgcttacagatagaaatttgaatacaaccttttctgaccctgccggtgg
tggtgatcctattctttatcaacatttattttggttttttggtcatccagaagtttatat
attaatacttct-ggatttggtatcattag-tgttataatagctattacattacaaaaac
aaatttttggttatttaggtatggtttctgctatggcatcaattggtgcccttggtttta
ttgtttgggcacatcacatgtataagtagg------------------------------
------------------------------------------------------------
------------------------------------------------------------
------------------------------------------------------------
------------------------------------------------------------
-----------------
>Lycogala_irregulare_HFNNU_9857
---------------------ggcttttccacgtttaaataatattagtttttggttatt
g-caccttctttaatattactagtatt-tcttcgtttgttgaggtaggtgctggtactgg
ttggactatttatccacctttatcttc-attggaagtcattctggtggt-tagttgatct
agttatttttagtttacatttagctggaatctcat-tttacttggagcaattaattttat
ttg-actatttgttatatgagaaca-ctgcgttaacgaccactagattatcgttatt-gt
gtggtctgta-tttttactgctatattattatta-tttctttacctgttttagcatctg-
cattactatgttattaacaga-agaaatttaaatacaaccttttttgatcctgc-ggtgg
aggtgatcctatattgta-caacatttattttggttttttggtcatcctgaagtgtatat
ataa--ttcttccggatttggtattataag-tgttat-atagctattacattacaaagac
aaatttttggttat----------------------------------------------
----------------------------------------------------t-------
------------------------------------------------------------
------------------------------------------------------------
------------------------------------------------------------
------------------------------------------------------------
------------a----
>Lycogala_irregulare_sc32014
---------------------ggcttttccacgtttaaataatattagtttttggttatt
g-caccttctttaatattactcgtatt-tcttcgtttgttgaggtaggtgctggtactgg
ttggactatttatccacctttatcttc-attggaagtcattctggtggt-tagttgatct
agttatttttagtttacatttagctggaatttcat-attacttggagcaattaattttat
ttg-actatttgttatatgagaaca-cagcgttaactactactagattatcgttatt-gt
gtggtctgta-tttttactgctatattattatta-tttcgttacccgttttagcatctg-
cattactatgttattaacaga-agaaatttaaatacaacattttttgatcctgc-ggcgg
aggcgatccaatattgta-caacatttattttggttttttggtcatcctgaagtgtacat
ataa--tccttccggatttggtattataag-tgttat-atagcaattacactacaaagac
aaatttttggttat-taggtatggtatccgc-atggcttctattggtg-tcttggtttta
ttgtttgggcacatcatatgtataagta-g-----------gtaatgg-acgt-------
------------------------------------------------------------
------------------------------------------------------------
------------------------------------------------------------
------------------------------------------------------------
------------a----
>Lycogala_irregulare_sc32052
---------------------ggcttttccacgtttaaataatattagttttcggttatt
a-caccttctttaatattactagtatt-tcttcgtttgttgaggtaggtgctggtactgg
ttggactatttatccacctttatcttc-attggaagtcattctggtggt-tagttgatct
agttatttttagtttacatttagctggaatctcat-tttacttggagcaattaattttat
ttg-actatttgttatatgagaaca-ctgcgttaacgaccactagattatcgttatt-gt
gtggtctgta-tttttacggctatattattatta-tttctttacctgttttagcatctg-
cattactatgttattaacaga-agaaatttaaatacaaccttttttgatcctgc-ggtgg
aggtgatcctatattgta-caacatttattttggttttttggtcatcctgaagtgtatat
ataa--ttcttccggatttggtattataag-tgttat-atagctattacattacaaagac
aaatttttggttat----------------------------------------------
----------------------------------------------------t-------
------------------------------------------------------------
------------------------------------------------------------
------------------------------------------------------------
------------------------------------------------------------
------------a----
>Lycogala_aggregatum_sc32100
-----tgcacc-t--g-atatggcttttccacgattaaataacattagttttcggtc-tt
accaccctcacttatcttattagtactttcttcatttgtcgaggttggtgctggtactgg
ttggactatttatccaccgttatcctccataggtagtcattctgggggtgccgttgactt
-gttatttttagtttacatttagcaggaatatcatcattattaggtgctattaattttat
atgtacgatttgttatatgcgtacaccaggcttaaccccaacacgattatctttatttgt
ttggtctgtatttttcactgctatattattattgctttctttacctgttttagcttctgc
aattactatgctattaacagatagaaatttaaatactaccttctttgatcccgccggtgg
tggtgatcctattctataccaacatttattttggttttttggtcatcctgaagtatatat
actaattcttcccgcttttggtataattag-tattatacttactataacattacaaaaac
aaatatttggttatcttggtatggtttctgccatggcttctataggtgc-----------
------------------------------------------------------------
------------------------------------------------------------
------------------------------------------------------------
------------------------------------------------------------
------------------------------------------------------------
-----------------
>Lycogala_leopardinum_EJ22022384
-----tgcacc-t---gatatggcttttccacggttaaacaatataagtttttggttact
a-caccttctttaattttattattatt-tcttcttttgttgaagttggtgcagggactgg
atggacaatatatccaccattatctgc-ataagcagccattctggtggt-ttgtcgattt
agttatttttagtttacatttagcaggaatatcctcattattaggtgcaataaattttat
tagcacaatttgttatatgagaacacctgcattaacaacaacacgtttatcgttattcgt
gtggtctgtattttttacagcaattttattattgctttcgttacctgttttagcatcagc
cattacaatgttattaacagacagaaacttaaatacaacattttttgatcctgc-ggtgg
tggagatcctatattata-caacatttattctggttttttggtcatcctgaagtatatat
ataa--ttcttccgggtttggaattattag-cgtaat-tttggtataacattgcaaaaac
aaatctttggctat-taggtatggtttctgc-atggcatcaataggtg-tctaggtttta
ttgtttgggcacatcatatgtataagta-g-----------gtaatgg-acgt-------
------------------------------------------------------------
------------------------------------------------------------
------------------------------------------------------------
------------------------------------------------------------
------------a----
>Lycogala_leopardinum_IY16
------------------tatggcttttccacggttaaacaatataagtttttggttact
a-caccttctttaattttattattatt-tcttcttttgttgaagttggtgcagggactgg
atggacaatatatccaccattatctgc-ataagcagccattctggtggt-ttgtcgattt
agttatttttagtttacatttagcaggaatatcctcattattaggtgcaataaattttat
tagcacaatttgttatatgagaacacctgcattaacaacaacacgtttatcgttattcgt
gtggtctgtattttttacagcaattttattattgctttcgttacctgttttagcatcagc
cattacaatgttattaacagacagaaacttaaatacaacattttttgatcctgc-ggtgg
tggagatcctatattata-caacatttattctggttttttggtcatcctgaagtatatat
ataa--ttcttccgggtttggaattattag-cgtaat-tttggtataacattgcaaaaac
aaatctttggctat-taggtatggtttctgc-atggcatcaataggtg-tctaggtttta
ttgtttgggcacatcatatgtataagta-g-----------gtaatgg-acgt-------
------------------------------------------------------------
------------------------------------------------------------
------------------------------------------------------------
------------------------------------------------------------
------------a----
>Lycogala_olearium_CWP4227
----------------------gcttttccacgattaaataatataagtttctggttatt
g-caccttctttaattttattattata-tcatcttttgttgaagttggtgcaggcaccgg
ttggacgatatacccaccattatcatc-attagtagtcattctggtggt-tggttgattt
agtaattttcagtttacatttagcgggtatttcat-attgttaggtgcaattaattttat
atg-actatatgttatatgcgcaca-caggtataaatacaactagaatatcgttatt-gt
atggtctgta-tttttacagcaatattgttatta-tttcgttgccagttttagcttctg-
cattacaatgttattaacaga-agaaatttgaatacaacattttttgatccttc-ggtgg
tggcgatccaattttata-caacatttattttggtttttcggtcatcccgaagtatatat
ataa--ttttaccggttttggtattattag-catgat-ctttcaattactttgcaaaaac
aaatttttggttat-ttgggatgatttctgc-atggcatctattggtg-tttaggtttta
ttgtttgggcacatcatatgtataagta-g------------------------------
------------------------------------------------------------
------------------------------------------------------------
------------------------------------------------------------
------------------------------------------------------------
-----------------
>Lycogala_olearium_sc27522
-----------------------cttttccacgattaaataatataagtttctggttatt
g-caccttctttaattttattattata-tcatcttttgttgaagttggtgcaggcaccgg
ttggacgatatacccaccattatcatc-attagtagtcattctggtggt-tggttgattt
agtaattttcagtttacatttagcgggtatttcat-attgttaggtgcaattaattttat
atg-actatatgttatatgcgcaca-caggtataaatacaactagaatatcgttatt-gt
atggtctgta-tttttacagcaatattgttatta-tttcgttgccagttttagcttctg-
cattacaatgttattaacaga-agaaatttgaatacaacattttttgatccttc-ggtgg
tggcgatccaattttata-caacatttattttggtttttcggtcatcccgaagtatatat
ataa--ttttaccggttttggtattattag-catgat-ctttcaattactttgcaaaaac
aaatttttggttat-ttgggatgatttctgc-atggcatctattggtg-tttaggtttta
ttgtttgggcacatcatatgtataagta-g------------------------------
------------------------------------------------------------
------------------------------------------------------------
------------------------------------------------------------
------------------------------------------------------------
-----------------
>Lycogala_palianystia_IY28
---------------------ggcgtttccacgattaaataatattagtttttggttatt
a-cgccatctttaattttattattatt-tcttcttttgttgaagttggtgcaggtactgg
atggacaatttatcctccattatcatc-ataggaagtcattctggaggt-tcgtggattt
agttatttttagtttacatttagctggaatatcat-attattaggtgcaattaattttat
tag-acaatttgttatatgcgaacg-cagcattaacaacaacaagattatcattgtt-gt
gtggtctgta-tttttactgctattttattatta-tttctttacccgttttggcctccg-
cattacaatgttattaacaga-agaaatttaaatacaacttttttcgatcctag-ggtgg
aggtgaccctattttata-cagcatttgttttggttttttggtcatcctgaggtctatat
atta--ttctaccggttttgggattataag-tgttat-tttggtgttacattgcaaaaac
aaatttttggttat-ttggtatggtttctgc-atggcttcgattggtg-tcttggcttta
ttgtatgggcacatcatatgtataagta-g------------------------------
------------------------------------------------------------
------------------------------------------------------------
------------------------------------------------------------
------------------------------------------------------------
-----------------
>Lycogala_palianystia_sc27521
------------------------gtttccacgattaaataatattagtttttggttatt
a-cgccatctttaattttattattatt-tcttcttttgttgaagttggtgcaggtactgg
atggacaatttatcctccattatcatc-ataggaagtcattctggaggt-tcgtggattt
agttatttttagtttacatttagctggaatatcat-attattaggtgcaattaattttat
tag-acaatttgttatatgcgaacg-cagcattaacaacaacaagattatcattgtt-gt
gtggtctgta-tttttactgctattttattatta-tttctttacccgttttggcctccg-
cattacaatgttattaacaga-agaaatttaaatacaacttttttcgatcctag-ggtgg
aggtgaccctattttata-cagcatttgttttggttttttggtcatcctgaggtctatat
atta--ttctaccggttttgggattataag-tgttat-tttggtgttacattgcaaaaac
aaatttttggttat-ttggtatggtttctgc-atggcttcgattggtg-tcttggcttta
ttgtatgggcacatcatatgtataagta-g------------------------------
------------------------------------------------------------
------------------------------------------------------------
------------------------------------------------------------
------------------------------------------------------------
-----------------
>Lycogala_skovorodaense_CWP4169
----------------------gcgtttccacgattaaataatataagtttttggttgtt
accaccatccttgatcttattattatt-tcttcgtttgttgaagtgggtgcaggtacagg
ttggacaatctatccgccattatcatc-ataagtagtcattcaggtggt-ttgttgattt
agttatttttagtttacatttggcaggtatttcat-attattaggtgcaataaattttat
atg-acaatttgctatatgcgcgta-ctggcttaactactacgagaatatcattatt-gt
ttggtctgta-tttttacagcaatattattatta-tttcattacctgttttagcatcag-
cattacaatgttattaaccga-agaaatttaaatacaacattttttgatccgtc-ggtgg
aggtgatccaatacttta-caacatttattttggttttttggtcatccagaagtttatat
atga--ttttaccggctttggtataattag-tatgat-ctttctataacattacaaaaac
aaatttttggatat-ttggtatggtatctgc-atggcatccataggtg-tttaggtttta
ttgtttgggcacatcatatgtataagta-g------------------------------
------------------------------------------------------------
------------------------------------------------------------
------------------------------------------------------------
------------------------------------------------------------
-----------------
>Lycogala_skovorodaense_sc27535
-----tgcacc-t---gatatggcgtttccacgattaaataatataagtttttggttgtt
accaccatccttaatcttattattatt-tcttcgtttgttgaagtgggtgcaggtacagg
ttggacaatctatccgccattatcatc-ataagtagtcattcaggtggt-ttgttgattt
agttatttttagtttacatttggcaggtatttcat-attattaggtgcgataaattttat
atg-acaatttgctatatgcgcgta-ctggcttaactactacgagaatatcattatt-gt
ttggtctgta-tttttacagcaatattattatta-tttcattacctgttttagcatcag-
cattacaatgttattaaccga-agaaatttaaatacaacattttttgatccgtc-ggtgg
aggtgatccaatacttta-caacatttattttggttttttggtcatccagaagtttatat
atga--ttttaccggctttggtataattag-tatgat-ctttctataacattacaaaaac
aaatttttggatat-ttggtatggtatctgc-atggcatctataggtg-cttaggtttta
ttgtttgggcacatcatatgtataagta-g-----------gtaatgg-acgt-------
------------------------------------------------------------
------------------------------------------------------------
------------------------------------------------------------
------------------------------------------------------------
------------a----
>Lycogala_acinonycum_PFb53
----------------------gcttttccacgattaaataatattagtttttggttatt
g-caccatcattaattctcttactata-tcttcttttgttgaagtcggtgccggaacagg
ctggactatttatccacctttatctgc-ataagcagtcattcgggtggt-ttgttgatct
tgttatatttagtttacatttagcaggtatatcat-actattaggtgcaattaattttat
cag-acaatttgttatatgagaaca-cagcactaacgacctcacgattatcgttatt-gt
ttggtctgta-tttttacagcaatattattatta-tttctttacctgttttagcatctg-
cattacaatgttattaacaga-agaaacttaaatacaaccttttttgatcctgc-ggtgg
tggtgatccaatactata-caacatttattctggttttttggtcatcccgaagtatatat
atga--tattgccggtttcggtataataag-tgtaat-attggtataacactacaaaaac
aaatatttggttat-ttggtatggtatcagc-atggcgtcaataggtg-tttaggtttta
ttgtatgggcgcatcacatgtataagta-g------------------------------
------------------------------------------------------------
------------------------------------------------------------
------------------------------------------------------------
------------------------------------------------------------
-----------------
>Lycogala_acinonycum_PFb57
------------------------------------------------------------
----ccatcattaattctcttactata-tcttcttttgttgaagtcggtgccggaacagg
ctggactatttatccacctttatctgc-ataagcagtcattcgggtggt-ttgttgatct
tgttatatttagtttacatttagcaggtatatcat-actattaggtgcaattaattttat
cag-acaatttgttatatgagaaca-cagcactaacgacctcacgattatcgttatt-gt
ttggtctgta-tttttacagcaatattattatta-tttctttacctgttttagcatctg-
cattacaatgttattaacaga-agaaacttaaatacaaccttttttgatcctgc-ggtgg
tggtgatccaatactata-caacatttattctggttttttggtcatcccgaagtatatat
atga--tattgccggtttcggtataataag-tgtaat-attggtataacactacaaaaac
aaatatttggttat-ttggtatggtatcagc-atggcgtcaataggtg-tttaggtttta
ttgtatgggcgcatcacatgtataagta-g------------------------------
------------------------------------------------------------
------------------------------------------------------------
------------------------------------------------------------
------------------------------------------------------------
-----------------
>Lycogala_alisaaulianovae_CWP3656
-----tgcacc-t---gatatggcttttccacgtttaaataatataagtttttggttatt
a-caccatctttgattttattattatc-tcttcttttgttgaagttggtgcaggtactgg
ttggactgtttatccacccttagcttc-atcggaagtcattctggaggt-ttgttgattt
agttatttttagtttacatttagctggaatctcat-actattaggtgcaattaattttat
atg-acaatttgttacatgcgaaca-ccgcattaacaacaacaagattatcgttatt-gt
ttggtctgta-tttttacggctatactattatta-tttcattacctgttctagcatctg-
cattacaatgttattaacaga-agaaatttaaatacaagtttttttgatcccgc-ggtgg
tggtgatcctattcttta-caacatttattttggttttttggtcatcctgaagcatatat
atga--ttcttccggttttggtataatcag-tgtgat-attgcaattactctgcaaaaac
aaatttttggctat-tcggtatggtttctgc-atggcctctaccggag-t----------
------------------------------------------------------------
------------------------------------------------------------
------------------------------------------------------------
------------------------------------------------------------
------------------------------------------------------------
-----------------
>Lycogala_caviaroides_sc32045
-----tgtacc-t---gatatggcttttccacgattaaataatattagctttcggttgct
a-caccatctttgattttattgttatt-tcctcttttgttgaagttggtgcaggtactgg
atggactatttatccaccgttatcctc-attggaagtcattctggaggt-ttgtagattt
agttatctttagtttacatttagctggaatttcat-attattaggtgcgattaattttat
tag-acaatttgttatatgcgaaca-cagccttaacaacaactagattatctttatt-gt
gtggtctgta-tttttactgctattttattatta-tttccttacccgtattagcctctg-
cattacaatgttattaacaga-agaaatttaaatacaactttttttgatcctgc-ggcgg
gggcgacccaattttata-caacatttattttggttttttggtcatcctgaagtctatat
acca--tcctaccggttttggtattataag-tgttat-tttggtattacattgcaaaaac
aaatctttggttat-ttggtatggtttctgc-atggcctccataggtg-tcttggtttta
ttgtatgggcacatcatatgtataagta-g-----------gttatgg-acgt-------
------------------------------------------------------------
------------------------------------------------------------
------------------------------------------------------------
------------------------------------------------------------
------------a----
>Lycogala_caviaroides_sc32018
------------------tatggcttttccacgattaaataatattagctttcggttgct
a-caccatctttgattttattgttatt-tcctcttttgttgaagttggtgcaggtactgg
atggactatttatccaccgttatcctc-attggaagtcattctggaggt-ttgtagattt
agttatctttagtttacatttagctggaatttcat-attattaggtgcgattaattttat
tag-acaatttgttatatgcgaaca-cagccttaacaacaactagattatctttatt-gt
gtggtctgta-tttttactgctattttattatta-tttccttacccgtattagcctctg-
cattacaatgttattaacaga-agaaatttaaatacaactttttttgatcctgc-ggcgg
gggagacccaattttata-caacatttattttggttttttggtcatcctgaagtctatat
acca--tcctaccggttttggtattataag-tgttat-tttggtattacattgcaaaaac
aaatctttggttat-ttggtatggtttctgc-atggcctccataggtg-tcttggtttta
ttgtatgggcacatcatatgtataagta-g-----------gtaatgg-acgt-------
------------------------------------------------------------
------------------------------------------------------------
------------------------------------------------------------
------------------------------------------------------------
------------a----
>Lycogala_epidendrum_CWP4217
---------------------ggcgtttccgcgtttgaataatattagtttttggttatt
gccgccatcattaattttattacttttatcttcttttgttgaagttggggctggtactgg
ttggactgtttac-cgccattgtcttctataggaagtcattctggtggtagtgtagactt
ggttatttttagtttacacttagccggtatttcatcccta-ttggggccatcaattttat
ttgtaccatttgttatatgcgtattgctggattgaatgctttaagattatccttgtttac
ctggtcggttttttttacagctattttattattactatcattacctgtgttagcatcggc
tataacaatg-tgcttacagatagaaatttgaatacaaccttttctgaccctgccggtgg
tggtgatcctattctttatcaacatttattttggttttttggtcatccagaagtttatat
attaatacttct-ggatttggtatcattag-tgttataatagctattacattacaaaaac
aaatttttggttatttaggtatggtttctgctatggcatcaattggtgcccttggtttta
ttgtttgggcacatcacatgtataagta-g------------------------------
------------------------------------------------------------
------------------------------------------------------------
------------------------------------------------------------
------------------------------------------------------------
-----------------
>Lycogala_epidendrum_CWP4218
---------------------ggcgtttccgcgtttgaataatattagtttttggttatt
gccgccatcattaattttattacttttatcttcttttgttgaagttggggctggtactgg
ttggactgtttac-cgccattgtcttctataggaagtcattctggtggtagtgtagactt
ggttatttttagtttacacttagccggtatttcatcccta-ttggggccatcaattttat
ttgtaccatttgttatatgcgtattgctggattgaatgctttaagattatccttgtttac
ctggtcggttttttttacagctattttattattactatcattacctgtgttagcatcggc
tataacaatg-tgcttacagatagaaatttgaatacaaccttttctgaccctgccggtgg
tggtgatcctattctttatcaacatttattttggttttttggtcatccagaagtttatat
attaatacttct-ggatttggtatcattag-tgttataatagctattacattacaaaaac
aaatttttggttatttaggtatggtttctgctatggcatcaattggtgcccttggtttta
ttgtttgggcacatcacatgtataagtagg------------------------------
------------------------------------------------------------
------------------------------------------------------------
------------------------------------------------------------
------------------------------------------------------------
-----------------
>Lycogala_epidendrum_IY34
----------------------gcgtttccgcgtttgaataatattagtttttggttatt
gccgccatcattaattttattacttttatcttcttttgttgaagttggggctggtactgg
ttggactgtttac-cgccattgtcttctataggaagtcattctggtggtagtgtagactt
ggttatttttagtttacacttagccggtatttcatcccta-ttggggccatcaattttat
ttgtaccatttgttatatgcgtattgctggattgaatgctttaagattatccttgtttac
ctggtcggttttttttacagctattttattattactatcattacctgtgttagcatcggc
tataacaatg-tgcttacagatagaaatttgaatacaacctttttcgaccctgccggtgg
tggtgatcctattctttatcaacatttattttggttttttggtcatccagaagtttatat
attaatacttct-ggatttggtatcattag-tgttataatagctattacattacaaaaac
aaatttttggttatttaggtatggtttctgctatggcatcaattggtgcccttggtttta
ttgtttgggcacatcacatgtataagta-g------------------------------
------------------------------------------------------------
------------------------------------------------------------
------------------------------------------------------------
------------------------------------------------------------
-----------------
>Lycogala_roseosporum_EJ14908701
-----tgcacc-t---gatatggcgtttccacgtttaaataatattagtttttggttatt
a-caccctctttaattttattattatc-tcttcttttgttgaagttggtgcaggtactgg
ttggactgtttatcctcccctagcttc-ataagtagccattctggcggt-ttgtagattt
agttattttcagtttacatttagcgggaatctcat-attattaggtgcaattaatttcat
atg-acgatttgctatatgcgagca-ctgcgttaacaacaacaaggttgtccttatt-gt
gtggtcagta-tttttacagctatactcttacta-tgtcattacctgtcttagcttctg-
catcacaatgttattaacaga-agaaatttaaatactagtttttttgatcctgc-ggtgg
tggtgatcctatattata-caacatttattttggttttttggtcatcctgaagcatatat
acaa--tccttccggtttcggtataatcag-tgttat-ctcgcaataacattgcaaaaac
aaattttcggttat-ttggtatggtttctgc-atggcatccacaggcg-tttaggtttca
ttgtttgggcacatcatatgtataagta-g-----------gtaatgg-acgt-------
------------------------------------------------------------
------------------------------------------------------------
------------------------------------------------------------
------------------------------------------------------------
------------a----
>Lycogala_succineum_CWP3092
-----tgcacc-t---gatatggcgtttccacgattaaataatataagtttttggttatt
a-caccttctttaatattattattgtt-tcatcttttgttgaagttggtgctggaacagg
ttggacaatatatccaccattatctgc-ataagcagccattctggcggt-tagtcgattt
agttatttttagtttgcatttagccggaatatcat-attattaggtgcaataaattttat
tag-acaatttgttatatgagaaca-ctgcattaacaacaacacgtttatctttatt-gt
gtggtctgtattttttacagcaattttattattg-tttcgttacctgttttagcttcag-
cattacaatgttattaacaga-agaaacttaaatacaacattttttgatcctgc-ggtgg
tggtgatcctatattata-caacatttattttggttttttggtcatcccgaagtctatat
atca--ttcttccggatttgggataattag-tgtaat-tttggtataaccttgcaaaaac
aaatttttggttat-ttggtatggtttctgc-atggcatcaataggtg-tcttggtttta
ttgtttgggcacatcatatgtataagta-g-----------gttatgg-acgt-------
------------------------------------------------------------
------------------------------------------------------------
------------------------------------------------------------
------------------------------------------------------------
------------a----
>Lycogala_succineum_CWP3093
---------------------ggcttttccacgattaaataatataagtttttggttatt
a-caccttctttaatattattattgtt-tcatcttttgttgaagttggtgctggaacagg
ttggacaatatatccaccattatctgc-ataagcagccattctggcggt-tagtcgattt
agttatttttagtttgcatttagccggaatatcat-attattaggtgcaataaattttat
tag-acaatttgttatatgagaaca-ctgcattaacaacaacacgtttatctttatt-gt
gtggtctgtattttttacagcaattttattattg-tttcgttacctgttttagcttcag-
cattacaatgttattaacaga-agaaacttaaatacaacattttttgatcctgc-ggtgg
tggtgatcctatattata-caacatttattttggttttttggtcatcccgaagtctatat
atca--ttcttccggatttgggataattag-tgtaat-tttggtataaccttgcaaaaac
aaatttttggttat-ttggtatggtttctgc-atggcatcaataggtg-tcttggtttta
ttgtttgggcacatcatatgtataagtagg------------------------------
------------------------------------------------------------
------------------------------------------------------------
------------------------------------------------------------
------------------------------------------------------------
-----------------
>Lycogala_succineum_CWP4216
----------------------gcttttccacgattaaataatataagtttttggttatt
a-caccttctttaatattattattgtt-tcatcttttgttgaagtaggtgcgggaacagg
ttggacaatatatccaccattatctgc-ataagcagccattctggcggt-tagtcgattt
agttatttttagtttgcatttagccggaatatcat-attattaggtgcaataaattttat
tag-acaatttgttatatgagaaca-ctgcattaaccacaacacgtttatctttatt-gt
gtggtctgtattttttacagcaattttattattg-tttcgttacctgttttagcttcag-
cattacaatgttattaacaga-agaaacttaaatacaacattttttgatcctgc-ggtgg
tggtgatcctatattata-caacatttattttggttttttggtcatccagaagtctatat
atca--ttcttccggatttgggataattag-tgtaat-tttggtataaccttgcaaaaac
aaatttttggttat-ttggtatggtttctgc-atggcatcaataggtg-tcttggtttta
ttgtttgggcacatcatatgtataagta-g------------------------------
------------------------------------------------------------
------------------------------------------------------------
------------------------------------------------------------
------------------------------------------------------------
-----------------
>Lycogala_succineum_EJ22340752
-----tgcacc-t---gatatggcgtttccacgattaaataatataagtttttggttatt
a-caccttctttaatattattattgtt-tcatcttttgttgaagttggtgctggaacagg
ttggacaatatatccaccattatctgc-ataagcagccattctggcggt-tagtcgattt
agttatttttagtttgcatttagccggaatatcat-attattaggtgcaataaattttat
tag-acaatttgttatatgagaaca-ctgcattaacaacaacacgtttatctttatt-gt
gtggtctgtattttttacagcaattttattattg-tttcgttacctgttttagcttcag-
cattacaatgttattaacaga-agaaacttaaatacaacattttttgatcctgc-ggtgg
tggtgatcctatattata-caacatttattttggttttttggtcatcccgaagtctatat
atca--ttcttccggatttgggataattag-tgtaat-tttggtataaccttgcaaaaac
aaatttttggttat-ttggtatggtttctgc-atggcatcaataggtg-tcttggtttta
ttgtttgggcacatcatatgtataagta-g-----------gttatgg-acgt-------
------------------------------------------------------------
------------------------------------------------------------
------------------------------------------------------------
------------------------------------------------------------
------------a----
>Lycogala_succineum_sc22164
---------------------ggcttttccacgattaaataatataagtttttggttatt
a-caccttctttaatattattattgtt-tcatcttttgttgaagttggtgctggaacagg
ttggacaatatatccaccattatctgc-ataagcagccattctggcggt-tagtcgattt
agttatttttagtttgcatttagccggaatatcat-attattaggtgcaataaattttat
tag-acaatttgttatatgagaaca-ctgcattaacaacaacacgtttatctttatt-gt
gtggtctgtattttttacagcaattttattattg-tttcgttacctgttttagcttcag-
cattacaatgttattaacaga-agaaacttaaatacaacattttttgatcctgc-ggtgg
tggtgatcctatattata-caacatttattttggttttttggtcatcccgaagtctatat
atca--ttcttccggatttgggataattag-tgtaat-tttggtataaccttgcaaaaac
aaatttttggttat-ttggtatggtttctgc-atggcatcaataggtg-tcttggtttta
ttgtttgggcacatcatatgtataagta-g------------------------------
------------------------------------------------------------
------------------------------------------------------------
------------------------------------------------------------
------------------------------------------------------------
-----------------
>Lycogala_succineum_sc22202
-----tgcacc-t---gatatggcgtttccacgattaaataatataagtttttggttatt
a-caccttctttaatattattattgtt-tcatcttttgttgaagttggtgctggaacagg
ttggacaatatatccaccattatctgc-ataagcagccattctggcggt-tagtcgattt
agttatttttagtttgcatttagccggaatatcat-attattaggtgcaataaattttat
tag-acaatttgttatatgagaaca-ctgcattaacaacaacacgtttatctttatt-gt
gtggtctgtattttttacagcaattttattattg-tttcgttacctgttttagcttcag-
cattacaatgttattaacaga-agaaacttaaatacaacattttttgatcctgc-ggtgg
tggtgatcctatattata-caacatttattttggttttttggtcatcccgaagtctatat
atca--ttcttccggatttgggataattag-tgtaat-tttggtataaccttgcaaaaac
aaatttttggttat-ttggtatggtttctgc-atggcatcaataggtg-t----------
------------------------------------------------------------
------------------------------------------------------------
------------------------------------------------------------
------------------------------------------------------------
------------------------------------------------------------
-----------------
>Lycogala_succineum_sc22226
---------------------ggcttttccacgattaaataatataagtttttggttatt
a-caccttctttaatattattattgtt-tcatcttttgttgaagttggtgctggaacagg
ttggacaatatatccaccattatctgc-ataagcagccattctggcggt-tagtcgattt
agttatttttagtttgcatttagccggaatatcat-attattaggtgcaataaattttat
tag-acaatttgttatatgagaaca-ctgcattaacaacaacacgtttatctttatt-gt
gtggtctgtattttttacagcaattttattattg-tttcgttacctgttttagcttcag-
cattacaatgttattaacaga-agaaacttaaatacaacattttttgatcctgc-ggtgg
tggtgatcctatattata-caacatttattttggttttttggtcatcccgaagtctatat
atca--ttcttccggatttgggataattag-tgtaat-tttggtataaccttgcaaaaac
aaatttttggttat-ttggtatggtttctgc-atggcatcaataggtg-tcttggtttta
ttgtttgggcacatcatatgtataagta-g------------------------------
------------------------------------------------------------
------------------------------------------------------------
------------------------------------------------------------
------------------------------------------------------------
-----------------
>Lycogala_succineum_sc27545
------------------tatggcttttccacgattaaataatataagtttttggttatt
a-caccttctttaatattattattgtt-tcatcttttgttgaagttggtgctggaacagg
ttggacaatatatccaccattatctgc-ataagcagccattctggcggt-tagtcgattt
agttatttttagtttgcatttagccggaatatcat-attattaggtgcaataaattttat
tag-acaatttgttatatgagaaca-ctgcattaacaacaacacgtttatctttatt-gt
gtggtctgtattttttacagcaattttattattg-tttcgttacctgttttagcttcag-
cattacaatgttattaacaga-agaaacttaaatacaacattttttgatcctgc-ggtgg
tggtgatcctatattata-caacatttattttggttttttggtcatcccgaagtctatat
atca--ttcttccggatttgggataattag-tgtaat-tttggtataaccttgcaaaaac
aaatttttggttat-ttggtatggtttctgc-atggcatcaataggtg-tcttggtttta
ttgtttgggcacatcatatgtataagta-g------------------------------
------------------------------------------------------------
------------------------------------------------------------
------------------------------------------------------------
------------------------------------------------------------
-----------------
>Lycogala_succineum_sc27555
------------------tatggcgtttccacgattaaataatataagtttttggttatt
a-caccttctttaatattattattgtt-tcatcttttgttgaagttggtgctggaacagg
ttggacaatatatccaccattatctgc-ataagcagccattctggcggt-tagtcgattt
agttatttttagtttgcatttagccggaatatcat-attattaggtgcaataaattttat
tag-acaatttgttatatgagaaca-ctgcattaacaacaacacgtttatctttatt-gt
gtggtctgtattttttacagcaattttattattg-tttcgttacctgttttagcttcag-
cattacaatgttattaacaga-agaaacttaaatacaacattttttgatcctgc-ggtgg
tggtgatcctatattata-caacatttattttggttttttggtcatcccgaagtctatat
atca--ttcttccggatttgggataattag-tgtaat-tttggtataaccttgcaaaaac
aaatttttggttat-ttggtatggtttctgc-atggcatcaataggtg-tcttggtttta
ttgtttgggcacatcatatgtataagta-g------------------------------
------------------------------------------------------------
------------------------------------------------------------
------------------------------------------------------------
------------------------------------------------------------
-----------------
>Lycogala_succineum_sc27556
---------------------ggcttttccacgattaaataatataagtttttggttatt
a-caccttctttaatattattattgtt-tcatcttttgttgaagttggtgctggaacagg
ttggacaatatatccaccattatctgc-ataagcagccattctggcggt-tagtcgattt
agttatttttagtttgcatttagccggaatatcat-attattaggtgcaataaattttat
tag-acaatttgttatatgagaaca-ctgcattaacaacaacacgtttatctttatt-gt
gtggtctgtattttttacagcaattttattattg-tttcgttacctgttttagcttcag-
cattacaatgttattaacaga-agaaacttaaatacaacattttttgatcctgc-ggtgg
tggtgatcctatattata-caacatttattttggttttttggtcatcccgaagtctatat
atca--ttcttccggatttgggataattag-tgtaat-tttggtataaccttgcaaaaac
aaatttttggttat-ttggtatggtttctgc-atggcatcaataggtg-tcttggtttta
ttgtttgggcacatcatatgtataagta-g------------------------------
------------------------------------------------------------
------------------------------------------------------------
------------------------------------------------------------
------------------------------------------------------------
-----------------
>Lycogala_olearium_CWP3658
----------------------gcttttccacgattaaataatataagtttctggttatt
g-caccttctttaattttattattata-tcatcttttgttgaagttggtgcaggcaccgg
ttggacgatatacccaccattatcatc-attagtagtcattctggtggt-tggttgattt
agtaattttcagtttacatttagcgggtatttcat-attgttaggtgcaattaattttat
atg-actatatgttatatgcgcaca-caggtataaatacaactagaatatcgttatt-gt
atggtctgta-tttttacagcaatattgttatta-tttcgttgccagttttagcttctg-
cattacaatgttattaacaga-agaaatttgaatacaacattttttgatccttc-ggtgg
tggcgatccaattttata-caacatttattttggtttttcggtcatcccgaagtatatat
ataa--ttttaccggttttggtattattag-catgat-ctttcaattactttgcaaaaac
aaatttttggttat-ttgggatgatttctgc-atggcatctattggtg-tttaggtttta
ttgtttgggcacatcatatgtataagta-g------------------------------
------------------------------------------------------------
------------------------------------------------------------
------------------------------------------------------------
------------------------------------------------------------
-----------------
>Lycogala_olearium_CWP3661
-----tgcacc-t---gatatggcttttccacgattaaataatataagtttctggttatt
g-caccttctttaattttattattata-tcatcttttgttgaagttggtgcaggcaccgg
ttggacgatatacccaccattatcatc-attagtagtcattctggtggt-tggttgattt
agtaattttcagtttacatttagcgggtatttcat-attgttaggtgcaattaattttat
atg-actatatgttatatgcgcaca-caggtataaatacaactagaatatcgttatt-gt
atggtctgta-tttttacagcaatattgttatta-tttcgttgccagttttagcttctg-
cattacaatgttattaacaga-agaaatttgaatacaacattttttgatccttc-ggtgg
tggcgatccaattttata-caacatttattttggtttttcggtcatcccgaagtatatat
ataa--ttttaccggttttggtattattag-catgat-ctttcaattactttgcaaaaac
aaatttttggttat-ttgggatgatttctgc-atggcatctattggtg-tttaggtttta
ttgtttgggcacatcatatgtataagta-g-----------tt-atgg-acgt-------
------------------------------------------------------------
------------------------------------------------------------
------------------------------------------------------------
------------------------------------------------------------
------------a----
>Lycogala_olearium_CWP3662
-----tgcacc-t---gat-tggcttttccacgattaaataatataagtttctggttatt
g-caccttctttaattttattattata-tcatcttttgttgaagttggtgcaggcaccgg
ttggacgatatacccaccattatcatc-attagtagtcattctggtggt-tggttgattt
agtaattttcagtttacatttagcgggtatttcat-attgttaggtgcaattaattttat
atg-actatatgttatatgcgcaca-caggtataaatacaactagaatatcgttatt-gt
atggtctgta-tttttacagcaatattgttatta-tttcgttgccagttttagcttctg-
cattacaatgttattaacaga-agaaatttgaatacaacattttttgatccttc-ggtgg
tggcgatccaattttata-caacatttattttggtttttcggtcatcccgaagtatatat
ataa--ttttaccggttttggtattattag-catgat-ctttcaattactttgcaaaaac
aaatttttggttat-ttgggatgatttctgc-atggcatctattggtg-tttaggtttta
ttgtttgggcacatcatatgtataagta-g-----------gtaatgg-acgt-------
------------------------------------------------------------
------------------------------------------------------------
------------------------------------------------------------
------------------------------------------------------------
------------a----
>Lycogala_olearium_CWP4134
----------------------gcttttccacgattaaataatataagtttctggttatt
g-caccttctttaattttattattata-tcatcttttgttgaagttggtgcaggcaccgg
ttggacgatatacccaccattatcatc-attagtagtcattctggtggt-tggttgattt
agtaattttcagtttacatttagcgggtatttcat-attgttaggtgcaattaattttat
atg-actatatgttatatgcgcaca-caggtataaatacaactagaatatcgttatt-gt
atggtctgta-tttttacagcaatattgttatta-tttcgttgccagttttagcttctg-
cattacaatgttattaacaga-agaaatttgaatacaacattttttgatccttc-ggtgg
tggcgatccaattttata-caacatttattttggtttttcggtcatcccgaagtatatat
ataa--ttttaccggttttggtattattag-catgat-ctttcaattactttgcaaaaac
aaatttttggttat-ttgggatgatttctgc-atggcatctattggtg-tttaggtttta
ttgtttgggcacatcatatgtataagta-g------------------------------
------------------------------------------------------------
------------------------------------------------------------
------------------------------------------------------------
------------------------------------------------------------
-----------------
>Lycogala_olearium_CWP4136
----------------------gcttttccacgattaaataatataagtttctggttatt
g-caccttctttaattttattattata-tcatcttttgttgaagttggtgcaggcaccgg
ttggacgatatacccaccattatcatc-attagtagtcattctggtggt-tggttgattt
agtaattttcagtttacatttagcgggtatttcat-attgttaggtgcaattaattttat
atg-actatatgttatatgcgcaca-caggtataaatacaactagaatatcgttatt-gt
atggtctgta-tttttacagcaatattgttatta-tttcgttgccagttttagcttctg-
cattacaatgttattaacaga-agaaatttgaatacaacattttttgatccttc-ggtgg
tggcgatccaattttata-caacatttattttggtttttcggtcatcccgaagtatatat
ataa--ttttaccggttttggtattattag-catgat-ctttcaattactttgcaaaaac
aaatttttggttat-ttgggatgatttctgc-atggcatctattggtg-tttaggtttta
ttgtttgggcacatcatatgtataagta-g------------------------------
------------------------------------------------------------
------------------------------------------------------------
------------------------------------------------------------
------------------------------------------------------------
-----------------
>Lycogala_olearium_CWP4146
----------------------gcttttccacgattaaataatataagtttctggttatt
g-caccttctttaattttattattata-tcatcttttgttgaagttggtgcaggcaccgg
ttggacgatatacccaccattatcatc-attagtagtcattctggtggt-tggttgattt
agtaattttcagtttacatttagcgggtatttcat-attgttaggtgcaattaattttat
atg-actatatgttatatgcgcaca-caggtataaatacaactagaatatcgttatt-gt
atggtctgta-tttttacagcaatattgttatta-tttcgttgccagttttagcttctg-
cattacaatgttattaacaga-agaaatttgaatacaacattttttgatccttc-ggtgg
tggcgatccaattttata-caacatttattttggtttttcggtcatcccgaagtatatat
ataa--ttttaccggttttggtattattag-catgat-ctttcaattactttgcaaaaac
aaatttttggttat-ttgggatgatttctgc-atggcatctattggtg-tttaggtttta
ttgtttgggcacatcatatgtataagta-g------------------------------
------------------------------------------------------------
------------------------------------------------------------
------------------------------------------------------------
------------------------------------------------------------
-----------------
>Lycogala_olearium_CWP4166
----------------------gcttttccacgattaaataatataagtttctggttatt
g-caccttctttaattttattattata-tcatcttttgttgaagttggtgcaggcaccgg
ttggacgatatacccaccattatcatc-attagtagtcattctggtggt-tggttgattt
agtaattttcagtttacatttagcgggtatttcat-attgttaggtgcaattaattttat
atg-actatatgttatatgcgcaca-caggtataaatacaactagaatatcgttatt-gt
atggtctgta-tttttacagcaatattgttatta-tttcgttgccagttttagcttctg-
cattacaatgttattaacaga-agaaatttgaatacaacattttttgatccttc-ggtgg
tggcgatccaattttata-caacatttattttggtttttcggtcatcccgaagtatatat
ataa--ttttaccggttttggtattattag-catgat-ctttcaattactttgcaaaaac
aaatttttggttat-ttgggatgatttctgc-atggcatctattggtg-tttaggtttta
ttgtttgggcacatcatatgtataagta-g------------------------------
------------------------------------------------------------
------------------------------------------------------------
------------------------------------------------------------
------------------------------------------------------------
------------g----
>Lycogala_olearium_CWP4225
----------------------gcttttccacgattaaataatataagtttctggttatt
g-caccttctttaattttattattata-tcatcttttgttgaagttggtgcaggcaccgg
ttggacgatatacccaccattatcatc-attagtagtcattctggtggt-tggttgattt
agtaattttcagtttacatttagcgggtatttcat-attgttaggtgcaattaattttat
atg-actatatgttatatgcgcaca-caggtataaatacaactagaatatcgttatt-gt
atggtctgta-tttttacagcaatattgttatta-tttcgttgccagttttagcttctg-
cattacaatgttattaacaga-agaaatttgaatacaacattttttgatccttc-ggtgg
tggcgatccaattttata-caacatttattttggtttttcggtcatcccgaagtatatat
ataa--ttttaccggttttggtattattag-catgat-ctttcaattactttgcaaaaac
aaatttttggttat-ttgggatgatttctgc-atggcatctattggtg-tttaggtttt-
------------------------------------------------------------
------------------------------------------------------------
------------------------------------------------------------
------------------------------------------------------------
------------------------------------------------------------
-----------------
>Lycogala_olearium_sc27505
------------------------------------------------------------
------ttctttaattttattattata-tcatcttttgttgaagttggtgcaggcaccgg
ttggacgatatacccaccattatcatc-attagtagtcattctggtggt-tggttgattt
agtaattttcagtttacatttagcgggtatttcat-attgttaggtgcaattaattttat
atg-actatatgttatatgcgcaca-caggtataaatacaactagaatatcgttatt-gt
atggtctgta-tttttacagcaatattgttatta-tttcgttgccagttttagcttctg-
cattacaatgttattaacaga-agaaatttgaatacaacattttttgatccttc-ggtgg
tggcgatccaattttata-caacatttattttggtttttcggtcatcccgaagtatatat
ataa--ttttaccggttttggtattattag-catgat-ctttcaattactttgcaaaaac
aaatttttggttat-ttgggatgatttctgc-atggcatctattggtg-tttaggtttta
ttgtttgggcacatcatatgtataagta-g-----------gt-atgg-acgt-------
------------------------------------------------------------
------------------------------------------------------------
------------------------------------------------------------
------------------------------------------------------------
------------a----
>Lycogala_olearium_sc27531
---------------------ggcttttccacgattaaataatataagtttctggttatt
g-caccttctttaattttattattata-tcatcttttgttgaagttggtgcaggcaccgg
ttggacgatatacccaccattatcatc-attagtagtcattctggtggt-tggttgattt
agtaattttcagtttacatttagcgggtatttcat-attgttaggtgcaattaattttat
atg-actatatgttatatgcgcaca-caggtataaatacaactagaatatcgttatt-gt
atggtctgta-tttttacagcaatattgttatta-tttcgttgccagttttagcttctg-
cattacaatgttattaacaga-agaaatttgaatacaacattttttgatccttc-ggtgg
tggcgatccaattttata-caacatttattttggtttttcggtcatcccgaagtatatat
ataa--ttttaccggttttggtattattag-catgat-ctttcaattactttgcaaaaac
aaatttttggttat-ttgggatgatttctgc-atggcatctattggtg-tttaggtttta
ttgtttgggcacatcatatgtataagta-g-----------gtaatgg-acgt-------
------------------------------------------------------------
------------------------------------------------------------
------------------------------------------------------------
------------------------------------------------------------
------------a----
>Lycogala_olearium_sc27534
------------------------ttttccacgattaaataatataagtttctggttatt
g-caccttctttaattttattattata-tcatcttttgttgaagttggtgcaggcaccgg
ttggacgatatacccaccattatcatc-attagtagtcattctggtggt-tggttgattt
agtaattttcagtttacatttagcgggtatttcat-attgttaggtgcaattaattttat
atg-actatatgttatatgcgcaca-caggtataaatacaactagaatatcgttatt-gt
atggtctgta-tttttacagcaatattgttatta-tttcgttgccagttttagcttctg-
cattacaatgttattaacaga-agaaatttgaatacaacattttttgatccttc-ggtgg
tggcgatccaattttata-caacatttattttggtttttcggtcatcccgaagtatatat
ataa--ttttaccggttttggtattattag-catgat-ctttcaattactttgcaaaaac
aaatttttggttat-ttgggatgatttctgc-atggcatctattggtg-tttaggtttta
ttgtttgggcacatcatatgtataagta-g------------------------------
------------------------------------------------------------
------------------------------------------------------------
------------------------------------------------------------
------------------------------------------------------------
-----------------
>Lycogala_olearium_sc32006
----------------------gcgtttccacgattaaataatataagtttctggttatt
g-caccttctttaattttattattata-tcatcttttgttgaagttggtgcaggcaccgg
ttggacgatatacccaccattatcatc-attagtagtcattctggtggt-tggttgattt
agtaattttcagtttacatttagcgggtatttcat-attgttaggtgcaattaattttat
atg-actatatgttatatgcgcaca-caggtataaatacaactagaatatcgttatt-gt
atggtctgta-tttttacagcaatattgttatta-tttcgttgccagttttagcttctg-
cattacaatgttattaacaga-agaaatttgaatacaacattttttgatccttc-ggtgg
tggcgatccaattttata-caacatttattttggtttttcggtcatcccgaagtatatat
ataa--ttttaccggttttggtattattag-catgat-ctttcaattactttgcaaaaac
aaatttttggttat-ttgggatgatttctgc-atggcatctattggtg-tttaggtttta
ttgtttgggcacatcatatgtataa-----------------------------------
------------------------------------------------------------
------------------------------------------------------------
------------------------------------------------------------
------------------------------------------------------------
-----------------
>Lycogala_palanytsia_CWP3309
------------------------------------------------------------
----ccatctttaattttattattatt-tcttcttttgttgaagttggtgcaggtactgg
atggacaatttatcctccattatcatc-ataggaagtcattctggaggt-tcgtggattt
agttatttttagtttacatttagctggaatatcat-attattaggtgcaattaattttat
tag-acaatttgttatatgcgaacg-cagcattaacaacaacaagattatcattgtt-gt
gtggtctgta-tttttactgctattttattatta-tttctttacccgttttggcctccg-
cattacaatgttattaacaga-agaaatttaaatacaacttttttcgatcctag-ggtgg
aggtgaccctattttata-cagcatttgttttggttttttggtcatcctgaggtctatat
atta--ttctaccggttttgggattataag-tgttat-tttggtgttacattgcaaaaac
aaatttttggttat-ttggtatggtttctgc-atggcttcgattggtg-tcttggcttta
ttgtatgggcacatcatatgtataagta-g-----------g------------------
------------------------------------------------------------
------------------------------------------------------------
------------------------------------------------------------
------------------------------------------------------------
-----------------
>Lycogala_palanytsia_EJ22295263
------------------------------------------------------------
-------tctttaattttattattatt-tcttcttttgttgaagttggtgcaggtactgg
atggacaatttatcctccattatcatc-ataggaagtcattctggaggt-tcgtggattt
agttatttttagtttacatttagctggaatatcat-attattaggtgcaattaattttat
tag-acaatttgttatatgcgaacg-cagcattaacaacaacaagattatcattgtt-gt
gtggtctgta-tttttactgctattttattatta-tttctttacccgttttggcctccg-
cattacaatgttattaacaga-agaaatttaaatacaacttttttcgatcctag-ggtgg
aggtgaccctattttata-cagcatttgttttggttttttggtcatcctgaggtctatat
atta--ttctaccggttttgggattataag-tgttat-tttggtgttacattgcaaaaac
aaatttttggttat-ttggtatggtttctgc-atggcttcgattggtg-tcttggcttta
ttgtatgggcacatcatatgtataagta-g-----------gt-atgg-acgt-------
------------------------------------------------------------
------------------------------------------------------------
------------------------------------------------------------
------------------------------------------------------------
------------a----
>Lycogala_palanytsia_sc22074
------------------------gtttccacgattaaataatattagtttttggttatt
a-cgccatctttaattttattattatt-tcttcttttgttgaagttggtgcaggtactgg
atggacaatttatcctccattatcatc-ataggaagtcattctggaggt-tcgtggattt
agttatttttagtttacatttagctggaatatcat-attattaggtgcaattaattttat
tag-acaatttgttatatgcgaacg-cagcattaacaacaacaagattatcattgtt-gt
gtggtctgta-tttttactgctattttattatta-tttctttacccgttttggcctccg-
cattacaatgttattaacaga-agaaatttaaatacaacttttttcgatcctag-ggtgg
aggtgaccctattttata-cagcatttgttttggttttttggtcatcctgaggtctatat
atta--ttctaccggttttgggattataag-tgttat-tttggtgttacattgcaaaaac
aaatttttggttat-ttggtatggtttctgc-atggcttcgattggtg-tcttggcttta
ttgtatgggcacatcatatgtataagta-g------------------------------
------------------------------------------------------------
------------------------------------------------------------
------------------------------------------------------------
------------------------------------------------------------
-----------------
>Lycogala_palanytsia_sc27508
----ctgcacc-t---gatatggcgtttccacgattaaataatattagtttttggttatt
a-cgcc-tctttaattttattattatt-tcttcttttgttgaagttggtgcaggtactgg
atggacaatttatcctccattatcatc-ataggaagtcattctggaggt-tcgtggattt
agttatttttagtttacatttagctggaatatcat-attattaggtgcaattaattttat
tag-acaatttgttatatgcgaacg-cagcattaacaacaacaagattatcattgtt-gt
gtggtctgta-tttttactgctattttattatta-tttctttacccgttttggcctccg-
cattacaatgttattaacaga-agaaatttaaatacaacttttttcgatcctag-ggtgg
aggtgaccctattttata-cagcatttgttttggttttttggtcatcctgaggtctatat
atta--ttctaccggttttgggattataag-tgttat-tttggtgttacattgcaaaaac
aaatttttggttat-ttggtatggtttctgc-atggcttcgattggtg-tcttggcttta
ttgtatgggcacatcatatgtataagta-g-----------gtaatgg-acgt-------
------------------------------------------------------------
------------------------------------------------------------
------------------------------------------------------------
------------------------------------------------------------
------------a----
>Lycogala_leopardinum_CWP4215
------------------tatggcttttccacggttaaacaatataagtttttggttact
a-caccttctttaattttattattatt-tcttcttttgttgaagttggtgcagggactgg
atggacaatatatccaccattatctgc-ataagcagccattctggtggt-ttgtcgattt
agttatttttagtttacatttagcaggaatatcctcattattaggtgcaataaattttat
tagcacaatttgttatatgagaacacctgcattaacaacaacacgtttatcgttattcgt
gtggtctgtattttttacagcaattttattattgctttcgttacctgttttagcatcagc
cattacaatgttattaacagacagaaacttaaatacaacattttttgatcctgc-ggtgg
tggagatcctatattata-caacatttattctggttttttggtcatcctgaagtatatat
ataa--ttcttccgggtttggaattattag-cgtaat-tttggtataacattgcaaaaac
aaatctttggctat-taggtatggtttctgc-atggcatcaataggtg-tctaggtttta
ttgtttgggcacatcatatgtataagta-g-----------g------------------
------------------------------------------------------------
------------------------------------------------------------
------------------------------------------------------------
------------------------------------------------------------
-----------------
>Lycogala_leopardinum_EJ22823872
-----tgcacc-t---gatatggcttttccacggttaaacaatataagtttttggttact
a-caccttctttaattttattattatt-tcttcttttgttgaagttggtgcagggactgg
atggacaatatatccaccattatctgc-ataagcagccattctggtggt-ttgtcgattt
agttatttttagtttacatttagcaggaatatcctcattattaggtgcaataaattttat
tagcacaatttgttatatgagaacacctgcattaacaacaacacgtttatcgttattcgt
gtggtctgtattttttacagcaattttattattgctttcgttacctgttttagcatcagc
cattacaatgttattaacagacagaaacttaaatacaacattttttgatcctgc-ggtgg
tggagatcctatattata-caacatttattctggttttttggtcatcctgaagtatatat
ataa--ttcttccgggtttggaattattag-cgtaat-tttggtataacattgcaaaaac
aaatctttggctat-taggtatggtttctgc-atggcatcaataggtg-tctaggtttta
ttgtttgggcacatcatatgtataagta-g-----------gt-atgg-acgt-------
------------------------------------------------------------
------------------------------------------------------------
------------------------------------------------------------
------------------------------------------------------------
------------a----
>Lycogala_leopardinum_IY01
-------------------------------cggttaaacaatataagtttttggttact
a-caccttctttaattttattattatt-tcttcttttgttgaagttggtgcagggactgg
atggacaatatatccaccattatctgc-ataagcagccattctggtggt-ttgtcgattt
agttatttttagtttacatttagcaggaatatcctcattattaggtgcaataaattttat
tagcacaatttgttatatgagaacacctgcattaacaaccacacgtttatcgttattcgt
gtggtctgtattttttacagcaattttattattg--------------------------
------------------------------------------------------------
------------------------------------------------------------
------------------------------------------------------------
------------------------------------------------------------
------------------------------------------------------------
------------------------------------------------------------
------------------------------------------------------------
------------------------------------------------------------
------------------------------------------------------------
------------c----
>Lycogala_leopardinum_IY03
---------------------ggcttttccacggttaaacaatataagtttttggttact
a-caccttctttaattttattattatt-tcttcttttgttgaagttggtgcagggactgg
atggacaatatatccaccattatctgc-ataagcagccattctggtggt-ttgtcgattt
agttatttttagtttacatttagcaggaatatcctcattattaggtgcaataaattttat
tagcacaatttgttatatgagaacacctgcattaacaacaacacgtttatcgttattcgt
gtggtctgtattttttacagcaattttattattgctttcgttacctgttttagcatcagc
cattacaatgttattaacagacagaaacttaaatacaacattttttgatcctgc-ggtgg
tggagatcctatattata-caacatttattctggttttttggtcatcctgaagtatatat
ataa--ttcttccgggtttggaattattag-cgtaat-tttggtataac-----------
------------------------------------------------------------
------------------------------------------------------------
------------------------------------------------------------
------------------------------------------------------------
------------------------------------------------------------
------------------------------------------------------------
-----------------
>Lycogala_leopardinum_IY08
------------------tatggcttttccacggttaaacaatataagtttttggttact
a-caccttctttaattttattattatt-tcttcttttgttgaagttggtgcagggactgg
atggacaatatatccaccattatctgc-ataagcagccattctggtggt-ttgtcgattt
agttatttttagtttacatttagcaggaatatcctcattattaggtgcaataaattttat
tagcacaatttgttatatgagaacacctgcattaacaacaacacgtttatcgttattcgt
gtggtctgtattttttacagcaattttattattgctttcgttacctgttttagcatcagc
cattacaatgttattaacagacagaaacttaaatacaacattttttgatcctgc-ggtgg
tggagatcctatattata-caacatttattctggttttttggtcatcctgaagtatatat
ataa--ttcttccgggtttggaattattag-cgtaat-tttggtataacattgcaaaaac
aaatctttggctat-taggtatggtttctgc-atggcatcaataggtg-tctaggtttta
ttgtttgggcacatcatatgtataagta-g-----------gtaatgg-acgt-------
------------------------------------------------------------
------------------------------------------------------------
------------------------------------------------------------
------------------------------------------------------------
------------a----
>Lycogala_leopardinum_IY09
---------------------ggcttttccacggttaaacaatataagtttttggttact
a-caccttctttaattttattattatt-tcttcttttgttgaagttggtgcagggactgg
atggacaatatatccaccattatctgc-ataagcagccattctggtggt-ttgtcgattt
agttatttttagtttacatttagcaggaatatcctcattattaggtgcaataaattttat
tagcacaatttgttatatgagaacacctgcattaacaacaacacgtttatcgttattcgt
gtggtctgtattttttacagcaattttattattgctttcgttacctgttttagcatcagc
cattacaatgttattaacagacagaaacttaaatacaacattttttgatcctgc-ggtgg
tggagatcctatattata-caacatttattctggttttttggtcatcctgaagtatatat
ataa--ttcttccgggtttggaattattag-cgtaat-tttggtataacattgcaaaaac
aaatctttggctat-taggtatggtttctgc-atggcatcaataggtg-tctaggtttta
ttgtttgggcacatcatatgtataagta-g-----------gtaatgg-acgt-------
------------------------------------------------------------
------------------------------------------------------------
------------------------------------------------------------
------------------------------------------------------------
------------a----
>Lycogala_leopardinum_IY17
------------------tatggcttttccacggttaaacaatataagtttttggttact
a-caccttctttaattttattattatt-tcttcttttgttgaagttggtgcagggactgg
atggacaatatatccaccattatctgc-ataagcagccattctggtggt-ttgtcgattt
agttatttttagtttacatttagcaggaatatcctcattattaggtgcaataaattttat
tagcacaatttgttatatgagaacacctgcattaacaacaacacgtttatcgttattcgt
gtggtctgtattttttacagcaattttattattgctttcgttacctgttttagcatcagc
cattacaatgttattaacagacagaaacttaaatacaacattttttgatcctgc-ggtgg
tggagatcctatattata-caacatttattctggttttttggtcatcctgaagtatatat
ataa--ttcttccgggtttggaattattag-cgtaat-tttggtataacattgcaaaaac
aaatctttggctat-taggtatggtttctgc-atggcatcaataggtg-tctaggtttta
ttgtttgggcacatcatatgtataagta-g-----------gtaatgg-acgt-------
------------------------------------------------------------
------------------------------------------------------------
------------------------------------------------------------
------------------------------------------------------------
------------a----
>Lycogala_leopardinum_sc27513
-----tgcacc-t---gatatggcgtttccacggttaaacaatataagtttttggttact
a-caccttctttaattttattattatt-tcttcttttgttgaagttggtgcagggactgg
atggacaatatatccaccattatctgc-ataagcagccattctggtggt-ttgtcgattt
agttatttttagtttacatttagcaggaatatcctcattattaggtgcaataaattttat
tagcacaatttgttatatgagaacacctgcattaacaacaacacgtttatcgttattcgt
gtggtctgtattttttacagcaattttattattgctttcgttacctgttttagcatcagc
cattacaatgttattaacagacagaaacttaaatacaacattttttgatcctgc-ggtgg
tggagatcctatattata-caacatttattctggttttttggtcatcctgaagtatatat
ataa--ttcttccgggtttggaattattag-cgtaat-tttggtataacattgcaaaaac
aaatctttggctat-taggtatggtttctgc-atggcatcaat-----------------
------------------------------------------------------------
------------------------------------------------------------
------------------------------------------------------------
------------------------------------------------------------
------------------------------------------------------------
-----------------
>Lycogala_leopardinum_sc27538
---------------------ggcttttccacggttaaacaatataagtttttggttact
a-caccttctttaattttattattatt-tcttcttttgttgaagttggtgcagggactgg
atggacaatatatccaccattatctgc-ataagcagccattctggtggt-ttgtcgattt
agttatttttagtttacatttagcaggaatatcctcattattaggtgcaataaattttat
tagcacaatttgttatatgagaacacctgcattaacaacaacacgtttatcgttattcgt
gtggtctgtattttttacagcaattttattattgctttcgttacctgttttagcatcagc
cattacaatgttattaacagacagaaacttaaatacaacattttttgatcctgc-ggtgg
tggagatcctatattata-caacatttattctggttttttggtcatcctgaagtatatat
ataa--ttcttccgggtttggaattattag-cgtaat-tttggtataacattgcaaaaac
aaatctttggctat-taggtatggtttctgc-atggcatcaataggtg-tctaggtttta
ttgtttgggcacatcatatgtataagta--------------------------------
------------------------------------------------------------
------------------------------------------------------------
------------------------------------------------------------
------------------------------------------------------------
-----------------
>Lycogala_acinonycum_PFb75
------------------tatggcgtttccacgattaaataatattagtttttggttatt
g-caccatcattaattctcttactata-tcttcttttgttgaagtcggtgccggaacagg
ctggactatttatccacctttatctgc-ataagcagtcattcgggtggt-ttgttgatct
tgttatatttagtttacatttagcaggtatatcat-actattaggtgcaattaattttat
cag-acaatttgttatatgagaaca-cagcactaacgacctcacgattatcgttatt-gt
ttggtctgta-tttttacagcaatattattatta-tttctttacctgttttagcatctg-
cattacaatgttattaacaga-agaaacttaaatacaaccttttttgatcctgc-ggtgg
tggtgatccaatactata-caacatttattctggttttttggtcatcccgaagtatatat
atga--tattgccggtttcggtataataag-tgtaat-attggtataacactacaaaaac
aaatatttggttat-ttggtatggtatcagc-atggcgtcaataggtg-tttaggtttta
ttgtatgggcgcatcacatgtataagta-g-----------gttatgg-acgt-------
------------------------------------------------------------
------------------------------------------------------------
------------------------------------------------------------
------------------------------------------------------------
------------a----
>Lycogala_epidendrum_sc27085
-----tgcacc-t--g-atatggcttttcctcgattaaataatataagtttttggttatt
acctccttctttaatattattattgttgtcttcgtttgtggaagttggtgcaggaaccgg
ttggactgtttatcctccattgtcttctataggaagtcattccggtggtagtgtggattt
agttatttttagccttcatttggctggaatatcttcactgcttggtgctataaattttat
ttgtactatttgttatatgcgtatacctaatctcacaacaactagactatctttatttgt
ttggtctgttttatttactgccattttattattactttctttaccagttcttgcatccgc
aattacaatgttacttacagaccgaaatttaaatacaactttttttgatccggcaggtgg
tggagatcctattttatatcaacatttattttggtttttcggtcatccagaagtttatat
cttaattcttccaggttttggtataattag-tgttataattgcaattacattacaaaaac
aaatttttggttatcttggtatggtttccgctatggcctcgattggtgctcttggtttta
tcgtttgggcacatcatatgtataagta-g-----------gttatgg-acgt-------
------------------------------------------------------------
------------------------------------------------------------
------------------------------------------------------------
------------------------------------------------------------
------------a----
>Lycogala_epidendrum_HFNNU_11169
-----tgcacc-t--g-atatggcttttcctcgattaaataatataagtttttggttatt
acctccttctttaatattattattgttgtcttcgtttgtggaagttggtgcaggaaccgg
ttggactgtttatcctccattgtcttctataggaagtcattccggtggtagtgtgaattt
agttatttttagccttcatttggctggaatatcttcactgcttggtgctataaattttat
ttgtactatttgttatatgcgtatacctaatctcacaacaactagactatctttatttgt
ttggtctgttttatttactgccattttattattactttctttaccagttcttgcatccgc
aattacaatgttacttacagaccgaaatttaaatacaacttttttagatccggcaggtgg
tggagatcctattttatatcaacatttattttggtttttcggtcatccagaagtttatat
cttaattcttccaggttttggtataattag-tgttataattgcaattacattacaaaaac
aaatttttggttatgttggtatggtttccgctatggcctcgattggtgctcttggtttta
tcgtttgggcacatcatatgtataagta-g-----------gttatgg-acgt-------
------------------------------------------------------------
------------------------------------------------------------
------------------------------------------------------------
------------------------------------------------------------
------------a----
>Lycogala_epidendrum_HFNNU_11170
-----tgcacc-t--g-atatggcttttcctcgattaaataatataagtttttggttatt
acctccttctttaatattattattgttgtcttcgtttgtggaagttggtgcaggaaccgg
ttggactgtttatcctccattgtcttctataggaagtcattccggtggtagtgtgaattt
agttatttttagccttcatttggctggaatatcttcactgcttggtgctataaattttat
ttgtactatttgttatatgcgtatacctaatctcacaacaactagactatctttatttgt
ttggtctgttttatttactgccattttattattactttctttaccagttcttgcatccgc
aattacaatgttacttacagaccgaaatttaaatacaacttttttagatccggcaggtgg
tggagatcctattttatatcaacatttattttggtttttcggtcatccagaagtttatat
cttaattcttccaggttttggtataattag-tgttataattgcaattacattacaaaaac
aaatttttggttatgttggtatggtttccgctatggcctcgattggtgctcttggtttta
tcgtttgggcacatcatatgtataagta-g-----------gttatgg-acgt-------
------------------------------------------------------------
------------------------------------------------------------
------------------------------------------------------------
------------------------------------------------------------
------------a----
>Lycogala_epidendrum_HFNNU_11171
-----tgcacc-t--g-atatggcttttcctcgattaaataatataagtttttggttatt
acctccttctttaatattattattgttgtcttcgtttgtggaagttggtgcaggaaccgg
ttggactgtttatcctccattgtcttctataggaagtcattccggtggtagtgtgaattt
agttatttttagccttcatttggctggaatatcttcactgcttggtgctataaattttat
ttgtactatttgttatatgcgtatacctaatctcacaacaactagactatctttatttgt
ttggtctgttttatttactgccattttattattactttctttaccagttcttgcatccgc
aattacaatgttacttacagaccgaaatttaaatacaacttttttagatccggcaggtgg
tggagatcctattttatatcaacatttattttggtttttcggtcatccagaagtttatat
cttaattcttccaggttttggtataattag-tgttataattgcaattacattacaaaaac
aaatttttggttatgttggtatggtttccgctatggcctcgattggtgctcttggtttta
tcgtttgggcacatcatatgtataagta-g-----------gttatgg-acgt-------
------------------------------------------------------------
------------------------------------------------------------
------------------------------------------------------------
------------------------------------------------------------
------------a----
>Lycogala_epidendrum_HFNNU_11172
-----tgcacc-t--g-atatggcttttcctcgattaaataatataagtttttggttatt
acctccttctttaatattattattgttgtcttcgtttgtggaagttggtgcaggaaccgg
ttggactgtttatcctccattgtcttctataggaagtcattccggtggtagtgtgaattt
agttatttttagccttcatttggctggaatatcttcactgcttggtgctataaattttat
ttgtactatttgttatatgcgtatacctaatctcacaacaactagactatctttatttgt
ttggtctgttttatttactgccattttattattactttctttaccagttcttgcatccgc
aattacaatgttacttacagaccgaaatttaaatacaacttttttagatccggcaggtgg
tggagatcctattttatatcaacatttattttggtttttcggtcatccagaagtttatat
cttaattcttccaggttttggtataattag-tgttataattgcaattacattacaaaaac
aaatttttggttatgttggtatggtttccgctatggcctcgattggtgctcttggtttta
tcgtttgggcacatcatatgtataagta-g-----------gttatgg-acgt-------
------------------------------------------------------------
------------------------------------------------------------
------------------------------------------------------------
------------------------------------------------------------
------------a----
>Lycogala_epidendrum_sc27086
-----tgcacc-t--g-atatggcttttcctcgattaaataatataagtttttggttatt
acctccttctttaatattattattgttgtcttcgtttgtggaagttggtgcaggaaccgg
ttggactgtttatcctccattgtcttctataggaagtcattccggtggtagtgtggattt
agttatttttagccttcatttggctggaatatcttcactgcttggtgctataaattttat
ttgtactatttgttatatgcgtatacctaatctcacaacaactagactatctttatttgt
ttggtctgttttatttactgccattttattattactttctttaccagttcttgcatccgc
aattacaatgttacttacagaccgaaatttaaatacaactttttttgatccggcaggtgg
tggagatcctattttatatcaacatttattttggtttttcggtcatccagaagtttatat
cttaattcttccaggttttggtataattag-tgttataattgcaattacattacaaaaac
aaatttttggttatcttggtatggtttccgctatggcctcgattggtgctcttggtttta
tcgtttgggcacatcatatgtataagta-g-----------gttatgg-acgt-------
------------------------------------------------------------
------------------------------------------------------------
------------------------------------------------------------
------------------------------------------------------------
------------a----
>Lycogala_caviaroides_MCCNNU0250
--------------------tggcttttccacgattaaataatattagcttttggttgct
a-caccatctttaattttattgttatt-tcctcttttgttgaagttggtgcaggtaccgg
atggactatttatccaccgttatcctc-attggaagtcattccggaggt-ttgtagattt
agttatctttagtttacatttagctggaatttcat-attattaggtgcgattaattttat
tag-acaatttgctatatgcgaaca-cagccttaacaacaactagattatccttatt-gt
gtggtctgta-tttttactgctattttattatta-tttccttacccgtattagcttctg-
cattacaatgttattaacaga-agaaatttaaatacaactttctttgatcctgc-ggcgg
aggcgacccaattttata-caacatttattttggttttttggtcatcctgaagtatatat
acca--tcctaccggtttcggtattataag-tgttat-tttggtattacattgcaaaaac
aaatttttggttat-ttggtatggtttctgc-atggcatccataggtg-tcttggtttta
ttgtatgggcacatcatatgtataagta-g-----------gtatgg--acgttgatatc
gtgctcatttcactgcagcacaatgataattgctgttcctatggtattaaaatatttagt
tggttagcaatctttggggatctttcattcgtttaacgactcgatgttattcacataggt
tttattatactttttacataggcgggcttatggtataattttagcaaatagcggtattga
cgtgttattaatgatacttattatgttgtaggacattctcattatgttttatccatgggt
gcaagggcgatcc----
>Lycogala_sp._HFNNU_11256
--------------------------------------------taagtttttggttatt
a-cgccagcattaattttattattata-tcttcttttgttgaagttggtgcaggtactgg
atggacaatatatccaccattatcatc-attggtagtcattctggtggc-ttgtagattt
agtcatttttagtttacatttagcaggaatttcat-tttattaggtgcaattaatttcat
atg-acaatttgctatatgcgcata-caagcttaaatgtaactagaataccgctatt-gt
ttggtctgta-tttttaccgcaatattattatta-tttctttacctgttttagcatcag-
cattacgatgttattaactga-agaaatttaaatacaactttttttgatccttc-ggtgg
tggtgacccgattttgta-caacatttattttggtttcttggtcatcctgaagtatatat
ataa--ttcttccggttttggtataattag-tatgat-ctttctattacattacaaagac
aaatttttggatac-tgggtatggtttctgc-atggcctctataggag-acttggcttta
ttgtttgggcacatcacatgtataaggg-------------aattggggaagg-------
------------------------------------------------------------
------------------------------------------------------------
------------------------------------------------------------
------------------------------------------------------------
-----------aa----
>Lycogala_sp._HFNNU_11271
---------------------------------------ccgaaatagtttttggttatt
a-cgccagcattaattttattattata-tcttcttttgttgaagttggtgcaggtactgg
atggacaatatatccaccattatcatc-attggtagtcattctggtggc-ttgtagattt
agtcatttttagtttacatttagcaggaatttcat-tttattaggtgcaattaattttat
atg-acaatttgctatatgcgcata-caagcttaaatgtaactagaataccgctatt-gt
ttggtctgta-tttttaccgcaatattattatta-tttctttacctgttttagcatcag-
cattacgatgttattaactga-agaaatttaaatacaactttttttgatccttc-ggtgg
tggtgacccgattttgta-caacatttattttggtttcttggtcatcctgaagtatatat
ataa--ttcttccggttttggtataattagattggat-ctttatattacattacaaagac
aaatttttggatac-tgggtatggtttctgc-atggcctctataggag-acttggcttta
ttgtttgggcacatcacatgtataaggg-------------atttgggggagg-------
------------------------------------------------------------
------------------------------------------------------------
------------------------------------------------------------
------------------------------------------------------------
------------a----
>Lycogala_sp._HFNNU_11257
-----------------------------------------aaatacgtttttggttatt
a-cgccagcattaattttattattata-tcttcttttgttgaagttggtgcaggtactgg
atggacaatatatccaccattatcatc-attggtagtcattctggtggc-ttgtagattt
agtcatttttagtttacatttagcaggaatttcat-tttattaggtgcaattaatttcat
atg-acaatttgctatatgcgcata-caagcttaaatgtaactagaataccgctatt-gt
ttggtctgta-tttttaccgcaatattattatta-tttctttacctgttttagcatcag-
cattacgatgttattaactga-agaaatttaaatacaactttttttgatccttc-ggtgg
tggtgacccgattttgta-caacatttattttggtttcttggtcatcctgaagtatatat
ataa--ttcttccggttttggtataattag-tatgat-ctttctattacattacaaagac
aaatttttggatac-tgggtatggtttctgc-atggcctctataggag-acttggcttta
ttgtttgggcacatcacatgtataagag-g-----------aattggaacgta-------
------------------------------------------------------------
------------------------------------------------------------
------------------------------------------------------------
------------------------------------------------------------
-----------aa----
>Lycogala_sp._HFNNU_11258
-----------------------------------------aaatacgtttttggttatt
a-cgccagcattaattttattattata-tcttcttttgttgaagttggtgcaggtactgg
atggacaatatatccaccattatcatc-attggtagtcattctggtggc-ttgtagattt
agtcatttttagtttacatttagcaggaatttcat-tttattaggtgcaattaatttcat
atg-acaatttgctatatgcgcata-caagcttaaatgtaactagaataccgctatt-gt
ttggtctgta-tttttaccgcaatattattatta-tttctttacctgttttagcatcag-
cattacgatgttattaactga-agaaatttaaatacaactttttttgatccttc-ggtgg
tggtgacccgattttgta-caacatttattttggtttcttggtcatcctgaagtatatat
ataa--ttcttccggttttggtataattag-tatgat-ctttctattacattacaaagac
aaatttttggatac-tgggtatggtttctgc-atggcctctataggag-acttggcttta
ttgtttgggcacatcacatgtataagag-g-----------aattggaacgta-------
------------------------------------------------------------
------------------------------------------------------------
------------------------------------------------------------
------------------------------------------------------------
-----------aa----
>Lycogala_sp._HFNNU_11259
------------------------------------------cttacgtttttggttatt
a-cgccagcattaattttattattata-tcttcttttgttgaagttggtgcaggtactgg
atggacaatatatccaccattatcatc-attggtagtcattctggtggc-ttgtagattt
agtcatttttagtttacatttagcaggaatttcat-tttattaggtgcaattaatttcat
atg-acaatttgctatatgcgcata-caagcttaaatgtaactagaataccgctatt-gt
ttggtctgta-tttttaccgcaatattattatta-tttctttacctgttttagcatcag-
cattacgatgttattaactga-agaaatttaaatacaactttttttgatccttc-ggtgg
tggtgacccgattttgta-caacatttattttggtttcttggtcatcctgaagtatatat
ataa--ttcttccggttttggtataattag-tatgat-ctttctattacattacaaagac
aaatttttggatac-tgggtatggtttctgc-atggcctctataggag-acttggcttta
ttgtttgggcacatcacatgtataagta-ggtaatggacgtaataaaaaaaga-------
------------------------------------------------------------
------------------------------------------------------------
------------------------------------------------------------
------------------------------------------------------------
-----------aa----
>Lycogala_sp._HFNNU_11260
------------------------------------------cttacgtttttggttatt
a-cgccagcattaattttattattata-tcttcttttgttgaagttggtgcaggtactgg
atggacaatatatccaccattatcatc-attggtagtcattctggtggc-ttgtagattt
agtcatttttagtttacatttagcaggaatttcat-tttattaggtgcaattaatttcat
atg-acaatttgctatatgcgcata-caagcttaaatgtaactagaataccgctatt-gt
ttggtctgta-tttttaccgcaatattattatta-tttctttacctgttttagcatcag-
cattacgatgttattaactga-agaaatttaaatacaactttttttgatccttc-ggtgg
tggtgacccgattttgta-caacatttattttggtttcttggtcatcctgaagtatatat
ataa--ttcttccggttttggtataattag-tatgat-ctttctattacattacaaagac
aaatttttggatac-tgggtatggtttctgc-atggcctctataggag-acttggcttta
ttgtttgggcacatcacatgtataagta-ggtaatggacgtaataaaaaaaga-------
------------------------------------------------------------
------------------------------------------------------------
------------------------------------------------------------
------------------------------------------------------------
-----------aa----
>Lycogala_sp._HFNNU_10818
------------------------------------------cttagttttttggttatt
a-cgccagcattaatcttattattata-tcctcttttgttgaagttggtgcaggaactgg
atggactctttatccgccattatcatc-atcggtagtcattctggtggc-ttgtagattt
agttatttttagtttacatttagctggaatttcat-tttattaggtgcaataaattttat
atg-acaatttgttatatgcggata-caggcttaaatataactagaataccgctatt-gt
atggtctgta-tttttactgcaatattattatta-tatctttacctgttttagcatctg-
cattactatgttattaacgga-agaaatttaaatacaactttttttgatccttc-ggtgg
aggtgatcctattttgta-caacatttattttggtttcttggtcatcctgaagtatatat
ataa--ttcttccggttttggcataattag-tatgat-ctttctattacgttacaaagac
aaatttttggatat-taggtatggtttctgc-atggcttctatcggcg-gcttggtttta
ttgtttgggcacatcacatgtataagta-g-----------taaattggacgt-------
------------------------------------------------------------
------------------------------------------------------------
------------------------------------------------------------
------------------------------------------------------------
-----------ta----
