# Supplementary material for: ﻿Comprehensive revision of Lycogala (Myxomycetes) in subtropical China: morphological and phylogenetic insights and ten new species
Source: IMA Fungus. 2025 May 28;16:e147535. doi: 10.3897/imafungus.16.147535 (PMC12147522; doi:10.3897/imafungus.16.147535)
Supplement: Supplementary material 4 — Gblocks-filtered alignment of nuclear 18S rDNA (SSU) sequences used for phylogenetic analysis in this study [file imafungus-16-e147535-s004.fasta]

>Lycogala_maculatum_HFNNU_11195
tgtcccgaag aatcaagc-- -catgcatgc cca--tgaga aatgaacggc caaactgg-g
cccgacctgg -ttgtaagga ttcag----c gaac-gg-ct ccgcatatct gttgtca-cc
tatcgt-ggt aaat-tggcg tggatagagc acggaaaagc tgtgtataac a-cag-acaa
gatggg-gc- -aaagc-a-g agcagatggc cctt------ tgctcagcgg -atg-----g
gccacgt-cg gc-cct---- gcctcttaaa gagctcctat atagcg-tac tttaa-----
tgcggaggcc tctgcctggg gagctgtcc- ----aaaatg -tagagacta acc-actagc
gcacgatgga c-ttcagacc tatcagctag atggta-ggg tattggcc-t accatggcca
tgac-gggta cagaggatta gggtttgatc ctggagaggt agcctgagaa atcgctccca
cttctaagga agg-ca-g-c aggcgcgtaa cgttcccaat gctataca-g tga-ggacgt
aatgg-gaca taacaatgcc tc-tt--ttt agtg-ggcaa --ttg--aca atgggg---c
gggcttaaa
>Lycogala_maculatum_HFNNU_11196
tgtcccgaag aatcaagc-- -catgcatgc cca--tgaga aatgaacggc caaactgg-g
cccgacctgg -ttgtaagga ttcag----c gaac-gg-ct ccgcatatct gttgtca-cc
tatcgt-ggt aaat-tggcg tggatagagc acggaaaagc tgtgtataac a-cag-acaa
gatggg-gc- -aaagc-a-g agcagatggc cctt------ tgctcagcgg -atg-----g
gccacgt-cg gc-cct---- gcctcttaaa gagctcctat atagcg-tac tttaa-----
tgcggaggcc tctgcctggg gagctgtcc- ----aaaatg -tagagacta acc-actagc
gcacgatgga c-ttcagacc tatcagctag atggta-ggg tattggcc-t accatggcca
tgac-gggta cagaggatta gggtttgatc ctggagaggt agcctgagaa atcgctccca
cttctaagga agg-ca-g-c aggcgcgtaa cgttcccaat gctataca-g tga-ggacgt
aatgg-gaca taacaatgcc tc-tt--ttt agtg-ggcaa --ttg--aca atgggg---c
gggcttaaa
>Lycogala_epidendrum_HFNNU_11201
tgtcccgaag actcaagc-- -catgcatgc ctagaagaaa aattggcgcc ctactggg-c
cgaccgggat -tgtcaagga atcag----c gaac-gg-ct ccgcatatct gttgtca-cc
tatcgt-ggt aaatatggcg tggatagagc acggaaaagc tgtgtataac a-cag-aaca
gtgggg-tca aaccgc---t gcccggtggc ac-------- gggcggtggg gggg-----g
gccctat-gg gc-cct---- acctcatgaa cggctcttaa agtagc-acg ggcga-----
aacagaggcc tctgcc-acg gacctacca- ----actcgg -cagagccca tcc-acaagc
gcacgatgga c-ttcagacc tatcagctag acggta-ggg tattggcc-t accgtggcga
tgac-gggta cagaggatta gggtttgatc ctggagaggt agcctgagaa atcgctccca
cttctaagga agg-ca-g-c aggcgcgtaa cgttcccaat gctaccta-g tga-ggacgt
aatgg-gaca taacaatacc cc-tt--att agtg-ggtaa --ttg--ata atgggg---c
gggcataaa
>Lycogala_epidendrum_HFNNU_11293
tgtcccgaag actcaagc-- -catgcatgc ctagaagaaa aattgactcc ccacagga-c
cgaccggga- -tgttaagga atcag----c gaac-gg-ct ccgcatatct gttgtca-cc
tatcgt-ggt aaatacggcg tggatagagc acggaaaagc tgtgtataac a-cag-acaa
gtgggg-tc- -accgc---t gcccgttggc at-------- gggcggtggg ggcg-----g
gctctat-gg gc-ctc---- acctcatgaa cggctctcaa agtacc-ccg gggga-----
aacggaggcc tctgctacca gacttaccg- ----agccgg -cagagccca tcc-acaagc
gcacgatgga c-ttcagacc tatcagctag acggta-ggg tattggcc-t accgtggcga
tgac-gggta cagaggatta gggtttgatc ctggagaggt agcctgagaa atcgctccca
cttctaagga agg-ca-g-c aggcgcgtaa cgttcccaat gctaccta-g tga-ggacgt
aatgg-gaca taacaatgcc cc-ta--ttt agtg-ggtaa --ttg--gca atgggg---c
gggcataaa
>Lycogala_epidendrum_HFNNU_11234
tgtcccgaag actcaagc-- -catgcatgc ctagaagaaa aattgacccc caaaaggg-c
cgaccgggtg -cgttaagga atcag----c gaac-gg-ct ccgcatatct gttgtca-cc
tatcgt-ggt aaataaggcg tggatagagc acggaaaagc tgtgtataac a-cagcaaag
gcggggttc- -tccgc---t gcccgttggc at-------- gggcagtagg ggtg-----g
gccccgt-gg gc-ccc---- acctcatcaa cggctctcaa agtacttccg tggga-----
aacagaggcc tctgccactg gacctacca- ----tttcgg -cagagccca tcc-acaagc
gcacgatgga c-ttcagacc tatcagctag acggta-ggg tattggcc-t accgtggcga
tgac-gggta cagaggatta gggtttgatc ctggagaggt agcctgagaa atcgctccca
cttctaagga agg-ca-g-c aggcgcgtaa cgttcccaat gctaccta-g tga-ggacgt
aatgg-gaca taacaatacc cc-ta--ttt agtg-ggtaa --ttg--aca atgggg---c
gggcataaa
>Lycogala_epidendrum_HFNNU_11235
tgtcccgaag actcaagc-- -catgcatgc ctagaagaaa aattgacccc caaaaggg-c
cgaccgggtg -cgttaagga atcag----c gaac-gg-ct ccgcatatct gttgtca-cc
tatcgt-ggt aaataaggcg tggatagagc acggaaaagc tgtgtataac a-cagcaaag
gcggggttc- -tccgc---t gcccgttggc at-------- gggcagtagg ggtg-----g
gccccgt-gg gc-ccc---- acctcatcaa cggctctcaa agtacttccg tggga-----
aacagaggcc tctgccactg gacctacca- ----tttcgg -cagagccca tcc-acaagc
gcacgatgga c-ttcagacc tatcagctag acggta-ggg tattggcc-t accgtggcga
tgac-gggta cagaggatta gggtttgatc ctggagaggt agcctgagaa atcgctccca
cttctaagga agg-ca-g-c aggcgcgtaa cgttcccaat gctaccta-g tga-ggacgt
aatgg-gaca taacaatacc cc-ta--ttt agtg-ggtaa --ttg--aca atgggg---c
gggcataaa
>Lycogala_sp._HFNNU_11276
tgtcccgaag acttaagc-- -catgcatgc tct--agaag tagtatgccc gggaggcg-a
caaatcccgg -ccatatggt atctg----c gaac-gg-ct ccgtatatct gttgtta-cc
tattgtaggg aaattaggcg tggatagagc acggaaaagc tgtgtgcaaa a-cag-ccaa
atgggg-ca- -gtcaa---g ccggcctggt at-------- ccaaggccgg cgcg-----g
cct-----ca gg-ccg---- gcctcgctag tgc-tcccta agtagc-ccg ggcga-----
aacggaggcc tctatagccc gggccccca- ----gccata -tagagacta acc-acatgc
gcacaatggg c-ttcagacc tatcagcaag gtggta-ggg tattggcc-t accatagcgt
tgac-gggta cagaggatta gggtttgatc ctggagaggt agcctgagag atcgctacca
cttctaagga agg-ca-g-c aggcgcgtaa cgttcccaat gctgttag-g tga-ggacgt
gaagg-gata taacaatgcc cc-ga--tag tagg-ggtaa --ttg--aca atggag---t
gggcttaaa
>Lycogala_sp._HFNNU_11277
tgtcccgaag acttaagc-- -catgcatgc tct--agaag tagtatgccc gggaggcg-a
caaatcccgg -ccatatggt atctg----c gaac-gg-ct ccgtatatct gttgtta-cc
tattgtaggg aaattaggcg tggatagagc acggaaaagc tgtgtgcaaa a-cag-ccaa
atgggg-ca- -gtcaa---g ccggcctggt at-------- ccaaggccgg cgcg-----g
cct-----ca gg-ccg---- gcctcgctag tgc-tcccta agtagc-ccg ggcga-----
aacggaggcc tctatagccc gggccccca- ----gccata -tagagacta acc-acatgc
gcacaatggg c-ttcagacc tatcagcaag gtggta-ggg tattggcc-t accatagcgt
tgac-gggta cagaggatta gggtttgatc ctggagaggt agcctgagag atcgctacca
cttctaagga agg-ca-g-c aggcgcgtaa cgttcccaat gctgttag-g tga-ggacgt
gaagg-gata taacaatgcc cc-ga--tag tagg-ggtaa --ttg--aca atggag---t
gggcttaaa
>Lycogala_sp._HFNNU_11278
tgtcccgaag acttaagc-- -catgcatgc tct--agaag tagtatgccc gggaggcg-a
caaatcccgg -ccatatggt atctg----c gaac-gg-ct ccgtatatct gttgtta-cc
tattgtaggg aaattaggcg tggatagagc acggaaaagc tgtgtgcaaa a-cag-ccaa
atgggg-ca- -gtcaa---g ccggcctggt at-------- ccaaggccgg cgcg-----g
cct-----ca gg-ccg---- gcctcgctag tgc-tcccta agtagc-ccg ggcga-----
aacggaggcc tctatagccc gggccccca- ----gccata -tagagacta acc-acatgc
gcacaatggg c-ttcagacc tatcagcaag gtggta-ggg tattggcc-t accatagcgt
tgac-gggta cagaggatta gggtttgatc ctggagaggt agcctgagag atcgctacca
cttctaagga agg-ca-g-c aggcgcgtaa cgttcccaat gctgttag-g tga-ggacgt
gaagg-gata taacaatgcc cc-ga--tag tagg-ggtaa --ttg--aca atggag---t
gggcttaaa
>HFNNU_11333
tgtcccgaag actaaagc-- -catgcatgc cta--tgaaa actcggaatc aggggaac-a
cctccctggt -agatgatga ctcag----c gaac-gg-ct ccgtatatct gttgtca-cc
tatcgt-ggt aaatt-cgcg tggatatagc acggaaacgc tgtgtgtaac a-cag-tcaa
atgggg-ta- -gtg-----a gcttacaggc aa-------- ctgtgagcgg catg-----g
gct-----ga gc-ccg---- gcctcgctaa gtgctcccat agtacc---c aggga-----
aacggaggcc tctgctgctc aggccccca- ----gccgtg -cagagacta acc-acaagc
gcacgatggg c-ttcagacc tatcagcaag gtggta-ggg tattggcc-t accatagcat
tgac-gggta cagaggatta gggtttgatc ctggagaggt agcctgagaa atcgctccca
cttctaagga agg-ca-g-c aggcgcgtaa cgttcccaat gctgttca-g tga-ggacgt
gaagg-gata taacaatgcc cc-ta--tat agtg-ggtaa --ttg--aca atggag---t
gggcttaaa
>Lycogala_sp._HFNNU_11274
tgtcccgaag acttaagc-- -catgcatgc tct--agaag tagtatgccc gggaggcg-a
caaatcccgg -ccatatggt atctg----c gaac-gg-ct ccgtatatct gttgtta-cc
tattgtaggg aaattaggcg tggatagagc acggaaaagc tgtgtgcaaa a-cag-ccaa
atgggg-ca- -gtcaa---g ccggcctggt at-------- ccaaggccgg cgcg-----g
cct-----ca gg-ccg---- gcctcgctag tgc-tcccta agtagc-ccg ggcga-----
aacggaggcc tctatagccc gggccccca- ----gccata -tagagacta acc-acatgc
gcacaatggg c-ttcagacc tatcagcaag gtggta-ggg tattggcc-t accatagcgt
tgac-gggta cagaggatta gggtttgatc ctggagaggt agcctgagag atcgctacca
cttctaagga agg-ca-g-c aggcgcgtaa cgttcccaat gctgttag-g tga-ggacgt
gaagg-gata taacaatgcc cc-ga--tag tagg-ggtaa --ttg--aca atggag---t
gggcttaaa
>Lycogala_sp._HFNNU_11275
tgtcccgaag acttaagc-- -catgcatgc tct--agaag tagtatgccc gggaggcg-a
caaatcccgg -ccatatggt atctg----c gaac-gg-ct ccgtatatct gttgtta-cc
tattgtaggg aaattaggcg tggatagagc acggaaaagc tgtgtgcaaa a-cag-ccaa
atgggg-ca- -gtcaa---g ccggcctggt at-------- ccaaggccgg cgcg-----g
cct-----ca gg-ccg---- gcctcgctag tgc-tcccta agtagc-ccg ggcga-----
aacggaggcc tctatagccc gggccccca- ----gccata -tagagacta acc-acatgc
gcacaatggg c-ttcagacc tatcagcaag gtggta-ggg tattggcc-t accatagcgt
tgac-gggta cagaggatta gggtttgatc ctggagaggt agcctgagag atcgctacca
cttctaagga agg-ca-g-c aggcgcgtaa cgttcccaat gctgttag-g tga-ggacgt
gaagg-gata taacaatgcc cc-ga--tag tagg-ggtaa --ttg--aca atggag---t
gggcttaaa
>Lycogala_epidendrum_HFNNU_11203
tgtcccgaag actcaagc-- -catgcatgc ctagaagaaa aactgacacc caaatggg-c
cgaccgggac -tgttaggga atcag----c gaac-gg-ct ccatagaact gttgtca-cc
tatcgt-ggt aaatacggcg tggatagagc acggaaaagc tgtgtataac a-cag-acaa
ttgggg-tc- -accat---c gcccgttagc at-------- gggcgc-gcg ggcg-----g
gccccat-gg gc-ccc---- acctcattaa cggctcttca agtacc-cac ggcga-----
aacagaggcc tctgcccctg gatctgtaa- ----agcatg -cagagccca tcc-acaagc
gcacgatgga c-ttcagacc tatcagctag acggta-ggg tattggcc-t accgtggcta
tgac-gggta cagaggatta gggtttgatc ctggagaggt agcctgagaa atcgctccca
cttctaagga agg-ca-g-c aggcgcgtaa cgttcccaat gctaccta-g tga-ggacgt
aatgg-gaca taacaatacc cc-ta--ttt agtg-ggtaa --ttg--aca atggg-----
---------
>Lycogala_epidendrum_HFNNU_11204
tgtcccgaag actcaagc-- -catgcatgc ctagaagaaa aactgacacc caaatggg-c
cgaccgggac -tgttaggga atcag----c gaac-gg-ct ccatagaact gttgtca-cc
tatcgt-ggt aaatacggcg tggatagagc acggaaaagc tgtgtataac a-cag-acaa
ttgggg-tc- -accat---c gcccgttagc at-------- gggcgc-gcg ggcg-----g
gccccat-gg gc-ccc---- acctcattaa cggctcttca agtacc-cac ggcga-----
aacagaggcc tctgcccctg gatctgtaa- ----agcatg -cagagccca tcc-acaagc
gcacgatgga c-ttcagacc tatcagctag acggta-ggg tattggcc-t accgtggcta
tgac-gggta cagaggatta gggtttgatc ctggagaggt agcctgagaa atcgctccca
cttctaagga agg-ca-g-c aggcgcgtaa cgttcccaat gctaccta-g tga-ggacgt
aatgg-gaca taacaatacc cc-ta--ttt agtg-ggtaa --ttg--aca atggg-----
---------
>Lycogala_epidendrum_HFNNU_11211
tgtcccgaag actcaagc-- -catgcatgc ctagaagaaa aattggcgcc ctacaggg-c
cgaccggga- -tgtcaagga atcag----c gaac-gg-ct ccgcatatct gttgtca-cc
tatcgt-ggt aaatccggcg tggatagagc acggaaaagc tgtgtataac a-cag-acaa
atgggg-tc- -accgc---t gcccgttggc at-------- gggcagtggg ggcg-----g
gccctat-gg gc-ccc---- acctcgttac cggctctcaa agtacc-ccg ggcga-----
aacggaggcc tctgctacca gacttaccg- ----agccgg -cagagccca tcc-acaagc
gcacgatgga c-ttcagacc tatcagctag acggta-ggg tattggcc-t accgtggcga
tgac-gggta cagaggatta gggtttgatc ctggagaggt agcctgagaa atcgctccca
cttctaagga agg-ca-g-c aggcgcgtaa cgttcccaat gctaccta-g tga-ggacgt
aatgg-gaca taacaatacc cc-ta--ttt agtg-ggtaa --ttg--aca atgggg---c
gggcataaa
>Lycogala_epidendrum_HFNNU_11265
tgtcccgaag actcaagc-- -catgcatgc ctagaagaaa aattgacgcc ctactggg-c
cgaccgggat -tgttaagga atcag----c gaac-gg-ct ccgcatatct gttgtca-cc
tatcgt-ggt aaatatggcg tggatagagc acggaaaagc tgtgtataac a-cag-aaaa
gtgggg-tc- -accgc---t gcccgttggc at-------- gggtagtggg ggcg-----g
gccctat-gg gc-ccc---- acctcatcaa cggctctcaa agtacc-tcg ggcga-----
aacagaggcc tctgctacca gacttaccg- ----agccgg -cagagccca tcc-acaagc
gcacgatgga c-ttcagacc tatcagctag acggta-ggg tattggcc-t accgtggcga
tgac-gggta cagaggatta gggtttgatc ctggagaggt agcctgagaa atcgctccca
cttctaagga agg-ca-g-c aggcgcgtaa cgttcccaat gctaccta-g tga-ggacgt
aatgg-gaca taacaatacc cc-ta--ttt agtg-ggtaa --ttg--aca atgggg---c
gggcataaa
>Lycogala_epidendrum_HFNNU_11205
tgtcccgaag actcaagc-- -catgcatgc ctagaagaaa aattggcgcc ctactggg-c
cgaccgggat -tgtcaagga atcag----c gaac-gg-ct ccgcatatct gttgtca-cc
tatcgt-ggt aaatacggcg tggatagagc acggaaaagc tgtgtataac a-cag-aaca
gtgggg-tc- -accac---t gcccggtggc ac-------- gggcggt-gg ggtg-----g
gccctat-gg gc-ccc---- acctcatgaa cggctcttaa agtagc-ccg ggcga-----
aacagaggcc tctgcc-acg gacctacca- ----actcgg -cagagccca tcc-acaagc
gcacgatgga c-ttcagacc tatcagctag acggta-ggg tattggcc-t accgtggcga
tgac-gggta cagaggatta gggtttgatc ctggagaggt agcctgagaa atcgctccca
cttctaagga agg-ca-g-c aggcgcgtaa cgttcccaat gctaccta-g tga-ggacgt
aatgg-gaca taacaatgcc cc-cc--gat gggg-ggtaa --ttg--ata atgggg---c
gggcataaa
>Lycogala_epidendrum_HFNNU_11206
tgtcccgaag actcaagc-- -catgcatgc ctagaagaaa aattggcgcc ctactggg-c
cgaccgggat -tgtcaagga atcag----c gaac-gg-ct ccgcatatct gttgtca-cc
tatcgt-ggt aaatacggcg tggatagagc acggaaaagc tgtgtataac a-cag-aaca
gtgggg-tc- -accac---t gcccggtggc ac-------- gggcggt-gg ggtg-----g
gccctat-gg gc-ccc---- acctcatgaa cggctcttaa agtagc-ccg ggcga-----
aacagaggcc tctgcc-acg gacctacca- ----actcgg -cagagccca tcc-acaagc
gcacgatgga c-ttcagacc tatcagctag acggta-ggg tattggcc-t accgtggcga
tgac-gggta cagaggatta gggtttgatc ctggagaggt agcctgagaa atcgctccca
cttctaagga agg-ca-g-c aggcgcgtaa cgttcccaat gctaccta-g tga-ggacgt
aatgg-gaca taacaatgcc cc-cc--gat gggg-ggtaa --ttg--ata atgggg---c
gggcataaa
>Lycogala_epidendrum_HFNNU_11207
tgtcccgaag actcaagc-- -catgcatgc ctagaagaaa aattggcgcc ctactggg-c
cgaccgggat -tgtcaagga atcag----c gaac-gg-ct ccgcatatct gttgtca-cc
tatcgt-ggt aaatacggcg tggatagagc acggaaaagc tgtgtataac a-cag-aaca
gtgggg-tc- -accac---t gcccggtggc ac-------- gggcggt-gg ggtg-----g
gccctat-gg gc-ccc---- acctcatgaa cggctcttaa agtagc-ccg ggcga-----
aacagaggcc tctgcc-acg gacctacca- ----actcgg -cagagccca tcc-acaagc
gcacgatgga c-ttcagacc tatcagctag acggta-ggg tattggcc-t accgtggcga
tgac-gggta cagaggatta gggtttgatc ctggagaggt agcctgagaa atcgctccca
cttctaagga agg-ca-g-c aggcgcgtaa cgttcccaat gctaccta-g tga-ggacgt
aatgg-gaca taacaatgcc cc-cc--gat gggg-ggtaa --ttg--ata atgggg---c
gggcataaa
>Lycogala_epidendrum_HFNNU_11208
tgtcccgaag actcaagc-- -catgcatgc ctagaagaaa aattggcgcc ctactggg-c
cgaccgggat -tgtcaagga atcag----c gaac-gg-ct ccgcatatct gttgtca-cc
tatcgt-ggt aaatacggcg tggatagagc acggaaaagc tgtgtataac a-cag-aaca
gtgggg-tc- -accgc---t gcccgttggc at-------- gggcagtggg ggtg-----g
gccgtat-gg gc-ccc---- acctcatgaa cggctcttaa agtagt-acg ggcga-----
aacagaggcc tctgcc-tcg gacctacca- ----actcgg -cagagccca tcc-acaagc
gcacgatgga c-ttcagacc tatcagctag acggta-ggg tattggcc-t accgtggcga
tgac-gggta cagaggatta gggtttgatc ctggagaggt agcctgagaa atcgctccca
cttctaagga agg-ca-g-c aggcgcgtaa cgttcccaat gctaccta-g tga-ggacgt
aatgg-gaca taacaatacc cc-tt--att agtg-ggtaa --ttg--aca atgggg---c
gggcataaa
>Lycogala_epidendrum_HFNNU_11209
tgtcccgaag actcaagc-- -catgcatgc ctagaagaaa aattggcgcc ctactggg-c
cgaccgggat -tgtcaagga atcag----c gaac-gg-ct ccgcatatct gttgtca-cc
tatcgt-ggt aaatacggcg tggatagagc acggaaaagc tgtgtataac a-cag-aaca
gtgggg-tc- -accgc---t gcccgttggc at-------- gggcagtggg ggtg-----g
gccgtat-gg gc-ccc---- acctcatgaa cggctcttaa agtagt-acg ggcga-----
aacagaggcc tctgcc-tcg gacctacca- ----actcgg -cagagccca tcc-acaagc
gcacgatgga c-ttcagacc tatcagctag acggta-ggg tattggcc-t accgtggcga
tgac-gggta cagaggatta gggtttgatc ctggagaggt agcctgagaa atcgctccca
cttctaagga agg-ca-g-c aggcgcgtaa cgttcccaat gctaccta-g tga-ggacgt
aatgg-gaca taacaatacc cc-tt--att agtg-ggtaa --ttg--aca atgggg---c
gggcataaa
>Lycogala_epidendrum_HFNNU_11210
tgtcccgaag actcaagc-- -catgcatgc ctagaagaaa aattggcgcc ctactggg-c
cgaccgggat -tgtcaagga atcag----c gaac-gg-ct ccgcatatct gttgtca-cc
tatcgt-ggt aaatacggcg tggatagagc acggaaaagc tgtgtataac a-cag-aaca
gtgggg-tc- -accgc---t gcccgttggc at-------- gggcagtggg ggtg-----g
gccgtat-gg gc-ccc---- acctcatgaa cggctcttaa agtagt-acg ggcga-----
aacagaggcc tctgcc-tcg gacctacca- ----actcgg -cagagccca tcc-acaagc
gcacgatgga c-ttcagacc tatcagctag acggta-ggg tattggcc-t accgtggcga
tgac-gggta cagaggatta gggtttgatc ctggagaggt agcctgagaa atcgctccca
cttctaagga agg-ca-g-c aggcgcgtaa cgttcccaat gctaccta-g tga-ggacgt
aatgg-gaca taacaatacc cc-tt--att agtg-ggtaa --ttg--aca atgggg---c
gggcataaa
>Lycogala_epidendrum_HFNNU_11197
tgtcccgaag actcaagc-- -catgcatgc ctagaagaaa aactgacacc caaatggg-c
cgaccgggac -tgttaggga atcag----c gaac-gg-ct ccatagaact gttgtca-cc
tatcgt-ggt aaatacggcg tggatagagc acggaaaagc tgtgtataac a-cag-acaa
ttgggg-tc- -accat---c gcccgttagc at-------- gggcgc-gcg ggcg-----g
gccccat-gg gc-ccc---- acctcattaa cggctcttca agtacc-cac ggcga-----
aacagaggcc tctgcccctg gatctgtaa- ----agcatg -cagagccca tcc-acaagc
gcacgatgga c-ttcagacc tatcagctag acggta-ggg tattggcc-t accgtggcta
tgac-gggta cagaggatta gggtttgatc ctggagaggt agcctgagaa atcgctccca
cttctaagga agg-ca-g-c aggcgcgtaa cgttcccaat gctaccta-g tga-ggacgt
aatgg-gaca taacaatacc cc-ta--ttt agtg-ggtaa --ttg--aca atgg------
---------
>Lycogala_epidendrum_HFNNU_11198
tgtcccgaag actcaagc-- -catgcatgc ctagaagaaa aactgacacc caaatggg-c
cgaccgggac -tgttaggga atcag----c gaac-gg-ct ccatagaact gttgtca-cc
tatcgt-ggt aaatacggcg tggatagagc acggaaaagc tgtgtataac a-cag-acaa
ttgggg-tc- -accat---c gcccgttagc at-------- gggcgc-gcg ggcg-----g
gccccat-gg gc-ccc---- acctcattaa cggctcttca agtacc-cac ggcga-----
aacagaggcc tctgcccctg gatctgtaa- ----agcatg -cagagccca tcc-acaagc
gcacgatgga c-ttcagacc tatcagctag acggta-ggg tattggcc-t accgtggcta
tgac-gggta cagaggatta gggtttgatc ctggagaggt agcctgagaa atcgctccca
cttctaagga agg-ca-g-c aggcgcgtaa cgttcccaat gctaccta-g tga-ggacgt
aatgg-gaca taacaatacc cc-ta--ttt agtg-ggtaa --ttg--aca atgg------
---------
>Lycogala_epidendrum_HFNNU_11199
tgtcccgaag actcaagc-- -catgcatgc ctagaagaaa aactgacacc caaatggg-c
cgaccgggac -tgttaggga atcag----c gaac-gg-ct ccatagaact gttgtca-cc
tatcgt-ggt aaatacggcg tggatagagc acggaaaagc tgtgtataac a-cag-acaa
ttgggg-tc- -accat---c gcccgttagc at-------- gggcgc-gcg ggcg-----g
gccccat-gg gc-ccc---- acctcattaa cggctcttca agtacc-cac ggcga-----
aacagaggcc tctgcccctg gatctgtaa- ----agcatg -cagagccca tcc-acaagc
gcacgatgga c-ttcagacc tatcagctag acggta-ggg tattggcc-t accgtggcta
tgac-gggta cagaggatta gggtttgatc ctggagaggt agcctgagaa atcgctccca
cttctaagga agg-ca-g-c aggcgcgtaa cgttcccaat gctaccta-g tga-ggacgt
aatgg-gaca taacaatacc cc-ta--ttt agtg-ggtaa --ttg--aca atgg------
---------
>HFNNU_11266
cttttcttag a-cttagc-- -catgcatgc tggtgatgga gctcggggac cctgtaac-c
ctccagggga -cctgggccc atcgg----t ggac-gg-ct ccgtatatct gttgtga-cc
tatcgt-ggt aaatgaggcg tggatatggc acggaaaagc tgtgtgtaat a-caa-taga
atgggg-tt- -gcggg---t tgcattcaac tct------- -ggacccttg taag-----g
gcattaagcg gc-cct---- tcccccggca agtcccctat agtaaa-gcc gccga-----
aacggaggcc tcttcaaggg cgactgttg- ----ggcctg -aagagaata accaatttgc
gcacgatggg c-ttcagacc tatcagctag atggca-ggg tattggcc-t accatggcta
tgac-gggtg cagaggatta gggtttgatc ctggagaggt agcctgagaa atagctacca
cttctaagga agg-ca-g-c aggcacgtaa cgttcccaat agta-----c tga-ggacgt
tatgg-gata taacaatgcc tc-tt--tta agcg-ggcaa --ttg--aca atgggg---t
g--ctcaat
>HFNNU_11267
cttttcttag a-cttagc-- -catgcatgc tggtgatgga gctcggggac cctgtaac-c
ctccagggga -cctgggccc atcgg----t ggac-gg-ct ccgtatatct gttgtga-cc
tatcgt-ggt aaatgaggcg tggatatggc acggaaaagc tgtgtgtaat a-caa-taga
atgggg-tt- -gcggg---t tgcattcaac tct------- -ggacccttg taag-----g
gcattaagcg gc-cct---- tcccccggca agtcccctat agtaaa-gcc gccga-----
aacggaggcc tcttcaaggg cgactgttg- ----ggcctg -aagagaata accaatttgc
gcacgatggg c-ttcagacc tatcagctag atggca-ggg tattggcc-t accatggcta
tgac-gggtg cagaggatta gggtttgatc ctggagaggt agcctgagaa atagctacca
cttctaagga agg-ca-g-c aggcacgtaa cgttcccaat agta-----c tga-ggacgt
tatgg-gata taacaatgcc tc-tt--tta agcg-ggcaa --ttg--aca atgggg---t
g--ctcaat
>Lycogala_epidendrum_HFNNU_11202
tgtcccgaag actcaagc-- -catgcatgc ctagaagaaa aactgacacc caaatggg-c
cgaccgggac -tgttaggga atcag----c gaac-gg-ct ccatagaact gttgtca-cc
tatcgt-ggt aaatacggcg tggatagagc acggaaaagc tgtgtataac a-cag-acaa
ttgggg-tc- -accat---c gcccgttagc at-------- gggcgc-gcg ggcg-----g
gccccat-gg gc-ccc---- acctcattaa cggctcttca agtacc-cac ggcga-----
aacagaggcc tctgcccctg gatctgtaa- ----agcatg -cagagccca tcc-acaagc
gcacgatgga c-ttcagacc tatcagctag acggta-ggg tattggcc-t accgtggcta
tgac-gggta cagaggatta gggtttgatc ctggagaggt agcctgagaa atcgctccca
cttctaagga agg-ca-g-c aggcgcgtaa cgttcccaat gctaccta-g tga-ggacgt
aatgg-gaca taacaatacc cc-ta--ttt agtg-ggtaa --ttg--aca atggg-----
---------
>HFNNU_11239
tgtcccgaag a-ttaagc-- -catgcatgc cattcggcta atttg----- -------g-c
agagtacccg -ggctaagga accag----c gaaa-gg-ct cagtataact gttgtta-cc
tatcgt-gga aaacatgcaa tggatattgc acggaaaagc tgtgtgtaac a-cag-taaa
cttcag-cg- -gtgtc---- ---------- ---------a cgcctgtcag gatg--tagg
gcc-----gg gc-cac---- ttctaatgga cggt------ ---------- ---------g
aaattgggcg tatgcccgtt ggatcctcg- ----acccgt -agaggatgt ttt-aagatc
tcacgatggg c-ttcagacc tatcagctag atggta-ggg tattggcc-t accatggcga
tgac-gggta cagaggatta gggtttgatc ctggagaggt agcctgagaa atcgctccca
cttctaagga agg-ca-g-c aggcgcgtaa cgttcccaat gctcatga-g tga-ggacgt
aaagg-gata taacaatgcc cc-ta----- -gcg-ggcaa --ttg--aca atgggg---c
ggccataaa
>HFNNU_11240
tgtcccgaag a-ttaagc-- -catgcatgc cattcggcta atttg----- -------g-c
agagtacccg -ggctaagga accag----c gaaa-gg-ct cagtataaca gttgtta-cc
tatcgt-gga aaacatgcaa tggatattgc acggaaaagc tgtgtgtaac a-cag-taaa
cttcag-cg- -gtgtc---- ---------- ---------a cgcctgtcag gatg--tagg
gcc-----gg gc-cac---- ttctaatgga cggt------ ---------- ---------g
aaattgggcg tatgcccgtt ggatcctcg- ----acccgt -agaggatgt ttt-aagatc
tcacgatggg c-ttcagacc tatcagctag atggta-ggg tattggcc-t accatggcga
tgac-gggta cagaggatta gggtttgatc ctggagaggt agcctgagaa atcgctccca
cttctaagga agg-ca-g-c aggcgcgtaa cgttcccaat gctcatga-g tga-ggacgt
aaagg-gata taacaatgcc cc-ta----- -gcg-ggcaa --ttg--aca atgggg---c
ggccataaa
>HFNNU_11241
tgtcccgaag a-ttaagc-- -catgcatgc cattcggcta atttg----- -------g-c
agagtacccg -ggctaagga accag----c gaaa-gg-ct cagtataact gttgtta-cc
tatcgt-gga aaacatgcaa tggatattgc acggaaaagc tgtgtgtaac a-cag-taaa
cttcag-cg- -gtgtc---- ---------- ---------a cgcctgtcag gatg--tagg
gcc-----gg gc-cac---- ttctaatgga cggt------ ---------- ---------g
aaattgggcg tatgcccgtt ggatcctcg- ----acccgt -agaggatgt ttt-aagatc
tcacgatggg c-ttcagacc tatcagctag atggta-ggg tattggcc-t accatggcga
tgac-gggta cagaggatta gggtttgatc ctggagaggt agcctgagaa atcgctccca
cttctaagga agg-ca-g-c aggcgcgtaa cgttcccaat gctcatga-g tga-ggacgt
aaagg-gata taacaatgcc cc-ta----- -gcg-ggcaa --ttg--aca atgggg---c
ggccataaa
>HFNNU_11242
tgtcccgaag a-ttaagc-- -catgcatgc cattcggcta atttg----- -------g-c
agagtacccg -ggctaagga accag----c gaaa-gg-ct cagtataact gttgtta-cc
tatcgt-gga aaacatgcaa tggatattgc acggaaaaac tgtgtgtaac a-cag-taaa
cttcag-cg- -gtgtc---- ---------- ---------a cgcctgtcag gatg--tagg
gcc-----gg gc-cac---- ttctaatgga cggt------ ---------- ---------g
aaattgggcg tatgcccgtt ggatcctcg- ----acccgt -agaggatgt ttt-aagatc
tcacgatggg c-ttcagacc tatcagctag atggta-ggg tattggcc-t accatggcga
tgac-gggta cagaggatta gggtttgatc ctggagaggt agcctgagaa atcgctccca
cttctaagga agg-ca-g-c aggcgcgtaa cgttcccaat gctcatga-g tga-ggacgt
aaagg-gata taacaatgcc cc-ta----- -gcg-ggcaa --ttg--aca atgggg---c
ggccataaa
>Lycogala_epidendrum_HMAS_295566
tgtcccgaag actcaagc-- -catgcatgc ctagaagaaa aattggcgcc ctacaggg-c
cgaccggga- -tgtcaagga atcag----c gaac-gg-ct ccgcatatct gttgtca-cc
tatcgt-ggt aaatccggcg tggatagagc acggaaaagc tgtgtataac a-cag-acaa
atgggg-tc- -accgc---t gcccgttggc at-------- gggcagtggg ggcg-----g
gccctat-gg gc-ccc---- acctcgttac cggctctcaa agtacc-ccg ggcga-----
aacggaggcc tctgctacca gacttaccg- ----agccgg -cagagccca tcc-acaagc
gcacgatgga c-ttcagacc tatcagctag acggta-ggg tattggcc-t accgtggcga
tgac-gggta cagaggatta gggtttgatc ctggagaggt agcctgagaa atcgctccca
cttctaagga agg-ca-g-c aggcgcgtaa cgttcccaat gctaccta-g tga-ggacgt
aatgg-gaca taacaatacc cc-ta--ttt agtg-ggtaa --ttg--aca atgggg---c
gggcataaa
>Lycogala_epidendrum_HFNNU_11185
tgtcccgaag actcaagc-- -catgcatgc ctagaagaaa aattggcgcc ctacaggg-c
cgaccggga- -tgtcaagga atcag----c gaac-gg-ct ccgcatatct gttgtca-cc
tatcgt-ggt aaatccggcg tggatagagc acggaaaagc tgtgtataac a-cag-acaa
atgggg-tc- -accgc---t gcccgttggc at-------- gggcagtggg ggcg-----g
gccctat-gg gc-ccc---- acctcgttac cggctctcaa agtacc-ccg ggcga-----
aacggaggcc tctgctacca gacttaccg- ----agccgg -cagagccca tcc-acaagc
gcacgatgga c-ttcagacc tatcagctag acggta-ggg tattggcc-t accgtggcga
tgac-gggta cagaggatta gggtttgatc ctggagaggt agcctgagaa atcgctccca
cttctaagga agg-ca-g-c aggcgcgtaa cgttcccaat gctaccta-g tga-ggacgt
aatgg-gaca taacaatacc cc-ta--ttt agtg-ggtaa --ttg--aca atgggg---c
gggcataaa
>Lycogala_epidendrum_HFNNU_11186
tgtcccgaag actcaagc-- -catgcatgc ctagaagaaa aattggcgcc ctacaggg-c
cgaccggga- -tgtcaagga atcag----c gaac-gg-ct ccgcatatct gttgtca-cc
tatcgt-ggt aaatccggcg tggatagagc acggaaaagc tgtgtataac a-cag-acaa
atgggg-tc- -accgc---t gcccgttggc at-------- gggcagtggg ggcg-----g
gccctat-gg gc-ccc---- acctcgttac cggctctcaa agtacc-ccg ggcga-----
aacggaggcc tctgctacca gacttaccg- ----agccgg -cagagccca tcc-acaagc
gcacgatgga c-ttcagacc tatcagctag acggta-ggg tattggcc-t accgtggcga
tgac-gggta cagaggatta gggtttgatc ctggagaggt agcctgagaa atcgctccca
cttctaagga agg-ca-g-c aggcgcgtaa cgttcccaat gctaccta-g tga-ggacgt
aatgg-gaca taacaatacc cc-ta--ttt agtg-ggtaa --ttg--aca atgggg---c
gggcataaa
>Lycogala_maculatum_HFNNU_11189
---------- ---------- -ctctcatgc cca--tgaga aatgaacggc caaactgg-g
cccgacctgg -ttgtaagga ttcag----c gaac-gg-ct ccgcatatct gttgtca-cc
tatcgt-ggt aaat-tggcg tggatagagc acggaaaagc tgtgtataac a-cag-acaa
gatggg-gc- -aaagc-a-g agcagatggc cctt------ tgctcagcgg -atg-----g
gccacgt-cg gc-cct---- gcctcttaaa gagctcctat atagcg-tac tttaa-----
tgcggaggcc tctgcctggg gagctgtcc- ----aaaatg -tagagacta acc-actagc
gcacgatgga c-ttcagacc tatcagctag atggta-ggg tattggcc-t accatggcca
tgac-gggta cagaggatta gggtttgatc ctggagaggt agcctgagaa atcgctccca
cttctaagga agg-ca-g-c aggcgcgtaa cgttcccaat gctataca-g tga-ggacgt
aatgg-gaca taacaatgcc tc-tt--ttt agtg-ggcaa --ttg--aca atgggg---c
gggcttaaa
>Lycogala_fossiculatum_HFNNU_11190
----ctcgag attcag---- -cctgcatgc ctagaagaaa aattggtgcc catctggc-c
ctcttgggac -taccaagga atcag----c gaac-gg-ct ccgcatatct gttgtta-cc
tatcgt-ggt aagttaggtg tggatatagc atggaaaagc tgtgtgtaac a-cag-ccaa
gacggg-gc- -aatgc-a-g gccagctggc gc-------- agtcctgcgg ggcg----tg
accacat-gc gt-ccc---- accccttaaa tacctctcat agtacc-tct gggga-----
aacggaggcc tctgcttgcc tggtccccg- ----gcccag -cagagacta acc-acaagc
gcacgatggg c-ttcagacc tatcagctag atggta-ggg tattggcc-t accatggcta
tgac-gggta cagaggatta gggtttgatc ctggagaggt agcctgagaa atcgctccca
cttctaagga agg-ca-g-c aggcgcgtaa cgttcccaat gctaccta-g tga-ggacgt
aatgg-gata taacaatgca gc-cc--tta aggt-tgtaa --ttg--atc atgggg---t
gggcccaaa
>Lycogala_epidendrum_HFNNU_11227
--------ag actcaagc-- -catgcatgc ctagaagaaa aattgacgcc caactggg-c
cgaccgggat -tgttaagga atcag----c gaac-gg-ct ccgcatatct gttgtca-cc
tatcgt-ggt aaatatggcg tggatagagc acggaaaagc tgtgtataac a-cag-acaa
gtgggg-tc- -accgc---t gcccgttggc at-------- gggcagtggg ggcg-----g
gctccat-gg gc-ctc---- acctcatcaa cggctctcaa agtacc-ccg ggcga-----
aacagaggcc tctgctacca gacttaccg- ----agccgg -cagagccca tcc-acaagc
gcacgatgga c-ttcagacc tatcagctag acggta-ggg tattggcc-t accgtggcga
tgac-gggta cagaggatta gggtttgatc ctggagaggt agcctgagaa atcgctccca
cttctaagga agg-ca-g-c aggcgcgtaa cgttcccaat gctaccta-g tga-ggacgt
aatgg-gaca taacaatacc cc-ta--ttt agtg-ggtaa --ttg--ata atgggg---c
gggcataaa
>Lycogala_epidendrum_HFNNU_11226
--------ag actcaagc-- -catgcatgc ctagaagaaa aattgacgcc caactggg-c
cgaccgggat -tgttaagga atcag----c gaac-gg-ct ccgcatatct gttgtca-cc
tatcgt-ggt aaatatggcg tggatagagc acggaaaagc tgtgtataac a-cag-acaa
gtgggg-tc- -accgc---t gcccgttggc at-------- gggcagtggg ggcg-----g
gctccat-gg gc-ctc---- acctcatcaa cggctctcaa agtacc-ccg ggcga-----
aacagaggcc tctgctacca gacttaccg- ----agccgg -cagagccca tcc-acaagc
gcacgatgga c-ttcagacc tatcagctag acggta-ggg tattggcc-t accgtggcga
tgac-gggta cagaggatta gggtttgatc ctggagaggt agcctgagaa atcgctccca
cttctaagga agg-ca-g-c aggcgcgtaa cgttcccaat gctaccta-g tga-ggacgt
aatgg-gaca taacaatacc cc-ta--ttt agtg-ggtaa --ttg--ata atgggg---c
gggcataaa
>Lycogala_epidendrum_HFNNU_11192
--------ag actcaagc-- -catgcatgc ctagaagaaa aattgacgcc ctacaggg-c
cgaccggga- -tgtcaagga atcag----c gaac-gg-ct ccgcatatct gttgtca-cc
tatcgt-ggt aaattcggcg tggatagagc acggaaaagc tgtgtataac a-cag-acaa
gtgggg-tc- -actgc---t gcccggtggc at-------- gggcagtggg ggcg-----g
gccctat-gg gc-ccc---- acctcattaa cggctctcaa agtacc-ccg ggaga-----
aacggaggcc tctgctacca gacttaccg- ----agccgg -cagagccca tcc-acaagc
gcacgatgga c-ttcagacc tatcagctag acggta-ggg tattggcc-t accgtggcta
tgac-gggta cagaggatta gggtttgatc ctggagaggt agcctgagaa atcgctccca
cttctaagga agg-ca-g-c aggcgcgtaa cgttcccaat gctaccta-g tga-ggacgt
aatgg-gaca taacaatacc cc-ta--ttt agtg-ggtaa --ttg--aca atgggg---c
gggcataaa
>Lycogala_epidendrum_HFNNU_11228
---------- ---------- -catgcatgc ctagaagaaa aattgacgcc ctactggg-c
cgaccgggat -tgttaagga atcag----c gaac-gg-ct ccgcatatct gttgtca-cc
tatcgt-ggt aaatatggcg tggatagagc acggaaaagc tgtgtataac a-cag-aaaa
gtgggg-tc- -accgc---t gcccgttggc at-------- gggtagtggg ggcg-----g
gccctat-gg gc-ccc---- acctcatcaa cggctctcaa agtacc-tcg ggcga-----
aacagaggcc tctgctacca gacttaccg- ----agccgg -cagagccca tcc-acaagc
gcacgatgga c-ttcagacc tatcagctag acggta-ggg tattggcc-t accgtggcga
tgac-gggta cagaggatta gggtttgatc ctggagaggt agcctgagaa atcgctccca
cttctaagga agg-ca-g-c aggcgcgtaa cgttcccaat gctaccta-g tga-ggacgt
aatgg-gaca taacaatacc cc-ta--ttt agtg-ggtaa --ttg--aca atgggg---c
gggcataaa
>HFNNU_11236
tgtcccgaag actcaagc-- -catgcatgc ctagaagaaa aactagttcc ttggctgt-a
ccggccttgg -cactgggga atcag----c gaac-gg-ct ccgtatatct gttgtta-cc
catcgttggc aaactgggcg tggatatagc atggaaaagc tgtgtgtaaa a-caa-gtga
atgggg-ca- -attga-c-c ctcacttagc ac-------- agagggtttg cgcg-----g
acttcat-gg ct-ccc---- gccccgtcag cagctcccac agtacg-ggc cccga-----
aacggaggcc tcagttaagg gttctccca- ----gcccga -ctgagacta acc-aacagt
gcacgatggg c-ttcagacc tatcagcttg atggta-ggg tataggcc-t accatagcca
tgac-gggta cagaggatta gggtttgatc ctggagaggt agcctgagaa atcgctccca
cttctaagga agg-ca-g-c aggcgcgtaa cgttcccaat gccacctg-g tga-ggacgt
gaggg-gaca taacaatgct ca-cc--taa aggg-agtaa --ttg---ca atggca---t
tagcttaaa
>HFNNU_11237
tgtcccgaag actcaagc-- -catgcatgc ctagaagaaa aactagttcc ttggctgt-a
ccggccttgg -cactgggga atcag----c gaac-gg-ct ccgtatatct gttgtta-cc
catcgttggc aaactgggcg tggatatagc atggaaaagc tgtgtgtaaa a-caa-gtga
atgggg-ca- -attga-c-c ctcacttagc ac-------- agagggtttg cgcg-----g
acttcat-gg ct-ccc---- gccccgtcag cagctcccac agtacg-ggc cccga-----
aacggaggcc tcagttaagg gttctccca- ----gcccga -ctgagacta acc-aacagt
gcacgatggg c-ttcagacc tatcagcttg atggta-ggg tataggcc-t accatagcca
tgac-gggta cagaggatta gggtttgatc ctggagaggt agcctgagaa atcgctccca
cttctaagga agg-ca-g-c aggcgcgtaa cgttcccaat gccacctg-g tga-ggacgt
gaggg-gaca taacaatgct ca-cc--taa aggg-agtaa --ttg---ca atggca---t
tagcttaaa
>HFNNU_11238
tgtcccgaag actcaagc-- -catgcatgc ctagaagaaa aactagttcc ttggctgt-a
ccggccttgg -cactgggga atcag----c gaac-gg-ct ccgtatatct gttgtta-cc
catcgttggc aaactgggcg tggatatagc atggaaaagc tgtgtgtaaa a-caa-gtga
atgggg-ca- -attga-c-c ctcacttagc ac-------- agagggtttg cgcg-----g
acttcat-gg ct-ccc---- gccccgtcag cagctcccac agtacg-ggc cccga-----
aacggaggcc tcagttaagg gttctccca- ----gcccga -ctgagacta acc-aacagt
gcacgatggg c-ttcagacc tatcagcttg atggta-ggg tataggcc-t accatagcca
tgac-gggta cagaggatta gggtttgatc ctggagaggt agcctgagaa atcgctccca
cttctaagga agg-ca-g-c aggcgcgtaa cgttcccaat gccacctg-g tga-ggacgt
gaggg-gaca taacaatgct ca-cc--taa aggg-agtaa --ttg---ca atggca---t
tagcttaaa
>Lycogala_epidendrum_HFNNU_11225
---------- -------g-- -cctgcatgc ctagaagaaa aattgacccc caaaaggg-c
cgaccgggtg -cgttaagga atcag----c gaac-gg-ct ccgcatatct gttgtca-cc
tatcgt-ggt aaataaggcg tggatagagc acggaaaagc tgtgtataac a-cagcaaag
gcggggttc- -tccgc---t gcccgttggc at-------- gggcagtagg ggtg-----g
gccccgt-gg gc-ccc---- acctcatcaa cggctctcaa agtacttccg tggga-----
aacagaggcc tctgccactg gacctacca- ----tttcgg -cagagccca tcc-acaagc
gcacgatgga c-ttcagacc tatcagctag acggta-ggg tattggcc-t accgtggcga
tgac-gggta cagaggatta gggtttgatc ctggagaggt agcctgagaa atcgctccca
cttctaagga agg-ca-g-c aggcgcgtaa cgttcccaat gctaccta-g tga-ggacgt
aatgg-gaca taacaatacc cc-ta--ttt agtg-ggtaa --ttg--aca atgggg---c
gggcataaa
>Lycogala_epidendrum_HFNNU_11320
---------- ----aagc-- -catgcatgc ctagaagaaa aactgacacc caaatggg-c
cgaccgggac -tgttaggga atcag----c gaac-gg-ct ccgtaaaact gttgtca-cc
tatcgt-ggt aaatacggcg tggatagagc acggaaaagc tgtgtataac a-cag-acaa
ctgggg-tc- -tcccc---t gctcgttggc at-------- gagcgg-ggg ggcg-----g
gtcccat-gg gc-ccc---- acctctttaa cggctcttca agtacc-cgc ggcga-----
aacagaggcc tctgctccct ggatgataa- ----agctag -cagagccca tcc-acaagc
gcacgatgga c-ttcagacc tatcagctag acggta-ggg tattggcc-t accgtggcga
tgac-gggta cagaggatta gggtttgatc ctggagaggt agcctgagaa atcgctccca
cttctaagga agg-ca-g-c aggcgcgtaa cgttcccaat gctaccta-g tga-ggacgt
aatgg-g--- ---------- ---------- ---------- ---------- ----------
---------
>Lycogala_epidendrum_HFNNU_10880
---------- ---------- -cctgcatgc ctagaagaaa aattggcgcc ctactggg-c
cgaccgggat -tgtcaagga atcag----c gaac-gg-ct ccgcatatct gttgtca-cc
tatcgt-ggt aaatacggcg tggatagagc acggaaaagc tgtgtataac a-cag-aaca
gtgggg-tc- -accac---t gcccggtggc ac-------- gggcggt-gg ggtg-----g
gccctat-gg gc-ccc---- acctcatgaa cggctcttaa agtagc-ccg ggcga-----
aacagaggcc tctgcc-acg gacctacca- ----actcgg -cagagccca tcc-acaagc
gcacgatgga c-ttcagacc tatcagctag acggta-ggg tattggcc-t accgtggcga
tgac-gggta cagaggatta gggtttgatc ctggagaggt agcctgagaa atcgctccca
cttctaagga agg-ca-g-c aggcgcgtaa cgttcccaat gctaccta-g tga-ggacgt
aatgg-gaca taacaatgcc cc-cc--gat gggg-ggtaa --ttg--ata atgggg---c
gggcataaa
>Lycogala_epidendrum_HFNNU_10881
---------- ---------- -cctgcatgc ctagaagaaa aattggcgcc ctactggg-c
cgaccgggat -tgtcaagga atcag----c gaac-gg-ct ccgcatatct gttgtca-cc
tatcgt-ggt aaatacggcg tggatagagc acggaaaagc tgtgtataac a-cag-aaca
gtgggg-tc- -accac---t gcccggtggc ac-------- gggcggt-gg ggtg-----g
gccctat-gg gc-ccc---- acctcatgaa cggctcttaa agtagc-ccg ggcga-----
aacagaggcc tctgcc-acg gacctacca- ----actcgg -cagagccca tcc-acaagc
gcacgatgga c-ttcagacc tatcagctag acggta-ggg tattggcc-t accgtggcga
tgac-gggta cagaggatta gggtttgatc ctggagaggt agcctgagaa atcgctccca
cttctaagga agg-ca-g-c aggcgcgtaa cgttcccaat gctaccta-g tga-ggacgt
aatgg-gaca taacaatgcc cc-cc--gat gggg-ggtaa --ttg--ata atgggg---c
gggcataaa
>Lycogala_epidendrum_HFNNU_11229
---------- ---------- gcctgcatgc ctagaagaaa aattgacgcc ctactggg-c
cgaccgggat -tgttaagga atcag----c gaac-gg-ct ccgcatatct gttgtca-cc
tatcgt-ggt aaatatggcg tggatagagc acggaaaagc tgtgtataac a-cag-aaaa
gtgggg-tc- -accgc---t gcccgttggc at-------- gggcagtggg ggtg-----g
gctctat-gg gc-ctc---- acctcatcaa cggctctcaa agtacc-tcg ggcga-----
aacagaggcc tctgctacca gacttaccg- ----agccgg -cagagccca tcc-acaagc
gcacgatgga c-ttcagacc tatcagctag acggta-ggg tattggcc-t accgtggcga
tgac-gggta cagaggatta gggtttgatc ctggagaggt agcctgagaa atcgctccca
cttctaagga agg-ca-g-c aggcgcgtaa cgttcccaat gctaccta-g tga-ggacgt
aatgg-gaca taacaatacc cc-ta--ttt agtg-ggtaa --ttg--aca atgggg---c
gggcataaa
>Lycogala_epidendrum_HFNNU_11230
---------- ---------- gcctgcatgc ctagaagaaa aattgacgcc ctactggg-c
cgaccgggat -tgttaagga atcag----c gaac-gg-ct ccgcatatct gttgtca-cc
tatcgt-ggt aaatatggcg tggatagagc acggaaaagc tgtgtataac a-cag-aaaa
gtgggg-tc- -accgc---t gcccgttggc at-------- gggcagtggg ggtg-----g
gctctat-gg gc-ctc---- acctcatcaa cggctctcaa agtacc-tcg ggcga-----
aacagaggcc tctgctacca gacttaccg- ----agccgg -cagagccca tcc-acaagc
gcacgatgga c-ttcagacc tatcagctag acggta-ggg tattggcc-t accgtggcga
tgac-gggta cagaggatta gggtttgatc ctggagaggt agcctgagaa atcgctccca
cttctaagga agg-ca-g-c aggcgcgtaa cgttcccaat gctaccta-g tga-ggacgt
aatgg-gaca taacaatacc cc-ta--ttt agtg-ggtaa --ttg--aca atgggg---c
gggcataaa
>Lycogala_epidendrum_HFNNU_11231
---------- ---------- gcctgcatgc ctagaagaaa aattgacgcc ctactggg-c
cgaccgggat -tgttaagga atcag----c gaac-gg-ct ccgcatatct gttgtca-cc
tatcgt-ggt aaatatggcg tggatagagc acggaaaagc tgtgtataac a-cag-aaaa
gtgggg-tc- -accgc---t gcccgttggc at-------- gggcagtggg ggtg-----g
gctctat-gg gc-ctc---- acctcatcaa cggctctcaa agtacc-tcg ggcga-----
aacagaggcc tctgctacca gacttaccg- ----agccgg -cagagccca tcc-acaagc
gcacgatgga c-ttcagacc tatcagctag acggta-ggg tattggcc-t accgtggcga
tgac-gggta cagaggatta gggtttgatc ctggagaggt agcctgagaa atcgctccca
cttctaagga agg-ca-g-c aggcgcgtaa cgttcccaat gctaccta-g tga-ggacgt
aatgg-gaca taacaatacc cc-ta--ttt agtg-ggtaa --ttg--aca atgggg---c
gggcataaa
>Lycogala_maculatum_HFNNU_11174
----ctgtcg agatcag--- -catgcatgc cca--tgaga aatgaacggc caaactgg-g
cccgacctgg -ttgtaagga ttcag----c gaac-gg-ct ccgcatatct gttgtca-cc
tatcgt-ggt aaat-tggcg tggatagagc acggaaaagc tgtgtataac a-cag-acaa
gatggg-gc- -aaagc-a-g agcagatggc cctt------ tgctcagcgg -atg-----g
gccacgt-cg gc-cct---- gcctcttaaa gagctcctat atagcg-tac tttaa-----
tgcggaggcc tctgcctggg gagctgtcc- ----aaaatg -tagagacta acc-actagc
gcacgatgga c-ttcagacc tatcagctag atggta-ggg tattggcc-t accatggcca
tgac-gggta cagaggatta gggtttgatc ctggagaggt agcctgagaa atcgctccca
cttctaagga agg-ca-g-c aggcgcgtaa cgttcccaat gctataca-g tga-ggacgt
aatgg-gaca taacaatgcc tc-tt--ttt agtg-ggcaa --ttg--aca atgggg---c
gggcttaaa
>Lycogala_epidendrum_HFNNU_11221
--ttccgaag actcaagc-- -catgcatgc ctagaagaaa aactgacacc caaatggg-c
cgaccgggac -tgttaggga atcag----c gaac-gg-ct ccatagaact gttgtca-cc
tatcgt-ggt aaatacggcg tggatagagc acggaaaagc tgtgtataac a-cag-acaa
ttgggg-tc- -accat---c gcccgttagc at-------- gggcgc-gcg ggcg-----g
gccccat-gg gc-ccc---- acctcattaa cggctcttca agtacc-cac ggcga-----
aacagaggcc tctgcccctg gatctgtaa- ----agcatg -cagagccca tcc-acaagc
gcacgatgga c-ttcagacc tatcagctag acggta-ggg tattggcc-t accgtggcta
tgac-gggta cagaggatta gggtttgatc ctggagaggt agcctgagaa atcgctccca
cttctaagga agg-ca-g-c aggcgcgtaa cgttcccaat gctaccta-g tga-ggacgt
aatgg-gaca taacaatacc cc-ta--ttt agtg-ggtaa ---tg--aca atggg-----
---------
>Lycogala_epidendrum_HFNNU_11217
---------- ---------- -cctgcatgc ctagaagaaa aattggcgcc ctactggg-c
cgaccgggat -tgtcaagga atcag----c gaac-gg-ct ccgcatatct gttgtca-cc
tatcgt-ggt aaatatggcg tggatagagc acggaaaagc tgtgtataac a-cag-aaca
gtgggg-tca aaccgc---t gcccggtggc ac-------- gggcggtggg ggtg-----g
gccctat-gg gc-cct---- acctcatgaa cggctcttaa agtagc-acg ggcga-----
aacagaggcc tctgcc-acg gacctacca- ----actcgg -cagagccca tcc-acaagc
gcacgatgga c-ttcagacc tatcagctag acggta-ggg tattggcc-t accgtggcga
tgac-gggta cagaggatta gggtttgatc ctggagaggt agcctgagaa atcgctccca
cttctaagga agg-ca-g-c aggcgcgtaa cgttcccaat gctaccta-g tga-ggacgt
aatgg-gaca taacaatacc cc-tt--att agtg-ggtaa --ttg--ata atgggg---c
gggcataaa
>Lycogala_succineum_HFNNU_11166
---------- ---------- ---------- ---------- ---------- ----------
---------- ---------- ---------- ---------- -cgtatatct gttgtta-cc
tgtcgc-ggt acgtccggtg tggatatagc acggaaaagc tgtgtgtaaa a-cag-ccaa
gcgagg-gc- -caagc-g-g ggtagccccc gc-------- gggctatgtg gggg----gg
gctccac-ga gc-tta---- cctccctccc cggcgcctca agtaac-acg tgaga-----
aacgggggcc tctgcctgtg accgatgca- ----gactga -tagagacca acc-acaagc
gcgcgatggg c-ttcagacc tatcagctag atggta-ggg tattggcc-t accatggcta
cgac-gggta cagaggatta gggtttgatc ctggagaggt agcctgagag atcgctccca
cttctaagga agg-ca-g-c aggcgcgtaa cgttcccaat gcccccgg-g tga-ggacgt
gacgg-gaca taataatgcc cc-tt--caa tgtg-ggtag --ctc--gca atgggg---c
gggcccaaa
>Lycogala_succineum_HFNNU_11200
---------- ---------- ---------- ---------- ---------- ----------
---------- ---------- ---------- ---------- -cgtatatct gttgtta-cc
tgtcgc-ggt acgtccggtg tggatatagc acggaaaagc tgtgtgtaaa a-cag-ccaa
gcgagg-gc- -caagc-g-g ggtagccccc gc-------- gggctatgtg gggg----gg
gctccac-ga gc-tta---- cctccctccc cggcgcctca agtaac-acg tgaga-----
aacgggggcc tctgcctgtg accgatgca- ----gactga -tagagacca acc-acaagc
gcgcgatggg c-ttcagacc tatcagctag atggta-ggg tattggcc-t accatggcta
cgac-gggta cagaggatta gggtttgatc ctggagaggt agcctgagag atcgctccca
cttctaagga agg-ca-g-c aggcgcgtaa cgttcccaat gcccccgg-g tga-ggacgt
gacgg-gaca taataatgcc cc-tt--caa tgtg-ggtag --ctc--gca atgggg---c
gggcccaaa
>Lycogala_succineum_HFNNU_10828
---------- ---------- ---------- ---------- ---------- ----------
---------- ---------- ---------- ---------- -cgtatatct gttgtta-cc
tgtcgc-ggt acgtccggtg tggatatagc acggaaaagc tgtgtgtaaa a-cag-ccaa
gcgagg-gc- -caagc-g-g ggtagccccc gc-------- gggctatgtg gggg----gg
gctccac-ga gc-tta---- cctccctccc cggcgcctca agtaac-acg tgaga-----
aacgggggcc tctgcctgtg aacgatgca- ----gactga -tagagacca acc-acaagc
gcgcgatggg c-ttcagacc tatcagctag atggta-ggg tattggcc-t accatggcta
cgac-gggta cagaggatta gggttggatc ctggagaggt agcctgagag atcgctccca
cttctaagga agg-ca-g-c aggcgcgtaa cgttcccaat gcccccgg-g tga-ggacgt
gacgg-gaca taataatgcc cc-tt--caa tgtg-ggtag --ctc--gca atgggg---c
gggcccaaa
>Lycogala_succineum_HFNNU_10822
---------- ---------- ---------- ---------- ---------- ----------
---------- ---------- ---------- ---------- -cgtatatct gttgtta-cc
tgtcgc-ggt acgtccggtg tggatatagc acggaaaagc tgtgtgtaaa a-cag-ccaa
gcgagg-gc- -caagc-g-g ggtagccccc gc-------- gggctatgtg gggg----gg
gctccac-ga gc-tta---- cctccctccc cggcgcctca agtaac-acg tgaga-----
aacgggggcc tctgcctgtg aacgatgca- ----gactga -tagagacca acc-acaagc
gcgcgatggg c-ttcagacc tatcagctag atggta-ggg tattggcc-t accatggcta
cgac-gggta cagaggatta gggttggatc ctggagaggt agcctgagag atcgctccca
cttctaagga agg-ca-g-c aggcgcgtaa cgttcccaat gcccccgg-g tga-ggacgt
gacgg-gaca taataatgcc cc-tt--caa tgtg-ggtag --ctc--gca atgggg---c
gggcccaaa
>Lycogala_succineum_HFNNU_10833
---------- ---------- ---------- ---------- ---------- ----------
---------- ---------- ---------- ---------- -cgtatatct gttgtta-cc
tgtcgc-ggt acgtccggtg tggatatagc acggaaaagc tgtgtgtaaa a-cag-ccaa
gcgagg-gc- -caagc-g-g ggtagccccc gc-------- gggctatgtg gggg----gg
gctccac-ga gc-tta---- cctccctccc cggcgcctca agtaac-acg tgaga-----
aacgggggcc tctgcctgtg aacgatgca- ----gactga -tagagacca acc-acaagc
gcgcgatggg c-ttcagacc tatcagctag atggta-ggg tattggcc-t accatggcta
cgac-gggta cagaggatta gggttggatc ctggagaggt agcctgagag atcgctccca
cttctaagga agg-ca-g-c aggcgcgtaa cgttcccaat gcccccgg-g tga-ggacgt
gacgg-gaca taataatgcc cc-tt--caa tgtg-ggtag --ctc--gca atgggg---c
gggcccaaa
>Lycogala_succineum_HFNNU_10834
---------- ---------- ---------- ---------- ---------- ----------
---------- ---------- ---------- ---------- -cgtatatct gttgtta-cc
tgtcgc-ggt acgtccggtg tggatatagc acggaaaagc tgtgtgtaaa a-cag-ccaa
gcgagg-gc- -caagc-g-g ggtagccccc gc-------- gggctatgtg gggg----gg
gctccac-ga gc-tta---- cctccctccc cggcgcctca agtaac-acg tgaga-----
aacgggggcc tctgcctgtg aacgatgca- ----gactga -tagagacca acc-acaagc
gcgcgatggg c-ttcagacc tatcagctag atggta-ggg tattggcc-t accatggcta
cgac-gggta cagaggatta gggttggatc ctggagaggt agcctgagag atcgctccca
cttctaagga agg-ca-g-c aggcgcgtaa cgttcccaat gcccccgg-g tga-ggacgt
gacgg-gaca taataatgcc cc-tt--caa tgtg-ggtag --ctc--gca atgggg---c
gggcccaaa
>Lycogala_skovorodaenae_HFNNU_11220
---cccgaag actcag---- -cctgcatgc cctattgaaa aatttgggta c------a-c
tggggtgggt -cttcaagga atcag----c gaac-gg-ct ccgtatatct gtggtc--cc
tgtcgt-ggt aagcttggca tggatatggc atggaaaagc tgtgtataat a-caa-cccc
gcccgg-gg- -gcc-----g gtctgccgcc ccctcac-ga gggccgtggc a-------ag
acaacac-cg ac-----t-c tgcccccatc tagcccctac agtacc-tat agcga-----
aacggaggcc tctatagacc aggccccta- ----cccaaa -tagagctta gcc-atacgc
acacgaaggg c-ttcagacc tatcagcttg atggta-ggg cattggcc-t accatggcta
tgac-gggta cagaggatta gggtttgatc ctggagaggt agcctgagaa atcgctccca
cttctaagga agg-ca-g-c aggcgcgtaa cgttcccaat gctcgcga-g tga-ggacgt
aatgg-gaca taacaatgcc ct-------t agtg-ggtaa --ttg--ccg atggag---t
gggcccaaa
>Lycogala_epidendrum_HFNNU_11218
tgtcccgaag actcaagc-- -catgcatgc ctagaagaaa aattggcgcc ctactggg-c
cgaccgggat -tgtcaagga atcag----c gaac-gg-ct ccgcatatct gttgtca-cc
tatcgt-ggt aaatacggcg tggatagagc acggaaaagc tgtgtataac a-cag-aaca
gtgggg-tc- -accgc---t gcccgttggc at-------- gggcagtggg ggtg-----g
gccgtat-gg gc-ccc---- acctcatgaa cggctcttaa agtagt-acg ggcga-----
aacagaggcc tctgcc-tcg gacctacca- ----actcgg -cagagccca tcc-acaagc
gcacgatgga c-ttcagacc tatcagctag acggta-ggg tattggcc-t accgtggcga
tgac-gggta cagaggatta gggtttgatc ctggagaggt agcctgagaa atcgctccca
cttctaagga agg-ca-g-c aggcgcgtaa cgttcccaat gctaccta-g tga-ggacgt
aatgg-gaca taacaatacc cc-tt--att agtg-ggtaa --ttg--aca atgggg---c
gggcataaa
>Lycogala_epidendrum_HFNNU_11252
tgtcccgaag actcaagc-- -catgcatgc ctagaagaaa aattgacccc caaaaggg-c
cgaccgggtg -cgttaagga atcag----c gaac-gg-ct ccgcatatct gttgtca-cc
tatcgt-ggt aaataaggcg tggatagagc acggaaaagc tgtgtataac a-cagcaaag
gcggggttc- -tccgc---t gcccgttggc at-------- gggcagtagg ggtg-----g
gccccgt-gg gc-ccc---- acctcatcaa cggctctcaa agtacttccg tggga-----
aacagaggcc tctgccactg gacctacca- ----tttcgg -cagagccca tcc-acaagc
gcacgatgga c-ttcagacc tatcagctag acggta-ggg tattggcc-t accgtggcga
tgac-gggta cagaggatta gggtttgatc ctggagaggt agcctgagaa atcgctccca
cttctaagga agg-ca-g-c aggcgcgtaa cgttcccaat gctaccta-g tga-ggacgt
aatgg-gaca taacaatacc cc-ta--ttt agtg-ggtaa --ttg--aca atgggg---c
gggcataaa
>Lycogala_epidendrum_HFNNU_11253
tgtcccgaag actcaagc-- -catgcatgc ctagaagaaa aattgacccc caaaaggg-c
cgaccgggtg -cgttaagga atcag----c gaac-gg-ct ccgcatatct gttgtca-cc
tatcgt-ggt aaataaggcg tggatagagc acggaaaagc tgtgtataac a-cagcaaag
gcggggttc- -tccgc---t gcccgttggc at-------- gggcagtagg ggtg-----g
gccccgt-gg gc-ccc---- acctcatcaa cggctctcaa agtacttccg tggga-----
aacagaggcc tctgccactg gacctacca- ----tttcgg -cagagccca tcc-acaagc
gcacgatgga c-ttcagacc tatcagctag acggta-ggg tattggcc-t accgtggcga
tgac-gggta cagaggatta gggtttgatc ctggagaggt agcctgagaa atcgctccca
cttctaagga agg-ca-g-c aggcgcgtaa cgttcccaat gctaccta-g tga-ggacgt
aatgg-gaca taacaatacc cc-ta--ttt agtg-ggtaa --ttg--aca atgggg---c
gggcataaa
>Lycogala_epidendrum_HFNNU_11254
tgtcccgaag actcaagc-- -catgcatgc ctagaagaaa aattgacccc caaaaggg-c
cgaccgggtg -cgttaagga atcag----c gaac-gg-ct ccgcatatct gttgtca-cc
tatcgt-ggt aaataaggcg tggatagagc acggaaaagc tgtgtataac a-cagcaaag
gcggggttc- -tccgc---t gcccgttggc at-------- gggcagtagg ggtg-----g
gccccgt-gg gc-ccc---- acctcatcaa cggctctcaa agtacttccg tggga-----
aacagaggcc tctgccactg gacctacca- ----tttcgg -cagagccca tcc-acaagc
gcacgatgga c-ttcagacc tatcagctag acggta-ggg tattggcc-t accgtggcga
tgac-gggta cagaggatta gggtttgatc ctggagaggt agcctgagaa atcgctccca
cttctaagga agg-ca-g-c aggcgcgtaa cgttcccaat gctaccta-g tga-ggacgt
aatgg-gaca taacaatacc cc-ta--ttt agtg-ggtaa --ttg--aca atgggg---c
gggcataaa
>HFNNU_11270
tgtcccgaag actcaagc-- -catgcatgc caa--cgaaa aattggcctg cgatcgt--c
gtggttgtgg -gctcaagga atcag----c gaac-gg-ct ccgcatatct gttgtca-cc
tatcgt-ggt acatttggcg tggatatagc acggaaaagc tgtgtgtaac a-cag-ataa
ttatgg-gg- -caccc-c-g gctacctggc cgtt------ gcttggtatt ggtgattaaa
acc------- ---------- gcctcttgac cgtaacccaa agtaca-ccg gggga-----
atcgggggct tctgcgcatt cttttgctg- -caaacccgg -cagagacta acc-acaagc
gcacgatggg c-ttcagacc tatcagctag atggta-ggg tattggcc-t accatggcta
tgac-gggta cagaggatta gggtttgatc ctggagaggt agcctgagaa atcgctccca
cttctaagga agg-ca-g-c aggcgcgtaa cgttcccaat gctactta-g tga-ggacgt
aatgg-gaca taacaatacc cc-ta--gtt agtg-ggcaa --ttg--aaa atggag---t
g--------
>HFNNU_11282
tgtcccgaag actcaagc-- -catgcatgc caa--cgaaa aattggcctg cgatcgt--c
gtggttgtgg -gctcaagga atcag----c gaac-gg-ct ccgcatatct gttgtca-cc
tatcgt-ggt acatttggcg tggatatagc acggaaaagc tgtgtgtaac a-cag-ataa
ttatgg-gg- -caccc-c-g gctacctggc cgtt------ gcttggtatt ggtgattaaa
acc------- ---------- gcctcttgac cgtaacccaa agtaca-ccg gggga-----
atcgggggct tctgcgcatt cttttgctg- -caaacccgg -cagagacta acc-acaagc
gcacgatggg c-ttcagacc tatcagctag atggta-ggg tattggcc-t accatggcta
tgac-gggta cagaggatta gggtttgatc ctggagaggt agcctgagaa atcgctccca
cttctaagga agg-ca-g-c aggcgcgtaa cgttcccaat gctactta-g tga-ggacgt
aatgg-gaca taacaatacc cc-ta--gtt agtg-ggcaa --ttg--aaa atggag---t
g--------
>Lycogala_maculatum_HFNNU_11222
tgttttgtcg agatcagc-- -catgcatgc cca--tgaga aatgaacggc caaactgg-g
cccgacctgg -ttgtaagga ttcag----c gaac-gg-ct ccgcatatct gttgtca-cc
tatcgt-ggt aaat-tggcg tggatagagc acggaaaagc tgtgtataac a-cag-acaa
gatggg-gc- -aaagc-a-g agcagatggc cctt------ tgctcagcgg -atg-----g
gccacgt-cg gc-cct---- gcctcttaaa gagctcctat atagcg-tac tttaa-----
tgcggaggcc tctgcctggg gagctgtcc- ----aaaatg -tagagacta acc-actagc
gcacgatgga c-ttcagacc tatcagctag atggta-ggg tattggcc-t accatggcca
tgac-gggta cagaggatta gggtttgatc ctggagaggt agcctgagaa atcgctccca
cttctaagga agg-ca-g-c aggcgcgtaa cgttcccaat gctataca-g tga-ggacgt
aatgg-gaca taacaatgcc tc-tt--ttt agtg-ggcaa --ttg--aca atgggg---c
gggcttaaa
>Lycogala_epidendrum_HFNNU_11223
tgtcccgaag actcaagc-- -catgcatgc ctagaagaaa aattggcgcc ctactggg-c
cgaccgggat -tgtcaagga atcag----c gaac-gg-ct ccgcatatct gttgtca-cc
tatcgt-ggt aaatacggcg tggatagagc acggaaaagc tgtgtataac a-cag-aaca
gtgggg-tc- -accgc---t gcccgttggc at-------- gggcagtggg ggtg-----g
gccgtat-gg gc-ccc---- acctcatgaa cggctcttaa agtagt-acg ggcga-----
aacagaggcc tctgcc-tcg gacctacca- ----actcgg -cagagccca tcc-acaagc
gcacgatgga c-ttcagacc tatcagctag acggta-ggg tattggcc-t accgtggcga
tgac-gggta cagaggatta gggtttgatc ctggagaggt agcctgagaa atcgctccca
cttctaagga agg-ca-g-c aggcgcgtaa cgttcccaat gctaccta-g tga-ggacgt
aatgg-gaca taacaatacc cc-tt--att agtg-ggtaa --ttg--aca atgggg---c
gggcataaa
>HFNNU_11247
tgtcccgaag aatcaagc-- -catgcatgc cca--agaga aatttacgac ctaactgg-c
ccgacctggt -tgttaagga ttcag----c gaac-gg-ct ccgcatatct gttgtca-cc
tatcgt-ggt aaat-tggcg tggatagagc acggaaaagc tgtgtataac a-cag-acaa
aatggg-gc- -aaagc-agg ggccgctagc cc-------- ggccccgcga -agg----ag
acttagt-ca gc-tct---- gcctctttaa gagctcctat gtgacg-tga gttat-----
agcggaggcc tctgccggaa agtctactc- ----gtaatg -cagagacta acc-acaagc
gcacgatgga c-ttcagacc tatcagctag atggta-ggg tattggcc-t accatggcta
tgac-gggta cagaggatta gggtttgatc ctggagaggt agcctgagaa atcgctccca
cttctaagga agg-ca-g-c aggcgcgtaa cgttcccaat gctataca-g tga-ggacgt
aatgg-gaca taacaatgcc tc-tt--ttt agtg-ggtaa --ttg--aca atgggg---c
gggcttaaa
>HFNNU_11248
tgtcccgaag aatcaagc-- -catgcatgc cca--agaga aatttacgac ctaactgg-c
ccgacctggt -tgttaagga ttcag----c gaac-gg-ct ccgcatatct gttgtca-cc
tatcgt-ggt aaat-tggcg tggatagagc acggaaaagc tgtgtataac a-cag-acaa
aatggg-gc- -aaagc-agg ggccgctagc cc-------- ggccccgcga -agg----ag
acttagt-ca gc-tct---- gcctctttaa gagctcctat gtgacg-tga gttat-----
agcggaggcc tctgccggaa agtctactc- ----gtaatg -cagagacta acc-acaagc
gcacgatgga c-ttcagacc tatcagctag atggta-ggg tattggcc-t accatggcta
tgac-gggta cagaggatta gggtttgatc ctggagaggt agcctgagaa atcgctccca
cttctaagga agg-ca-g-c aggcgcgtaa cgttcccaat gctataca-g tga-ggacgt
aatgg-gaca taacaatgcc tc-tt--ttt agtg-ggtaa --ttg--aca atgggg---c
gggcttaaa
>HFNNU_11249
tgtcccgaag aatcaagc-- -catgcatgc cca--agaga aatttacgac ctaactgg-c
ccgacctggt -tgttaagga ttcag----c gaac-gg-ct ccgcatatct gttgtca-cc
tatcgt-ggt aaat-tggcg tggatagagc acggaaaagc tgtgtataac a-cag-acaa
aatggg-gc- -aaagc-agg ggccgctagc cc-------- ggccccgcga -agg----ag
acttagt-ca gc-tct---- gcctctttaa gagctcctat gtgacg-tga gttat-----
agcggaggcc tctgccggaa agtctactc- ----gtaatg -cagagacta acc-acaagc
gcacgatgga c-ttcagacc tatcagctag atggta-ggg tattggcc-t accatggcta
tgac-gggta cagaggatta gggtttgatc ctggagaggt agcctgagaa atcgctccca
cttctaagga agg-ca-g-c aggcgcgtaa cgttcccaat gctataca-g tga-ggacgt
aatgg-gaca taacaatgcc tc-tt--ttt agtg-ggtaa --ttg--aca atgggg---c
gggcttaaa
>Lycogala_epidendrum_HFNNU_11263
tgtcccgaag actcaagc-- -catgcatgc ctagaagaaa aattgacccc caaaaggg-c
cgaccgggtg -cgttaagga atcag----c gaac-gg-ct ccgcatatct gttgtca-cc
tatcgt-ggt aaataaggcg tggatagagc acggaaaagc tgtgtataac a-cagcaaag
gcggggttc- -tccgc---t gcccgttggc at-------- gggcagtagg ggtg-----g
gccccgt-gg gc-ccc---- acctcatcaa cggctctcaa agtacttccg tggga-----
aacagaggcc tctgccactg gacctacca- ----tttcgg -cagagccca tcc-acaagc
gcacgatgga c-ttcagacc tatcagctag acggta-ggg tattggcc-t accgtggcga
tgac-gggta cagaggatta gggtttgatc ctggagaggt agcctgagaa atcgctccca
cttctaagga agg-ca-g-c aggcgcgtaa cgttcccaat gctaccta-g tga-ggacgt
aatgg-gaca taacaatacc cc-ta--ttt agtg-ggtaa --ttg--aca atgggg---c
gggcataaa
>Lycogala_epidendrum_HFNNU_11264
tgtcccgaag actcaagc-- -catgcatgc ctagaagaaa aattgacccc caaaaggg-c
cgaccgggtg -cgttaagga atcag----c gaac-gg-ct ccgcatatct gttgtca-cc
tatcgt-ggt aaataaggcg tggatagagc acggaaaagc tgtgtataac a-cagcaaag
gcggggttc- -tccgc---t gcccgttggc at-------- gggcagtagg ggtg-----g
gccccgt-gg gc-ccc---- acctcatcaa cggctctcaa agtacttccg tggga-----
aacagaggcc tctgccactg gacctacca- ----tttcgg -cagagccca tcc-acaagc
gcacgatgga c-ttcagacc tatcagctag acggta-ggg tattggcc-t accgtggcga
tgac-gggta cagaggatta gggtttgatc ctggagaggt agcctgagaa atcgctccca
cttctaagga agg-ca-g-c aggcgcgtaa cgttcccaat gctaccta-g tga-ggacgt
aatgg-gaca taacaatacc cc-ta--ttt agtg-ggtaa --ttg--aca atgggg---c
gggcataaa
>Lycogala_epidendrum_HFNNU_11181
tgtcccgaag actcaagc-- -catgcatgc ctagaagaaa aattggcgcc ctacaggg-c
cgaccggga- -tgtcaagga atcag----c gaac-gg-ct ccgcatatct gttgtca-cc
tatcgt-ggt aaatccggcg tggatagagc acggaaaagc tgtgtataac a-cag-acaa
atgggg-tc- -accgc---t gcccgttggc at-------- gggcagtggg ggcg-----g
gccctat-gg gc-ccc---- acctcgttac cggctctcaa agtacc-ccg ggcga-----
aacggaggcc tctgctacca gacttaccg- ----agccgg -cagagccca tcc-acaagc
gcacgatgga c-ttcagacc tatcagctag acggta-ggg tattggcc-t accgtggcga
tgac-gggta cagaggatta gggtttgatc ctggagaggt agcctgagaa atcgctccca
cttctaagga agg-ca-g-c aggcgcgtaa cgttcccaat gctaccta-g tga-ggacgt
aatgg-gaca taacaatacc cc-ta--ttt agtg-ggtaa --ttg--aca atgggg---c
gggcataaa
>Lycogala_epidendrum_HFNNU_11182
tgtcccgaag actcaagc-- -catgcatgc ctagaagaaa aattggcgcc ctacaggg-c
cgaccggga- -tgtcaagga atcag----c gaac-gg-ct ccgcatatct gttgtca-cc
tatcgt-ggt aaatccggcg tggatagagc acggaaaagc tgtgtataac a-cag-acaa
atgggg-tc- -accgc---t gcccgttggc at-------- gggcagtggg ggcg-----g
gccctat-gg gc-ccc---- acctcgttac cggctctcaa agtacc-ccg ggcga-----
aacggaggcc tctgctacca gacttaccg- ----agccgg -cagagccca tcc-acaagc
gcacgatgga c-ttcagacc tatcagctag acggta-ggg tattggcc-t accgtggcga
tgac-gggta cagaggatta gggtttgatc ctggagaggt agcctgagaa atcgctccca
cttctaagga agg-ca-g-c aggcgcgtaa cgttcccaat gctaccta-g tga-ggacgt
aatgg-gaca taacaatacc cc-ta--ttt agtg-ggtaa --ttg--aca atgggg---c
gggcataaa
>Lycogala_epidendrum_HFNNU_11183
tgtcccgaag actcaagc-- -catgcatgc ctagaagaaa aattggcgcc ctacaggg-c
cgaccggga- -tgtcaagga atcag----c gaac-gg-ct ccgcatatct gttgtca-cc
tatcgt-ggt aaatccggcg tggatagagc acggaaaagc tgtgtataac a-cag-acaa
atgggg-tc- -accgc---t gcccgttggc at-------- gggcagtggg ggcg-----g
gccctat-gg gc-ccc---- acctcgttac cggctctcaa agtacc-ccg ggcga-----
aacggaggcc tctgctacca gacttaccg- ----agccgg -cagagccca tcc-acaagc
gcacgatgga c-ttcagacc tatcagctag acggta-ggg tattggcc-t accgtggcga
tgac-gggta cagaggatta gggtttgatc ctggagaggt agcctgagaa atcgctccca
cttctaagga agg-ca-g-c aggcgcgtaa cgttcccaat gctaccta-g tga-ggacgt
aatgg-gaca taacaatacc cc-ta--ttt agtg-ggtaa --ttg--aca atgggg---c
gggcataaa
>Lycogala_epidendrum_HFNNU_11184
tgtcccgaag actcaagc-- -catgcatgc ctagaagaaa aattggcgcc ctacaggg-c
cgaccggga- -tgtcaagga atcag----c gaac-gg-ct ccgcatatct gttgtca-cc
tatcgt-ggt aaatccggcg tggatagagc acggaaaagc tgtgtataac a-cag-acaa
atgggg-tc- -accgc---t gcccgttggc at-------- gggcagtggg ggcg-----g
gccctat-gg gc-ccc---- acctcgttac cggctctcaa agtacc-ccg ggcga-----
aacggaggcc tctgctacca gacttaccg- ----agccgg -cagagccca tcc-acaagc
gcacgatgga c-ttcagacc tatcagctag acggta-ggg tattggcc-t accgtggcga
tgac-gggta cagaggatta gggtttgatc ctggagaggt agcctgagaa atcgctccca
cttctaagga agg-ca-g-c aggcgcgtaa cgttcccaat gctaccta-g tga-ggacgt
aatgg-gaca taacaatacc cc-ta--ttt agtg-ggtaa --ttg--aca atgggg---c
gggcataaa
>Lycogala_epidendrum_HFNNU_11214
tgtcccgaag actcaagc-- -catgcatgc ctagaagaaa aactgacacc caaatggg-c
cgaccgggac -tgttaggga atcag----c gaac-gg-ct ccatagaact gttgtca-cc
tatcgt-ggt aaatacggcg tggatagagc acggaaaagc tgtgtataac a-cag-acaa
ttgggg-tc- -accat---c gcccgttagc at-------- gggcgc-gcg ggcg-----g
gccccat-gg gc-ccc---- acctcattaa cggctcttca agtacc-cac ggcga-----
aacagaggcc tctgcccctg gatctgtaa- ----agcatg -cagagccca tcc-acaagc
gcacgatgga c-ttcagacc tatcagctag acggta-ggg tattggcc-t accgtggcta
tgac-gggta cagaggatta gggtttgatc ctggagaggt agcctgagaa atcgctccca
cttctaagga agg-ca-g-c aggcgcgtaa cgttcccaat gctaccta-g tga-ggacgt
aatgg-gaca taacaatacc cc-ta--ttt agtg-ggtaa --ttg--aca atgggg---c
gggcctaaa
>Lycogala_epidendrum_HFNNU_11215
tgtcccgaag actcaagc-- -catgcatgc ctagaagaaa aactgacacc caaatggg-c
cgaccgggac -tgttaggga atcag----c gaac-gg-ct ccatagaact gttgtca-cc
tatcgt-ggt aaatacggcg tggatagagc acggaaaagc tgtgtataac a-cag-acaa
ttgggg-tc- -accat---c gcccgttagc at-------- gggcgc-gcg ggcg-----g
gccccat-gg gc-ccc---- acctcattaa cggctcttca agtacc-cac ggcga-----
aacagaggcc tctgcccctg gatctgtaa- ----agcatg -cagagccca tcc-acaagc
gcacgatgga c-ttcagacc tatcagctag acggta-ggg tattggcc-t accgtggcta
tgac-gggta cagaggatta gggtttgatc ctggagaggt agcctgagaa atcgctccca
cttctaagga agg-ca-g-c aggcgcgtaa cgttcccaat gctaccta-g tga-ggacgt
aatgg-gaca taacaatacc cc-ta--ttt agtg-ggtaa --ttg--aca atgggg---c
gggcctaaa
>Lycogala_epidendrum_HFNNU_11216
tgtcccgaag actcaagc-- -catgcatgc ctagaagaaa aactgacacc caaatggg-c
cgaccgggac -tgttaggga atcag----c gaac-gg-ct ccatagaact gttgtca-cc
tatcgt-ggt aaatacggcg tggatagagc acggaaaagc tgtgtataac a-cag-acaa
ttgggg-tc- -accat---c gcccgttagc at-------- gggcgc-gcg ggcg-----g
gccccat-gg gc-ccc---- acctcattaa cggctcttca agtacc-cac ggcga-----
aacagaggcc tctgcccctg gatctgtaa- ----agcatg -cagagccca tcc-acaagc
gcacgatgga c-ttcagacc tatcagctag acggta-ggg tattggcc-t accgtggcta
tgac-gggta cagaggatta gggtttgatc ctggagaggt agcctgagaa atcgctccca
cttctaagga agg-ca-g-c aggcgcgtaa cgttcccaat gctaccta-g tga-ggacgt
aatgg-gaca taacaatacc cc-ta--ttt agtg-ggtaa --ttg--aca atgggg---c
gggcctaaa
>Lycogala_maculatum_HFNNU_11193
tgtcccgaag aatcaagc-- -catgcatgc cca--tgaga aatgaacggc caaactgg-g
cccgacctgg -ttgtaagga ttcag----c gaac-gg-ct ccgcatatct gttgtca-cc
tatcgt-ggt aaat-tggcg tggatagagc acggaaaagc tgtgtataac a-cag-acaa
gatggg-gc- -aaagc-a-g agcagatggc cctt------ tgctcagcgg -atg-----g
gccacgt-cg gc-cct---- gcctcttaaa gagctcctat atagcg-tac tttaa-----
tgcggaggcc tctgcctggg gagctgtcc- ----aaaatg -tagagacta acc-actagc
gcacgatgga c-ttcagacc tatcagctag atggta-ggg tattggcc-t accatggcca
tgac-gggta cagaggatta gggtttgatc ctggagaggt agcctgagaa atcgctccca
cttctaagga agg-ca-g-c aggcgcgtaa cgttcccaat gctataca-g tga-ggacgt
aatgg-gaca taacaatgcc tc-tt--ttt agtg-ggcaa --ttg--aca atgggg---c
gggcttaaa
>Lycogala_maculatum_HFNNU_11194
tgtcccgaag aatcaagc-- -catgcatgc cca--tgaga aatgaacggc caaactgg-g
cccgacctgg -ttgtaagga ttcag----c gaac-gg-ct ccgcatatct gttgtca-cc
tatcgt-ggt aaat-tggcg tggatagagc acggaaaagc tgtgtataac a-cag-acaa
gatggg-gc- -aaagc-a-g agcagatggc cctt------ tgctcagcgg -atg-----g
gccacgt-cg gc-cct---- gcctcttaaa gagctcctat atagcg-tac tttaa-----
tgcggaggcc tctgcctggg gagctgtcc- ----aaaatg -tagagacta acc-actagc
gcacgatgga c-ttcagacc tatcagctag atggta-ggg tattggcc-t accatggcca
tgac-gggta cagaggatta gggtttgatc ctggagaggt agcctgagaa atcgctccca
cttctaagga agg-ca-g-c aggcgcgtaa cgttcccaat gctataca-g tga-ggacgt
aatgg-gaca taacaatgcc tc-tt--ttt agtg-ggcaa --ttg--aca atgggg---c
gggcttaaa
>Lycogala_epidendrum_HFNNU_11219
tgtcccgaag actcaagc-- -catgcatgc ctagaagaaa aattgacgcc ctactggg-c
cgaccgggat -tgttaagga atcag----c gaac-gg-ct ccgcatatct gttgtca-cc
tatcgt-ggt aaatatggcg tggatagagc acggaaaagc tgtgtataac a-cag-aaaa
gtgggg-tc- -accgc---t gcccgttggc at-------- gggcagtggg ggtg-----g
gctctat-gg gc-ctc---- acctcatcaa cggctctcaa agtacc-tcg ggcga-----
aacagaggcc tctgctacca gacttaccg- ----agccgg -cagagccca tcc-acaagc
gcacgatgga c-ttcagacc tatcagctag acggta-ggg tattggcc-t accgtggcga
tgac-gggta cagaggatta gggtttgatc ctggagaggt agcctgagaa atcgctccca
cttctaagga agg-ca-g-c aggcgcgtaa cgttcccaat gctaccta-g tga-ggacgt
aatgg-gaca taacaatacc cc-ta--ttt agtg-ggtaa --t------- ----------
---------
>HFNNU_11243
---------- --ttaagc-- -catgcatgc ccaggacaaa tctaggcctt ggggggac-c
cccctcgtag -gccggagga atcag----c gaac-gg-ct ccgcatatct gttgtaa-cc
tatcgt-ggt aagttgggcg tggatattgc atggaaaagc tatgtgtaac a-cag-ctga
atgggg-ct- -cctct-c-g gccgagtgcc tctc------ ggctcgtgtg gact----gg
gcgacgt-cg gc-ccg---- gcctcgcata atcctcccaa agtatg-gtc cgaaa-----
aacggaggcc tcttctgggg aaccatcaa- ----gcccag -aagagccta acc-acgtgc
gcacgatggg c-ttcagacc tatcagcttg atggta-ggg tattggcc-t accatggctt
tgac-gggta cagaggatta gggtttgatc ctggagaggt agcctgagag atcgctccca
cttctaagga agg-ca-g-c aggcgcgtaa cgttcccaat gctcgcga-g tga-ggacgt
tatgg-gata taacaatacc tc-tt--tta agta------ ---------- ----------
---------
>HFNNU_11244
---------- --tttagc-- -catgcatgc ccaggacaaa tctaggcctt ggggggac-c
cccctcgtag -gccggagga atcag----c gaac-gg-ct ccgcatatct gttgtaa-cc
tatcgt-ggt aagttgggcg tggatattgc atggaaaagc tatgtgtaac a-cag-ctga
atgggg-ct- -cctct-c-g gccgagtgcc tctc------ ggctcgtgtg gact----gg
gcgacgt-cg gc-ccg---- gcctcgcata atcctcccaa agtatg-gtc cgaaa-----
aacggaggcc tcttctgggg aaccatcaa- ----gcccag -aagagccta acc-acgtgc
gcacgatggg c-ttcagacc tatcagcttg atggta-ggg tattggcc-t accatggctt
tgac-gggta cagaggatta gggtttgatc ctggagaggt agcctgagag atcgctccca
cttctaagga agg-ca-g-c aggcgcgtaa cgttcccaat gctcgcga-g tga-ggacgt
tatgg-gata taacaatacc tc-tt--tta agta------ ---------- ----------
---------
>HFNNU_11245
--gtacggag acttaagc-- -catgcatgc ccaggacaaa tctaggcctt ggggggac-c
cccctcgtag -gccggagga atcag----c gaac-gg-ct ccgcatatct gttgtaa-cc
tatcgt-ggt aagttgggcg tggatattgc atggaaaagc tatgtgtaac a-cag-ctga
atgggg-ct- -cctct-c-g gccgagtgcc tctc------ ggctcgtgtg gact----gg
gcgacgt-cg gc-ccg---- gcctcgcata atcctcccaa agtatg-gtc cgaaa-----
aacggaggcc tcttctgggg aaccatcaa- ----gcccag -aagagccta acc-acgtgc
gcacgatggg c-ttcagacc tatcagcttg atggta-ggg tattggcc-t accatggctt
tgac-gggta cagaggatta gggtttgatc ctggagaggt agcctgagag atcgctccca
cttctaagga agg-ca-g-c aggcgcgtaa cgttcccaat gctcgcga-g tga-ggacgt
tatgg-gata taacaatacc tc-tt--tta agta------ ---------- ----------
---------
>HFNNU_11246
--gtacggag acttaagc-- -catgcatgc ccaggacaaa tctaggcctt ggggggac-c
cccctcgtag -gccggagga atcag----c gaac-gg-ct ccgcatatct gttgtaa-cc
tatcgt-ggt aagttgggcg tggatattgc atggaaaagc tatgtgtaac a-cag-ctga
atgggg-ct- -cctct-c-g gccgagtgcc tctc------ ggctcgtgtg gact----gg
gcgacgt-cg gc-ccg---- gcctcgcata atcctcccaa agtatg-gtc cgaaa-----
aacggaggcc tcttctgggg aaccatcaa- ----gcccag -aagagccta acc-acgtgc
gcacgatggg c-ttcagacc tatcagcttg atggta-ggg tattggcc-t accatggctt
tgac-gggta cagaggatta gggtttgatc ctggagaggt agcctgagag atcgctccca
cttctaagga agg-ca-g-c aggcgcgtaa cgttcccaat gctcgcga-g tga-ggacgt
tatgg-gata taacaatacc tc-tt--tta agta------ ---------- ----------
---------
>Lycogala_sp._MCCNNU2018
tgtcccgaag acttaagc-- -catgcatgc ccaggacaaa tctaggcctt ggggggac-c
cccctcgtag -gccggagga atcag----c gaac-gg-ct ccgcatatct gttgtaa-cc
tatcgt-ggt aagttgggcg tggatattgc atggaaaagc tatgtgtaac a-cag-ctga
atgggg-ct- -cctct-c-g gccgagtgcc tctc------ ggctcgtgtg gact----gg
gcgacgt-cg gc-ccg---- gcctcgcata atcctcccaa agtatg-gtc cgaaa-----
aacggaggcc tcttctgggg aaccatcac- ----gcccag -aagagccta acc-acgtgc
gcacgatggg c-ttcagacc tatcagcttg atggta-ggg tattggcc-t accatggctt
tgac-gggta cagaggatta gggtttgatc ctggagaggt agcctgagag atcgctccca
cttctaagga agg-ca-g-c aggcgcgtaa cgttcccaat gctcgcga-g tga-ggacgt
tatgg-gata taacaatacc tc-tt--tta agta------ ---------- ----------
---------
>Lycogala_epidendrum_HFNNU_11341
tgtcccgaag actcaagc-- -catgcatgc ctagaagaaa aattgacccc caaaaggg-c
cgaccgggtg -cgttaagga atcag----c gaac-gg-ct ccgcatatct gttgtca-cc
tatcgt-ggt aaataaggcg tggatagagc acggaaaagc tgtgtataac a-cagcaaag
gcggggttc- -tccgc---t gcccgttggc at-------- gggcagtagg ggtg-----g
gccccgt-gg gc-ccc---- acctcatcaa cggctctcaa agtacttccg tggga-----
aacagaggcc tctgccactg gacctacca- ----tttcgg -cagagccca tcc-acaagc
gcacgatgga c-ttcagacc tatcagctag acggta-ggg tattggcc-t accgtggcga
tgac-gggta cagaggatta gggtttgatc ctggagaggt agcctgagaa atcgctccca
cttctaagga agg-ca-g-c aggcgcgtaa cgttcccaat gctaccta-g tga-ggacgt
aatgg-gaca taa------- ---------- ---------- ---------- ----------
---------
>Lycogala_epidendrum_HFNNU_11342
tgtcccgaag actcaagc-- -catgcatgc ctagaagaaa aattgacccc caaaaggg-c
cgaccgggtg -cgttaagga atcag----c gaac-gg-ct ccgcatatct gttgtca-cc
tatcgt-ggt aaataaggcg tggatagagc acggaaaagc tgtgtataac a-cagcaaag
gcggggttc- -tccgc---t gcccgttggc at-------- gggcagtagg ggtg-----g
gccccgt-gg gc-ccc---- acctcatcaa cggctctcaa agtacttccg tggga-----
aacagaggcc tctgccactg gacctacca- ----tttcgg -cagagccca tcc-acaagc
gcacgatgga c-ttcagacc tatcagctag acggta-ggg tattggcc-t accgtggcga
tgac-gggta cagaggatta gggtttgatc ctggagaggt agcctgagaa atcgctccca
cttctaagga agg-ca-g-c aggcgcgtaa cgttcccaat gctaccta-g tga-ggacgt
aatgg-gaca taa------- ---------- ---------- ---------- ----------
---------
>Lycogala_epidendrum_HFNNU_11343
tgtcccgaag actcaagc-- -catgcatgc ctagaagaaa aattgacccc caaaaggg-c
cgaccgggtg -cgttaagga atcag----c gaac-gg-ct ccgcatatct gttgtca-cc
tatcgt-ggt aaataaggcg tggatagagc acggaaaagc tgtgtataac a-cagcaaag
gcggggttc- -tccgc---t gcccgttggc at-------- gggcagtagg ggtg-----g
gccccgt-gg gc-ccc---- acctcatcaa cggctctcaa agtacttccg tggga-----
aacagaggcc tctgccactg gacctacca- ----tttcgg -cagagccca tcc-acaagc
gcacgatgga c-ttcagacc tatcagctag acggta-ggg tattggcc-t accgtggcga
tgac-gggta cagaggatta gggtttgatc ctggagaggt agcctgagaa atcgctccca
cttctaagga agg-ca-g-c aggcgcgtaa cgttcccaat gctaccta-g tga-ggacgt
aatgg-gaca taa------- ---------- ---------- ---------- ----------
---------
>Lycogala_epidendrum_HFNNU_11212
tgtcccgaag actcaagc-- -catgcatgc ctagaagaaa aattggcgcc ctactggg-c
cgaccgggat -tgccaagga atcag----c gaac-gg-ct ccgcatatct gttgtta-cc
tatcgt-ggt aagtatggcg tggatagagc acggaaaagc tgtgtataac a-cagaaaaa
gtgggg-tc- -accac---t gcccgttggc at-------- gggcagtggg ggcg-----g
gccccat-gg gc-ccc---- acctcatcaa cggctctcaa agtaga-ccg ggcga-----
aacagaggcc tctgcttccc ggactaccc- ----ggccgg -cagagccta tcc-acaagc
gcacgatgga c-ttcagacc tatcagctag acggta-ggg tattggcc-t accgtggcga
tgac-gggta cagaggatta gggtttgatc ctggagaggt agcctgagaa atcgctccca
cttctaagga agg-ca-g-c aggcgcgtaa cgttcccaat gctaccta-g tga-ggacgt
aatgg-gaca taacaatacc cc-tatatat agtg-ggcaa --ttg--gca atgggc---t
gggcataaa
>Lycogala_epidendrum_HFNNU_11213
tgtcccgaag actcaagc-- -catgcatgc ctagaagaaa aattggcgcc ctactggg-c
cgaccgggat -tgccaagga atcag----c gaac-gg-ct ccgcatatct gttgtta-cc
tatcgt-ggt aagtatggcg tggatagagc acggaaaagc tgtgtataac a-cagaaaaa
gtgggg-tc- -accac---t gcccgttggc at-------- gggcagtggg ggcg-----g
gccccat-gg gc-ccc---- acctcatcaa cggctctcaa agtaga-ccg ggcga-----
aacagaggcc tctgcttccc ggactaccc- ----ggccgg -cagagccta tcc-acaagc
gcacgatgga c-ttcagacc tatcagctag acggta-ggg tattggcc-t accgtggcga
tgac-gggta cagaggatta gggtttgatc ctggagaggt agcctgagaa atcgctccca
cttctaagga agg-ca-g-c aggcgcgtaa cgttcccaat gctaccta-g tga-ggacgt
aatgg-gaca taacaatacc cc-tatatat agtg-ggcaa --ttg--gca atgggc---t
gggcataaa
>Lycogala_fossiculatum_HFNNU_11191
tgttccgaag attcaagc-- -catgcatgc ctagaagaaa aattggtgcc catctggc-c
ctcttggaac -caccaagga atcag----c gaac-gg-ct ccgcatatct gttgtta-cc
tatcgt-ggt aagttaggtg tggatatagc atggaaaagc tgtgtgtaac a-cag-ccaa
aacggg-gc- -aatgc-a-g gccagctggc gc-------- agtcctgcgg ggcg----tg
accacat-gc gt-ccc---- accccttgaa tacctctcat agtacc-tac gggga-----
aacggaggcc tctgcttgcc tggtccccg- ----gcccag -cagagacta acc-acaagc
gcacgatggg c-ttcagacc tatcagctag atggta-ggg tattggcc-t accatggcta
tgac-gggta cagaggatta gggtttgatc ctggagaggt agcctgagaa atcgctccca
cttctaagga agg-ca-g-c aggcgcgtaa cgttcccaat gctaccta-g tga-ggacgt
aatgg-gaca taacaatgca gc-cc--tta aggt-tgtaa --ttg--acc atgggg---t
gggcccaaa
>Lycogala_epidendrum_HMAS_295547
tgtcccgaag actcaagc-- -catgcatgc ctagaagaaa aattggcgcc ctactggg-c
cgaccgggat -tgtcaagga atcag----c gaac-gg-ct ccgcatatct gttgtca-cc
tatcgt-ggt aaatacggcg tggatagagc acggaaaagc tgtgtataac a-cag-aaca
gtgggg-tc- -accgc---t gcccgttggc at-------- gggcagtggg ggtg-----g
gccgtat-gg gc-ccc---- acctcatgaa cggctcttaa agtagt-acg ggcga-----
aacagaggcc tctgcc-tcg gacctacca- ----actcgg -cagagccca tcc-acaagc
gcacgatgga c-ttcagacc tatcagctag acggta-ggg tattggcc-t accgtggcga
tgac-gggta cagaggatta gggtttgatc ctggagaggt agcctgagaa atcgctccca
cttctaagga agg-ca-g-c aggcgcgtaa cgttcccaat gctaccta-g tga-ggacgt
aatgg-gaca taa------- ---------- ---------- ---------- ----------
---------
>Lycogala_epidendrum_HFNNU_11173
tgtcccgaag actcaagc-- -catgcatgc ctagaagaaa aattggcgcc ctactggg-c
cgaccgggat -tgtcaagga atcag----c gaac-gg-ct ccgcatatct gttgtca-cc
tatcgt-ggt aaatacggcg tggatagagc acggaaaagc tgtgtataac a-cag-aaca
gtgggg-tc- -accgc---t gcccgttggc at-------- gggcagtggg ggtg-----g
gccgtat-gg gc-ccc---- acctcatgaa cggctcttaa agtagt-acg ggcga-----
aacagaggcc tctgcc-tcg gacctacca- ----actcgg -cagagccca tcc-acaagc
gcacgatgga c-ttcagacc tatcagctag acggta-ggg tattggcc-t accgtggcga
tgac-gggta cagaggatta gggtttgatc ctggagaggt agcctgagaa atcgctccca
cttctaagga agg-ca-g-c aggcgcgtaa cgttcccaat gctaccta-g tga-ggacgt
aatgg-gaca taa------- ---------- ---------- ---------- ----------
---------
>Lycogala_epidendrum_HMAS_295549
tgtcccgaag actcaagc-- -catgcatgc ctagaagaaa aatttacgcc cgactggg-c
cgactggtg- -tgttaagga atcag----c gaac-gg-ct ccgcatatct gttgtca-cc
tatcgt-ggt aaatatggcg tggatagagc acggaaaagc tgtgtataac a-cag-acaa
gtgggg-tc- -accgc---t gcccgttggc at-------- ggggagtagg ggtg-----g
gccccat-gg gc-ctc---- acctcatgaa cggctctcaa agtact-tcg ggcga-----
aacagaggcc tctgctaccg gactcaccg- ----agttgg -cagagccca tcc-acaagc
gcacgatgga c-ttcagacc tatcagctag acggta-ggg tattggcc-t accgtggcga
tgac-gggta cagaggatta gggtttgatc ctggagaggt agcctgagaa atcgctccca
cttctaagga agg-ca-g-c aggcgcgtaa cgttcccaat gctaccta-g tga-ggacgt
aatgg-gaca taacaatacc cc-ta--ttt agtg-ggtaa --ttg--aca atgggc---g
gcata----
>Lycogala_epidendrum_HFNNU_11187
tgtcccgaag actcaagc-- -catgcatgc ctagaagaaa aatttacgcc cgactggg-c
cgactggtg- -tgttaagga atcag----c gaac-gg-ct ccgcatatct gttgtca-cc
tatcgt-ggt aaatatggcg tggatagagc acggaaaagc tgtgtataac a-cag-acaa
gtgggg-tc- -accgc---t gcccgttggc at-------- ggggagtagg ggtg-----g
gccccat-gg gc-ctc---- acctcatgaa cggctctcaa agtact-tcg ggcga-----
aacagaggcc tctgctaccg gactcaccg- ----agttgg -cagagccca tcc-acaagc
gcacgatgga c-ttcagacc tatcagctag acggta-ggg tattggcc-t accgtggcga
tgac-gggta cagaggatta gggtttgatc ctggagaggt agcctgagaa atcgctccca
cttctaagga agg-ca-g-c aggcgcgtaa cgttcccaat gctaccta-g tga-ggacgt
aatgg-gaca taacaatacc cc-ta--ttt agtg-ggtaa --ttg--aca atgggc---g
gcata----
>Lycogala_maculatum_HFNNU_11168
tgtcccgaag aatcaagc-- -catgcatgc cca--tgaga aatgaacggc caaactgg-g
cccgacctgg -ttgtaagga ttcag----c gaac-gg-ct ccgcatatct gttgtca-cc
tatcgt-ggt aaat-tggcg tggatagagc acggaaaagc tgtgtataac a-cag-acaa
gatggg-gc- -aaagc-a-g agcagatggc cctt------ tgctcagcgg -atg-----g
gccacgt-cg gc-cct---- gcctcttaaa gagctcctat atagcg-tac tttaa-----
tgcggaggcc tctgcctggg gagctgtcc- ----aaaatg -tagagacta acc-actagc
gcacgatgga c-ttcagacc tatcagctag atggta-ggg tattggcc-t accatggcca
tgac-gggta cagaggatta gggtttgatc ctggagaggt agcctgagaa atcgctccca
cttctaagga agg-ca-g-c aggcgcgtaa cgttcccaat gctataca-g tga-ggacgt
aatgg-gaca taacaatgcc tc-tt--ttt agtg-ggcaa --ttg--aca atgggg---c
gggctta--
>Lycogala_maculatum_HFNNU_11167
tgtcccgaag aatcaagc-- -catgcatgc cca--tgaga aatgaacggc caaactgg-g
cccgacctgg -ttgtaagga ttcag----c gaac-gg-ct ccgcatatct gttgtca-cc
tatcgt-ggt aaat-tggcg tggatagagc acggaaaagc tgtgtataac a-cag-acaa
gatggg-gc- -aaagc-a-g agcagatggc cctt------ tgctcagcgg -atg-----g
gccacgt-cg gc-cct---- gcctcttaaa gagctcctat atagcg-tac tttaa-----
tgcggaggcc tctgcctggg gagctgtcc- ----aaaatg -tagagacta acc-actagc
gcacgatgga c-ttcagacc tatcagctag atggta-ggg tattggcc-t accatggcca
tgac-gggta cagaggatta gggtttgatc ctggagaggt agcctgagaa atcgctccca
cttctaagga agg-ca-g-c aggcgcgtaa cgttcccaat gctataca-g tga-ggacgt
aatgg-gaca taacaatgcc tc-tt--ttt agtg-ggcaa --ttg--aca atgggg---c
gggctta--
>Lycogala_maculatum_HFNNU_11250
tgtcccgaag aatcaagc-- -catgcatgc cca--tgaga aatgaacggc caaactgg-g
cccgacctgg -ttgtaagga ttcag----c gaac-gg-ct ccgcatatct gttgtca-cc
tatcgt-ggt aaat-tggcg tggatagagc acggaaaagc tgtgtataac a-cag-acaa
gatggg-gc- -aaggc-a-g agtagatagc cctt------ tgctcagcga -atg-----g
gcccctt-cg gc-cct---- gcctcgtaaa tggctcccat ataacg-tgc tttaa-----
tgcggaggcc tctgcctggg gagctgtcc- ----aaaatg -cagagacta acc-actagc
gcacgatgga c-ttcagacc tatcagctag atggta-ggg tattggcc-t accatggcca
tgac-gggta cagaggatta gggtttgatc ctggagaggt agcctgagaa atcgctccca
cttctaagga agg-ca-g-c aggcgcgtaa cgttcccaat gctataca-g tga-ggacgt
aatgg-gaca taacaatgcc tc-tt--ttt agtg-ggcaa --ttg--aca atgggg---c
gggcttaaa
>Lycogala_maculatum_HFNNU_11251
tgtcccgaag aatcaagc-- -catgcatgc cca--tgaga aatgaacggc caaactgg-g
cccgacctgg -ttgtaagga ttcag----c gaac-gg-ct ccgcatatct gttgtca-cc
tatcgt-ggt aaat-tggcg tggatagagc acggaaaagc tgtgtataac a-cag-acaa
gatggg-gc- -aaggc-a-g agtagatagc cctt------ tgctcagcga -atg-----g
gcccctt-cg gc-cct---- gcctcgtaaa tggctcccat ataacg-tgc tttaa-----
tgcggaggcc tctgcctggg gagctgtcc- ----aaaatg -cagagacta acc-actagc
gcacgatgga c-ttcagacc tatcagctag atggta-ggg tattggcc-t accatggcca
tgac-gggta cagaggatta gggtttgatc ctggagaggt agcctgagaa atcgctccca
cttctaagga agg-ca-g-c aggcgcgtaa cgttcccaat gctataca-g tga-ggacgt
aatgg-gaca taacaatgcc tc-tt--ttt agtg-ggcaa --ttg--aca atgggg---c
gggcttaaa
>Lycogala_epidendrum_HFNNU_11169
tgtcccgaag actcaagc-- -catgcatgc ctagaagaaa aattggcgcc ctactggg-c
cgaccgggat -tgtcaagga atcag----c gaac-gg-ct ccgcatatct gttgtca-cc
tatcgt-ggt aaatacggcg tggatagagc acggaaaagc tgtgtataac a-cag-aaca
gtgggg-tc- -accgc---t gcccgttggc at-------- gggcagtggg ggtg-----g
gccgtat-gg gc-ccc---- acctcatgaa cggctcttaa agtagt-acg ggcga-----
aacagaggcc tctgcc-tcg gacctacca- ----actcgg -cagagccca tcc-acaagc
gcacgatgga c-ttcagacc tatcagctag acggta-ggg tattggcc-t accgtggcga
tgac-gggta cagaggatta gggtttgatc ctggagaggt agcctgagaa atcgctccca
cttctaagga agg-ca-g-c aggcgcgtaa cgttcccaat gctaccta-g tga-ggacgt
aatgg-gaca taacaatacc cc-tt--att agtg-ggtaa --ttg--aca atgggg---c
gggcataaa
>Lycogala_epidendrum_HFNNU_11170
tgtcccgaag actcaagc-- -catgcatgc ctagaagaaa aattggcgcc ctactggg-c
cgaccgggat -tgtcaagga atcag----c gaac-gg-ct ccgcatatct gttgtca-cc
tatcgt-ggt aaatacggcg tggatagagc acggaaaagc tgtgtataac a-cag-aaca
gtgggg-tc- -accgc---t gcccgttggc at-------- gggcagtggg ggtg-----g
gccgtat-gg gc-ccc---- acctcatgaa cggctcttaa agtagt-acg ggcga-----
aacagaggcc tctgcc-tcg gacctacca- ----actcgg -cagagccca tcc-acaagc
gcacgatgga c-ttcagacc tatcagctag acggta-ggg tattggcc-t accgtggcga
tgac-gggta cagaggatta gggtttgatc ctggagaggt agcctgagaa atcgctccca
cttctaagga agg-ca-g-c aggcgcgtaa cgttcccaat gctaccta-g tga-ggacgt
aatgg-gaca taacaatacc cc-tt--att agtg-ggtaa --ttg--aca atgggg---c
gggcataaa
>Lycogala_epidendrum_HFNNU_11171
tgtcccgaag actcaagc-- -catgcatgc ctagaagaaa aattggcgcc ctactggg-c
cgaccgggat -tgtcaagga atcag----c gaac-gg-ct ccgcatatct gttgtca-cc
tatcgt-ggt aaatacggcg tggatagagc acggaaaagc tgtgtataac a-cag-aaca
gtgggg-tc- -accgc---t gcccgttggc at-------- gggcagtggg ggtg-----g
gccgtat-gg gc-ccc---- acctcatgaa cggctcttaa agtagt-acg ggcga-----
aacagaggcc tctgcc-tcg gacctacca- ----actcgg -cagagccca tcc-acaagc
gcacgatgga c-ttcagacc tatcagctag acggta-ggg tattggcc-t accgtggcga
tgac-gggta cagaggatta gggtttgatc ctggagaggt agcctgagaa atcgctccca
cttctaagga agg-ca-g-c aggcgcgtaa cgttcccaat gctaccta-g tga-ggacgt
aatgg-gaca taacaatacc cc-tt--att agtg-ggtaa --ttg--aca atgggg---c
gggcataaa
>Lycogala_epidendrum_HFNNU_11172
tgtcccgaag actcaagc-- -catgcatgc ctagaagaaa aattggcgcc ctactggg-c
cgaccgggat -tgtcaagga atcag----c gaac-gg-ct ccgcatatct gttgtca-cc
tatcgt-ggt aaatacggcg tggatagagc acggaaaagc tgtgtataac a-cag-aaca
gtgggg-tc- -accgc---t gcccgttggc at-------- gggcagtggg ggtg-----g
gccgtat-gg gc-ccc---- acctcatgaa cggctcttaa agtagt-acg ggcga-----
aacagaggcc tctgcc-tcg gacctacca- ----actcgg -cagagccca tcc-acaagc
gcacgatgga c-ttcagacc tatcagctag acggta-ggg tattggcc-t accgtggcga
tgac-gggta cagaggatta gggtttgatc ctggagaggt agcctgagaa atcgctccca
cttctaagga agg-ca-g-c aggcgcgtaa cgttcccaat gctaccta-g tga-ggacgt
aatgg-gaca taacaatacc cc-tt--att agtg-ggtaa --ttg--aca atgggg---c
gggcataaa
>Lycogala_guttatum_HFNNU_11268
tgtcccaaag a-ttaagc-- -catgcatgc caacttgata aatttgcgtt tgggggct-a
gccccctttc -tgctaagga atcag----c gaac-gg-ct ccgtatatct gttgtaa-cc
tatcgt-ggt aaattgggcg tggatatagc acggaaaagc tgtgtgtaac a-cag-aaca
cttggg-tt- -ggc-----g gccggccagc actg------ ggccggtccc gacg---gga
gcc-----tg gt-------- ggcccaccta aagttctcca agtacc-ggc cgcga-----
aacggaggcc tcttcttcgg gggtctcca- ----gccgag -aagagacta acc-acgagc
gcacgatggg c-ttcagacc tatcagctag atggta-ggg tattggcc-t accatggcga
tgac-gggta cagaggatta gggtttgatc ctggagaggt agcctgagaa atcgctccca
cttctaagga agg-ca-g-c aggcgcgtaa cgttcccaat gctgttca-g tga-ggacgt
gacgg-gata taacaatacc cc-tt--ata ag-------- ---------- ----------
---------
>Lycogala_guttatum_HFNNU_11269
tgtcccaaag a-ttaagc-- -catgcatgc caacttgata aatttgcgtt tgggggct-a
gccccctttc -tgctaagga atcag----c gaac-gg-ct ccgtatatct gttgtaa-cc
tatcgt-ggt aaattgggcg tggatatagc acggaaaagc tgtgtgtaac a-cag-aaca
cttggg-tt- -ggc-----g gccggccagc actg------ ggccggtccc gacg---gga
gcc-----tg gt-------- ggcccaccta aagttctcca agtacc-ggc cgcga-----
aacggaggcc tcttcttcgg gggtctcca- ----gccgag -aagagacta acc-acgagc
gcacgatggg c-ttcagacc tatcagctag atggta-ggg tattggcc-t accatggcga
tgac-gggta cagaggatta gggtttgatc ctggagaggt agcctgagaa atcgctccca
cttctaagga agg-ca-g-c aggcgcgtaa cgttcccaat gctgttca-g tga-ggacgt
gacgg-gata taacaatacc cc-tt--ata ag-------- ---------- ----------
---------
>Lycogala_epidendrum_HFNNU_11224
tgtcccgaag actcaagc-- -catgcatgc ctagaagaaa aatttacgcc cgactggg-c
cgactggtg- -tgttaagga atcag----c gaac-gg-ct ccgcatatct gttgtca-cc
tatcgt-ggt aaatatggcg tggatagagc acggaaaagc tgtgtataac a-cag-acaa
gtgggg-tc- -accgc---t gcccgttggc at-------- ggggagtagg ggtg-----g
gccccat-gg gc-ctc---- acctcatgaa cggctctcaa agtact-tcg ggcga-----
aacagaggcc tctgctaccg gactcaccg- ----agttgg -cagagccca tcc-acaagc
gcacgatgga c-ttcagacc tatcagctag acggta-ggg tattggcc-t accgtggcga
tgac-gggta cagaggatta gggtttgatc ctggagaggt agcctgagaa atcgctccca
cttctaagga agg-ca-g-c aggcgcgtaa cgttcccaat gctaccta-g tga-ggacgt
aatgg-gaca taacaatacc cc-ta--ttt agtg-ggtaa --ttg--aca atgggg---c
gggcataaa
>Lycogala_epidendrum_HMAS_295544
tgtcccgaag actcaagc-- -catgcatgc ctagaagaaa aattggcgcc ctacaggg-c
cgaccggga- -tgtcaagga atcag----c gaac-gg-ct ccgcatatct gttgtca-cc
tatcgt-ggt aaatccggcg tggatagagc acggaaaagc tgtgtataac a-cag-acaa
atgggg-tc- -accgc---t gcccgttggc at-------- gggcagtggg ggcg-----g
gccctat-gg gc-ccc---- acctcgttac cggctctcaa agtacc-ccg ggcga-----
aacggaggcc tctgctacca gacttaccg- ----agccgg -cagagccca tcc-acaagc
gcacgatgga c-ttcagacc tatcagctag acggta-ggg tattggcc-t accgtggcga
tgac-gggta cagaggatta gggtttgatc ctggagaggt agcctgagaa atcgctccca
cttctaagga agg-ca-g-c aggcgcgtaa cgttcccaat gctaccta-g tga-ggacgt
aatgg-gaca taacaatacc cc-ta--ttt agtg-ggtaa --ttg--aca atgggg---c
gggcataaa
>Lycogala_epidendrum_HFNNU_11179
tgtcccgaag actcaagc-- -catgcatgc ctagaagaaa aattggcgcc ctacaggg-c
cgaccggga- -tgtcaagga atcag----c gaac-gg-ct ccgcatatct gttgtca-cc
tatcgt-ggt aaatccggcg tggatagagc acggaaaagc tgtgtataac a-cag-acaa
atgggg-tc- -accgc---t gcccgttggc at-------- gggcagtggg ggcg-----g
gccctat-gg gc-ccc---- acctcgttac cggctctcaa agtacc-ccg ggcga-----
aacggaggcc tctgctacca gacttaccg- ----agccgg -cagagccca tcc-acaagc
gcacgatgga c-ttcagacc tatcagctag acggta-ggg tattggcc-t accgtggcga
tgac-gggta cagaggatta gggtttgatc ctggagaggt agcctgagaa atcgctccca
cttctaagga agg-ca-g-c aggcgcgtaa cgttcccaat gctaccta-g tga-ggacgt
aatgg-gaca taacaatacc cc-ta--ttt agtg-ggtaa --ttg--aca atgggg---c
gggcataaa
>Lycogala_epidendrum_HFNNU_11180
tgtcccgaag actcaagc-- -catgcatgc ctagaagaaa aattggcgcc ctacaggg-c
cgaccggga- -tgtcaagga atcag----c gaac-gg-ct ccgcatatct gttgtca-cc
tatcgt-ggt aaatccggcg tggatagagc acggaaaagc tgtgtataac a-cag-acaa
atgggg-tc- -accgc---t gcccgttggc at-------- gggcagtggg ggcg-----g
gccctat-gg gc-ccc---- acctcgttac cggctctcaa agtacc-ccg ggcga-----
aacggaggcc tctgctacca gacttaccg- ----agccgg -cagagccca tcc-acaagc
gcacgatgga c-ttcagacc tatcagctag acggta-ggg tattggcc-t accgtggcga
tgac-gggta cagaggatta gggtttgatc ctggagaggt agcctgagaa atcgctccca
cttctaagga agg-ca-g-c aggcgcgtaa cgttcccaat gctaccta-g tga-ggacgt
aatgg-gaca taacaatacc cc-ta--ttt agtg-ggtaa --ttg--aca atgggg---c
gggcataaa
>Lycogala_epidendrum_HMAS_295569
tgtcccgaag actcaagc-- -catgcatgc ctagaagaaa aattggcgcc ctacaggg-c
cgaccggga- -tgtcaagga atcag----c gaac-gg-ct ccgcatatct gttgtca-cc
tatcgt-ggt aaatccggcg tggatagagc acggaaaagc tgtgtataac a-cag-acaa
atgggg-tc- -accgc---t gcccgttggc at-------- gggcagtggg ggcg-----g
gccctat-gg gc-ccc---- acctcgttac cggctctcaa agtacc-ccg ggcga-----
aacggaggcc tctgctacca gacttaccg- ----agccgg -cagagccca tcc-acaagc
gcacgatgga c-ttcagacc tatcagctag acggta-ggg tattggcc-t accgtggcga
tgac-gggta cagaggatta gggtttgatc ctggagaggt agcctgagaa atcgctccca
cttctaagga agg-ca-g-c aggcgcgtaa cgttcccaat gctaccta-g tga-ggacgt
aatgg-gaca taacaatacc cc-ta--ttt agtg-ggtaa --ttg--aca atgggg---c
gggcataaa
>Lycogala_sp._HFNNU_11279
tgtcccgaag acttaagc-- -catgcatgc tct--agaag tagtatgccc gggaggcg-a
caaatcccgg -ccatatggt atctg----c gaac-gg-ct ccgtatatct gttgtta-cc
tattgtaggg aaattaggcg tggatagagc acggaaaagc tgtgtgcaaa a-cag-ccaa
atgggg-ca- -gtcaa---g ccggcctggt at-------- ccaaggccgg cgcg-----g
cct-----ca gg-ccg---- gcctcgctag tgc-tcccta agtagc-ccg ggcga-----
aacggaggcc tctatagccc gggccccca- ----gccata -tagagacta acc-acatgc
gcacaatggg c-ttcagacc tatcagcaag gtggta-ggg tattggcc-t accatagcgt
tgac-gggta cagaggatta gggtttgatc ctggagaggt agcctgagag atcgctacca
cttctaagga agg-ca-g-c aggcgcgtaa cgttcccaat gctgttag-g tga-ggacgt
gaagg-gata taacaatgcc cc-ga--tag tagg-ggtaa --ttg--aca atggag---t
gggcttaaa
>Lycogala_sp._HFNNU_11280
tgtcccgaag acttaagc-- -catgcatgc tct--agaag tagtatgccc gggaggcg-a
caaatcccgg -ccatatggt atctg----c gaac-gg-ct ccgtatatct gttgtta-cc
tattgtaggg aaattaggcg tggatagagc acggaaaagc tgtgtgcaaa a-cag-ccaa
atgggg-ca- -gtcaa---g ccggcctggt at-------- ccaaggccgg cgcg-----g
cct-----ca gg-ccg---- gcctcgctag tgc-tcccta agtagc-ccg ggcga-----
aacggaggcc tctatagccc gggccccca- ----gccata -tagagacta acc-acatgc
gcacaatggg c-ttcagacc tatcagcaag gtggta-ggg tattggcc-t accatagcgt
tgac-gggta cagaggatta gggtttgatc ctggagaggt agcctgagag atcgctacca
cttctaagga agg-ca-g-c aggcgcgtaa cgttcccaat gctgttag-g tga-ggacgt
gaagg-gata taacaatgcc cc-ga--tag tagg-ggtaa --ttg--aca atggag---t
gggcttaaa
>Lycogala_sp._HFNNU_11281
tgtcccgaag acttaagc-- -catgcatgc tct--agaag tagtatgccc gggaggcg-a
caaatcccgg -ccatatggt atctg----c gaac-gg-ct ccgtatatct gttgtta-cc
tattgtaggg aaattaggcg tggatagagc acggaaaagc tgtgtgcaaa a-cag-ccaa
atgggg-ca- -gtcaa---g ccggcctggt at-------- ccaaggccgg cgcg-----g
cct-----ca gg-ccg---- gcctcgctag tgc-tcccta agtagc-ccg ggcga-----
aacggaggcc tctatagccc gggccccca- ----gccata -tagagacta acc-acatgc
gcacaatggg c-ttcagacc tatcagcaag gtggta-ggg tattggcc-t accatagcgt
tgac-gggta cagaggatta gggtttgatc ctggagaggt agcctgagag atcgctacca
cttctaagga agg-ca-g-c aggcgcgtaa cgttcccaat gctgttag-g tga-ggacgt
gaagg-gata taacaatgcc cc-ga--tag tagg-ggtaa --ttg--aca atggag---t
gggcttaaa
>HFNNU 10821
---ctgtctg agattagc-- -catgcatgc ctc---gata aatgggccgc caaggtgt-g
caccttgccc -gccatagga atcag----c gaac-gg-ct ccgtatatat gttgtaa-cg
tatcgt-gac aaacagggcg tggaga-tgt acggaaaagc tgtacaggat a-taa-acac
tttgca-tt- -ca------a gacggaagtt aa-------- gtacgttgag aatg-----g
gtcttat-gt ag-gtc---- gccatgcctt cagccctagc aatact-ca- ----------
caaggatccc cctgt----- ---------- -------tta -taaagagga acc-gaatgt
acacgatcgg c-ttcatacc tatcagttag atggtg-ggg tattggcc-c accatgacta
taac-gggta cagaggacta gggtttggtc ctggagaggt agcctgagaa atcgctacca
cttctatgga agg-ca-g-c aggcgcgtaa cgttcccaat gcaagaga-g tga-ggacgt
aaaag-gaca taacaatgcc ac-tt--aaa agct-ggcaa --ttg--ata atgggg---t
gggcctaaa
>HFNNU 10819
---ctgtctg agattagc-- -catgcatgc ctc---gata aatgggccgc caaggtgt-g
caccttgccc -gccatagga atcag----c gaac-gg-ct ccgtatatat gttgtaa-cg
tatcgt-gac aaacagggcg tggaga-tgt acggaaaagc tgtacaggat a-taa-acac
tttgca-tt- -ca------a gacggaagtt aa-------- gtacgttgag aatg-----g
gtcttat-gt ag-gtc---- gccatgcctt cagccctagc aatact-ca- ----------
caaggatccc cctgt----- ---------- -------tta -taaagagga acc-gaatgt
acacgatcgg c-ttcatacc tatcagttag atggtg-ggg tattggcc-c accatgacta
taac-gggta cagaggacta gggtttggtc ctggagaggt agcctgagaa atcgctacca
cttctatgga agg-ca-g-c aggcgcgtaa cgttcccaat gcaagaga-g tga-ggacgt
aaaag-gaca taacaatgcc ac-tt--aaa agct-ggcaa --ttg--ata atgggg---t
gggcctaaa
>HFNNU_10820
---ctgtctg agattagc-- -catgcatgc ctc---gata aatgggccgc caaggtgt-g
caccttgccc -gccatagga atcag----c gaac-gg-ct ccgtatatat gttgtaa-cg
tatcgt-gac aaacagggcg tggaga-tgt acggaaaagc tgtacaggat a-taa-acac
tttgca-tt- -ca------a gacggaagtt aa-------- gtacgttgag aatg-----g
gtcttat-gt ag-gtc---- gccatgcctt cagccctagc aatact-ca- ----------
caaggatccc cctgt----- ---------- -------tta -taaagagga acc-gaatgt
acacgatcgg c-ttcatacc tatcagttag atggtg-ggg tattggcc-c accatgacta
taac-gggta cagaggacta gggtttggtc ctggagaggt agcctgagaa atcgctacca
cttctatgga agg-ca-g-c aggcgcgtaa cgttcccaat gcaagaga-g tga-ggacgt
aaaag-gaca taacaatgcc ac-tt--aaa agct-ggcaa --ttg--ata atgggg---t
gggcctaaa
>HFNNU_11346
------cgaa gattaagc-- -catgcatgc ctc---gata aatgggccgc caaggtgt-g
taccttgccc -gccatagga atcag----c gaac-gg-ct ccgtatatat gttgtaa-cg
tatcgt-gac aaacagggcg tggaga-tgt acggaaaagc tgtacaggat a-taa-acac
tttgca-tt- -ca------a gacggaagtt aa-------- gtacgttgag aatg-----g
gtcttat-gt ag-gtc---- gccatgcctt cagccctagc aatact-ca- ----------
caaggatccc cctgt----- ---------- -------tta -taaagagga acc-gaatgt
acacgatcgg c-ttcatacc tatcagttag atggtg-ggg tattggcc-c accatgacta
taac-gggta cagaggacta gggtttggtc ctggagaggt agcctgagaa atcgctacca
cttctatgga agg-ca-g-c aggcgcgtaa cgttcccaat gcaagaga-g tga-ggacgt
aaaag-gaca taacaatgcc ac-tt--aaa agct-ggcaa --ttg--ata atgggg---t
gggcctaaa
>HFNNU_10824
gggtcggaag actaaagc-- -catgcatgc cta--tgaaa aatcggagct cagtggcg-c
ctcactgggc -agacgagga ctcag----c gaac-gg-ct ccgtatatct gttgtga-cc
tatcgt-ggt aaattgggcg tggatatagc acggaaacgc tgtgtgtaac a-cag-tcaa
atgggg-ta- -ggcg----g ccagaagggc atc------- cccaggccgg tatg-----g
gct-----gg gc-cca---- gcctcgttaa gtgctcccct agtacc-ccg ggcga-----
aacggaggcc tctgctgccc aagccccca- ----gccgtg -cagagacta acc-acaagc
gcacgatggg c-ttcagacc tatcagcaag gtggta-ggg tattggcc-t accatagctt
tgac-gggta cagaggatta gggtttgatc ctggagaggt agcctgagaa atcgctccca
cttctaagga agg-ca-g-c aggcgcgtaa cgttcccaat gctgggca-g tga-ggacgt
gaagg-gata taacaatgcc cc-ta--ttt agcg-ggtaa --ttg--aca atggag---t
gggcttaaa
>HFNNU_10823
gggtcggaag actaaagc-- -catgcatgc cta--tgaaa aatcggagct cagtggcg-c
ctcactgggc -agacgagga ctcag----c gaac-gg-ct ccgtatatct gttgtga-cc
tatcgt-ggt aaattgggcg tggatatagc acggaaacgc tgtgtgtaac a-cag-tcaa
atgggg-ta- -ggcg----g ccagaagggc atc------- cccaggccgg tatg-----g
gct-----gg gc-cca---- gcctcgttaa gtgctcccct agtacc-ccg ggcga-----
aacggaggcc tctgctgccc aagccccca- ----gccgtg -cagagacta acc-acaagc
gcacgatggg c-ttcagacc tatcagcaag gtggta-ggg tattggcc-t accatagctt
tgac-gggta cagaggatta gggtttgatc ctggagaggt agcctgagaa atcgctccca
cttctaagga agg-ca-g-c aggcgcgtaa cgttcccaat gctgggca-g tga-ggacgt
gaagg-gata taacaatgcc cc-ta--ttt agcg-ggtaa --ttg--aca atggag---t
gggcttaaa
>HFNNU_10825
gggtcggaag actaaagc-- -catgcatgc cta--tgaaa aatcggagct cagtggcg-c
ctcactgggc -agacgagga ctcag----c gaac-gg-ct ccgtatatct gttgtga-cc
tatcgt-ggt aaattgggcg tggatatagc acggaaacgc tgtgtgtaac a-cag-tcaa
atgggg-ta- -ggcg----g ccagaagggc atc------- cccaggccgg tatg-----g
gct-----gg gc-cca---- gcctcgttaa gtgctcccct agtacc-ccg ggcga-----
aacggaggcc tctgctgccc aagccccca- ----gccgtg -cagagacta acc-acaagc
gcacgatggg c-ttcagacc tatcagcaag gtggta-ggg tattggcc-t accatagctt
tgac-gggta cagaggatta gggtttgatc ctggagaggt agcctgagaa atcgctccca
cttctaagga agg-ca-g-c aggcgcgtaa cgttcccaat gctgggca-g tga-ggacgt
gaagg-gata taacaatgcc cc-ta--ttt agcg-ggtaa --ttg--aca atggag---t
gggcttaaa
>HFNNU_11344
---------- ---------- -ccatcttgc tat--agtta catcggagct cagtggcg-c
ctcactgggc -agacgagga ctcag----c gaac-gg-ct ccgtatatct gttgtga-cc
tatcgt-ggt aaattgggcg tggatatagc acggaaacgc tgtgtgtaac a-cag-tcaa
atgggg-ta- -ggcg----g ccagaagggc atc------- cccaggccgg tatg-----g
gct-----gg gc-cca---- gcctcgttaa gtgctcccct agtacc-ccg ggcga-----
aacggaggcc tctgctgccc aagccccca- ----gccgtg -cagagacta acc-acaagc
gcacgatggg c-ttcagacc tatcagcaag gtggta-ggg tattggcc-t accatagctt
tgac-gggta cagaggatta gggtttgatc ctggagaggt agcctgagaa atcgctccca
cttctaagga agg-ca-g-c aggcgcgtaa cgttcccaat gctgggca-g tga-ggacgt
gaagg-gata taacaatgcc cc-ta--ttt agcg-ggtaa --ttg--aca atggag---t
gggcttaaa
>HFNNU_11345
---------- ---------- -ccatcttgc tat--agtta catcggagct cagtggcg-c
ctcactgggc -agacgagga ctcag----c gaac-gg-ct ccgtatatct gttgtga-cc
tatcgt-ggt aaattgggcg tggatatagc acggaaacgc tgtgtgtaac a-cag-tcaa
atgggg-ta- -ggcg----g ccagaagggc atc------- cccaggccgg tatg-----g
gct-----gg gc-cca---- gcctcgttaa gtgctcccct agtacc-ccg ggcga-----
aacggaggcc tctgctgccc aagccccca- ----gccgtg -cagagacta acc-acaagc
gcacgatggg c-ttcagacc tatcagcaag gtggta-ggg tattggcc-t accatagctt
tgac-gggta cagaggatta gggtttgatc ctggagaggt agcctgagaa atcgctccca
cttctaagga agg-ca-g-c aggcgcgtaa cgttcccaat gctgggca-g tga-ggacgt
gaagg-gata taacaatgcc cc-ta--ttt agcg-ggtaa --ttg--aca atggag---t
gggcttaaa
>HFNNU_10829
ctgttcggag act-aagc-- -catgcatgc cta--tgaaa actcggaatc aggggaacac
ctcccctggt -agacgatga ctcag----c gaac-gg-ct ccgtatatct gttgtca-cc
tatcgt-ggt aaatt-cgcg tggatatagc acggaaacgc tgtgtgtaac a-cag-tcaa
atgggg-ta- -gtg-----a gcttacaggc aa-------- ctgtgggctg catg-----g
gct-----ga gc-ccg---- gcctcgctaa gtgctcccat agtacc---c cggga-----
aacggaggcc tctgctgccc aggccccca- ----gccgtg -cagagacta acc-acaagc
gcacgatggg c-ttcagacc tatcagcaag gtggta-ggg tattggcc-t accatagcat
tgac-gggta cagaggatta gggtttgatc ctggagaggt agcctgagaa atcgctccca
cttctaagga agg-ca-g-c aggcgcgtaa cgttcccaat gctgttca-g tga-ggacgt
gaagg-gata taacaatgcc cc-ta--tat agtg-ggtaa --ttg--aca atggag---t
gggcttaaa
>HFNNU_10826
ctgttcggag act-aagc-- -catgcatgc cta--tgaaa actcggaatc aggggaacac
ctcccctggt -agacgatga ctcag----c gaac-gg-ct ccgtatatct gttgtca-cc
tatcgt-ggt aaatt-cgcg tggatatagc acggaaacgc tgtgtgtaac a-cag-tcaa
atgggg-ta- -gtg-----a gcttacaggc aa-------- ctgtgggctg catg-----g
gct-----ga gc-ccg---- gcctcgctaa gtgctcccat agtacc---c cggga-----
aacggaggcc tctgctgccc aggccccca- ----gccgtg -cagagacta acc-acaagc
gcacgatggg c-ttcagacc tatcagcaag gtggta-ggg tattggcc-t accatagcat
tgac-gggta cagaggatta gggtttgatc ctggagaggt agcctgagaa atcgctccca
cttctaagga agg-ca-g-c aggcgcgtaa cgttcccaat gctgttca-g tga-ggacgt
gaagg-gata taacaatgcc cc-ta--tat agtg-ggtaa --ttg--aca atggag---t
gggcttaaa
>HFNNU_10827
ctgttcggag act-aagc-- -catgcatgc cta--tgaaa actcggaatc aggggaacac
ctcccctggt -agacgatga ctcag----c gaac-gg-ct ccgtatatct gttgtca-cc
tatcgt-ggt aaatt-cgcg tggatatagc acggaaacgc tgtgtgtaac a-cag-tcaa
atgggg-ta- -gtg-----a gcttacaggc aa-------- ctgtgggctg catg-----g
gct-----ga gc-ccg---- gcctcgctaa gtgctcccat agtacc---c cggga-----
aacggaggcc tctgctgccc aggccccca- ----gccgtg -cagagacta acc-acaagc
gcacgatggg c-ttcagacc tatcagcaag gtggta-ggg tattggcc-t accatagcat
tgac-gggta cagaggatta gggtttgatc ctggagaggt agcctgagaa atcgctccca
cttctaagga agg-ca-g-c aggcgcgtaa cgttcccaat gctgttca-g tga-ggacgt
gaagg-gata taacaatgcc cc-ta--tat agtg-ggtaa --ttg--aca atggag---t
gggcttaaa
>Lycogala_guttatum_HFNNU_10831
-ggtccaaga a-ttaagc-- -catgcatgc caacttgata aatttgcgtt tgggggct-a
gccccctttc -tgctaagga atcag----c gaac-gg-ct ccgtatatct gttgtaa-cc
tatcgt-ggt aaattgggcg tggatatagc acggaaaagc tgtgtgtaac a-cag-aaca
cttggg-tt- -ggc-----g gccggccagc actg------ ggccggtccc gacg---gga
gcc-----tg gt-------- ggcccaccta aagttctcca agtacc-ggc cgcga-----
aacggaggcc tcttcttcgg gggtctcca- ----gccgag -aagagacta acc-acgagc
gcacgatggg c-ttcagacc tatcagctag atggta-ggg tattggcc-t accatggcga
tgac-gggta cagaggatta gggtttgatc ctggagaggt agcctgagaa atcgctccca
cttctaagga agg-ca-g-c aggcgcgtaa cgttcccaat gctgttca-g tga-ggacgt
gacgg-gata taacaatacc cc-tt--ata agtg-ggtaa --ttg--aca atgggg---c
gggcccaaa
>Lycogala_guttatum_HFNNU_10830
-ggtccaaga a-ttaagc-- -catgcatgc caacttgata aatttgcgtt tgggggct-a
gccccctttc -tgctaagga atcag----c gaac-gg-ct ccgtatatct gttgtaa-cc
tatcgt-ggt aaattgggcg tggatatagc acggaaaagc tgtgtgtaac a-cag-aaca
cttggg-tt- -ggc-----g gccggccagc actg------ ggccggtccc gacg---gga
gcc-----tg gt-------- ggcccaccta aagttctcca agtacc-ggc cgcga-----
aacggaggcc tcttcttcgg gggtctcca- ----gccgag -aagagacta acc-acgagc
gcacgatggg c-ttcagacc tatcagctag atggta-ggg tattggcc-t accatggcga
tgac-gggta cagaggatta gggtttgatc ctggagaggt agcctgagaa atcgctccca
cttctaagga agg-ca-g-c aggcgcgtaa cgttcccaat gctgttca-g tga-ggacgt
gacgg-gata taacaatacc cc-tt--ata agtg-ggtaa --ttg--aca atgggg---c
gggcccaaa
>Lycogala_skovorodaense_HFNNU_10816
---------- ---------- ---------- ---------- ---------- ----------
---------- ---------- ---------- ---------- -cgtatatct gtggtc--cc
tgtcgt-ggt aagcttggca tggatatggc atggaaaagc tgtgtataat a-caa-cccc
gcccgg-gg- -gcc-----g gtctgccgcc ccctcac-ga gggccgtggc a-------ag
acaacac-tg ac-----t-c tgcccccatc tagcccctac agtacc-tat agcga-----
aacggaggcc tctatagacc aggccccta- ----cccaaa -tagagctta gcc-atacgc
acacgaaggg c-ttcagacc tatcagcttg atggta-ggg cattggcc-t accatggcta
tgac-gggta cagaggatta gggtttgatc ctggagaggt agcctgagaa atcgctccca
cttctaagga agg-ca-g-c aggcgcgtaa cgttcccaat gctcgcga-g tga-ggacgt
aatgg-gaca taacaatgcc ct-------t agtg-ggtaa --ttg--ccg atggag---t
gggcccaaa
>Lycogala_skovorodaense_HFNNU_11255
---------- ---------- ---------- ---------- ---------- ----------
---------- ---------- ---------- ---------- -cgtatatct gtggtc--cc
tgtcgt-ggt aagcttggca tggatatggc atggaaaagc tgtgtataat a-caa-cccc
gcccgg-gg- -gcc-----g gtctgccgcc ccctcac-ga gggccgtggc a-------ag
acaacac-tg ac-----t-c tgcccccatc tagcccctac agtacc-tat agcga-----
aacggaggcc tctatagacc aggccccta- ----cccaaa -tagagctta gcc-atacgc
acacgaaggg c-ttcagacc tatcagcttg atggta-ggg cattggcc-t accatggcta
tgac-gggta cagaggatta gggtttgatc ctggagaggt agcctgagaa atcgctccca
cttctaagga agg-ca-g-c aggcgcgtaa cgttcccaat gctcgcga-g tga-ggacgt
aatgg-gaca taacaatgcc ct-------t agtg-ggtaa --ttg--ccg atggag---t
gggcccaaa
>Lycogala_skovorodaense_HFNNU_10815
---------- ---------- ---------- ---------- ---------- ----------
---------- ---------- ---------- ---------- -cgtatatct gtggtc--cc
tgtcgt-ggt aagcttggca tggatatggc atggaaaagc tgtgtataat a-caa-cccc
gcccgg-gg- -gcc-----g gtctgccgcc ccctcac-ga gggccgtggc a-------ag
acaacac-tg ac-----t-c tgcccccatc tagcccctac agtacc-tat agcga-----
aacggaggcc tctatagacc aggccccta- ----cccaaa -tagagctta gcc-atacgc
acacgaaggg c-ttcagacc tatcagcttg atggta-ggg cattggcc-t accatggcta
tgac-gggta cagaggatta gggtttgatc ctggagaggt agcctgagaa atcgctccca
cttctaagga agg-ca-g-c aggcgcgtaa cgttcccaat gctcgcga-g tga-ggacgt
aatgg-gaca taacaatgcc ct-------t agtg-ggtaa --ttg--ccg atggag---t
gggcccaaa
>Lycogala_fossiculatum_HFNNU_10817
ggtccgatcg agatcagc-- -catgcatgc ctagaag-aa aattggtgcc catctggc-c
ctcttggaac -caccaagga atcag----c gaacggg-ct ccgcatatct gttgtta-cc
tatcgt-ggt aagttaggtg tggatatagc atggaaaagc tgtgtgtaac a-cag-ccaa
aacggg-gc- -aatgc-a-g gccagctggc gc-------- agtcctgcgg ggcg----tg
accacat-gc gt-ccc---- accccttgaa tacctctcat agtacc-tac gggga-----
aacggaggcc tctgcttgcc tggtccccg- ----gcccag -cagagacta acc-acaagc
gcacgatggg c-ttcagacc tatcagctag atggta-ggg tattggcc-t accatggcta
tgac-gggta cagaggatta gggtttgatc ctggagaggt agcctgagaa atcgctccca
cttctaagga agg-agcg-c aggcgcgtaa cgttcccaat gctaccta-g tga-ggacgt
aatgg-gaca taacaatgca gc-cc--tta aggt-tgtaa --ttg--acc atgggg---t
gggcccaaa
>HFNNU_10835
---------- -----agt-- -catgcatgc cta--cgaaa attctggcgt gtaccgac-g
acaactggga -ggccgatga ctcag----c gaac-gg-ct ccgtatatct gttgtga-cc
tatcgt-ggt aaattaggcg tggata-tcc acggaaaatc tgtgggtaag c-cag-ccaa
ttgggg-ca- -caggc-cgg ccagattggt ac-------- gctggaccgg cgcg-----g
gctgcga-gg gc-ccc---- gcctcatcaa acgctcccaa agtacc-agc tggga-----
aacggaggcc tctgccgctc ggaccccca- ----ggcatg -cagagacta acc-acaagc
gcacgatggg c-ttcagacc tatcagctag ttggta-ggg tataggcc-t accaaggcta
tgac-gggta cagaggatca gggtttgatc ctggagaggt agcctgagaa atcgctccca
cttctaagga agg-ca-g-c aggcgcggaa cgttcccaat gccgatcg-g tga-ggacgt
gaagg-gata taacaatgcc cc-ca--aat ggtg-gg--- ---------- ----------
---------
>HFNNU_10836
---------- -----agt-- -catgcatgc cta--cgaaa attctggcgt gtaccgac-g
acaactggga -ggccgatga ctcag----c gaac-gg-ct ccgtatatct gttgtga-cc
tatcgt-ggt aaattaggcg tggata-tcc acggaaaatc tgtgggtaag c-cag-ccaa
ttgggg-ca- -caggc-cgg ccagattggt ac-------- gctggaccgg cgcg-----g
gctgcga-gg gc-ccc---- gcctcatcaa acgctcccaa agtacc-agc tggga-----
aacggaggcc tctgccgctc ggaccccca- ----ggcatg -cagagacta acc-acaagc
gcacgatggg c-ttcagacc tatcagctag ttggta-ggg tataggcc-t accaaggcta
tgac-gggta cagaggatca gggtttgatc ctggagaggt agcctgagaa atcgctccca
cttctaagga agg-ca-g-c aggcgcggaa cgttcccaat gccgatcg-g tga-ggacgt
gaagg-gata taacaatgcc cc-ca--aat ggtg-gg--- ---------- ----------
---------
>Lycogala_fossiculatum_CWP4170
---------- ---------- ---------- ---------- ---------- ----------
---------- ---------- ----t----c gaacggg-ct ccgtatatct gttgtta-cc
tatcgt-ggt aagttaggtg tggatatagc atggaaaagc tgtgtgtaac a-cag-ccaa
gacggg-gc- -aatgc-a-g gccagctggc gc-------- agtcctgcgg ggcg----tg
accacat-gc gt-ccc---- accccttgaa tacctctcat agtacc-tac gggga-----
aacggaggcc tctgcttgcc tggtccccg- ----gcccag -cagagacta acc-acaagc
gcacgatggg c-ttcagacc tatcagctag atggta-ggg tattggcc-t accatggcta
tgac-gggta cagaggatta gggtttgatc ctggagaggt agcctgagaa atcgctccca
cttctaagga agg-agcc-c aggcgcga-- ---------- ---------- ----------
---------- ---------- ---------- ---------- ---------- ----------
---------
>Lycogala_fossiculatum_TVDH552.0
tgttccgaag attcaagc-- -catgcatgc ctagaagaaa aattggtgcc catctggc-c
ctcttggaac -caccaagga atcag----c gaac-gg-ct ccgcatatct gttgtta-cc
tatcgt-ggt aagttaggtg tggatatagc atggaaaagc tgtgtgtaac a-cag-ccaa
aacggg-gc- -aatgc-a-g gccagctggc gc-------- agtcctgcgg ggcg----tg
accacat-gc gt-ccc---- accccttgaa tacctctcat agtacc-tac gggga-----
aacggaggcc tctgcttgcc tggtccccg- ----gcccag -cagagacta acc-acaagc
gcacgatggg c-ttcagacc tatcagctag atggta-ggg tattggcc-t accatggcta
tgac-gggta cagaggatta gggtttgatc ctggagaggt agcctgagaa atcgctccca
cttctaagga agg-ca-g-c aggcgcgtaa cgttcccaat gctaccta-g tga-ggacgt
aatgg-gaca taacaatgca gc-cc--tta aggt-tgtaa --ttg--acc atgggg---t
gggcccaaa
>Lycogala_fossiculatum_USJ7502
---------- ---------- --------gc ctagaagaaa aatt-gtgcc ca-ctggc-c
ctcttgggac -t--ccaagg atcag----c gaac-gg-ct ccgcatatct ggttgtt-cc
tatcgt-ggt aagttaggtg tggatatagc atggaaaagc tgtgtgtaac accag-ccaa
gacggg-gc- -aatgc-a-g gccagctggc gc-------- agtcctgcgg ggcg----tg
accacat-gc gt-ccc---- accccttgaa tacctctcat agtacc-tat gggga-----
aacggaggcc tctgcttgcc tggtccccg- ----gcccag -cagagacta acc-acaagc
gcacgatggg c-ttcagacc tatcagctag atggta-ggg tattggcc-t accatggcta
tgac-gggta cagaggatta gggtttgatc ctggagaggt agcctgagaa atcgctccca
cttctaagga agg-ca-g-c aggcgcgtaa cgttcccaat gctaccta-g tga-gtcctt
tatgg-gata taacaatgca gc-cc----- ---------- ---------- ----------
---------
>Lycogala_fossiculatum_USJ7518
tgttccgaag attcaagc-- -catgcatgc ctagaagaaa aattggtgcc catctggc-c
ctcttgggac -taccaagga atcag----c gaac-gg-ct ccgcatatct gttgtta-cc
tatcgt-ggt aagttaggtg tggatatagc atggaaaagc tgtgtgtaac a-cag-ccaa
gacggg-gc- -aatgc-a-g gccagctggc gc-------- agtcctgcgg ggcg----tg
accacat-gc gt-ccc---- accccttgaa tacctctcat agtacc-tat gggga-----
aacggaggcc tctgcttgcc tggtccccg- ----gcccag -cagagacta acc-acaagc
gcacgatggg c-ttcagacc tatcagctag atggta-ggg tattggcc-t accatggcta
tgac-gggta cagaggatta gggtttgatc ctggagaggt agcctgagaa atcgctccca
cttctaagga agg-ca-g-c aggcgcgtaa cgttcccaat gctaccta-g tga-ggacgt
aatgg-gata taacaatgca gc-cc--tta agg------- ---------- ----------
---------
>Lycogala_alisaulianovae_HFNNU_9995
------cgga agataggc-- -catgcatgc ccattgacaa atcaaggcct ggcgacga-g
cccctcgcca -ggccgagga atcag----c gaac-gg-ct ccgcatatct gttgtga-cc
tatcgt-ggt aagtaaggcg tggatatagc acggaaaagc tgtgtgtaac a-cag-ttga
attggg-gc- -aac-----g gccgagtgcc tctc------ ggcctgtttg gatt----gg
gcagtgcagg gc-cca---- gcctcgca-a atcctcctat agtaag-gtc cgaga-----
aacggaggcc tcttctgggg ttccagcaa- ----agtcag -aagaaacta acc-acgagc
gcacgatggg c-ttcagacc tatcagcttg atggta-ggg tattggcc-t accatggcta
tgac-gggta cagaggatta gggtttgatc ctggagaggt agcctgagag atcgctccca
cttctaagga agg-ca-g-c aggcgcgtaa cgttcccaat gctcatga-g tga-ggacgt
aatgg-gata taac-atacc tc-tt----- ---------- ---------- ----------
---------
>Lycogala_irregulare_HFNNU_9857
---------- ---------- ---------- ---------- ---------- ----------
---------- ---------- ---------- ---------- tcgtatatct gttgtca-cc
tatcgt-gtt aaat-tggcg tggatagagc acggaaaagc tgtgtataac a-cag-acaa
gatggg-gca -aacgt---g agccggtagc at-------- ggccagccgg -agg-----g
gttccca-ga gc-cct---- gcctctttaa gagctcccat gaacct-gac ggggg-----
atcggaggcc tctgctccat gcactgccc- ----ggaagg -cagagacta acc-acaagc
gcacgatgga c-ttcagacc tatcagctag atggta-ggg tattggcc-t accatggcta
tgac-gggta cagaggatta gggtttgatc ctggagaggt agcctgagaa atcgctccca
cttctaagga agg-ca-g-c aggcgcgtaa cgttcccaat gctatcca-g tga-ggacgt
aatgg-gaca taacaatacc tc-ta--ttt agtg-ggtaa --ttg--aca atgggg---t
gggcgtaaa
>Lycogala_irregulare_CWP4226
---------- ---------- ---------- ---------- ---------- ----------
---------- ---------- --------tc gaac-ggcct ccgtatatct gttgtca-cc
tatcgt-ggt aaat-tggcg tggatagagc acggaaaagc tgtgtataac a-cag-acaa
gatggg-gca -aacgt---g agccggtagc at-------- ggccagccgg -agg-----g
gttccca-ga gc-cct---- gcctctttaa gagctcccat gatcct-gac ggggg-----
atcggaggcc tctgcatcat gcactgccc- ----ggaagg -cagagacta acc-acaagc
gcacgatgga c-ttcagacc tatcagctag atggta-ggg tattggcc-t accatggcta
tgac-gggta cagaggatta gggtttgatc ctggagaggt agcctgagaa atcgctccca
cttctaagga agg-ag-c-c aggcgcg--- ---------- ---------- ----------
---------- ---------- ---------- ---------- ---------- ----------
---------
>Lycogala_irregulare_IY04
tgtcccgaag aatcaagc-- -catgcatgc cca--agaga aatttacggc ctaactga--
tcgacctggc -tgttaagga ttcag----c gaac-gg-ct ccgcatatct gttgtca-cc
tatcgt-ggt aaat-tggcg tggatagagc acggaaaagc tgtgtataac a-cag-acaa
gatggg-gc- -aacgt---c agtcggtagt at-------- ggcccgccgt gatg-----g
gctcctg-ga gc-cct---- gcctctttaa gagctcccat gaactt-gac agggg-----
atcggaggcc tctgcttcat gcactgccc- ----ggaagg -cagagacta acc-acaagc
gcacgatgga c-ttcagacc tatcagctag atggta-ggg tattggcc-t accatggcta
tgac-gggta cagaggatta gggtttgatc ctggagaggt agcctgagaa atcgctccca
cttctaagga agg-ca-g-c aggcgcgtaa cgttcccaat gctatcca-g tga-ggacgt
aatgg-gaca taacaatacc tc-ta--ttt agtg-ggtaa --t------- ----------
---------
>Lycogala_irregulare_IY49
tgtcccgaag aatcaagc-- -catgcatgc cca--agaga aatttacggc cttactgg-t
cgacctggtt -tgttaagga ttcag----c gaac-gg-ct ccgcatatct gttgtca-cc
tatcgt-ggt aaat-tggcg tggatagagc acggaaaagc tgtgtataac a-cag-acaa
gatggg-gca -aacgt---g agccggtagc at-------- ggccagccgg -agg-----g
gttccca-ga gc-cct---- gcctctttaa gagctcccat gaacct-gac ggggg-----
atcggaggcc tctgctccat gcactgccc- ----ggaagg -cagagacta acc-acaagc
gcacgatgga c-ttcagacc tatcagctag atggta-ggg tattggcc-t accatggcta
tgac-gggta cagaggatta gggtttgatc ctggagaggt agcctgagaa atcgctccca
cttctaagga agg-ca-g-c aggcgcgtaa cgttcccaat gctatcca-g tga-ggacgt
aatgg-gaca taacaatacc tc-ta--ttt agtg-ggtaa ---tg--aca atgggg---t
gg-cgtaa-
>Lycogala_aggregatum_CWP4006
tgtcccgaag a-ataagc-- -catgcatgc cta--cgaaa actcggcagt caccgaca-c
taactgggga -ggccgatgt ctcag----c gaac-gg-ct ccgcatatct gttgtca-cc
tatcgt-ggt aaattaggcg tggata-tcc acggaaaatc tgtgggtaaa c-cag-ccaa
ttgggg-cg- -caggc-ctg ccggtacggc at-------- -atcggccgg ggag-----g
gtccggg-gg gc-ccc---- gcctcattac acgctcccaa agtagc-ggc cgcga-----
aacggaggcc tctgccgcct ggcccccca- ----gccctg -cagagacta acc-acaagc
gcacgatggg c-ttcagacc tatcagctgg ttggta-ggg tatttgcc-t accaaggcta
tgac-gggta cagaggattg gggtttgatc ctggagaggt agcctgagaa atcgctccca
cttctaagga agg-ca-g-c aggcgcgtaa cgttcccaat gccgaccg-g tga-ggacgt
gaagg-gata taacaatgcc cc-ca--act ggtg-ggtaa ---tg--ctg atgg------
---------
>Lycogala_aggregatum_CWP4037a
---------- ---------- ---------- ---------- ---------- ----------
---------- ---------- ---------- ---------- ---------- ----------
---------- ---------- --------cc aggaaaaatc tgggggtaaa c-aag-caat
ttgggg-cg- -aggcc---c ccggttcggc at-------- attcggccgg ggag-----g
gttgggg-gg gc-ccc---- gcctcattac acgttcccaa agtagc-ggc cgcga-----
aacggaggcc tctgccccct ggcccccca- ----gccctg -cagagacta acc-acaagc
gcacgatggg c-ttcagacc tatcagctgg ttggtagggg tatttgcc-t accaaggcta
tgacagggta cagaggattg gggtttgatc ctggagaggt agcctgagaa atcgctccca
cttctaagga agg-caag-c aagcgcgtaa cgttcccaat gccgaccg-g tgatggcctt
ttagg-gata taacaatgcc cc-ct--act ggtg-ggtaa --ttg----- ----------
---------
>Lycogala_alisaaulianovae_IY07
---------- ---------- ---------- ---------- ---------- ----------
---------- ---------- --ttc----c gaag-gg-cc tcgtatatct gttgtta-cc
taacct-tgt aaagaaggcg tggatatagc acggaaaagc tgtgtgtaac a-ccg-ttga
attggg-gc- -aac-----g gccgagtgcc tctc------ ggcctgtttg gatt----gg
gcagtgcagg g--cca---- gcctcgca-a atcctcctat agtaag-gtc cgaga-----
aacggaggcc tcttctgggg ttccagcaa- ----agtcag aaagaaacta acc-acgagc
gcacgatggg ctttcagacc tatcagcttg atggtagggg tattggcc-t accatggcta
tgac-gggta cagaggatta gggtttgatc ctggagaggt agcctgagag atcgctccca
cttctaagga agg-ag-g-c aggc------ ---------- ---------- ----------
---------- ---------- ---------- ---------- ---------- ----------
---------
>Lycogala_alisaaulianovae_IY26
tgtcccgaag acttaagc-- -catgcatgc ccattgacaa atcaaggcct ggcgacga-g
cccctcgcca -ggccgagga atcag----c gaac-gg-ct ccgcatatct gttgtaa-cc
tatcgt-ggt aagtaaggcg tggatatagc acggaaaagc tgtgtgtaac a-cag-ttga
attggg-gc- -aac-----g gccgagtgcc tctc------ ggcctgtttg gatt----gg
gcagtgcagg gc-cca---- gcctcgca-a atcctcctat agtaag-gtc cgaga-----
aacggaggcc tcttctgggg ttccagcaa- ----agtcag -aagaaacta acc-acgagc
gcacgatggg c-ttcagacc tatcagcttg atggta-ggg tattggcc-t accatggcta
tgac-gggta cagaggatta gggtttgatc ctggagaggt agcctgagag atcgctccca
cttctaagga agg-ca-g-c aggcgcgtaa cgttccc--- ---------- ----------
---------- ---------- ---------- ---------- ---------- ----------
---------
>Lycogala_alisaaulianovae_sc27822
tgtcccgaag acttaagc-- -catgcatgc ccattgacaa atcaaggcct ggcgacga-g
cccctcgcca -ggccgagga atcag----c gaac-gg-ct ccgcatatct gttgtaa-cc
tatcgt-ggt aagtaaggcg tggatatagc acggaaaagc tgtgtgtaac a-cag-ttga
attggg-gc- -aac-----g gccgagtgcc tctc------ ggcctgtttg gatt----gg
gcagtgcagg gc-cca---- gcctcgca-a atcctcctat agtaag-gtc cgcga-----
aacggaggcc tcttctgggg ttctagcaa- ----agtcag -aagaaacta acc-acgagc
gcacgatggg c-ttcagacc tatcagcttg atggta-ggg tattggcc-t accatggcta
tgac-gggta cagaggatta gggtttgatc ctggagaggt agcctgagag atcgctccca
cttctaagga agg-ca-g-c aggcgcgtaa cgttcccaat gctcgagg-a cga-gtatg-
-gtgc-ggga ggacaagtct cg-tg----a ggag-gacaa gtctggtgca ggagga---c
aagtct---
>Lycogala_alisaaulianovae_sc32527
tgtcccgaag acttaagc-- -catgcatgc ccattgacaa atcaaggcct ggcgacga-g
cccctcgcca -ggccgagga atcag----c gaac-gg-ct ccgcatatct gttgtaa-cc
tatcgt-ggt aagtaaggcg tggatatagc acggaaaagc tgtgtgtaac a-cag-ttga
attggg-gc- -aac-----g gccgagtgcc tctc------ ggcctgtttg gatt----gg
gcagtgcagg gc-cca---- gcctcgca-a atcctcctat agtaag-gtc cgaga-----
aacggaggcc tcttctgggg ttccagcaa- ----agtcag -aagaaacta acc-acgagc
gcacgatggg c-ttcagacc tatcagcttg atggta-ggg tattggcc-t accatggcta
tgac-gggta cagaggatta gggtttgatc ctggagaggt agcctgagag atcgctccca
cttctaagga agg-ca-g-c aggcgcgtaa cgttcccagt gctcgagg-a cga-gtatg-
-gtgctggga ggacacgttt gg-tg----t ggag-gacaa gtctggtgca ggagga---c
aagtct---
>Lycogala_alisaaulianovae_sc32540
tgtcccgaag acttaagc-- -catgcatgc ccattgacaa atcaaggcct ggcgacga-g
cccctcgcca -ggccgagga atcag----c gaac-gg-ct ccgcatatct gttgtaa-cc
tatcgt-ggt aagtaaggcg tggatatagc acggaaaagc tgtgtgtaac a-cag-ttga
attggg-gc- -aac-----g gccgagtgcc tctc------ ggcctgtttg gatt----gg
gcagtgcagg gc-cca---- gcctcgca-a atcctcctat agtaag-gtc cgaga-----
aacggaggcc tcttctgggg ttccagcaa- ----agtcag -aagaaacta acc-acgagc
gcacgatggg c-ttcagacc tatcagcttg atggta-ggg tattggcc-t accatggcta
tgac-gggta cagaggatta gggtttgatc ctggagaggt agcctgagag atcgctccca
cttctaagga agg-ca-g-c gaggacaagt c--------t ggtgagga-g gac-aagtct
ggtgc-agga ggacaagtct gg-------- ---------- ------tgca ggagga---c
aagtctg--
>Lycogala_conicum_HFNNU_9992
--------gg agatcagc-- -catgcatgc ctagcagaaa aatttgcccc tgcccgac-c
ggccaggaaa -ggctaagga atcag----c gaac-gg-ct ccgcatatct gttgtaa-cc
tatcgt-ggt aaatttggca tggatatagc acggaaaagc tgtgtataat a-cag----c
atttgg-cc- -ccacc-c-g gcccagtgcc tctg------ ggccggccgg ggtg----ga
tccttagcga gccgcc---- ccgccactca accttcctac agtact-cag gagga-----
aacggaggcc tcttccgacg ggtccacga- ----gcccag -aagagacga acc-acgcgc
gcacgatggg c-ttcagacc tatcagcttg atggta-ggg tattggccgt accatggcta
tgac-gggta cagaggatta gggtttgatc ctggagaggt agcctgagaa atcgctccca
cttctaagga agg-ca-g-c aggcgcgtaa cgttcccaat gctactta-g tga-ggacgt
aatgg-gaca taacaatgcc tc-tt--tta agtg-ggtaa --ttg---ca atggag---t
gggtttaaa
>Lycogala_conicum_HFNNU_11176
--------gg agatcagc-- -catgcatgc ctagcagaaa aatttgcccc tgcccgac-c
ggccaggaaa -ggctaagga atcag----c gaac-gg-ct ccgcatatct gttgtaa-cc
tatcgt-ggt aaatttggca tggatatagc acggaaaagc tgtgtataat a-cag----c
atttgg-cc- -ccacc-c-g gcccagtgcc tctg------ ggccggccgg ggtg----ga
tccttagcga gccgcc---- ccgccactca accttcctac agtact-caa gagga-----
aacggaggcc tcttccgacg ggtccacga- ----gcccag -aaaagacga acc-acgcgc
gcacgatggg c-ttcagacc tatcagcttg atggta-ggg tattggccgt accatggcta
tgac-gggta cagaggatta gggtttgatc ctggagaggt agcctgagaa atcgctccca
cttctaagga agg-ca-g-c aggcgcgtaa cgttcccaat gctactta-g tga-ggacgt
aatgg-gaca taacaatgcc tc-tt--tta agtg-ggtaa --ttg---ca atggag---t
gggtttaaa
>Lycogala_conicum_HFNNU_11177
--------gg agatcagc-- -catgcatgc ctagcagaaa aatttgcccc tgcccgac-c
ggccaggaaa -ggctaagga atcag----c gaac-gg-ct ccgcatatct gttgtaa-cc
tatcgt-ggt aaatttggca tggatatagc acggaaaagc tgtgtataat a-cag----c
atttgg-cc- -ccacc-c-g gcccagtgcc tctg------ ggccggccgg ggtg----ga
tccttagcga gccgcc---- gcgccactca accttcctac agtact-cag gagga-----
aacggaggcc tcttccgacg ggtccacga- ----gcccag -aagagacga acc-acgcgc
gcacgatggg c-ttcagacc tatcagcttg atggta-ggg tattggccgt accatggcta
tgac-gggta cagaggatta gggtttgatc ctggagaggt agcctgagaa atcgctccca
cttctaagga agg-ca-g-c aggcgcgtaa cgttcccaat gctactta-g tga-ggacgt
aatgg-gaca taacaatgcc tc-tt--tta agtg-ggtaa --ttg---ca atggag---t
gggtttaaa
>Lycogala_conicum_HFNNU_11178
--------gg agatcagc-- -catgcatgc ctagcagaaa aatttgcccc tgcccgac-c
ggccaggaaa -ggctaagga atcag----c gaac-gg-ct ccgcatatct gttgtaa-cc
tatcga-ggt aaatttggca tggatatagc acggaaaagc tgtgtataat a-cag----c
atttgg-cc- -ccacc-c-g gcccagtgcc tctg------ ggccggccgg ggtg----ga
tccttagcga gccgcc---- ccgccactca accttcctac agtact-cag gaggg-----
aacggaggcc tcttccgacg ggtccacga- ----gcccag -aagagacga acc-acgcgc
gcacgatggg c-ttcagacc tatcagcttg atggta-ggg tattggccgt accatggcta
tgac-gggta cagaggatta gggtttgatc ctggagaggt agcctgagaa atcgctccca
cttctaagga agg-ca-g-c aggcgcgtaa cgttcccaat gctactta-g tga-ggacgt
aatgg-gaca taacaatgcc tc-tt--tta agtg-ggtaa --ttg---ca atggag---t
gggtttaaa
>Lycogala_conicum_HFNNU_11232
--------gg agatcagc-- -catgcatgc ctagcagaaa aatttgcccc tgcccgac-c
ggccaggaaa -ggctaagga atcag----c gaac-gg-ct ccgcatatct gttgtaa-cc
tatcga-ggt aaatttggca tggatatagc acggaaaagc tgtgtataat a-cag----c
atttgg-cc- -ccacc-c-g gcccagtgcc tctg------ ggccggccgg ggtg----ga
tccttagcga gccgcc---- ccgccactca accttcctac agtact-cag gaggg-----
aacggaggcc tcttccgacg ggtccacga- ----gcccag -aagagacga acc-acgcgc
gcacgatggg c-ttcagacc tatcagcttg atggta-ggg tattggccgt accatggcta
tgac-gggta cagaggatta gggtttgatc ctggagaggt agcctgagaa atcgctccca
cttctaagga agg-ca-g-c aggcgcgtaa cgttcccaat gctactta-g tga-ggacgt
aatgg-gaca taacaatgcc tc-tt--tta agtg-ggtaa --ttg---ca atggag---t
gggtttaaa
>Lycogala_conicum_HFNNU_11233
--------gg agatcagc-- -catgcatgc ctagcagaaa aatttgcccc tgcccgac-c
ggccaggaaa -ggctaagga atcag----c gaac-gg-ct ccgcatatct gttgtaa-cc
tatcga-ggt aaatttggca tggatatagc acggaaaagc tgtgtataat a-cag----c
atttgg-cc- -ccacc-c-g gcccagtgcc tctg------ ggccggccgg ggtg----ga
tccttagcga gccgcc---- ccgccactca accttcctac agtact-cag gaggg-----
aacggaggcc tcttccgacg ggtccacga- ----gcccag -aagagacga acc-acgcgc
gcacgatggg c-ttcagacc tatcagcttg atggta-ggg tattggccgt accatggcta
tgac-gggta cagaggatta gggtttgatc ctggagaggt agcctgagaa atcgctccca
cttctaagga agg-ca-g-c aggcgcgtaa cgttcccaat gctactta-g tga-ggacgt
aatgg-gaca taacaatgcc tc-tt--tta agtg-ggtaa --ttg---ca atggag---t
gggtttaaa
>Lycogala_conicum_EJ18190388
------gaaa attttgcc-- -cctgccggc cc-------- ---------- -------g-c
cggcatgccg -ggctaagga atcag----c gaac-gg-ct ccgcatatct gttgtaa-cc
tatcgt-ggt aagttggcag tggataaagc acggaaaagc tgtgtataac a-caa-atct
acgggc-at- -ctacc-c-g acccagtgcc tctg------ ggtcgcaggc ggtg----gc
tcccgtt-gc aa-ccg---- gtcccgccca cccttcctac agtatt-cga ggaga-----
aacggaggcc tcttcaggcg agcttccta- ----actccg -aagagaata acc-acacgc
gcacgatggg c-ttcagacc tatcagcttg atggta-ggg tattggcc-t accatggcaa
tgac-gggta cagaggatta gggtttgatc ctggagaggt agcctgagaa atcgctccca
cttctaagga agg-ca-g-c aggcgcgtaa cgttcccaat gctactca-g tga-ggacgt
aatgg-gaca taacaatgcc tc-tt--tta agtg-ggcaa --ttg---ca atgggg---t
gggtctaaa
>Lycogala_conicum_IY39
---------- ---------- ---------- ---------- ---------- ----------
---------- ---------- ---------- ---------- ---------- ----------
tatcgt-ggt aaatttggca tggatatagc acggaaaagc tgtgtataat a-cag----c
atttgg-cc- -ccacc-c-g gcccagtgcc tctg------ ggccggccgg ggtg----ga
tccttagcga gccgcc---- ccgccactca accttcctac agtact-cag gagga-----
aacggaggcc tcttccgacg ggtccacga- ----gcccag -aagagacga acc-acgcgc
gcacgatggg c-ttcagacc tatcagcttg atggta-ggg tattggccgt accatggcta
tgac-gggta cagaggatta gggtttgatc ctggagaggt agcctgagaa atcgctccca
cttctaagga agg-c----- ---------- ---------- ---------- ----------
---------- ---------- ---------- ---------- ---------- ----------
---------
>Reticularia_lycoperdon_AMFD262
tgctccgaag a-ctaagc-- -catgcatgt caagacacca tgaagggccc ccccgggt-c
gggggtgttg -ctcagtgga atctg----c gaac-gg-ct ccgtacaact gctataatcc
tgccgt-gg- -ggtgagacc cggataagca gcggtaaacc tgcgcctaaa a-cgt-a---
---------- ---------g aggggacc-- --gcg----- ggcccttcgt ggcg------
--------gg gccccaa--- ---------- ----cctcaa agtacc-cac gggga-----
aacgggggcc tccacgtact tggcagcca- ----gccccg -caaggggca ggc-cgatgg
gcacgatggg t-ttcaggcc tatcaacccg ctggta-ggg tattggcc-t accagggttg
caac-gggta cagaggatta gggtttgatc ctggagaggt ggcccgagaa attgccacca
ctgctacggc agg-ca-g-c aggcgcgcaa cgttcccaat gtta-----a tga-ggacgt
gaggg-ggcg taacaacgcc cc-gc--at- -gcggggcga --ttg---aa atgggg---c
gggcttaaa
>Reticularia_splendens_LE259254
---------- --actagc-- -catgcatgc taggaaccct ccggcccccc ggc----a-c
ggccgagggg -cctcaggaa atctg----c gaac-gg-ct ccgtacaact gttataagcc
taccgt-gg- -ggtgaagaa cggataagcg gcggtaaacc tgcacctaaa a-cgt-aaat
tc-------- ---------c acgggagagc tt-------- -tctctcccg g---------
--------gg ggacctg--- ---------- ----ctctac agtaag-ctg cgaac-----
acgagggact ccagccatcc agccagccc- ----gggcta ----ggcgca gac-cgcagg
gcacgatggg t-ttcaggcc tatcagcttg ctggta-ggg tattggcc-t accagggctg
ctac-gggta cagaggatta gggtttgatc ctggagaggt ggcccgagaa attgccacca
ctgctacggc agg-ca-g-c aggcgcgcaa cgttcccaat gttt-----a tga-ggacgt
gaagg-ggcg taacaacgcc tc-gc--ct- -gcgaggcga --ttg---aa atgggg---c
gggcttaaa
>Lycogala_aggregatum_sc32100
tgtcccgaag a-ataagc-- -catgcatgc cta--cgaaa actcggcagt caccgaca-c
taactgggga -ggccgatgt ctcag----c gaac-gg-ct ccgcatatct gttgtca-cc
tatcgt-ggt aaattaggcg tggata-tcc acggaaaatc tgtgggtaaa c-cag-ccaa
ttgggg-cg- -caggc-ctg ccggtacggc at-------- -atcggccgg ggag-----g
gtccggg-gg gc-ccc---- gcctcattac acgctcccaa agtagc-ggc cgcga-----
aacggaggcc tctgccgcct ggcccccca- ----gccctg -cagagacta acc-acaagc
gcacgatggg c-ttcagacc tatcagctgg ttggta-ggg tatttgcc-t accaaggcta
tgac-gggta cagaggattg gggtttgatc ctggagaggt agcctgagaa atcgctccca
cttctaagga agg-ca-g-c aggcgcgtaa cgttcccaat gccgaccg-g tga-ggacgt
gaagg-gata taacaatgcc cc-ca--act ggtg-ggtaa --ttg--ctg atgggc---t
gggcttaaa
>Lycogala_botrydium_IY30
---------- ---------- ---------- catacggcta atttggccgg g-------ta
ctcagacccg -gcctaagga accag----c caaa-gg-ct ccgtat-act gttgtta-cc
tatcgt-ggg aaaagttttt tggatattgc acggaaaaac tgtgtgtaac a-caagcaaa
ttatgt-gg- -ttcgc-cgc ggtgctttcc tcggct---- ---------- -gcgg-----
--------ag gc-ccg---- ggcccatgaa ggacttccgg gtcacc-ac- ----------
aatgtacggg tatac----- ---------- -------cgt -accgggttg cgc-tcaacc
acacgatggg c-ttcagacc tatcagctag atggta-ggg tattggcc-t accatggctt
tgac-gggta cagaggatta gggtttgatc ctggagaggt agcctgagaa atcgctccca
cttctaagga agg-ca-g-c aggcgcgtaa cgttcccaa- ---------- ----------
---------- ---------- ---------- ---------- ---------- ----------
---------
>Lycogala_botrydium_CWP2236
tgtcccgaag a-ttaagc-- -catgcatgc catacggcta atttggccgg ggt-----ac
tctagacccg -gcctaagga accag----c gaaa-gg-ct ccgtataact gttgtta-cc
tatcgt-ggg aaa-gttttt tggatattgc acggaaaaac tgtgtgtaac a-cag-caaa
ttatgt-gg- -tacgcttgc ggtgctttcc gcggct---- ---------- -gcgg-----
--------ag g--cc----- ggcccatgaa ggccctccgg gtcgcc-ac- ----------
aatgtacgcg tatac----- ---------- -------cgt -accgggttg cgc-tcaacc
acacgatggg c-ttcagacc tatcagctag atggta-ggg tattggcc-t accatggctt
tgac-gggta cagaggatta gggtttgatc ctggagaggt agcctgagaa atcgctccca
cttctaagga agg-ca-g-c aggcgcgtaa cgttcccaat gctcacga-g tga-ggacgt
aaagg-gata taacaatgcc cc-ta----- -gcg-ggcaa --t------- ----------
---------
>Lycogala_botrydium_IY36
tgtcccgaag a-ttaaccat gcctgcatac ------gcta atttggcggg ga--------
cccaggcccg -gcctaagga --cca----c gaaa-gg-ct cccgtataac gttgtt--cc
tatcgt-ggg aaa-gttttt tggatattgc acggaaaaac ggtgtgtaac a-cag-caaa
ttat-t-gg- -ttcgg-cgc ggtgcttt-c ttggct---- ---------- -gcgg-----
--------ag g--ccg---- ggcccatgaa ggacttccgg gtcacc-ac- ----------
aatggacgcg tatac----- ---------- -------cgt -accgggttg cgc-tcaacc
acacgatggg c-ttcagacc tatcagctag atggta-ggg tattggcc-t accatggctt
tgac-gggta cagaggatta gggtttgatc ctggagaggt agcctgagaa atcgctccca
cttctaagga aag-ca-g-c aggcgcgtaa cgttcccaat gctt------ ----------
---------- ---------- ---------- ---------- ---------- ----------
---------
>Lycogala_botrydium_sc10921
---------- ---------- ---------- ---------- ---------- --------ac
tctagacccg -gcctaagga accag----c gaaa-gg-ct ccgtataact gttgtta-cc
tatcgt-ggg aaa-gttttt tggatattgc acggaaaaac tgtgtgtaac a-cag-caaa
ttatgt-gg- -ttcgc-cgc ggtgctttcc tcggct---- ---------- -gcgg-----
--------ag g--ccg---- ggcccatgaa ggacttccgg gtcacc-ac- ----------
aatgttcgcg tatac----- ---------- -------cgt -accgggttg cgc-tcaacc
acacgatggg c-ttcagacc tatcagctag atggta-ggg tattggcc-t accatggctt
tgac-gggta cagaggatta gggtttgatc ctggagaggt agcctgagaa atcgctccca
cttctaagga agg-ca-g-c aggcgcgtaa cgttcccaat gctc------ ----------
---------- ---------- ---------- ---------- ---------- ----------
---------
>Lycogala_confusum_CWP3659
tgtcccgaag actcaagc-- -catgcatgc ctagaagaaa aactggtgtc ctgggaca-g
tcgtccttgg -cacatggga atcag----c gaac-gg-ct ccgtatatct gttgtca-cc
tttcgt-ggt taat-tggcg tggatatagc acggaaaagc tgtgtgtaac a-caa-gcaa
atgggg-ca- -accgc-a-g gccacttggt ac-------- aggcctgcgg cgtg----aa
acgccgt-gt gttccc---- gcctctttaa cagctcccat agtact-gtc cagga-----
aacggaggcc tcagcatggc ccgacccct- ----g--tcg -ctgagacta act-acatgc
acacgatggg c-ttcagacc tatcagctag atggta-agg tataggct-t accatggcca
tgac-gggta cagaggatta gggtttgatc ctggagaggt agcctgagaa atcgctccca
cttctaagga agg-ca-g-c aggcgcgtaa cgttcccaat gccatttg-g tga-ggacgt
gaggg-gaca taacaatgcc ca-tc--taa aggg-ggtaa --ttg---ca atggca---t
tagcttaaa
>Lycogala_exiguum_USJ7523
tgtcccgagg actaaagc-- -catgcatgc ctatgagaaa tcgcagccta ccccggtg-t
cgggatggct -ctccgagga atcag----c gaac-gg-ct ccgtatatct gttgtaa-cc
tttcgt-ggt aaat-gcgcg tggatagagc acggaaaagc tgtgcgtaac a-caa-aaaa
tgaggc-tt- -tacgcttgc attaaataac ccggcta-ca agctggccag g-------gg
gcc-----gg gc-agc---- gcctctgaaa tagaacctca agtaag-ccg accga-----
aacggaggcc tctgtgaagc cggccccca- ----gccata -cagagacta acc-acaagc
gcacgatggg c-ttcagacc tatcagctag atggta-ggg tattggcc-t accatagccg
tgac-gggta cagaggatta gggtttgatc ctggagaggt agcctgagaa atcgctccca
cttctaagga agg-ca-g-c aggcgcgtaa cgttcccaat gctaacta-g cga-ggacgt
aatgg-gata taacaatgcc cc-ta--ttt agcg-ggcaa ---tg--ata atgaa-----
---------
>Lycogala_exiguum_USJ7524
tgtcccgagg actaaagc-- -catgcatgc ctatgagaaa tcgcagccta ccccggtg-t
cgggatggct -ctccgagga atcag----c gaac-gg-ct ccgtatatct gttgtaa-cc
tttcgt-ggt aaat-gcgcg tggatagagc acggaaaagc tgtgcgtaac a-caa-aaaa
tgaggc-tt- -tacgcttgc attaaataac ccggcta-ca agctggccag g-------gg
gcc-----gg gc-agc---- gcctctgaaa tagaacctca agtaag-ccg accga-----
aacggaggcc tctgtgaagc cggccccca- ----gccata -cagagacta acc-acaagc
gcacgatggg c-ttcagacc tatcagctag atggta-ggg tattggcc-t accatagccg
tgac-gggta cagaggatta gggtttgatc ctggagaggt agcctgagaa atcgctccca
cttctaagga agg-ca-g-c aggcgcgtaa cgttcccaat gctaacta-g cga-ggacgt
aatgg-gata taacaatgcc cc-ta--ttt agcg-ggcaa ---tg--ata atggaa---t
g--------
>Lycogala_fossiculatum_USJ7513
tgttccgaag attcaagc-- -catgcatgc ctagaagaaa aattggtgcc catctggc-c
ctcttgggac -taccaagga atcag----c gaac-gg-ct ccgcatatct gttgtta-cc
tatcgt-ggt aagttaggtg tggatatagc atggaaaagc tgtgtgtaac a-cag-ccaa
gacggg-gc- -aatgc-a-g gccagctggc gc-------- agtcctgcgg ggcg----tg
accacat-gc gt-ccc---- accccttgaa tacctctcat agtacc-tat gggga-----
aacggaggcc tctgcttgcc tggtccccg- ----gcccag -cagagacta acc-acaagc
gcacgatggg c-ttcagacc tatcagctag atggta-ggg tattggcc-t accatggcta
tgac-gggta cagaggatta gggtttgatc ctggagaggt agcctgagaa atcgctccca
cttctaagga agg-ca-g-c aggcgcgtaa cgttcccaat gctaccta-g tga-ggacgt
aatgg-gata taacaatgca gc-cc--tta aggt------ ---------- ----------
---------
>Lycogala_irregulare_sc32014
---------- ---------- ---------- ---------- ---------- ----------
---------- ---------- ---------- ---------- tcgtatatct gttgtca-cc
tatcgt-ggt aaat-tggcg tggatagagc acggaaaagc tgtgtataac a-cag-acaa
gatggg-gca -aacgt---g agccggtagc at-------- ggccagccgg -agg-----g
gttccca-ga gc-cct---- gcctctttaa gagctcccat gaacct-gac ggggg-----
atcggaggcc tctgctccat gcactgccc- ----ggaagg -cagagacta acc-acaagc
gcacgatgga c-ttcagacc tatcagctag atggta-ggg tattggcc-t accatggcta
tgac-gggta cagaggatta gggtttgatc ctggagaggt agcctgagaa atcgctccca
cttctaagga agg-ca-g-c aggcgcgtaa cgttcccaat gctatcca-g tga-ggacgt
aatgg-gaca taacaatacc tc-ta--ttt agtg-ggtaa --ttg--aca atgggg---t
gggcgtaaa
>Lycogala_irregulare_sc32052
---------- ---------- ---------- --a--agaga aatttacggc ctaactga--
tcgacctggc -tgttaagga ttcag----c gaac-gg-ct ccgcatatct gttgtca-cc
tatcgt-ggt aaat-tggcg tggatagagc acggaaaagc tgtgtataac a-cag-acaa
gatggg-gc- -aacgt---c agtcggtagt at-------- ggcccgccgt gatg-----g
gctcctg-ga gc-cct---- gcctctttaa gagctcccat gaactt-gac agggg-----
atcggaggcc tctgcttcat gcactgccc- ----ggaagg -cagagacta acc-acaagc
gcacgatgga c-ttcagacc tatcagctag atggta-ggg tattggcc-t accatggcta
tgac-gggta cagaggatta gggtttgatc ctggagaggt agcctgagaa atcgctccca
cttctaagga agg-ca-g-c aggcgcgtaa cgttcccaat gctatcca-g tga-ggacgt
aatgg-gaca taacaatacc tc-ta--ttt agtg-ggtaa --ttg--aca atgggg---t
gggcgtaaa
>Lycogala_leopardinum_IY16
---------- ---------- ---------- ---------- ---------- ----------
---------- -ggcccatga atcag----c gaac-gg-ct ccgtatatct gttgtaa-cc
tgtcgc-ggt aagtacggtg tggatatagc acggaaaagc tgtgtgtaaa a-cag-caaa
aatggg-cc- -caggcag-g ggcagctacc ct-------g ggcgcttgcg gggg----gg
gctccacaaa gc-ttaa--- cccccctccc cggctcctca agtagc-acg tgcga-----
aacgggggcc tctacgctgt gaccgcgga- ----acctga -tagagacca acc-acgagc
gcgcgatggg c-ttcagacc tatcagctag acggta-ggg tattggcc-t accgtggcta
cgac-gggta cagaggatta gggtttgatc ctggagaggt agcctgagaa atcgctccca
cttctaagga agg-ca-g-c aggcgcgtaa cgttcccaat gctcccga-g tga-ggacgt
gacgg-gaca taataatgcc cc-tt--caa tgtg-ggtag --ccc--tca atgggc---g
---------
>Lycogala_maculatum_MCCNNU1903
tgtcccgaag aatcaagc-- -catgcatgc cca--tgaga aatgaacggc caaactgg-g
cccgacctgg -ttgtaagga ttcag----c gaac-gg-ct ccgcatatct gttgtca-cc
tatcgt-ggt aaat-tggcg tggatagagc acggaaaagc tgtgtataac a-cag-acaa
gatggg-gc- -aaagc-a-g agcagatggc cctt------ tgctcagcgg -atg-----g
gccacgt-cg gc-cct---- gcctcttaaa gagctcctat atagcg-tac tttaa-----
tgcggaggcc tctgcctggg gagctgtcc- ----aaaatg -tagagacta acc-actagc
gcacgatgga c-ttcagacc tatcagctag atggta-ggg tattggcc-t accatggcca
tgac-gggta cagaggatta gggtttgatc ctggagaggt agcctgagaa atcgctccca
cttctaagga agg-ca-g-c aggcgcgtaa cgttcccaat gctataca-g tga-ggacgt
aatgg-gaca taacaatgcc tc-tt--ttt agtg-ggcaa --ttg--aca atgggg---c
gggcttaaa
>Lycogala_olearium_sc27522
---------- ---------- ---------- ----aagaaa aaatggtgcc ggccgggg-g
tctggtctgg -tactgaaga atcag----c gaac-gg-ct ccgcatatct gttgctt-cc
tatcgc-ggt taatccggca tggatatagc atggaaaagc tgtgtgtaat a-cac-ccaa
tcgggg-cc- -aga-----g ggccgcctag acaa------ gggccccagc a------agg
acccgat-gg at-cct---- gccccattaa cagctcccat agtact-tcc tagga-----
aacggaggcc tccgcgatcc ccgtcctcg- ----actcag -cagagacta acc-acaagc
gcgcgaaggg c-ttcagacc tatcagcttg atggca-ggg tattggcc-t gccatggcta
tgac-gggta cagaggatta gggtttgatc ctggagaggt agcctgagaa atcgctccca
cttctaagga agg-ca-g-c aggcgcgtaa cgttcccaat gcttgcga-g tga-ggacgt
aatgg-gata taacaatgcc ca-tc--acg agtgaggtaa --ttg--ccg atggag---t
gggcccaaa
>Lycogala_olearium_CWP4227
---------- ---------- ---------- ---taagaaa aaatggtgcc ggccgggg-g
tctggtctgg -tactgaaga atcag----c gaac-gg-ct ccgcatatct gttgctt-cc
tatcgc-ggt taatccggca tggatatagc atggaaaagc tgtgtgtaat a-cac-ccaa
tcgggg-cc- -aga-----g ggccgcctag acaa------ gggccccagc a------agg
acccgat-gg at-cct---- gccccattaa cagctcccat agtact-tcc tagga-----
aacggaggcc tccgcgatcc ccgtcctcg- ----actcag -cagagacta acc-acaagc
gcgcgaaggg c-ttcagacc tatcagcttg atggca-ggg tattggcc-t gccatggcta
tgac-gggta cagaggatta gggtttgatc ctggagaggt agcctgagaa atcgctccca
cttctaagga agg-ca-g-c aggcgcgtaa cgttcccaat gcttgcga-g tga-ggacgt
aatgg-gata taacaatgcc ca-tc--acg agtgaggtaa --ttg--ccg atggag---t
gggcccaaa
>Lycogala_oncoides_USJ7525
---------- ---------- ---------- ---------- ---------- ----------
---------- ---------- ----t----c gaac-gg-ct ccgtatatct gttgtaa-cc
tatcgt-gac acattgggcg tggata-acc acggaaaagc tgtgtataaa a-caa-atac
acgggg-ca- -ctggt-ggc attcgctagc cccatc---- ---------- -ctg------
---aaat-gg gc-cac---- gccctgcaat agctcccata agtatc-aat gggga-----
aactgtggcc tctgcttccg aggccaccc- ----cccaag -cagaaacta acc-acaagt
gcacgatggg c-ttcagacc tatcagctag atggta-ggg tataggcc-t accatggcaa
tgac-gggta cagaggatta gggtttgatc ctggagaggt agcctgagaa atcgctccca
cttctaagga agg-ca-g-c aggcgcga-- ---------- ---------- ----------
---------- ---------- ---------- ---------- ---------- ----------
---------
>Lycogala_oncoides_USJ7527
tgtcccgaag actcaagc-- -catgcatgc caatgactac cgttgcccac tctgggca-a
ccacctcata -tggacggtt atcag----c gaac-gg-ct ccgcatatct gttgtaa-cc
tatcgt-gac acattgggcg tggata-acc acggaaaagc tgtgtataaa a-caa-atac
acgggg-ca- -ctggt-ggc attcgctagc cccatc---- ---------- -ctg------
---aaat-gg gc-cac---- gccctgcaat agctcccata agtatc-aat gggga-----
aactgtggcc tctgcttccg aggccaccc- ----cccaag -cagaaacta acc-acaagt
gcacgatggg c-ttcagacc tatcagctag atggta-ggg tataggcc-t accatggcaa
tgac-gggta cagaggatta gggtttgatc ctggagaggt agcctgagaa atcgctccca
cttctaagga agg-ca-g-c aggcgcgtaa cgttcccaat gctaccta-g tga-ggacgt
aatgg-gaca taacaatacc cc-------t ggag-gacaa --gtg---ta atgccg----
---------
>Lycogala_oncoides_USJ7529
tgtcccgaag actcaagc-- -catgcatgc caatgactac cgttgcccac tctgggca-a
ccacctcata -tggacggtt atcag----c gaac-gg-ct ccgcatatct gttgtaa-cc
tatcgt-gac acattgggcg tggata-acc acggaaaagc tgtgtataaa a-caa-atac
acgggg-ca- -ctggt-ggc attcgctagc cccatc---- ---------- -ctg------
---aaat-gg gc-cac---- gccctgcaat agctcccata agtatc-aat gggga-----
aactgtggcc tctgcttccg aggccaccc- ----cccaag -cagaaacta acc-acaagt
gcacgatggg c-ttcagacc tatcagctag atggta-ggg tataggcc-t accatggcaa
tgac-gggta cagaggatta gggtttgatc ctggagaggt agcctgagaa atcgctccca
cttctaagga agg-ca-g-c aggcgcgtaa cgttcccaat gctacgta-g tga-ggacgt
aatcg-ggag gaacaagtac cc-tg----t ggag-gacaa --gtc---tg gtgccg----
---------
>Lycogala_palianystia_IY28
---------- ---------- ---------- ---------- ---------- ----------
---------- ---------- ----t----c gaac-ggcct ccgtatatct gttgtaa-cc
tatcgc-ggt aagtttgacg tggatatagc acggaaaagc tgtgtaaaaa a-caa-agaa
tccagg-gt- -aga-----c gggccttgac ac-------- cgcccgtggg cgcg----tg
gcctcacccg gc-cgc---- tcgccctgtt aacctcacca agtaca---g gccga-----
aactgaggcc tcttctttgg cgcccctcg- ----ggcgcg -aagagacta acc-acgagc
gcgcgatggg c-ttcagacc tatcagctag atggta-ggg tataggcc-t accatggcta
tgac-gggta cagaggatta gggtttgatc ctggagaggt agcctgagaa atcgctccca
cttctaagga agg-ag-gcc aggcgcga-- ---------- ---------- ----------
---------- ---------- ---------- ---------- ---------- ----------
---------
>Lycogala_palianystia_sc27521
---------- ---------- ---------- ---------- ---------- ----------
---------- ---------- ---------- ---------- -cgtatatct gttgtaa-cc
tatcgc-ggt aagtttgacg tggatatagc acggaaaagc tgtgtaaaaa a-caa-agaa
tccagg-gt- -aga-----c gggccttgac ac-------- cgcccgtggg cgcg----tg
gcctcacccg gc-cgc---- tcgccctgtt aacctcacca agtaca---g gccga-----
aactgaggcc tcttctttgg cgcccctcg- ----ggcgcg -aagagacta acc-acgagc
gcgcgatggg c-ttcagacc tatcagctag atggta-ggg tataggcc-t accatggcta
tgac-gggta cagaggatta gggtttgatc ctggagaggt agcctgagaa atcgctccca
cttctaagga agg-ca-g-c aggcgcgtaa cgttcccaat gctaccca-g tga-ggacgt
gaagg-gaca taacaatgcc cc-cc--tgg ggcg-ggcaa --ttg--gca atgggg---c
gggcccaaa
>Lycogala_skovorodaense_HFNNU 9993
-------cga gatcaggc-- -catgcatgc cctattg-aa aatttgggta c------a-t
tggggcgggt -cttcaagga atcag----c gaac-gg-ct ccgtatatct gtggtc--cc
tgtcgt-ggt aagcttggca tggatatggc atggaaaagc tgtgtataat a-caa-cccc
gcccgg-gg- -gcc-----g gtctgccgcc ccctcac-ga gggccgtggc a-------ag
acaacac-tg ac-----t-c tgcccccatc tagcccctac agtacc-tat agcga-----
aacggaggcc tctatagacc aggccccta- ----cccaaa -tagagctta gcc-atacgc
acacgaaggg c-ttcagacc tatcagcttg atggta-ggg cattggcc-t accatggcta
tgac-gggta cagaggatta gggtttgatc ctggagaggt agcctgagaa atcgctccca
cttctaagga agg-ca-g-c aggcgcgtaa cgttcccaat gctcgcga-g tga-ggacgt
aatgg-gaca taacaatgcc ct-------t agtg-ggtaa --ttg--ccg atggag---t
gggcccaaa
>Lycogala_skovorodaense_CWP4234
---------- ---------- ---------- ---------- --tttgggta c------a-c
tggggtgggt -cttcaagga atcag----c gaac-gg-ct ccgtatatct gtggtc--cc
tgtcgt-ggt aagcttggca tggatatggc atggaaaagc tgtgtataat a-caa-cccc
gcccgg-gg- -gcc-----g gtctgccgcc ccctcac-ga gggccgtggc a-------ag
acaacac-cg ac-----t-c tgcccccatc tagcccctac agtacc-tat agcga-----
aacggaggcc tctatagacc aggccccta- ----cccaaa -tagagctta gcc-atacgc
acacgaaggg c-ttcagacc tatcagcttg atggta-ggg cattggcc-t accatggcta
tgac-gggta cagaggatta gggtttgatc ctggagaggt agcctgagaa atcgctccca
cttctaagga agg-ca-g-c aggcgcgtaa cgttcccaat gctcgcga-g tga-ggacgt
aatgg-gaca taacaatgcc ct-------t agtg-ggtaa ---tg--ccg atgga-----
---------
>Lycogala_skovorodaense_IY15
---------- ---------- ---------- ---------- -atttgggta c------a-c
tggggtgggt -cttcaagga atcag----c gaac-gg-ct ccgtatatct gtggtc--cc
tgtcgt-ggt aagcttggca tggatatggc atggaaaagc tgtgtataat a-caa-cccc
gcccgg-gg- -gcc-----g gtctgccgcc ccctcac-ga gggccgtggc a-------ag
acaacac-cg ac-----t-c tgcccccatc tagcccctac agtacc-tat agcga-----
aacggaggcc tctatagacc aggccccta- ----cccaaa -tagagctta gcc-atacgc
acacgaaggg c-ttcagacc tatcagcttg atggta-ggg cattggcc-t accatggcta
tgac-gggta cagaggatta gggtttgatc ctggagaggt agcctgagaa atcgctccca
cttctaagga agg-ca-g-c aggcgcgtaa cgttcccaat gctcgcga-g tga-ggacgt
aatgg-gaca taacaatgcc ct-------t agtg-ggtaa ---tg--ccg agga------
---------
>Lycogala_skovorodaense_CWP4169
------gaag actcaagc-- -catgcatgc cctattgaaa aatttgggta c------a-c
tggggtgggt -cttcaagga atcag----c gaac-gg-ct ccgtatatct gtggtc--cc
tgtcgt-ggt aagcttggca tggatatggc atggaaaagc tgtgtataat a-caa-cccc
gcccgg-gg- -gcc-----g gtctgccgcc ccctcac-ga gggccgtggc a-------ag
acaacac-cg ac-----t-c tgcccccatc tagcccctac agtacc-tat agcga-----
aacggaggcc tctatagacc aggccccta- ----cccaaa -tagagctta gcc-atacgc
acacgaaggg c-ttcagacc tatcagcttg atggta-ggg cattggcc-t accatggcta
tgac-gggta cagaggatta gggtttgatc ctggagaggt agcctgagaa atcgctccca
cttctaagga agg-ca-g-c aggcgcgtaa cgttcccaat gctcgcga-g tga-ggacgt
aatgg-gaca taacaatgcc ct-------t agtg-gg--- ---------- ----------
---------
>Lycogala_skovorodaense_sc27535
---------- ---------- ---------- ---------- ---------- ----------
---------- ---------- ---------- ---------- -cgtatatct gtggtc--cc
tgtcgt-ggt aagcttggca tggatatggc atggaaaagc tgtgtataat a-caa-cccc
gcccgg-gg- -gcc-----g gtctgccgcc ccctcac-ga gggccgtggc a-------ag
acaacac-cg ac-----t-c tgcccccatc tagcccctac agtacc-tat agcga-----
aacggaggcc tctatagacc aggccccta- ----cccaaa -tagagctta gcc-atacgc
acacgaaggg c-ttcagacc tatcagcttg atggta-ggg cattggcc-t accatggcta
tgac-gggta cagaggatta gggtttgatc ctggagaggt agcctgagaa atcgctccca
cttctaagga agg-ca-g-c aggcgcgtaa cgttcccaat gctcgcga-g tga-ggacgt
aatgg-gaca taacaatgcc ct-------t agtg-ggtaa --ttg--ccg atggag---t
gggcccaaa
>Lycogala_conicum_TVDH551
tgt-ccgaag actcaagc-- -catgcatgc ctagcagaaa aatttgcccc tgccggcg-c
aatttagttg -ggctaagga atcag----c gaac-gg-ct ccgcatatct gttgtaa-cc
tatcgt-ggt aaattggcac ttggataatc acggaaaagc tgtgtataac a-caa-cacc
cagggc-tc- -ctaac-g-c accggcttac ccccggtgat attccgtatg ggtg----gc
atcttat-gg gt-ccc---- gccctaccca aaa-tcctac agtatc-caa ggtga-----
aacggaggcc tcttcttacg cggttccta- ----acccgg -aagagacta acc--ctagc
gcacgatggg c-ttcagacc tatcagcttg atggta-agg tattggct-t accatggcaa
tgac-gggta cagaggatta gggtttgatc ctggagaggt agcctgagaa atcgctccca
cttctaagga agg-ca-g-c aggcgcgtaa cgttcccaat gctactca-a tga-ggacgt
aatgg-gata taacaatgcc tc-tt--ttt agtg-ggcaa --ttg---ca atgggg---t
gggtctaat
>Lycogala_flavofuscum_CWU_MR_0065
tgtcccgagg actcaagc-- -catgcatgc ctagaagaaa aactggtacc tggccggg-g
cctgtctagg -tgctgggga atctg----a gnct-gg-ct ccgcnnctgt gttggta-cc
caccgn-gnn aaattgggcc cgganntggc atggaaaggc tgtgtgtaac a-cga-acaa
ccgggg-ca- -ccc-----t ctcatttggc at-------- cgaagggcgg gctg----ga
gccccat-gg at-ccg---- gccccattaa aagatcccaa agtacc-gcc cggga-----
aacggaggcc gctgtatgcc cggttacca- ----gcccga -cagcgtcta acc-acatgc
gtccgatggg c-ttcagacc tatcagctag gcggta-agg tataggcc-t accgcggcta
tgac-gggta cagaggatta gggtttgatc ctggagaggt agcctgagaa atcgctccca
cttctaagga agg-ca-g-c aggcgcgtaa cgttcccaat gctatcta-g tga-ggacgt
gatgg-gata tagcaatgcc cc-tt----t gttg-ggtaa --ttg--gta atgggg---c
agttttaaa
>Lycogala_acinonycum_PFb53
---------- ---------- ---------- --------ag gtgctcgggc tggggcat-c
gcctcgcccg -ggctaatga atcgg----t ggac-gg-ct ccgtatatct gttgtaa-ca
tatcgc-ggt aaact-agcg tggatatagc acggaaaaac tgtgtgtaaa c-cag-caga
agccgg-at- -atcac-g-g gagggtcaac ct-------- cccccccgcg g-----aggg
gcatctt-cg gc-cgc---- cccttcttcc gagtccctaa agtaca-acg gagga-----
aacgggggcc tcttcagcct gga------- -------ccg -aagagacta acc-acgagc
gcgcgattgg c-ttcagacc tatcagctag atggtc-ggg tattggcc-t accatggcga
tgac-gggta cagaggatta gggtttgatc ctggagaggt agcctgagaa atcgctccca
cttctaagga agg-ca-g-c aggcgcgtaa cgttcccaat gctgaaca-g tga-ggacgt
gacgg-gaca taataacacc cc-ta--cat agtg-ggctg --ttc--tta atgatg---t
gggcataac
>Lycogala_acinonycum_PFb57
---------- ---------- ---------- --------ag gtgctcgggc tggggcat-c
gcctcgcccg -ggctaatga atcgg----t ggac-gg-ct ccgtatatct gttgtaa-ca
tatcgc-ggt aaact-agcg tggatatagc acggaaaaac tgtgtgtaaa c-cag-caga
agccgg-at- -atcac-g-g gagggtcaac ct-------- cccccccgcg g-----aggg
gcatctt-cg gc-cgc---- cccttcttcc gagtccctaa agtaca-acg gagga-----
aacgggggcc tcttcagcct gga------- -------ccg -aagagacta acc-acgagc
gcgcgattgg c-ttcagacc tatcagctag atggtc-ggg tattggcc-t accatggcga
tgac-gggta cagaggatta gggtttgatc ctggagaggt agcctgagaa atcgctccca
cttctaagga agg-ca-g-c aggcgcgtaa cgttcccaat gctgaaca-g tga-ggacgt
gacgg-gaca taataacacc cc-ta--cat agtg-ggctg --ttc--tta atgatg---t
gggcataac
>Lycogala_alisaaulianovae_CWP3656
tgtcccgaag acttaagc-- -catgcatgc ccattgacaa atcaaggcct ggcgacga-g
cccctcgcca -ggccgagga atcag----c gaac-gg-ct ccgcatatct gttgtaa-cc
tatcgt-ggt aagtaaggcg tggatatagc acggaaaagc tgtgtgtaac a-cag-ttga
attggg-gc- -aac-----g gccgagtgcc tctc------ ggcctgtttg gatt----gg
gcagtgcagg gc-cca---- gcctcgca-a atcctcctat agtaag-gtc cgaga-----
aacggaggcc tcttctgggg ttccagcaa- ----agtcag -aagaaacta acc-acgagc
gcacgatggg c-ttcagacc tatcagcttg atggta-ggg tattggcc-t accatggcta
tgac-gggta cagaggatta gggtttgatc ctggagaggt agcctgagag atcgctccca
cttctaagga agg-ca-g-c aggcgcgtaa cgttcccaat gctcatga-g tga-ggacgt
aatgg-gata taacaatacc tc-tt--att agtg-ggtaa --ttg--ata atggggggtg
gggtctaaa
>Lycogala_caviaroides_sc32045
---------- ---------- ---------- ----gaccga agggacgaac ggggtgta-t
aaccccggcc -ggccgataa ctcag----c gaac-gg-ct ccgtatatct gttgtaa-cc
tatcgc-ggt aagtttgacg tggatatagc acggaaaagc tgtgtagaaa a-caa-agaa
gccggg-gt- -gttcc-c-g ggcgcatgac accc------ gcccgggttc aggg----aa
gcgtatccca at-tct---- ccctccctgc gacctcacca agtagg-ccg gctga-----
aactgaggcc tcttcttcgg gcttcccca- ----gccgcg -aagagacta acc-acgagc
gcgcgatggg c-ttcagacc tatcagctag atggta-ggg tattggcc-t accatggcta
tgac-gggta cagaggatta gggtttgatc ctggagaggt agcctgagaa atcgctccca
cttctaagga agg-ca-g-c aggcgcgtaa cgttcccaat gctaccca-g tga-ggacgt
gaagg-gaca taacaatgcc cc-cc--gcg ggcg-ggcaa --ttg--aca atgggg---c
gggagtaaa
>Lycogala_caviaroides_sc32018
---------- ---------- ---------- ---------- ---------- ----------
---------- ---------- ---------- ---------t ccgtatatct gttgtaa-cc
tatcgc-ggt aagtttgacg tggatatagc acggaaaagc tgtgtagaaa a-caa-agaa
gccggg-gt- -gttcc-c-g ggcgcatgac accc------ gcccgggttc aggg----aa
gcgtatccca at-tct---- ccctccctgc gacctcacca agtagg-ccg gctga-----
aactgaggcc tcttcttcgg gcttcccca- ----gccgcg -aagagacta acc-acgagc
gcgcgatggg c-ttcagacc tatcagctag atggta-ggg tattggcc-t accatggcta
tgac-gggta cagaggatta gggtttgatc ctggagaggt agcctgagaa atcgctccca
cttctaagga agg-ca-g-c aggcgcgtaa cgttcccaat gctaccca-g tga-ggacgt
gaagg-gaca taacaatgcc cc-cc--gcg ggcg-ggcaa --ttg--aca atgggg---c
gggagtaaa
>Lycogala_epidendrum_HFNNU_9994
-----tgtcg agatcagc-- -catgcatgc ctagaagaaa aa-tgacccc cggctggg-c
ccgcagggac -cgtcaggga atcag----c gaac-gg-ct ccgtatatct gttgtca-cc
tatcgt-ggt aaattc-gcg tggatagagc acggaaaagc tgtgtataac a-cag-acga
gtgggg-ta- -aatgc---t gcctatcggc at-------- aggcagc-gg ggtg-----g
gcccggt-gg gc-ccc---- acctcatgaa cggctctcaa agtact-ccg gcgga-----
aacagaggcc tctgccgccc ggagctccag tcacagccgg -cagagccca tcc-acaagc
gcacgatgga c-ttcagacc tatcagctag acggta-ggg tagtggcc-t accgtggcta
tgac-gggta cagaggatta gggtttgatc ctggagaggt agcctgagaa atcgctccca
cttctaagga agg-ca-g-c aggcgcgtaa cgttcccaat gctaccta-g tga-ggacgt
aatgg-gaca taacaatacc cc-ta--ttt agcg-ggtaa --ttg--gca atgggg---c
gggcgcaaa
>Lycogala_epidendrum_CWP2847
---------- ---------- ---------- ---------- ---------- -------a-c
ctatcgtggt -aagtaagga ggtcgaactc gaac-gg-ct tcgtatatct gttgtca-cc
tatcgt-ggt aaatacggcg tggatagagc acggaaaagc tgtgtataac a-cag-acaa
gtgggg-tc- -accgc---t gcctgttggc at-------- gggcagtggg ggtg-----g
gcccaat-gg gc-ccc---- acctcatcaa cggctctcaa agtacc-ccg ggcga-----
aacagaggcc tctgctacca gacttactga ---aagccgg -cagagccca tcc-acaagc
tcacgatgga c-ttcagacc tatcagctag acggta-ggg tattggcc-t accgtggcaa
tgac-gggta cagaggatta gggtttgatc ctggagaggt agcctgagaa atcgctccca
cttctaagga agg-ag-g-c aggcgcgagc ---------- ---------g cga-agaggt
agcct-gaga aatcgctccc ac-tt--ct- ---------- ----a--gga aggcag---c
aggcgcga-
>Lycogala_epidendrum_MCCNNU3917
tgtcccgaag actcaagc-- -catgcatgc ctagaagaaa aattggcgcc ctactggg-c
cgaccgggat -tgtcaagga atcag----c gaac-gg-ct ccgcatatct gttgtca-cc
tatcgt-ggt aaatacggcg tggatagagc acggaaaagc tgtgtataac a-cag-aaca
gtgggg-tc- -accgc---t gcccgttggc at-------- gggcagtggg ggtg-----g
gccgtat-gg gc-ccc---- acctcatgaa cggctcttaa agtagt-acg ggcga-----
aacagaggcc tctgcc-tcg gacctacca- ----actcgg -cagagccca tcc-acaagc
gcacgatgga c-ttcagacc tatcagctag acggta-ggg tattggcc-t accgtggcga
tgac-gggta cagaggatta gggtttgatc ctggagaggt agcctgagaa atcgctccca
cttctaagga agg-ca-g-c aggcgcgtaa cgttcccaat gctaccta-g tga-ggacgt
aatgg-gaca taacaatacc cc-tt--att agtg-ggtaa --ttg--aca atgggg---c
gggcataaa
>Lycogala_epidendrum_MCCNNU7460
tgtcccgaag actcaagc-- -catgcatgc ctagaagaaa aatttacgcc cgactggg-c
cgactggtg- -tgttaagga atcag----c gaac-gg-ct ccgcatatct gttgtca-cc
tatcgt-ggt aaatatggcg tggatagagc acggaaaagc tgtgtataac a-cag-acaa
gtgggg-tc- -accgc---t gcccgttggc at-------- ggggagtagg ggtg-----g
gccccat-gg gc-ctc---- acctcatgaa cggctctcaa agtact-tcg ggcga-----
aacagaggcc tctgctaccg gactcaccg- ----agttgg -cagagccca tcc-acaagc
gcacgatgga c-ttcagacc tatcagctag acggta-ggg tattggcc-t accgtggcga
tgac-gggta cagaggatta gggtttgatc ctggagaggt agcctgagaa atcgctccca
cttctaagga agg-ca-g-c aggcgcgtaa cgttcccaat gctaccta-g tga-ggacgt
aatgg-gaca taacaatacc cc-ta--ttt agtg-ggtaa --ttg--aca atgggg---c
gggcataaa
>Lycogala_epidendrum_SJL1190
tgtcccgaag actcaagc-- -catgcatgc ctagaagaaa aattgacacc caactggg-c
cgaccgggat -tgttaagga atcag----c gaac-gg-ct ccgcatatct gttgtca-cc
tatcgt-ggt aaatacggcg tggatagagc acggaaaagc tgtgtataac a-cag-acaa
tagggg-tc- -accgc---t acccgttggc at-------- gggtaggggg ggtg-----g
gccctat-gg gc-ccc---- acctctttaa cggctcttaa agtacc-ccg ggcga-----
aacagaggcc tctgctatca gacttaccg- ----agccag -cagagccca tcc-acaagc
tcacgatgga c-ttcagacc tatcagctag acggta-ggg tattggcc-t accgtggcga
tgac-gggta cagaggatta gggtttgatc ctggagaggt agcctgagaa atcgctccca
cttctaagga agg-ca-g-c aggcgcgtaa cgttcccaat gctaccta-g tga-ggacgt
aatgg-gaca tagcaatacc cc-ta--ttt agtg-ggt-- ---------- ----------
---------
>Lycogala_epidendrum_SJL204
tgtcccgaag actcaagc-- -catgcatgc ctagaagaaa aattgacacc caactggg-c
cgaccgggat -tgttaagga atcag----c gaac-gg-ct ccgcatatct gttgtca-cc
tatcgt-ggt aaatacggcg tggatagagc acggaaaagc tgtgtataac a-cag-acaa
tagggg-tc- -accgc---t acccgttggc at-------- gggtaggggg ggtg-----g
gtcctat-gg gc-ccc---- acctc-ttaa cggctcttaa agtacc-ccg ggcga-----
aacagaggcc tctgctatca gacttaccg- ----agccag -cagagccca tcc-acaagc
tcacgatgga c-ttcagacc tatcagctag acggta-ggg tattggcc-t accgtggcga
tgac-gggta cagaggatta gggtttgatc ctggagaggt agcctgagaa atcgctccca
cttctaagga agg-ca-g-c aggcgcgtaa cgttcccaat gctacatg-g tga-gtacgt
aacgg-ga-- ---------- ---------- ---------- ---------- ----------
---------
>Lycogala_epidendrum_CWP4217
tgtcccgaag actcaagc-- -catgcatgc ctagaagaaa aattgacgcc ctactggg-c
cgaccgggat -tgttaagga atcag----c gaac-gg-ct ccgcatatct gttgtca-cc
tatcgt-ggt aaatacggcg tggatagagc acggaaaagc tgtgtataac a-cag-acaa
gagggg-tc- -accgc---t gcccgttggc at-------- gggcagtggg ggtg-----g
gctccat-gg gc-ctc---- acctcatcaa cggctctcaa agtacc-tcg ggcga-----
aacagaggcc tctgctacca gacttaccg- ----agccgg -cagagccca tcc-acaagc
gcacgatgga c-ttcagacc tatcagctag acggta-ggg tattggcc-t accgtggcta
tgac-gggta cagaggatta gggtttgatc ctggagaggt agcctgagaa atcgctccca
cttctaagga agg-ca-g-c aggcgcgtaa cgttcccaat gctaccta-g tga-ggacgt
aatgg-gaca taacaatacc cc-ta--ttt agtg-ggtaa ---tg--ata atgggc---g
gc-------
>Lycogala_epidendrum_CWP4218
---------- ---------- ---------- ---------- ---------- ----------
---------- ---------- ---------- ---------- ---------- ----------
---------- ---------- ---------- ---------- ---------- ----------
---------- ---------- ---------- ---------- ---------- ----------
---ccat-gg gc-ctc---- acctcatcaa cggctctcaa agtacc-tcg ggcga-----
aacagaggcc tctgctacca gacttaccg- ----agccgg -cagagccca tcc-acaagc
gcacgatgga c-ttcagacc tatcagctag acggta-ggg tattggcc-t accgtggcta
tgac-gggta cagaggatta gggtttgatc ctggagaggt agcctgagaa atcgctccca
cttctaagga agg-ca-g-c aggcgcgtaa cgttcccaat gctacctagg taa-ggacgt
aatgg-gaca taacaatacc cctta--ttt a--------- ---------- ----------
---------
>Lycogala_epidendrum_IY34
tgtcccgaag actcaagc-- -catgcatgc ctagaagaaa aattgacgcc ctactggg-c
cgaccgggat -tgttaagga atcag----c gaac-gg-ct ccgcatatct gttgtca-cc
tatcgt-ggt aaatacggcg tggatagagc acggaaaagc tgtgtataac a-cag-acaa
gagggg-tc- -accgc---t gcccgttggc at-------- gggcagtggg ggtg-----g
gctccat-gg gc-ctc---- acctcatcaa cggctctcaa agtacc-tcg ggcga-----
aacagaggcc tctgctacca gacttaccg- ----agccgg -cagagccca tcc-acaagc
gcacgatgga c-ttcagacc tatcagctag acggta-ggg tattggcc-t accgtggcta
tgac-gggta cagaggatta gggtttgatc ctggagaggt agcctgagaa atcgctccca
cttctaagga agg-ca-g-c aggcgcgtaa cgttcccaat gctaccta-g tga-ggacgt
aatgg-gaca taacaatacc cc-ta--ttt agtg-ggtaa ---tg--ata atgggc----
---------
>Lycogala_epidendrum_sc27086
---------- ---------- ---------- ---------- ---------- ----------
---------- ---------- ---------- ---------- ----atatct gttgtca-cc
tatcgt-ggt aaatacggcg tggatagagc acggaaaagc tgtgtataac a-cag-aaca
gtgggg-tc- -accgc---t gcccgttggc at-------- gggcagtggg ggtg-----g
gccgtat-gg gc-ccc---- acctcatgaa cggctcttaa agtagt-acg ggcga-----
aacagaggcc tctgcc-tcg gacctacca- ----actcgg -cagagccca tcc-acaagc
gcacgatgga c-ttcagacc tatcagctag acggta-ggg tattggcc-t accgtggcga
tgac-gggta cagaggatta gggtttgatc ctggagaggt agcctgagaa atcgctccca
cttctaagga agg-ca-g-c aggcgcgtaa cgttcccaat gctaccta-g tga-ggacgt
aatgg-gaca taacaatacc cc-tt--att agtg-ggtaa --ttg--aca atgggg---c
gggcataaa
>Lycogala_roseosporum_EJ14908701
---------- ---------- ---tgcatgc ccattgacaa attcggtttc tggggggc-c
ccccacatag -aaacgagga atcag----c gaac-gg-ct ccgcatatct gttgtga-cc
tatcgt-ggt aagtaaggcg tggatatagc acggaaaagc tgtgtgtaac a-cag-ttga
atgggg-ca- -accct-c-g gccgagtgtc tctc------ ggtctgtttg gctg----ga
actgtgc-tg at-ccg---- gcctcgca-a atcctcctaa agtatg-ccg taaaa-----
aacggaggcc tcttcttggg aactatcac- ----gccaag -aagagtcta acc-acgagc
gcacgatggg c-ttcagacc tatcagcttg atggta-ggg tattggcc-t accatggcaa
tgac-gggta cagaggatta gggtttgatc ctggagaggt agcctgagaa atcgctccca
cttctaagga agg-ca-g-c aggcgcgtaa cgttcccaat gctcgtga-g tga-ggacgt
aatgg-gata taacaatacc tc-tt--att agtg-ggtaa --ttg---aa atgggg-ggt
gggtctaaa
>Lycogala_roseosporum_sc10907
---------- ---------- ---------- ---------- ---------- ----------
---------- ---------- --------tc gaac-gg-ct ccgtatatct gttgtga-cc
tatcgt-ggt aagtaaggcg tggatatagc acggaaaagc tgtgtgtaac a-cag-ttga
atgggg-ca- -accct-c-g gccgagtgtc tctc------ ggtctgtttg gctg----ga
actgtgc-tg at-ccg---- gcctcgca-a atcctcctaa agtatg-ccg taaaa-----
aacggaggcc tcttcttggg aactatcac- ----gccaag -aagagtcta acc-acgagc
gcacgatggg c-ttcagacc tatcagcttg atggta-ggg tattggcc-t accatggcaa
tgac-gggta cagaggatta gggtttgatc ctggagaggt agcctgagaa atcgctccca
cttctaagga agg-ca-g-c aggcgcg--- ---------- ---------- ----------
---------- ---------- ---------- ---------- ---------- ----------
---------
>Lycogala_roseosporum_sc10973
---------- ---------- ---------- ---------- ---------- ----------
---------- ---------- --------tc gaac-gg-ct ccgtatatct gttgtga-cc
tatcgt-ggt aagtaaggcg tggatatagc acggaaaagc tgtgtgtaac a-cag-ttga
atgggg-ca- -accct-c-g gccgagtgtc tctc------ ggtctgtttg gctg----ga
actgtgc-tg at-ccg---- gcctcgca-a atcctcctaa agtatg-ccg taaaa-----
aacggaggcc tcttcttggg aactatcac- ----gccaag -aagagtcta acc-acgagc
gcacgatggg c-ttcagacc tatcagcttg atggta-ggg tattggcc-t accatggcaa
tgac-gggta cagaggatta gggtttgatc ctggagaggt agcctgagaa atcgctccca
cttctaagga agg-ca-g-c aggcgcg--- ---------- ---------- ----------
---------- ---------- ---------- ---------- ---------- ----------
---------
>Lycogala_heterospora_HMJAU_M10070
---------- ---------- ---------- ---------- ---------- -------g-c
cgaccgggat -tgttaagga atcag----c gaac-gg-ct ccgcatatct gttgtca-cc
tatcgt-ggt aaataaggcg tggatagagc acggaaaagc tgtgtataac a-cag-aaaa
gagggg-tc- -actgc---t gcccgtcggc at-------- gggtggt-gg ggcg-----g
gctccat-gg gc-ccc---- acctcctcaa cggctctcaa agtacc-ctg ggcga-----
aacagaggcc tctgcaaccg gacctaccg- ----agcccg -cagagccca acc-acaagc
gcacgatgga c-ttcagacc tatcagctag acggta-ggg tattggcc-t accgtggcga
tgac-gggta cagaggatta gggtttgatc ctggagaggt agcctga--- ----------
---------- ---------- ---------- ---------- ---------- ----------
---------- ---------- ---------- ---------- ---------- ----------
---------
>Lycogala_epidendrum_MCCNNU3045
tgtcccgaag actcaagc-- -catgcatgc ctagaagaaa aattggcgcc ctacaggg-c
cgaccggga- -tgtcaagga atcag----c gaac-gg-ct ccgcatatct gttgtca-cc
tatcgt-ggt aaatccggcg tggatagagc acggaaaagc tgtgtataac a-cag-acaa
atgggg-tc- -accgc---t gcccgttggc at-------- gggcagtggg ggcg-----g
gccctat-gg gc-ccc---- acctcgttac cggctctcaa agtacc-ccg ggcga-----
aacggaggcc tctgctacca gacttaccg- ----agccgg -cagagccca tcc-acaagc
gcacgatgga c-ttcagacc tatcagctag acggta-ggg tattggcc-t accgtggcga
tgac-gggta cagaggatta gggtttgatc ctggagaggt agcctgagaa atcgctccca
cttctaagga agg-ca-g-c aggcgcgtaa cgttcccaat gctaccta-g tga-ggacgt
aatgg-gaca taacaatacc cc-ta--ttt agtg-ggtaa --ttg--aca atgggg---c
gggcataaa
>Lycogala_epidendrum_MCCNNU7526
tgtcccgaag actcaagc-- -catgcatgc ctagaagaaa aattggcgcc ctacaggg-c
cgaccggga- -tgtcaagga atcag----c gaac-gg-ct ccgcatatct gttgtca-cc
tatcgt-ggt aaatccggcg tggatagagc acggaaaagc tgtgtataac a-cag-acaa
atgggg-tc- -accgc---t gcccgttggc at-------- gggcagtggg ggcg-----g
gccctat-gg gc-ccc---- acctcgttac cggctctcaa agtacc-ccg ggcga-----
aacggaggcc tctgctacca gacttaccg- ----agccgg -cagagccca tcc-acaagc
gcacgatgga c-ttcagacc tatcagctag acggta-ggg tattggcc-t accgtggcga
tgac-gggta cagaggatta gggtttgatc ctggagaggt agcctgagaa atcgctccca
cttctaagga agg-ca-g-c aggcgcgtaa cgttcccaat gctaccta-g tga-ggacgt
aatgg-gaca taacaatacc cc-ta--ttt agtg-ggtaa --ttg--aca atgggg---c
gggcataaa
>Lycogala_succineum_CWP3092
---------- ---------- ---------- -----g---- -tccagtggc cggtccgc-t
gcgctcggcc -ggcccagga atcag----c gaac-gg-ct ccgtatatct gttgtta-cc
tgtcgc-ggt acgtccggtg tggatatagc acggaaaagc tgtgtgtaaa a-cag-ccaa
gcgagg-gc- -caagc-g-g ggtagccccc gc-------- gggctatgtg gggg----gg
gctccac-ga gc-tta---- cctccctccc cggcgcctca agtacc-acg tgaga-----
aacgggggcc tctgcctgtg accgatgca- ----gactga -tagagacca acc-acaagc
gcgcgatggg c-ttcagacc tatcagctag atggta-ggg tattggcc-t accatggcta
cgac-gggta cagaggatta gggtttgatc ctggagaggt agcctgagag atcgctccca
cttctaagga agg-ca-g-c aggcgcgtaa cgttcccaat gcccccgg-g tga-ggacgt
gacgg-gaca taataatgcc cc-tt--caa tgtg-ggtag --ctc--gca atgggg---c
gggcccaaa
>Lycogala_succineum_CWP3093
---------- ---------- ---------- ---------- ---agttggc cggtccgc-t
gcgctaggcc -ggcccagga atcag----c gaac-gg-ct ccgtatatct gttgtta-cc
tgtcgc-ggt acgtccggtg tggatatagc acggaaaagc tgtgtgtaaa a-cag-ccaa
gcgagg-gc- -caagc-g-g ggtagccccc gc-------- gggctatgtg gggg----gg
gctccac-ga gc-tta---- cctccctccc cggcgcctca agtacc-acg tgaga-----
aacgggggcc tctgcctgtg accgatgca- ----gactga -tagagacca acc-acaagc
gcgcgatggg c-ttcagacc tatcagctag atggta-ggg tattggcc-t accatggcta
cgac-gggta cagaggatta gggtttgatc ctggagaggt agcctgagag atcgctccca
cttctaagga agg-ca-g-c aggcgcgtaa cgttcccaat gcccccgg-g tga-ggacgt
gacgg-gaca taataatgcc cc-tt--caa tgtg-ggtag --ctc--gca atgggg---c
gggcccaaa
>Lycogala_succineum_CWP4216
tgtcccaaag a-ttaagc-- -catgcatgc caagag---- -tccagtggc cggtccgc-t
gcgctcggcc -ggcccagga atcag----c gaac-gg-ct ccgtatatct gttgtta-cc
tgtcgc-ggt acgtccggtg tggatatagc acggaaaagc tgtgtgtaaa a-cag-ccaa
gcgagg-gc- -caagc-g-g ggtagccccc gc-------- gggctatgtg gggg----gg
gctccac-ga gc-tta---- cctccctccc cggcgcctca agtacc-acg tgaga-----
aacgggggcc tctgcctgtg accgatgca- ----gactga -tagagacca acc-acaagc
gcgcgatggg c-ttcagacc tatcagctag atggta-ggg tattggcc-t accatggcta
cgac-gggta cagaggatta gggtttgatc ctggagaggt agcctgagag atcgctccca
cttctaagga agg-ca-g-c aggcgcgtaa cgttcccaat gcccccgg-g tga-ggacgt
gacgg-gaca taataatgcc cc-tt--caa tgtg-ggtag --ctc--gc- ----------
---------
>Lycogala_succineum_CWP4236
tgtcccaaag a-ttaagc-- -catgcatgc caagag---- -tccagtggc cggtccgc-t
gcgctcggcc -ggcccagga atcag----c gaac-gg-ct ccgtatatct gttgtta-cc
tgtcgc-ggt acgtccggtg tggatatagc acggaaaagc tgtgtgtaaa a-cag-ccaa
gcgagg-gc- -caagc-g-g ggtagccccc gc-------- gggctatgtg gggg----gg
gctccac-ga gc-tta---- cctccctccc cggcgcctca agtacc-acg tgaga-----
aacgggggcc tctgcctgtg accgatgca- ----gactga -tagagacca acc-acaagc
gcgcgatggg c-ttcagacc tatcagctag atggta-ggg tattggcc-t accatggcta
cgac-gggta cagaggatta gggtttgatc ctggagaggt agcctgagag atcgctccca
cttctaagga agg-ca-g-c aggcgcgtaa cgttcccaat gcccccgg-g tga-ggacgt
gacgg-gaca taataatgcc cc-tt--caa tgtg-ggtag --ctc--gca atgggg---c
gggccc---
>Lycogala_succineum_EJ22340752
tgtcccaaag a-ttaagc-- -catgcatgc caagag---- -tccagtggc cggtccgc-t
gcgctcggcc -ggcccagga atcag----c gaac-gg-ct ccgtatatct gttgtta-cc
tgtcgc-ggt acgtccggtg tggatatagc acggaaaagc tgtgtgtaaa a-cag-ccaa
gcgagg-gc- -caagc-g-g ggtagccccc gc-------- gggctatgtg gggg----gg
gctccac-ga gc-tta---- cctccctccc cggcgcctca agtacc-acg tgaga-----
aacgggggcc tctgcctgtg accgatgca- ----gactga -tagagacca acc-acaagc
gcgcgatggg c-ttcagacc tatcagctag atggta-ggg tattggcc-t accatggcta
cgac-gggta cagaggatta gggtttgatc ctggagaggt agcctgagag atcgctccca
cttctaagga agg-ca-g-c aggcgcgtaa cgttcccaat gcccccgg-g tga-ggacgt
gacgg-gaca taataatgcc cc-tt--caa tgtg-ggtag --ctc--gca atgggg---c
gggcccaaa
>Lycogala_succineum_sc22164
---------- ---------- ---------- ---------- ---------- ----------
---------- ---------- ---------- ---------- -cgtatatct gttgtta-cc
tgtcgc-ggt acgtccggtg tggatatagc acggaaaagc tgtgtgtaaa a-cag-ccaa
gcgagg-gc- -caagc-g-g ggtagccccc gc-------- gggctatgtg gggg----gg
gctccac-ga gc-tta---- cctccctccc cggcgcctca agtacc-acg tgaga-----
aacgggggcc tctgcctgtg accgatgca- ----gactga -tagagacca acc-acaagc
gcgcgatggg c-ttcagacc tatcagctag atggta-ggg tattggcc-t accatggcta
cgac-gggta cagaggatta gggtttgatc ctggagaggt agcctgagag atcgctccca
cttctaagga agg-ca-g-c aggcgcgtaa cgttcccaat gcccccgg-g tga-ggacgt
gacgg-gaca taataatgcc cc-tt--caa tgtg-ggtag --ctc--gca atgggg---c
gggcccaaa
>Lycogala_succineum_sc22202
---------- ---------- ---------- ---------- ---------- ----------
---------- ---------- ---------- ---------- -cgtatatct gttgtta-cc
tgtcgc-ggt acgtccggtg tggatatagc acggaaaagc tgtgtgtaaa a-cag-ccaa
gcgagg-gc- -caagc-g-g ggtagccccc gc-------- gggctatgtg gggg----gg
gctccac-ga gc-tta---- cctccctccc cggcgcctca agtacc-acg tgaga-----
aacgggggcc tctgcctgtg accgatgca- ----gactga -tagagacca acc-acaagc
gcgcgatggg c-ttcagacc tatcagctag atggta-ggg tattggcc-t accatggcta
cgac-gggta cagaggatta gggtttgatc ctggagaggt agcctgagag atcgctccca
cttctaagga agg-ca-g-c aggcgcgtaa cgttcccaat gcccccgg-g tga-ggacgt
gacgg-gaca taataatgcc cc-tt--caa tgtg-ggtag --ctc--gca atgggg---c
gggcccaaa
>Lycogala_succineum_sc22226
---------- ---------- ---------- ---------- ---------- ----------
---------- ---------- ---------- ---------- -cgtatatct gttgtta-cc
tgtcgc-ggt acgtccggtg tggatatagc acggaaaagc tgtgtgtaaa a-cag-ccaa
gcgagg-gc- -caagc-g-g ggtagccccc gc-------- gggctatgtg gggg----gg
gctccac-ga gc-tta---- cctccctccc cggcgcctca agtacc-acg tgaga-----
aacgggggcc tctgcctgtg accgatgca- ----gactga -tagagacca acc-acaagc
gcgcgatggg c-ttcagacc tatcagctag atggta-ggg tattggcc-t accatggcta
cgac-gggta cagaggatta gggtttgatc ctggagaggt agcctgagag atcgctccca
cttctaagga agg-ca-g-c aggcgcgtaa cgttcccaat gcccccgg-g tga-ggacgt
gacgg-gaca taataatgcc cc-tt--caa tgtg-ggtag --ctc--gca atgggg---c
gggcccaaa
>Lycogala_succineum_sc27545
---------- ---------- ---------- ---------- ---------- ----------
---------- ---------- ---------- ---------- ---------- ----------
---------- ---------- -------agc acggaaaagc tgtgtgtaaa a-cag-ccaa
gcgagg-gc- -caagc-g-g ggtagccccc gc-------- gggctatgtg gggg----gg
gctccac-ga gc-tta---- cctccctccc cggcgcctca agtacc-acg tgaga-----
aacgggggcc tctgcctgtg accgatgca- ----gactga -tagagacca acc-acaagc
gcgcgatggg c-ttcagacc tatcagctag atggta-ggg tattggcc-t accatggcta
cgac-gggta cagaggatta gggtttgatc ctggagaggt agcctgagag atcgctccca
cttctaagga agg-ca-g-c aggcgcgtaa cgttcccaat gcccccgg-g tga-ggacgt
gacgg-gaca taataatgcc cc-tt--caa tgtg-ggtag --ctc--gca atgggg---c
gggcccaaa
>Lycogala_succineum_sc27555
---------- ---------- ---tgcatgc caagaagt-- -ccagttggc cggtccgc-t
gcgctcggcc -ggcccagga atcag----c gaac-gg-ct ccgtatatct gttgtta-cc
tgtcgc-ggt acgtccggtg tggatatagc acggaaaagc tgtgtgtaaa a-cag-ccaa
gcgagg-gc- -caagc-g-g ggtagccccc gc-------- gggctatgtg gggg----gg
gctccac-ga gc-tta---- cctccctccc cggcgcctca agtacc-acg tgaga-----
aacgggggcc tctgcctgtg accgatgca- ----gactga -tagagacca acc-acaagc
gcgcgatggg c-ttcagacc tatcagctag atggta-ggg tattggcc-t accatggcta
caac-gggta cagaggatta gggtttgatc ctggagaggt agcctgagag atcgctccca
cttctaagga agg-ca-g-c aggcgcgtaa cgttcccaat gcccccgg-g tga-ggacgt
gacgg-gaca taataatgcc cc-tt--caa tgtg-ggtag --ctc--gca atgggg---c
gggcccaaa
>Lycogala_succineum_sc27556
---------- ---------- ---------- ---------- -ccagttggc cggtccgc-t
gcgctcggcc -ggcccagga atcag----c gaac-gg-ct ccgtatatct gttgtta-cc
tgtcgc-ggt acgtccggtg tggatatagc acggaaaagc tgtgtgtaaa a-cag-ccaa
gcgagg-gc- -caagc-g-g ggtagccccc gc-------- gggctatgtg gggg----gg
gctccac-ga gc-tta---- cctccctccc cggcgcctca agtacc-acg tgaga-----
aacgggggcc tctgcctgtg accgatgca- ----gactga -tagagacca acc-acaagc
gcgcgatggg c-ttcagacc tatcagctag atggta-ggg tattggcc-t accatggcta
cgac-gggta cagaggatta gggtttgatc ctggagaggt agcctgagag atcgctccca
cttctaagga agg-ca-g-c aggcgcgtaa cgttcccaat gcccccgg-g tga-ggacgt
gacgg-gaca taataatgcc cc-tt--caa tgtg-ggtag --ctc--gca atgggg---c
gggcccaaa
>Lycogala_olearium_CWP3661
tgtcccgaag actcaagc-- -catgcatgc ctataagaaa aaatggtgcc ggccgggg-g
tctggtctgg -tactgaaga atcag----c gaac-gg-ct ccgcatatct gttgctt-cc
tatcgc-ggt taatccggca tggatatagc atggaaaagc tgtgtgtaat a-cac-ccaa
tcgggg-cc- -aga-----g ggccgcctag acaa------ gggccccagc a------agg
acccgat-gg at-cct---- gccccattaa cagctcccat agtact-tcc tagga-----
aacggaggcc tccgcgatcc ccgtcctcg- ----actcag -cagagacta acc-acaagc
gcgcgaaggg c-ttcagacc tatcagcttg atggca-ggg tattggcc-t gccatggcta
tgac-gggta cagaggatta gggtttgatc ctggagaggt agcctgagaa atcgctccca
cttctaagga agg-ca-g-c aggcgcgtaa cgttcccaat gcttgcga-g tga-ggacgt
aatgg-gata taacaatgcc ca-tc--acg agtgaggtaa --ttg--ccg atggag---t
gggcccaaa
>Lycogala_olearium_CWP4134
tgtcccgaag actcaagc-- -catgcatgc ctataagaaa aaatggtgcc ggccgggg-g
tctggtctgg -tactgaaga atcag----c gaac-gg-ct ccgcatatct gttgctt-cc
tatcgc-ggt taatccggca tggatatagc atggaaaagc tgtgtgtaat a-cac-ccaa
tcgggg-cc- -aga-----g ggccgcctag acaa------ gggccccagc a------agg
acccgat-gg at-cct---- gccccattaa cagctcccat agtact-tcc tagga-----
aacggaggcc tccgcgatcc ccgtcctcg- ----actcag -cagagacta acc-acaagc
gcgcgaaggg c-ttcagacc tatcagcttg atggca-ggg tattggcc-t gccatggcta
tgac-gggta cagaggatta gggtttgatc ctggagaggt agcctgagaa atc-------
---------- ---------- ---------- ---------- ---------- ----------
---------- ---------- ---------- ---------- ---------- ----------
---------
>Lycogala_olearium_CWP4136
---------- ---------- ---------- ---------- ---------- ----------
---------- ---------- ---------g aacg-gg-cc tcgtatatct gttgctt-cc
tatcgc-ggt taatccggca tggatatagc atggaaaagc tgtgtgtaat a-cac-ccaa
tcgggg-cc- -aga-----g ggccgcctag acaa------ gggccccagc a------agg
acccgat-gg at-cct---- gccccattaa cagctcccat agtact-tcc tagga-----
aacggaggcc tccgcgatcc ccgtcctcg- ----actcag -cagagacta acc-acaagc
gcgcgaaggg c-ttcagacc tatcagcttg atggca-ggg tattggcc-t gccatggcta
tgac-gggta cagaggatta gggtttgatc ctggagaggt agcctgagaa atcgctccca
cttctaagga agg-ag-c-c aggcgcga-- ---------- ---------- ----------
---------- ---------- ---------- ---------- ---------- ----------
---------
>Lycogala_olearium_CWP4146
---------- ---------- ---------- ---------- ---------- ----------
---------- ---------- ---------g aacg-gg-cc tcgtatatct gttgctt-cc
tatcgc-ggt taatccggca tggatatagc atggaaaagc tgtgtgtaat a-cac-ccaa
tcgggg-cc- -aga-----g ggccgcctag acaa------ gggccccagc a------agg
acccgat-gg at-cct---- gccccattaa cagctcccat agtact-tcc tagga-----
aacggaggcc tccgcgatcc ccgtcctcg- ----actcag -cagagacta acc-acaagc
gcgcgaaggg c-ttcagacc tatcagcttg atggca-ggg tattggcc-t gccatggcta
tgac-gggta cagaggatta gggtttgatc ctggagaggt agcctgagaa atcgctccca
cttctaagga agg-ag-c-c caaggcgcga ---------- ---------- ----------
---------- ---------- ---------- ---------- ---------- ----------
---------
>Lycogala_olearium_CWP4146-2
---------- ---------- ---------- ---------- ---------- ----------
---------- ---------- ---------g aacg-gg-cc tcgtatatct gttgctt-cc
tatcgc-ggt taatccggca tggatatagc atggaaaagc tgtgtgtaat a-cac-ccaa
tcgggg-cc- -aga-----g ggccgcctag acaa------ gggccccagc a------agg
acccgat-gg at-cct---- gccccattaa cagctcccat agtact-tcc tagga-----
aacggaggcc tccgcgatcc ccgtcctcg- ----actcag -cagagacta acc-acaagc
gcgcgaaggg c-ttcagacc tatcagcttg atggca-ggg tattggcc-t gccatggcta
tgac-gggta cagaggatta gggtttgatc ctggagaggt agcctgagaa atcgctccca
cttctaagga agg-ag-c-c aggcgcga-- ---------- ---------- ----------
---------- ---------- ---------- ---------- ---------- ----------
---------
>Lycogala_olearium_CWP4166
---------- ---------- ---------- ---------- ---------- ----------
---------- ---------- ---------g aacg-gg-ct ccgtatatct gttgctt-cc
tatcgc-ggt taatccggca tggatatagc atggaaaagc tgtgtgtaat a-cac-ccaa
tcgggg-cc- -aga-----g ggccgcctag acaa------ gggccccagc a------agg
acccgat-gg at-cct---- gccccattaa cagctcccat agtact-tcc tagga-----
aacggaggcc tccgcgatcc ccgtcctcg- ----actcag -cagagacta acc-acaagc
gcgcgaaggg c-ttcagacc tatcagcttg atggca-ggg tattggcc-t gccatggcta
tgac-gggta cagaggatta gggtttgatc ctggagaggt agcctgagaa atcgctccca
cttctaagga agg-ag-c-c caaggcgcga ---------- ---------- ----------
---------- ---------- ---------- ---------- ---------- ----------
---------
>Lycogala_olearium_CWP4225
---------- ---------- ---------- ---------- ---------- ----------
---------- ---------- ---------g aacg-gg-ct ccgtatatct gttgctt-cc
tatcgc-ggt taatccggca tggatatagc atggaaaagc tgtgtgtaat a-cac-ccaa
tcgggg-cc- -aga-----g ggccgcctag acaa------ gggccccagc a------agg
acccgat-gg at-cct---- gccccattaa cagctcccat agtact-tcc tagga-----
aacggaggcc tccgcgatcc ccgtcctcg- ----actcag -cagagacta acc-acaagc
gcgcgaaggg c-ttcagacc tatcagcttg atggca-ggg tattggcc-t gccatggcta
tgac-gggta cagaggatta gggtttgatc ctggagaggt agcctgagaa atcgctccca
cttctaagga agg-ag---c cagggcgcga ---------- ---------- ----------
---------- ---------- ---------- ---------- ---------- ----------
---------
>Lycogala_olearium_sc27505
---------- ---------- ---------- ---------- ---------- ----------
---------- ---------- ---------- ---------- ---------- -ttgctt-cc
tatcgc-ggt taatccggca tggatatagc atggaaaagc tgtgtgtaat a-cac-ccaa
tcgggg-cc- -aga-----g ggccgcctag acaa------ gggccccagc a------agg
acccgat-gg at-cct---- gccccattaa cagctcccat agtact-tcc tagga-----
aacggaggcc tccgcgatcc ccgtcctcg- ----actcag -cagagacta acc-acaagc
gcgcgaaggg c-ttcagacc tatcagcttg atggca-ggg tattggcc-t gccatggcta
tgac-gggta cagaggatta gggtttgatc ctggagaggt agcctgagaa atcgctccca
cttctaagga agg-ca-g-c aggcgcgtaa cgttcccaat gcttgcga-g t---------
---------- ---------- ---------- ---------- ---------- ----------
---------
>Lycogala_olearium_sc27531
tgtcccgaag actcaagc-- -catgcatgc ctataagaaa aaatggtgcc ggccgggg-g
tctggtctgg -tactgaaga atcag----c gaac-gg-ct ccgcatatct gttgctt-cc
tatcgc-ggt taatccggca tggatatagc atggaaaagc tgtgtgtaat a-cac-ccaa
tcgggg-cc- -aga-----g ggccgcctag acaa------ gggccccagc a------agg
acccgat-gg at-cct---- gccccattaa cagctcccat agtact-tcc tagga-----
aacggaggcc tccgcgatcc ccgtcctcg- ----actcag -cagagacta acc-acaagc
gcgcgaaggg c-ttcagacc tatcagcttg atggca-ggg tattggcc-t gccatggcta
tgac-gggta cagaggatta gggtttgatc ctggagaggt agcctgagaa atcgctccca
cttctaagga agg-ca-g-c aggcgcgtaa cgttcccaat gcttgcga-g tga-ggacgt
aatgg-gata taacaatgcc ca-tc--acg agtgaggtaa --ttg--ccg atggag---t
gggcccaaa
>Lycogala_olearium_sc27534
---------- ---------- ---------- ---------- ---------- ----------
---------- ---------- ---------- ---------- -cgtatatct gttgctt-cc
tatcgc-ggt taatccggca tggatatagc atggaaaagc tgtgtgtaat a-cac-ccaa
tcgggg-cc- -aga-----g ggccgcctag acaa------ gggccccagc a------agg
acccgat-gg at-cct---- gccccattaa cagctcccat agtact-tcc tagga-----
aacggaggcc tccgcgatcc ccgtcctcg- ----actcag -cagagacta acc-acaagc
gcgcgaaggg c-ttcagacc tatcagcttg atggca-ggg tattggcc-t gccatggcta
tgac-gggta cagaggatta gggtttgatc ctggagaggt agcctgagaa atcgctccca
cttctaagga agg-ca-g-c aggcgcgtaa cgttcccaat gcttgcga-g tga-ggacgt
aatgg-gata taacaatgcc ca-tc--acg agtgaggtaa --ttg--ccg atggag---t
gggcccaaa
>Lycogala_olearium_sc32006
---------- ---------- ---------- ---------- ---------- ----------
---------- ---------- ---------- --------ct ccgtatatct gttgctt-cc
tatcgc-ggt taatccggca tggatatagc atggaaaagc tgtgtgtaat a-cac-ccaa
tcgggg-cc- -aga-----g ggccgcctag acaa------ gggccccagc a------agg
acccgat-gg at-cct---- gccccattaa cagctcccat agtact-tcc tagga-----
aacggaggcc tccgcgatcc ccgtcctcg- ----actcag -cagagacta acc-acaagc
gcgcgaaggg c-ttcagacc tatcagcttg atggca-ggg tattggcc-t gccatggcta
tgac-gggta cagaggatta gggtttgatc ctggagaggt agcctgagaa atcgctccca
cttctaagga agg-ca-g-c aggcgcgtaa cgttcccaat gcttgcga-g tga-ggacgt
aatgg-gata taacaatgcc ca-tc--acg agtgaggtaa --ttg--ccg atggag---t
gggcccaaa
>Lycogala_olearium_CWP3662
tgtcccgaag actcaagc-- -catgcatgc ctataagaaa aaatggtgcc ggccgggg-g
tctggtctgg -tactgaaga atcag----c gaac-gg-ct ccgcatatct gttgctt-cc
tatcgc-ggt taatccggca tggatatagc atggaaaagc tgtgtgtaat a-cac-ccaa
tcgggg-cc- -aga-----g ggccgcctag acaa------ gggccccagc a------agg
acccgat-gg at-cct---- gccccattaa cagctcccat agtact-tcc tagga-----
aacggaggcc tccgcgatcc ccgtcctcg- ----actcag -cagagacta acc-acaagc
gcgcgaaggg c-ttcagacc tatcagcttg atggca-ggg tattggcc-t gccatggcta
tgac-gggta cagaggatta gggtttgatc ctggagaggt agcctgagaa atcgctccca
cttctaagga agg-ca-g-c aggcgcgtaa cgttcccaat gcttgcga-g tga-ggacgt
aatgg-gata taacaatgcc ca-tc--acg agtgaggtaa --ttg--ccg atggag---t
gggcccaaa
>Lycogala_confusum_IR01-21
tgtcccgaag actcaagc-- -catgcatgc ctagaagaaa aactggtgtc ctgggaca-g
tcgtccttgg -cacatggga atcag----c gaac-gg-ct ccgtatatct gttgtca-cc
tttcgt-ggt taat-tggcg tggatatagc acggaaaagc tgtgtgtaac a-caa-gcaa
atgggg-ca- -accgc-a-g gccacttggt ac-------- aggcctgcgg cgtg----aa
acgccgt-gt gttccc---- gcctctttaa cagctcccat agtact-gtc cagga-----
aacggaggcc tcagcatggc ccgacccct- ----g--tcg -ctgagacta act-acatgc
acacgatggg c-ttcagacc tatcagctag atggta-agg tataggct-t accatggcca
tgac-gggta cagaggatta gggtttgatc ctggagaggt agcctgagaa atcgctccca
cttctaagga agg-ca-g-c aggcgcgtaa cgttcccaat gccatttg-g tga-ggacgt
gaggg-gaca caacaatgcc ccatg--gac a--------- ---------- ----------
---------
>Lycogala_confusum_IY11
---------- ---------- ---------- ---------- ---------- ----------
---------- ---------- ---------- ---------- ---------- ----------
---------- ---------- ---------- ---------- ---------- ----------
---------- ----cc-a-g gccactttgg ac-------- aagcctgcgg cgtg---aaa
acgccgt-gt gttccccg-- cctctttaaa cagctcccat agtact-gtc cagga-----
aacggaggcc tcagcatggc ccgccccct- ----g--tcg -ctgagacta act-acatgc
acacgatggg c-ttcagacc tatcagctag atggta-agg tatagccc-t accatggcca
tgac-gggta cagaggatta gggtttgatc ctggagaggt agcctgagaa atcgctccca
cttctaagga aggcca-g-c aggcgc---- ---------- ---------- ----------
---------- ---------- ---------- ---------- ---------- ----------
---------
>Lycogala_confusum_IY13
tgtcccgaag actcaagc-- -catgcatgc ctagaagaaa aactggtgtc ctgggaca-g
tcgtccttgg -cacatggga atcag----c gaac-gg-ct ccgtatatct gttgtca-cc
tttcgt-ggt taat-tggcg tggatatagc acggaaaagc tgtgtgtaac a-caa-gcaa
atgggg-ca- -accgc-a-g gccacttggt ac-------- aggcctgcgg cgtg----aa
acgccgt-gt gttccc---- gcctctttaa cagctcccat agtact-gtc cagga-----
aacggaggcc tcagcatggc ccgacccct- ----g--tcg -ctgagacta act-acatgc
acacgatggg c-ttcagacc tatcagctag atggta-agg tataggct-t accatggcca
tgac-gggta cagaggatta gggtttgatc ctggagaggt agcctgagaa atcgctccca
cttctaagga agg-ca-g-c aggcgcgtaa cgttcccaat gccatttg-g tga-ggacgt
gaggg-gaca taacaatgcc ca-tc--taa aggg-ggtaa ---tg---ca atggc-----
---------
>Lycogala_confusum_IY20
tgtcccgaag actcaagc-- -catgcatgc ctagaagaaa aactggtgtc ctgggaca-g
tcgtccttgg -cacatggga atcag----c gaac-gg-ct ccgtatatct gttgtca-cc
tttcgt-ggt taat-tggcg tggatatagc acggaaaagc tgtgtgtaac a-caa-gcaa
atgggg-ca- -accgc-a-g gccacttggt ac-------- aggcctgcgg cgtg----aa
acgccgt-gt gttccc---- gcctctttaa cagctcccat agtact-gtc cagga-----
aacggaggcc tcagcatggc ccgacccct- ----g--tcg -ctgagacta act-acatgc
acacgatggg c-ttcagacc tatcagctag atggta-agg tataggct-t accatggcca
tgac-gggta cagaggatta gggtttgatc ctggagaggt agcctgagaa atcgctccca
cttctaagga agg-ca-g-c aggcgcgtaa cgttcccaat gccatttg-g tga-ggacgt
gaggg-gaca taacaatgcc ca-tc--taa aggg-ggt-- ---------- ----------
---------
>Lycogala_confusum_IY37
tgtcccgaag actcaagc-- -catgcatgc ctagaagaaa aactggtgtc ctgggaca-g
tcgtccttgg -cacatggga atcag----c gaac-gg-ct ccgtatatct gttgtca-cc
tttcgt-ggt taat-tggcg tggatatagc acggaaaagc tgtgtgtaac a-caa-gcaa
atgggg-ca- -accgc-a-g gccacttggt ac-------- aggcctgcgg cgtg----aa
acgccgt-gt gttccc---- gcctctttaa cagctcccat agtact-gtc cagga-----
aacggaggcc tcagcatggc ccgacccct- ----g--tcg -ctgagacta act-acatgc
acacgatggg c-ttcagacc tatcagctag atggta-agg tataggct-t accatggcca
tgac-gggta cagaggatta gggtttgatc ctggagaggt agcctgagaa atcgctccca
cttctaagga agg-ca-g-c aggcgcgtaa cgttcccaat gccatttg-g tga-ggacgt
gaggg-gaca taacaatgcc ca-tc--taa aggg-ggtaa ---tg---ca atggc-----
---------
>Lycogala_confusum_IY50
tgtcccgaag actcaagc-- -catgcatgc ctagaagaaa aactggtgtc ctgggaca-g
tcgtccttgg -cacatggga atcag----c gaac-gg-ct ccgtatatct gttgtca-cc
tttcgt-ggt taat-tggcg tggatatagc acggaaaagc tgtgtgtaac a-caa-gcaa
atgggg-ca- -accgc-a-g gccacttggt ac-------- aggcctgcgg cgtg----aa
acgccgt-gt gttccc---- gcctctttaa cagctcccat agtact-gtc cagga-----
aacggaggcc tcagcatggc ccgacccct- ----g--tcg -ctgagacta act-acatgc
acacgatggg c-ttcagacc tatcagctag atggta-agg tataggct-t accatggcca
tgac-gggta cagaggatta gggtttgatc ctggagaggt agcctgagaa atcgctccca
cttctaagga agg-ca-g-c aggcgcgtaa cgttcccaat gccatttg-g tga-ggacgt
gaggg-gaca taacaatgcc ca-tc--taa aggg-ggtaa ---tg---ca atggca---t
---------
>Lycogala_confusum_sc27523
---------- ---------- ---------- ---------- -actggtgtc ctgggaca-g
tcgtccttgg -cacatggga atcag----c gaac-gg-ct ccgtatatct gttgtca-cc
tttcgt-ggt taat-tggcg tggatatagc acggaaaagc tgtgtgtaac a-caa-gcaa
atgggg-ca- -accgc-a-g gccacttggt ac-------- aggcctgcgg cgtg----aa
acgccgt-gt gttccc---- gcctctttaa cagctcccat agtact-gtc cagga-----
aacggaggcc tcagcatggc ccgacccct- ----g--tcg -ctgagacta act-acatgc
acacgatggg c-ttcagacc tatcagctag atggta-agg tataggct-t accatggcca
tgac-gggta cagaggatta gggtttgatc ctggagaggt agcctgagaa atcgctccca
cttctaagga agg-ca-g-c aggcgcgtaa cgttcccaat gccatttg-g tga-ggacgt
gaggg-gaca taacaatgcc ca-tc--taa aggg-ggtaa --ttg---ca atggca---t
tagcttaaa
>Lycogala_confusum_sc27567
tgtcccgaag actcaagc-- -catgcatgc ctagaagaaa aactggtgtc ctgggaca-g
tcgtccttgg -cacatggga atcag----c gaac-gg-ct ccgtatatct gttgtca-cc
tttcgt-ggt taat-tggcg tggatatagc acggaaaagc tgtgtgtaac a-caa-gcaa
atgggg-ca- -accgc-a-g gccacttggt ac-------- aggcctgcgg cgtg----aa
acgccgt-gt gttccc---- gcctctttaa cagctcccat agtact-gtc cagga-----
aacggaggcc tcagcatggc ccgacccct- ----g--tcg -ctgagacta act-acatgc
acacgatggg c-ttcagacc tatcagctag atggta-agg tataggct-t accatggcca
tgac-gggta cagaggatta ggg------- ---------- ---------- ----------
---------- ---------- ---------- ---------- ---------- ----------
---------- ---------- ---------- ---------- ---------- ----------
---------
>Lycogala_confusum_VB01
tgtcccgaag actcaagc-- -catgcatgc ctagaagaaa aactggtgtc ctgggaca-g
tcgtccttgg -cacatggga atcag----c gaac-gg-ct ccgtatatct gttgtca-cc
tttcgt-ggt taat-tggcg tggatatagc acggaaaagc tgtgtgtaac a-caa-gcaa
atgggg-ca- -accgc-a-g gccacttggt ac-------- aggcctgcgg cgtg----aa
acgccgt-gt gttccc---- gcctctttaa cagctcccat agtact-gtc cagga-----
aacggaggcc tcagcatggc ccgacccct- ----g--tcg -ctgagacta act-acatgc
acacgatggg c-ttcagacc tatcagctag atggta-agg tataggct-t accatggcca
tgac-gggta cagaggatta gggtttgatc ctggagaggt agcctgagaa atcgctccca
cttctaagga agg-ca-g-c aggcgcgtaa cgttcccaat gccatttg-g tga-ggacgt
gaggg-gaga taactatgcc gc-tg--gac aagt-ggtat --gcg---cg aggaca----
---------
>Lycogala_flavofuscum_sc31031
tgtcccgagg actcaagc-- -catgcatgc ctagaagaaa aactggtacc tggccggg-g
cctgtctagg -tgctgggga atcag----c gtac-gg-ct ccgcatatct gttgcta-cc
caccgt-ggt aaattgggcc cggatatagc atggaaaggc tgtgtgtaac a-cga-acaa
ccgggg-ca- -ccc-----t ctcatttggc at-------- cgaagggcgg gctg----ga
gccccat-gg at-ccg---- gccccattaa aagatcccaa agtacc-gcc cggga-----
aacggaggcc gctgtatgcc cggttacca- ----gcccga -cagcgtcta acc-acatgc
gtccgatggg c-ttcagacc tatcagctag gcggta-agg tataggcc-t accgcggcta
tgac-gggta cagaggatta gggttt---- ---------- ---------- ----------
---------- ---------- ---------- ---------- ---------- ----------
---------- ---------- ---------- ---------- ---------- ----------
---------
>Lycogala_flavofuscum_sc32050
---------- ---------- ---------- --agaagaaa aactggtacc tggccggg-g
cctgtctagg -tgctgggga atcag----c gtac-gg-ct ccgcatatct gttgcta-cc
caccgt-ggt aaattgggcc cggatatagc atggaaaggc tgtgtgtaac a-cga-acaa
ccgggg-ca- -ccc-----t ctcatttggc at-------- agaagggcgg gctg----ga
gccccat-gg at-ccg---- gccccattaa aagatcccaa agtacc-gcc cggga-----
aacggaggcc gctgtatgcc cggttacca- ----gcccga -cagcgtcta acc-acatgc
gtccgatggg c-ttcagacc tatcagctag gcggta-agg tataggcc-t accgcggcta
tgac-gggta cagaggatta gggtttgatc ctggagaggt agcctgagaa atcgctccca
cttctaagga agg-ca-g-c aggcgcgtaa cgttcccaat gctaccta-g tga-ggacgt
gatgg-gata tagcaatgcc cc-tt----t gttg-ggtaa --ttg--gca atgggg---c
agttttaaa
>Lycogala_flavofuscum_sc8399
tgtcccgagg actcaagc-- -catgcatgc ctagaagaaa aactggtacc tggccggg-g
cctgtctagg -tgctgggga atcag----c gtac-gg-ct ccgcatatct gttgcta-cc
caccgt-ggt aaattgggcc cggatatagc atggaaaggc tgtgtgtaac a-cga-acaa
ccgggg-ca- -ccc-----t ctcatttggc at-------- cgaagggcgg gctg----ga
gccccat-gg at-ccg---- gccccattaa aagatcccaa agtacc-gcc cggga-----
aacggaggcc gctgtatgcc cggttacca- ----gcccga -cagcgtcta acc-acatgc
gtccgatggg c-ttcagacc tatcagctag gcggta-agg tataggcc-t accgcggcta
tgac-gggta cagaggatta gggtttgatc ctggagaggt agcctgagaa atcgctccca
cttctaagga agg-ca-g-c aggcgcgtaa cgttcccaat gctatcta-g tga-ggacgt
gatgg-gata tagcaatgcc cc-tt----t gttg-ggtaa --t------- ----------
---------
>Lycogala _maculatum_CWP2348
---------- ---------- ---------- ---------- ---------- ----------
---------- ---------- ---------- -----gg-ct ccgtatatct gttgtca-cc
tatcgt-ggt aaat-tggcg tggatagagc acggaaaagc tgtgtataac a-cag-acaa
gatggg-gc- -aaagc-a-g agcagatggc cctt------ tgctcagcgg -atg-----g
gccacgt-cg gc-cct---- gcctcttaaa gagctcctat atagcg-tac tttaa-----
tgcggaggcc tctgcctggg gagctgtcc- ----aaaatg -tagagacta acc-actagc
gcacgatgga c-ttcagacc tatcagctag atggta-ggg tattggcc-t accatggcca
tgac-gggta cagaggatta gggtttgatc ctggagaggt agcctgagaa atcgctccca
cttctaagga agg-ca-g-c aggcgcg--- ---------- ---------- ----------
---------- ---------- ---------- ---------- ---------- ----------
---------
>Lycogala _maculatum_CWP2569
---------- ---------- ---------- ---------- ---------- ----------
---------- ---------- ---------- ---------- -cgtatatct gttgtca-cc
tatcgt-ggt aaat-tggcg tggatagagc acggaaaagc tgtgtataac a-cag-acaa
gatggg-gc- -aaagc-a-g agcagatggc cctt------ tgctcagcgg -atg-----g
gccacgt-cg gc-cct---- gcctcttaaa gagctcctat atagcg-tac tttaa-----
tgcggaggcc tctgcctggg gagctgtcc- ----aaaatg -tagagacta acc-actagc
gcacgatgga c-ttcagacc tatcagctag atggta-ggg tattggcc-t accatggcca
tgac-gggta cagaggatta gggtttgatc ctggagaggt agcctgagaa atcgctccca
cttctaagga a--------- ---------- ---------- ---------- ----------
---------- ---------- ---------- ---------- ---------- ----------
---------
>Lycogala _maculatum_CWP3072
tgtcccgaag aatcaagc-- -catgcatgc cca--tgaga aatgaacggc caaactgg-g
cccgacctgg -ttgtaagga ttcag----c gaac-gg-ct ccgcatatct gttgtca-cc
tatcgt-ggt aaat-tggcg tggatagagc acggaaaagc tgtgtataac a-cag-acaa
gatggg-gc- -aaagc-a-g agcagatggc cctt------ tgctcagcgg -atg-----g
gccacgt-cg gc-cct---- gcctcttaaa gagctcctat atagcg-tac tttaa-----
tgcggaggcc tctgcctggg gagctgtcc- ----aaaatg -tagagacta acc-actagc
gcacgatgga c-ttcagacc tatcagctag atggta-ggg tattggcc-t accatggcca
tgac-gggta cagaggatta gggtttgatc ctggagaggt agcctgagaa atcgctccca
cttctaagga agg-ca-g-c aggcgcgtaa cgttcccaat gctataca-g tga-ggacgt
aatgg-gaca taacaatgcc tc-tt--ttt agtg-ggcaa --ttg--aca atgggg---c
gggcttaaa
>Lycogala _maculatum_CWP4167
---------- ---------- ---------- ---------- ---------- ----------
---------- ---------- ---tc----g aacg-gg-cc tcgtatatct gttgtca-cc
tatcgt-ggt aaat-tggcg tggatagagc acggaaaagc tgtgtataac a-cag-acaa
gatggg-gc- -aaagc-a-g agcagatggc cctt------ tgctcagcgg -atg-----g
gccacgt-cg gc-cct---- gcctcttaaa gagctcctat atagcg-tac tttaa-----
tgcggaggcc tctgcctggg gagctgtcc- ----aaaatg -tagagacta acc-actagc
gcacgatgga c-ttcagacc tatcagctag atggta-ggg tattggcc-t accatggcca
tgac-gggta cagaggatta gggtttgatc ctggagaggt agcctgagaa atcgctccca
cttctaagga agg-ca-gcc aggcgcgat- ---------- ---------- ----------
---------- ---------- ---------- ---------- ---------- ----------
---------
>Lycogala _maculatum_IY35
tgtcccgaag aatcaagc-- -catgcatgc cca--tgaga aatgaacggc caaactgg-g
cccgacctgg -ttgtaagga ttcag----c gaac-gg-ct ccgcatatct gttgtca-cc
tatcgt-ggt aaat-tggcg tggatagagc acggaaaagc tgtgtataac a-cag-acaa
gatggg-gc- -aaagc-a-g agcagatggc cctt------ tgctcagcgg -atg-----g
gccacgt-cg gc-cct---- gcctcttaaa gagctcctat atagcg-tac tttaa-----
tgcggaggcc tctgcctggg gagctgtcc- ----aaaatg -tagagacta acc-actagc
gcacgatgga c-ttcagacc tatcagctag atggta-ggg tattggcc-t accatggcca
tgac-gggta cagaggatta gggtttgatc ctggagaggt agcctgagaa atcgctccca
cttctaagga agg-ca-g-c aggcgcgtaa cgttcccaat gctataca-g tga-ggacgt
aatgg-gaca taacaatgcc tc-tt--ttt agtg-ggcat --atg--aca atgggc----
---------
>Lycogala _maculatum_sc22077
---------- ---------- ---------- ---------- ---------- ----------
---------- ---------- ---------- ---------- -cgtatatct gttgtca-cc
tatcgt-ggt aaat-tggcg tggatagagc acggaaaagc tgtgtataac a-cag-acaa
gatggg-gc- -aaagc-a-g agtagatggc cc-t------ tgctcagcgg -atg-----g
gccacgt-cg gc-cct---- gcctcttaaa gagctcctat atagcg-tac tttaa-----
tgcggaggcc tctgcctggg gagctgtcc- ----aaaatg -tagagacta acc-actagc
gcacgatgga c-ttcagacc tatcagctag atggta-ggg tattggcc-t accatggcca
tgac-gggta cagaggatta gggtttgatc ctggagaggt agcctgagaa atcgctccca
cttctaagga agg-ca-g-c aggcgcgtaa cgttcccaat gctataca-g tga-ggacgt
aatgg-gaca taacaatgcc tc-tt--ttt agtg-ggcaa --ttg--aca atgggg---c
gggcttaaa
>Lycogala _maculatum_sc22095
---------- ---------- ---------- ---------- ---------- ----------
---------- ---------- ---------- ---------- -cgtatatct gttgtca-cc
tatcgt-ggt aaat-tggcg tggatagagc acggaaaagc tgtgtataac a-cag-acaa
gatggg-gc- -aaagc-a-g agtagatggc cc-t------ tgctcagcgg -atg-----g
gccacgt-cg gc-cct---- gcctcttaaa gagctcctat atagcg-tac tttaa-----
tgcggaggcc tctgcctggg gagctgtcc- ----aaaatg -tagagacta acc-actagc
gcacgatgga c-ttcagacc tatcagctag atggta-ggg tattggcc-t accatggcca
tgac-gggta cagaggatta gggtttgatc ctggagaggt agcctgagaa atcgctccca
cttctaagga agg-ca-g-c aggcgcgtaa cgttcccaat gctataca-g tga-ggacgt
aatgg-gaca taacaatgcc tc-tt--ttt agtg-ggcaa --ttg--aca atgggg---c
gggcttaaa
>Lycogala _maculatum_sc22096
tgtcccgaag aatcaagc-- -catgcatgc cca--tgaga aatgaacggc caaactgg-g
cccgacctgg -ttgtaagga ttcag----c gaac-gg-ct ccgcatatct gttgtca-cc
tatcgt-ggt aaat-tggcg tggatagagc acggaaaagc tgtgtataac a-cag-acaa
gatggg-gc- -aaagc-a-g agtagatggc cc-t------ tgctcagcgg -atg-----g
gccacgt-cg gc-cct---- gcctcttaaa gagctcctat atagcg-tac tttaa-----
tgcggaggcc tctgcctggg gagctgtcc- ----aaaatg -tagagacta acc-actagc
gcacgatgga c-ttcagacc tatcagctag atggta-ggg tattggcc-t accatggcca
tgac-gggta cagaggatta gggtttgatc ctggagaggt agcctgagaa atcgctccca
cttctaagga agg-ca-g-c aggcgcgtaa cgttcccaat gctataca-g tga-ggacgt
aatgg-gaca taacaatgcc tc-tt--ttt agtg-ggcaa --ttg--aca atgggg---c
gggcttaaa
>Lycogala _maculatum_sc27559
---------- ---------- ---------- ------gaga aatgaacggc caaactgg-g
cccgacctgg -ttgtaagga ttcag----c gaac-gg-ct ccgcatatct gttgtca-cc
tatcgt-ggt aaat-tggcg tggatagagc acggaaaagc tgtgtataac a-cag-acaa
gatggg-gc- -aaagc-a-g agcagatggc cctt------ tgctcagcgg -atg-----g
gccacgt-cg gc-cct---- gcctcttaaa gagctcctat atagcg-tac tttaa-----
tgcggaggcc tctgcctggg gagctgtcc- ----aaaatg -tagagacta acc-actagc
gcacgatgga c-ttcagacc tatcagctag atggta-ggg tattggcc-t accatggcca
tgac-gggta cagaggatta gggtttgatc ctggagaggt agcctgagaa atcgctccca
cttctaagga agg-ca-g-c aggcgcgtaa cgttcccaat gctataca-g tga-ggacgt
aatgg-gaca taacaatgcc tc-tt--ttt agtg-ggcaa --ttg--aca atgggg---c
gggcttaaa
>Lycogala _maculatum_sc27787
tgtcccgaag aatcaagc-- -catgcatgc cca--tgaga aatgaacggc caaactgg-g
cccgacctgg -ttgtaagga ttcag----c gaac-gg-ct ccgcatatct gttgtca-cc
tatcgt-ggt aaat-tggcg tggatagagc acggaaaagc tgtgtataac a-cag-acaa
gatggg-gc- -aaagc-a-g agcagatggc cctt------ tgctcagcgg -atg-----g
gccacgt-cg gc-cct---- gcctcttaaa gagctcctat atagcg-tac tttaa-----
tgcggaggcc tctgcctggg gagctgtcc- ----aaaatg -tagagacta acc-actagc
gcacgatgga c-ttcagacc tatcagctag atggta-ggg tattggcc-t accatggcca
tgac-gggta cagaggatta gggtttgatc ctggagaggt agcctgagaa atcgctccca
cttctaagga agg-ca-g-c aggcgcgtaa cgttcccaat gctataca-g tga-ggacgt
aatgg-gaca taacaatgcc tc-tt--ttt agtg-ggcaa --ttg--aca atgggg---c
gggctta--
>Lycogala _maculatum_sc27823
tgtcccgaag aatcaagc-- -catgcatgc cca--tgaga aatgaacggc caaactgg-g
cccgacctgg -ttgtaagga ttcag----c gaac-gg-ct ccgcatatct gttgtca-cc
tatcgt-ggt aaat-tggcg tggatagagc acggaaaagc tgtgtataac a-cag-acaa
gatggg-gc- -aaagc-a-g agcagatggc cctt------ tgctcagcgg -atg-----g
gccacgt-cg gc-cct---- gcctcttaaa gagctcctat atagcg-tac tttaa-----
tgcggaggcc tctgcctggg gagctgtcc- ----aaaatg -tagagacta acc-actagc
gcacgatgga c-ttcagacc tatcagctag atggta-ggg tattggcc-t accatggcca
tgac-gggta cagaggatta gggtttgatc ctggagaggt a--------- ----------
---------- ---------- ---------- ---------- ---------- ----------
---------- ---------- ---------- ---------- ---------- ----------
---------
>Lycogala_palanytsia_CWP3309
tgtcccgagg a-ctaagc-- -catgcatgc ccctgaccga agggacggcc ggtggagg-a
acaccgg-cc -ggccgataa ctcag----c gaac-gg-ct ccgtatatct gttgtaa-cc
tatcgc-ggt aagtttgacg tggatatagc acggaaaagc tgtgtaaaaa a-caa-agaa
tccagg-gt- -aga-----c gggccttgac ac-------- cgcccgtggg cgcg----tg
gcctcacccg gc-cgc---- tcgccctgtt aacctcacca agtaca---g gccga-----
aactgaggcc tcttctttgg cgcccctcg- ----ggcgcg -aagagacta acc-acgagc
gcgcgatggg c-ttcagacc tatcagctag atggta-ggg tataggcc-t accatggcta
tgac-gggta cagaggatta gggtttgatc ctggagaggt agcctgagaa atcgctccca
cttctaagga agg-ca-g-c aggcgcgtaa cgttcccaat gctaccca-g tga-ggacgt
gaagg-gaca taacaatgcc cc-cc--tgg ggcg-ggcaa --ttg--gca atgggg---c
gggcccaaa
>Lycogala_palanytsia_EJ22295263
tgtcccgagg a-ctaagc-- -catgcatgc ccctgaccga agggacggcc ggtggagg-a
acaccgg-cc -ggccgataa ctcag----c gaac-gg-ct ccgtatatct gttgtaa-cc
tatcgc-ggt aagtttgacg tggatatagc acggaaaagc tgtgtaaaaa a-caa-agaa
tccagg-gt- -aga-----c gggccttgac ac-------- cgcccgtggg cgcg----tg
gcctcacccg gc-cgc---- tcgccctgtt aacctcacca agtaca---g gccga-----
aactgaggcc tcttctttgg cgcccctcg- ----ggcgcg -aagagacta acc-acgagc
gcgcgatggg c-ttcagacc tatcagctag atggta-ggg tataggcc-t accatggcta
tgac-gggta cagaggatta gggtttgatc ctggagaggt agcctgagaa atcgctccca
cttctaagga agg-ca-g-c aggcgcgtaa cgttcccaat gctaccca-g tga-ggacgt
gaagg-gaca taacaatgcc cc-cc--tgg ggcg-ggcaa --ttg--gca atgggg---c
gggcccaaa
>Lycogala_palanytsia_sc22074
---------- ---------- ---------- ---------- ---------- ----------
---------- ---------- ---------- ---------- -cgtatatct gttgtaa-cc
tatcgc-ggt aagtttgacg tggatatagc acggaaaagc tgtgtaaaaa a-caa-agaa
tccagg-gt- -aga-----c gggccttgac ac-------- cgcccgtggg cgcg----tg
gcctcacccg gc-cgc---- tcgccctgtt aacctcacca agtaca---g gccga-----
aactgaggcc tcttctttgg cgcccctcg- ----ggcgcg -aagagacta acc-acgagc
gcgcgatggg c-ttcagacc tatcagctag atggta-ggg tataggcc-t accatggcta
tgac-gggta cagaggatta gggtttgatc ctggagaggt agcctgagaa atcgctccca
cttctaagga agg-ca-g-c aggcgcgtaa cgttcccaat gctaccca-g tga-ggacgt
gaagg-gaca taacaatgcc cc-cc--tgg ggcg-ggcaa --ttg--gca atgggg---c
gggcccaaa
>Lycogala_palanytsia_sc27508
---------- ---------- ---------- ---------- ---------- ----------
---------- ---------- ---------c gaac-gg-ct tcgtatatct gttgtaa-cc
tatcgc-ggt aagtttgacg tggatatagc acggaaaagc tgtgtaaaaa a-caa-agaa
tccagg-gt- -aga-----c gggccttgac ac-------- cgcccgtggg cgcg----tg
gcctcacccg gc-cgc---- tcgccctgtt aacctcacca agtaca---g gccga-----
aactgaggcc tcttctttgg cgcccctcg- ----ggcgcg -aagagacta acc-acgagc
gcgcgatggg c-ttcagacc tatcagctag atggta-ggg tataggcc-t accatggcta
tgac-gggta cagaggatta gggtttgatc ctggagaggt agcctgagaa atcgctccca
cttctaagga agg------- ---------- ---------- ---------- ----------
---------- ---------- ---------- ---------- ---------- ----------
---------
>Lycogala_"rufosporum"_MCCNNU3800
tgtccccacg a-ttaagc-- -catgcatgc cta--cgaaa attcagccga ccgactgc-a
ccgactggga -ggccgatga ctcag----c gaac-gg-ct ccgtatatct gttgtta-cc
tgtcgt-ggc aaatttggcg tggata-acc acggaaaatc tgtgggtaaa a-cag-ccaa
atgggg-ca- -caggc-ctg gcggcttagt a--------- agccgttcgg ggcg-----g
cccgcat-gg gg-ccc---- gcctcgcaaa tcgctcccaa agtagc-ggc cgtga-----
aacggaggcc tctgcggccc ggaccccca- ----gctatg -cagagacta acc-gaaagc
gcacgatggg c-ttcagacc tatcagctag ttggta-ggg tattggcc-t accaaggcga
tgac-gggta cagaggatta gggtttgatc ctggagaggt agcctgagaa atcgctccca
cttctaagga agg-ca-g-c aggcgcggaa cgttcccaat gccggccg-g tga-ggacgc
gatgg-gata taacaatgcc cc-ca--aat ggcg-ggtaa --ttg--cca atggcc---c
gggcataaa
>Lycogala_"rufosporum"_MCCNNU3695
tgtccccacg a-ttaagc-- -catgcatgc cta--cgaaa attcagccga ccgactgc-a
ccgactggga -ggccgatga ctcag----c gaac-gg-ct ccgtatatct gttgtta-cc
tgtcgt-ggc aaatttggcg tggata-acc acggaaaatc tgtgggtaaa a-cag-ccaa
atgggg-ca- -caggc-ctg gcggcttagt a--------- agccgttcgg ggcg-----g
cccgcat-gg gg-ccc---- gcctcgcaaa tcgctcccaa agtagc-ggc cgtga-----
aacggaggcc tctgcggccc ggaccccca- ----gctatg -cagagacta acc-gaaagc
gcacgatggg c-ttcagacc tatcagctag ttggta-ggg tattggcc-t accaaggcga
tgac-gggta cagaggatta gggtttgatc ctggagaggt agcctgagaa atcgctccca
cttctaagga agg-ca-g-c aggcgcggaa cgttcccaat gccggccg-g tga-ggacgc
gatgg-gata taacaatgcc cc-ca--aat ggcg-ggtaa --ttg--cca atggcc---c
gggcataaa
>Lycogala_"guttatum"_MCCNNU2076
tgtcccaaag a-ttaagc-- -catgcatgc caacttgata aatttgcgtt tgggggct-a
gccccctttc -tgctaagga atcag----c gaac-gg-ct ccgtatatct gttgtaa-cc
tatcgt-ggt aaattgggcg tggatatagc acggaaaagc tgtgtgtaac a-cag-aaca
cttggg-tt- -ggc-----g gccggccagc actg------ ggccggtccc gacg---gga
gcc-----tg gt-------- ggcccaccta aagttctcca agtacc-ggc cgcga-----
aacggaggcc tcttcttcgg gggtctcca- ----gccgag -aagagacta acc-acgagc
gcacgatggg c-ttcagacc tatcagctag atggta-ggg tattggcc-t accatggcga
tgac-gggta cagaggatta gggtttgatc ctggagaggt agcctgagaa atcgctccca
cttctaagga agg-ca-g-c aggcgcgtaa cgttcccaat gctgttca-g tga-ggacgt
gacgg-gata taacaatacc cc-tt--ata agta-agc-- ---------- ----------
---------
>Lycogala_leopardinum_CWP4215
---------- ---------- ---------- -aagag---- -tcccgtggc cggccgg--c
cgcccggacc -ggcccatga atcag----c gaac-gg-ct ccgtatatct gttgtaa-cc
tgtcgc-ggt aagtacggtg tggatatagc acggaaaagc tgtgtgtaaa a-cag-caaa
aatggg-cc- -caggcag-g ggcagctacc ct-------g ggcgcttgcg gggg----gg
gctccacaaa gc-ttaa--- cccccctccc cggctcctca agtagc-acg tgcga-----
aacgggggcc tctacgctgt gaccgcgga- ----acctga -tagagacca acc-acgagc
gcgcgatggg c-ttcagacc tatcagctag acggta-ggg tattggcc-t accgtggcta
cgac-gggta cagaggatta gggtttgatc ctggagaggt agcctgagaa atcgctccca
cttctaagga agg-ca-g-c aggcgcgtaa cgttcccaat gctcccga-g tga-ggacgt
gacgg-gaca taataatgcc cc-tt--caa tgtg-ggt-- ---------- ----------
---------
>Lycogala_leopardinum_EJ22823872
---------- ------gc-- -catgcatgc caagag---- -tcccgtggc cggccgg--c
cgcccggacc -ggcccatga atcag----c gaac-gg-ct ccgtatatct gttgtaa-cc
tgtcgc-ggt aagtacggtg tggatatagc acggaaaagc tgtgtgtaaa a-cag-caaa
aatggg-cc- -caggcag-g ggcagctacc ct-------g ggcgcttgcg gggg----gg
gctccacaaa gc-ttaa--- cccccctccc cggctcctca agtagc-acg tgcga-----
aacgggggcc tctacgctgt gaccgcgga- ----acctga -tagagacca acc-acgagc
gcgcgatggg c-ttcagacc tatcagctag acggta-ggg tattggcc-t accgtggcta
cgac-gggta cagaggatta gggtttgatc ctggagaggt agcctgagaa atcgctccca
cttctaagga agg-ca-g-c aggcgcgtaa cgttcccaat gctcccga-g tga-ggacgt
gacgg-gaca taataatgcc cc-tt--caa tgtg-ggtag --ccc--tca atgggg---c
gggcttaaa
>Lycogala_leopardinum_IY01
---------- ---------- ---------- ---------- ---------- ----cgg--c
cgcccggacc -ggcccatga atcag----c gaac-gg-ct ccgtatatct gttgtaa-cc
tgtcgc-ggt aagtacggtg tggatatagc acggaaaagc tgtgtgtaaa a-cag-caaa
aatggg-cc- -caggcag-g ggcagctacc ct-------g ggcgcttgcg gggg----gg
gctccacaaa gc-ttaa--- cccccctccc cggctcctca agtagc-acg tgcga-----
aacgggggcc tctacgctgt gaccgcgga- ----acctga -tagagacca acc-acgagc
gcgcgatggg c-ttcagacc tatcagctag acggta-ggg tattggcc-t accgtggcta
cgac-gggta cagaggatta gggtttgatc ctggagaggt agcctgagaa atcgctccca
cttctaagga agg-ca-g-c aggcgcgtaa cgttcccaat gctcccga-g tga-ggacgt
gacgg-gaca taataatgcc cc-tt--caa tgtg-ggtag ---------- ----------
---------
>Lycogala_leopardinum_IY03
---------- ---------- ---------- ---------- ---------- ----------
---------- ---------- ----t----c gaac-ggcct ccgtatatct gttgtaa-cc
tgtcgc-ggt aagtacggtg tggatatagc acggaaaagc tgtgtgtaaa a-cag-caaa
aatggg-cc- -caggcag-g ggcagctacc ct-------g ggcgcttgcg gggg----gg
gctccacaaa gc-ttaa--- cccccctccc cggctcctca agtagc-acg tgcga-----
aacgggggcc tctacgctgt gaccgcgga- ----acctga -tagagacca acc-acgagc
gcgcgatggg c-ttcagacc tatcagctag acggta-ggg tattggcc-t accgtggcta
cgac-gggta cagaggatta gggtttgatc ctggagaggt agcctgagaa atcgctccca
cttctaagga agg-ca-gcc aggcgcga-- ---------- ---------- ----------
---------- ---------- ---------- ---------- ---------- ----------
---------
>Lycogala_leopardinum_IY08
tgtcccaaag a-ttaagc-- -catgcatgc caagag---- -tcccgtggc cggccgg--c
cgcccggacc -ggcccatga atcag----c gaac-gg-ct ccgtatatct gttgtaa-cc
tgtcgc-ggt aagtacggtg tggatatagc acggaaaagc tgtgtgtaaa a-cag-caaa
aatggg-cc- -caggcag-g ggcagctacc ct-------g ggcgcttgcg gggg----gg
gctccacaaa gc-ttaa--- cccccctccc cggctcctca agtagc-acg tgcga-----
aacgggggcc tctacgctgt gaccgcgga- ----acctga -tagagacca acc-acgagc
gcgcgatggg c-ttcagacc tatcagctag acggta-ggg tattggcc-t accgtggcta
cgac-gggta cagaggatta gggtttgatc ctggagaggt agcctgagaa atcgctccca
cttctaagga agg-ca-g-c aggcgcgtaa cgttcccaat gctcccga-g tga-ggacgt
gacgg-gaca taataatgcc cc-tt--caa tgtg-ggtag --c-c--tca atgggc---g
---------
>Lycogala_leopardinum_IY09
tgtcccaaag a-ttaagc-- -catgcatgc caagag---- -tcccgtggc cggccgg--c
cgcccggacc -ggcccatga atcag----c gaac-gg-ct ccgtatatct gttgtaa-cc
tgtcgc-ggt aagtacggtg tggatatagc acggaaaagc tgtgtgtaaa a-cag-caaa
aatggg-cc- -caggcag-g ggcagctacc ct-------g ggcgcttgcg gggg----gg
gctccacaaa gc-ttaa--- cccccctccc cggctcctca agtagc-acg tgcga-----
aacgggggcc tctacgctgt gaccgcgga- ----acctga -tagagacca acc-acgagc
gcgcgatggg c-ttcagacc tatcagctag acggta-ggg tattggcc-t accgtggcta
cgac-gggta cagaggatta gggtttgatc ctggagaggt agcctgagaa atcgctccca
cttctaagga agg-ca-g-c aggcgcgtaa cgttcccaat gctcccga-g tga-ggacgt
gacgg-gaca taataatgcc cc-tt--caa tgtg-ggtag --c-c--tca atggcg----
---------
>Lycogala_leopardinum_IY17
---------- ---------- ---------- ---------- ---------- ----------
----cggacc -ggcccatga atcag----c gaac-gg-ct ccgtatatct gttgtaa-cc
tgtcgc-ggt aagtacggtg tggatatagc acggaaaagc tgtgtgtaaa a-cag-caaa
aatggg-cc- -caggcag-g ggcagctacc ct-------g ggcgcttgcg gggg----gg
gctccacaaa gc-ttaa--- cccccctccc cggctcctca agtagc-acg tgcga-----
aacgggggcc tctacgctgt gaccgcgga- ----acctga -tagagacca acc-acgagc
gcgcgatggg c-ttcagacc tatcagctag acggta-ggg tattggcc-t accgtggcta
cgac-gggta cagaggatta gggtttgatc ctggagaggt agcctgagaa atcgctccca
cttctaagga agg-ca-g-c aggcgcgtaa cgttcccaat gctcccga-g tga-ggacgt
gacgg-gaca taataatgcc cc-tt--caa tgtg-ggtag ctcct--tca atgggc---g
---------
>Lycogala_leopardinum_sc27513
tgtcccaaag a-ttaagc-- -catgcatgc caagag---- -tcccgtggc cggccgg--c
cgcccggacc -ggcccatga atcag----c gaac-gg-ct ccgtatatct gttgtaa-cc
tgtcgc-ggt aagtacggtg tggatatagc acggaaaagc tgtgtgtaaa a-cag-caaa
aatggg-cc- -caggcag-g ggcagctacc ct-------g ggcgcttgcg gggg----gg
gctccacaaa gc-ttaa--- cccccctccc cggctcctca agtagc-acg tgcga-----
aacgggggcc tctacgctgt gaccgcgga- ----acctga -tagagacca acc-acgagc
gcgcgatggg c-ttcagacc tatcagctag acggta-ggg tattggcc-t accgtggcta
cgac-gggta cagaggatta gggtttgatc ctggagaggt agcctgagaa atcgctccca
cttctaagga agg-ca-g-c aggcgcgtaa cgttcccaat gctcccga-g tga-ggacgt
gacgg-gaca taataatgcc cc-tt--caa tgtg-ggtag --ccc--tca atgggg---c
gggcttaaa
>Lycogala_leopardinum_sc27538
---------- ---------- ---------- ---------- ---------- ----------
---------- ---------- ---------- ---------- ---------- ----------
---------- --------tg tggatatagc acggaaaagc tgtgtgtaaa a-cag-caaa
aatggg-cc- -caggcag-g ggcagctacc ct-------g ggcgcttgcg gggg----gg
gctccacaaa gc-ttaa--- cccccctccc cggctcctca agtagc-acg tgcga-----
aacgggggcc tctacgctgt gaccgcgga- ----acctga -tagagacca acc-acgagc
gcgcgatggg c-ttcagacc tatcagctag acggta-ggg tattggcc-t accgtggcta
cgac-gggta cagaggatta gggtttgatc ctggagaggt agcctgagaa atcgctccca
cttctaagga agg-ca-g-c aggcgcgtaa cgttcccaat gctcccga-g tga-ggacgt
gacgg-gaca taataatgcc cc-tt--caa tgtg-ggtag --ccc--tca atgggg---c
gggcttaaa
>Lycogala_acinonycum_TVDH569
tgtcccaaag a-ttaagc-- -catgcatgc caagagtcag gtgcccgggc tggggcac-c
gcctcgcccg -ggctaatga atcgg----t ggac-gg-ct ccgtatatct gttgtaa-ca
tatcgc-ggt aaact-agcg tggatatagc acggaaaaac tgtgtgtaaa c-cag-caga
agccgg-at- -atcac-g-g gagggtcaac ct-------- cccccccgcg g-----aggg
gcatctt-cg gc-cgc---- cccttcttcc gagtccctaa agtaca-acg gagga-----
aacgggggcc tcttcagcct gga------- -------ccg -aagagacta acc-acgagc
gcgcgattgg c-ttcagacc tatcagctag atggtc-ggg tattggcc-t accatggcga
tgac-gggta cagaggatta gggtttgatc ctggagaggt agcctgagaa atcgctccca
cttctaagga agg-ca-g-c aggcgcgtaa cgttcccaat gctgaaca-g tga-ggacgt
gacgg-gaca taataacacc cc-ta--cat agtg-ggctg --ttc--tta atgatg---t
gggcataac
>Lycogala_acinonycum_TVDH560
tgtcccaaag a-ttaagc-- -catgcatgc caagagtcag gtgcccgggc tggggcac-c
gcctcgcccg -ggctaatga atcgg----t ggac-gg-ct ccgtatatct gttgtaa-ca
tatcgc-ggt aaact-agcg tggatatagc acggaaaaac tgtgtgtaaa c-cag-caga
agccgg-at- -atcac-g-g gagggtcaac ct-------- cccccccgcg g-----aggg
gcatctt-cg gc-cgc---- cccttcttcc gagtccctaa agtaca-acg gagga-----
aacgggggcc tcttcagcct gga------- -------ccg -aagagacta acc-acgagc
gcgcgattgg c-ttcagacc tatcagctag atggtc-ggg tattggcc-t accatggcga
tgac-gggta cagaggatta gggtttgatc ctggagaggt agcctgagaa atcgctccca
cttctaagga agg-ca-g-c aggcgcgtaa cgttcccaat gctgaaca-g tga-ggacgt
gacgg-gaca taataacacc cc-ta--cat agtg-ggctg --ttc--tta atgatg---t
gggcataac
>Lycogala_acinonycum_PFb77
tgtcccaaag a-ttaagc-- -catgcatgc caagagtcag gtgcccgggc tggggcac-c
gcctcgcccg -ggctaatga atcgg----t ggac-gg-ct ccgtatatct gttgtaa-ca
tatcgc-ggt aaact-agcg tggatatagc acggaaaaac tgtgtgtaaa c-cag-caga
agccgg-at- -atcac-g-g gagggtcaac ct-------- cccccccgcg g-----aggg
gcatctt-cg gc-cgc---- cccttcttcc gagtccctaa agtaca-acg gagga-----
aacgggggcc tcttcagcct gga------- -------ccg -aagagacta acc-acgagc
gcgcgattgg c-ttcagacc tatcagctag atggtc-ggg tattggcc-t accatggcga
tgac-gggta cagaggatta gggtttgatc ctggagaggt agcctgagaa atcgctccca
cttctaagga agg-ca-g-c aggcgcgtaa cgttcccaat gctgaaca-g tga-ggacgt
gacgg-gaca taataacacc cc-ta--cat agtg-ggctg --t------- ----------
---------
>Lycogala_acinonycum_PFb75
---------- ---------- ---------- --------ag gtgctcgggc tggggcat-c
gcctcgcccg -ggctaatga atcgg----t ggac-gg-ct ccgtatatct gttgtaa-ca
tatcgc-ggt aaact-agcg tggatatagc acggaaaaac tgtgtgtaaa c-cag-caga
agccgg-at- -atcac-g-g gagggtcaac ct-------- cccccccgcg g-----aggg
gcatctt-cg gc-cgc---- cccttcttcc gagtccctaa agtaca-acg gagga-----
aacgggggcc tcttcagcct gga------- -------ccg -aagagacta acc-acgagc
gcgcgattgg c-ttcagacc tatcagctag atggtc-ggg tattggcc-t accatggcga
tgac-gggta cagaggatta gggtttgatc ctggagaggt agcctgagaa atcgctccca
cttctaagga agg-ca-g-c aggcgcgtaa cgttcccaat gctgaaca-g tga-ggacgt
gacgg-gaca taataacacc cc-ta--cat agtg-ggctg --ttc--tta atgatg---t
gggcataac
>Lycogala_epidendrum_EJ22777595
tgtcccgaag actcaagc-- -catgcatgc ctagaagaaa aatttacgcc cgactggg-c
cgactggtg- -tgttaagga atcag----c gaac-gg-ct ccgcatatct gttgtca-cc
tatcgt-ggt aaatacggcg tggatagagc acggaaaagc tgtgtataac a-cag-acaa
gtgggg-tc- -accgc---t gcccgttggc at-------- ggggagtagg ggtg-----g
gccccat-gg gc-ctc---- acctcatgaa cggctctcaa agtact-tcg ggcga-----
aacagaggcc tctgctaccg gactcaccg- ----agttgg -cagagccca tcc-acaagc
gcacgatgga c-ttcagacc tatcagctag acggta-ggg tattggcc-t accgtggcga
tgac-gggta cagaggatta gggtttgatc ctggagaggt agcctgagaa atcgctccca
cttctaagga agg-ca-g-c aggcgcgtaa cgttcccaat gctaccta-g tga-ggacgt
aatgg-gaca taacaatacc cc-ta--ttt agtg-ggtaa --ttg--aca atgggg---c
gggcataaa
>Lycogala_epidendrum_sc32077
tgtcccgaag actcaagc-- -catgcatgc ctagaagaaa aattggcgcc ctactggg-c
cgaccgggat -tgtcaagga atcag----c gaac-gg-ct ccgcatatct gttgtca-cc
tatcgt-ggt aaatacggcg tggatagagc acggaaaagc tgtgtataac a-cag-aaca
gtgggg-tc- -accgc---t gcccgttggc at-------- gggcagtggg ggtg-----g
gccgtat-gg gc-ccc---- acctcatgaa cggctcttaa agtagt-acg ggcga-----
aacagaggcc tctgcc-tcg gacctacca- ----actcgg -cagagccca tcc-acaagc
gcacgatgga c-ttcagacc tatcagctag acggta-ggg tattggcc-t accgtggcga
tgac-gggta cagaggatta gggtttgatc ctggagaggt agcctgagaa atcgctccca
cttctaagga agg-ca-g-c aggcgcgtaa cgttcccaat gctaccta-g tga-ggacgt
aatgg-gaca taacaatacc cc-tt--att agtg-ggtaa --ttg--aca atgggg---c
gggcataaa
>Lycogala_epidendrum_NSK_1030021
tgtcccgaag actcaagc-- -catgcatgc ctagaagaaa aattggcgcc ctactggg-c
cgaccgggat -tgtcaagga atcag----c gaac-gg-ct ccgcatatct gttgtca-cc
tatcgt-ggt aaatacggcg tggatagagc acggaaaagc tgtgtataac a-cag-aaca
gtgggg-tc- -accgc---t gcccgttggc at-------- gggcagtggg ggtg-----g
gccgtat-gg gc-ccc---- acctcatgaa cggctcttaa agtagt-acg ggcga-----
aacagaggcc tctgcc-tcg gacctacca- ----actcgg -cagagccca tcc-acaagc
gcacgatgga c-ttcagacc tatcagctag acggta-ggg tattggcc-t accgtggcga
tgac-gggta cagaggatta gggtttgatc ctggagaggt agcctgagaa atcgctccca
cttctaagga agg-ca-g-c aggcgcgtaa cgttcccaat gctaccta-g tga-ggacgt
aatgg-gaca taacaatacc cc-tt--att agtg-ggtaa --ttg--aca atgggg---c
gggcataaa
>Lycogala_epidendrum_NSK_1030024
tgtcccgaag actcaagc-- -catgcatgc ctagaagaaa aattggcgcc ctactggg-c
cgaccgggat -tgtcaagga atcag----c gaac-gg-ct ccgcatatct gttgtca-cc
tatcgt-ggt aaatacggcg tggatagagc acggaaaagc tgtgtataac a-cag-aaca
gtgggg-tc- -accgc---t gcccgttggc at-------- gggcagtggg ggtg-----g
gccgtat-gg gc-ccc---- acctcatgaa cggctcttaa agtagt-acg ggcga-----
aacagaggcc tctgcc-tcg gacctacca- ----actcgg -cagagccca tcc-acaagc
gcacgatgga c-ttcagacc tatcagctag acggta-ggg tattggcc-t accgtggcga
tgac-gggta cagaggatta gggtttgatc ctggagaggt agcctgagaa atcgctccca
cttctaagga agg-ca-g-c aggcgcgtaa cgttcccaat gctaccta-g tga-ggacgt
aatgg-gaca taacaatacc cc-tt--att agtg-ggtaa --ttg--aca atgggg---c
gggcataaa
>Lycogala_maculatum_MSK-F43025
---------g aatcaagc-- -catgcatgc cca--tgaga aatgaacggc caaactgg-g
cccgacctgg -ttgtaagga ttcag----c gaac-gg-ct ccgcatatct gttgtca-cc
tatcgt-ggt aaat-tggcg tggatagagc acggaaaagc tgtgtataac a-cag-acaa
gatggg-gc- -aaagc-a-g agcagatggc cctt------ tgctcagcgg -atg-----g
gccacgt-cg gc-cct---- gcctcttaaa gagctcctat atagcg-tac tttaa-----
tgcggaggcc tctgcctggg gagctgtcc- ----aaaatg -tagagacta acc-actagc
gcacgatgga c-ttcagacc tatcagctag atggta-ggg tattggcc-t accatggcca
tgac-gggta cagaggatta gggtttgatc ctggagaggt agcctgagaa atcgctccca
cttctaagga agg-ca-g-c aggcgcgtaa cgttcccaat gctataca-g tga-ggacgt
aatgg-gaca taacaatgcc tc-tt--ttt agtg-ggcaa --ttg--aca atgggg---c
gggcttaaa
>Lycogala_maculatum_MSK-F42768
---------g aatcaagc-- -catgcatgc cca--tgaga aatgaacggc caaactgg-g
cccgacctgg -ttgtaagga ttcag----c gaac-gg-ct ccgcatatct gttgtca-cc
tatcgt-ggt aaat-tggcg tggatagagc acggaaaagc tgtgtataac a-cag-acaa
gatggg-gc- -aaagc-a-g agcagatggc cctt------ tgctcagcgg -atg-----g
gccacgt-cg gc-cct---- gcctcttaaa gagctcctat atagcg-tac tttaa-----
tgcggaggcc tctgcctggg gagctgtcc- ----aaaatg -tagagacta acc-actagc
gcacgatgga c-ttcagacc tatcagctag atggta-ggg tattggcc-t accatggcca
tgac-gggta cagaggatta gggtttgatc ctggagaggt agcctgagaa atcgctccca
cttctaagga agg-ca-g-c aggcgcgtaa cgttcccaat gctataca-g tga-ggacgt
aatgg-gaca taacaatgcc tc-tt--ttt agtg-ggcaa --ttg----- ----------
---------
>Lycogala_irregulare_sc27507
tgtcccgaag aatcaagc-- -catgcatgc cca--agaga aatttacggc ctaactga--
tcgacctggc -tgttaagga ttcag----c gaac-gg-ct ccgcatatct gttgtca-cc
tatcgt-ggt aaat-tggcg tggatagagc acggaaaagc tgtgtataac a-cag-acaa
gatggg-gc- -aacgt---c agtcggtagt at-------- ggcccgccgt gatg-----g
gctcctg-ga gc-cct---- gcctctttaa gagctcccat gaactt-gac agggg-----
atcggaggcc tctgcttcat gcactgccc- ----ggaagg -cagagacta acc-acaagc
gcacgatgga c-ttcagacc tatcagctag atggta-ggg tattggcc-t accatggcta
tgac-gggta cagaggatta gggtttgatc ctggagaggt agcctgagaa atcgctccca
cttctaagga agg-ca-g-c aggcgcgtaa cgttcccaat gctatcca-g tga-ggacgt
aatgg-gaca taacaatacc tc-ta--ttt agtg-ggtaa --ttg--aca atgggg---t
gggc-----
>Lycogala_irregulare_sc27510
---------- ---------- ---------- -ca--agaga aatttacggc cttactgg-t
cgacctggtt -tgttaagga ttcag----c gaac-gg-ct ccgcatatct gttgtca-cc
tatcgt-ggt aaat-tggcg tggatagagc acggaaaagc tgtgtataac a-cag-acaa
gatggg-gca -aacgt---g agccggtagc at-------- ggccagccgg -agg-----g
gttccca-ga gc-cct---- gcctctttaa gagctcccat gaacct-gac ggggg-----
atcggaggcc tctgctccat gcactgccc- ----ggaagg -cagagacta acc-acaagc
gcacgatgga c-ttcagacc tatcagctag atggta-ggg tattggcc-t accatggcta
tgac-gggta cagaggatta gggtttgatc ctggagaggt agcctgagaa atcgctccca
cttctaagga agg-ca-g-c aggcgcgtaa cgttcccaat gctatcca-g tga-ggacgt
aatgg-gaca taacaatacc tc-ta--ttt agtg-ggtaa --ttg--aca atgggg---t
gggcgtaaa
>Lycogala_irregulare_sc27520
tgtcccgaag aatcaagc-- -catgcatgc cca--agaga aatttacggc ctaactga--
tcgacctggc -tgttaagga ttcag----c gaac-gg-ct ccgcatatct gttgtca-cc
tatcgt-ggt aaat-tggcg tggatagagc acggaaaagc tgtgtataac a-cag-acaa
gatggg-gc- -aacgt---c agtcggtagt at-------- ggcccgccgt gatg-----g
gctcctg-ga gc-cct---- gcctctttaa gagctcccat gaactt-gac agggg-----
atcggaggcc tctgcttcat gcactgccc- ----ggaagg -cagagacta acc-acaagc
gcacgatgga c-ttcagacc tatcagctag atggta-ggg tattggcc-t accatggcta
tgac-gggta cagaggatta gggtttgatc ctggagaggt agcctgagaa atcgctccca
cttctaagga agg-ca-g-c aggcgcgtaa cgttcccaat gctatcca-g tga-ggacgt
aatgg-gaca taacaatacc tc-ta--ttt agtg-ggtaa --ttg--aca atgggg---t
gggcgtaaa
>Lycogala_irregulare_sc27524
tgtcccgaag aatcaagc-- -catgcatgc cca--agaga aatttacggc ctaactga--
tcgacctggc -tgttaagga ttcag----c gaac-gg-ct ccgcatatct gttgtca-cc
tatcgt-ggt aaat-tggcg tggatagagc acggaaaagc tgtgtataac a-cag-acaa
gatggg-gc- -aacgt---c agtcggtagt at-------- ggcccgccgt gatg-----g
gctcctg-ga gc-cct---- gcctctttaa gagctcccat gaactt-gac agggg-----
atcggaggcc tctgcttcat gcactgccc- ----ggaagg -cagagacta acc-acaagc
gcacgatgga c-ttcagacc tatcagctag atggta-ggg tattggcc-t accatggcta
tgac-gggta cagaggatta gggtttgatc ctggagaggt agcctgagaa atcgctccca
cttctaagga agg-ca-g-c aggcgcgtaa cgttcccaat gctatcca-g tga-ggacgt
aatgg-gaca taacaatacc tc-ta--ttt agtg-ggtaa --ttg--aca atgggg---t
gggcgtaaa
>Lycogala_irregulare_sc27536
---------- ---------- ---------- ---------- ---------- ----------
---------- ---------- ---------c gaac-gg-ct ccgtatatct gttgtca-cc
tatcgt-ggt aaat-tggcg tggatagagc acggaaaagc tgtgtataac a-cag-acaa
gatggg-gc- -aacgt---c agtcggtagt at-------- ggcccgccgt gatg-----g
gctcctg-ga gc-cct---- gcctctttaa gagctcccat gaactt-gac agggg-----
atcggaggcc tctgcttcat gcactgccc- ----ggaagg -cagagacta acc-acaagc
gcacgatgga c-ttcagacc tatcagctag atggta-ggg tattggcc-t accatggcta
tgac-gggta cagaggatta gggtttgatc ctggagaggt agcctgagaa atcgctccca
cttctaagga agg-ca-g-c aggcgcgtaa cgttcccaat gctatcca-g tga-ggacgt
aatgg-gaca taacaatacc tc-ta--ttt agtg-ggtaa --ttg--aca atgggg---t
gggcgtaaa
>Lycogala_irregulare_sc31927
tgtcccgaag aatcaagc-- -catgcatgc cca--agaga aatttacggc ctaactga--
tcgacctggc -tgttaagga ttcag----c gaac-gg-ct ccgcatatct gttgtca-cc
tatcgt-ggt aaat-tggcg tggatagagc acggaaaagc tgtgtataac a-cag-acaa
gatggg-gc- -aacgt---c agtcggtagt at-------- ggcccgccgt gatg-----g
gctcctg-ga gc-cct---- gcctctttaa gagctcccat gaactt-gac agggg-----
atcggaggcc tctgcttcat gcactgccc- ----ggaagg -cagagacta acc-acaagc
gcacgatgga c-ttcagacc tatcagctag atggta-ggg tattggcc-t accatggcta
tgac-gggta cagaggatta gggtttgatc ctggagaggt agcctgagaa atcgctccca
cttctaagga agg-ca-g-c aggcgcgtaa cgttcccaat gctatcca-g tga-ggacgt
aatgg-gaca taacaatacc tc-ta--ttt agtg-ggtaa ---tg--aca at--------
---------
>Lycogala_epidendrum_CWP2164
tgtcccgaag actcaagc-- -catgcatgc ctagaagaaa aattgacgcc ctacaggg-c
cgaccggga- -tgtcaagga atcag----c gaac-gg-ct ccgcatatct gttgtca-cc
tatcgt-ggt aaattcggcg tggatagagc acggaaaagc tgtgtataac a-cag-acaa
gtgggg-tc- -actgc---t gcccgttggc at-------- gggcagtggg ggcg-----g
gccctat-gg gc-ccc---- acctcattaa cggctctcaa agtacc-ccg ggaga-----
aacggaggcc tctgctacca gacttaccg- ----agccgg -cagagccca tcc-acaagc
gcacgatgga c-ttcagacc tatcagctag acggta-ggg tattggcc-t accgtggcta
tgac-gggta cagaggatta gggtttgatc ctggagaggt agcctgagaa atcgctccca
cttctaagga agg-ca-g-c aggcgcgtaa cgttcccaat gctaccta-g tga-ggacgt
aatgg-gaca taacaatacc cc-ta--ttt agtg-ggtaa --ttg--aca atgggg---c
gggcataaa
>Lycogala_epidendrum_CWP2105
tgtcccgaag actcaagc-- -catgcatgc ctagaagaaa aattgacgcc ctacaggg-c
cgaccggga- -tgtcaagga atcag----c gaac-gg-ct ccgcatatct gttgtca-cc
tatcgt-ggt aaattcggcg tggatagagc acggaaaagc tgtgtataac a-cag-acaa
gtgggg-tc- -actgc---t gcccgttggc at-------- gggcagtggg ggcg-----g
gccctat-gg gc-ccc---- acctcattaa cggctctcaa agtacc-ccg ggaga-----
aacggaggcc tctgctacca gacttaccg- ----agccgg -cagagccca tcc-acaagc
gcacgatgga c-ttcagacc tatcagctag acggta-ggg tattggcc-t accgtggcta
tgac-gggta cagaggatta gggtttgatc ctggagaggt agcctgagaa atcgctccca
cttctaagga agg-ca-g-c aggcgcgtaa cgttcccaat gctaccta-g tga-ggacgt
aatgg-gaca taacaatacc cc-ta--ttt agtg-ggtaa --ttg--aca atgggg---c
gggcataaa
>Lycogala_sp._NSK_1030005
tgtcccgaag a-ttaagc-- -catgcatgc catacggcta atttggccgg ggt-----ac
tctagacccg -gcctaagga accag----c gaaa-gg-ct ccgtataact gttgtta-cc
tatcgt-ggg aaa-gttttt tggatattgc acggaaaaac tgtgtgtaac a-cag-caaa
ttatgt-gg- -ttcgc-cgc ggtgctttcc tcggct---- ---------- -gcgg-----
--------ag g--ccg---- ggcccatgaa ggacttccgg gtcacc-ac- ----------
aatgtacgcg tatac----- ---------- -------cgt -accgggttg cgc-tcaacc
acacgatggg c-ttcagacc tatcagctag atggta-ggg tattggcc-t accatggctt
tgac-gggta cagaggatta gggtttgatc ctggagaggt agcctgagaa atcgctccca
cttctaagga agg-ca-g-c aggcgcgtaa cgttcccaat gctcacga-g tga-ggacgt
aaagg-gata taacaatgcc cc-ta----- -gcg-ggcaa --ttg--aca atgggg---c
ggccataaa
>Lycogala_sp._NSK_1016131
---------- ---------- ---------- ---------- ---------- ----------
---------- ---------- ---------c gaac-gg-ct ccgtataact gttgtta-cc
tatcgt-ggg aaa-gttttt tggatattgc acggaaaaac tgtgtgtaac a-cag-caaa
ttatgt-gg- -ttcgc-cgc ggtgctttcc tcggct---- ---------- -gcgg-----
--------ag g--ccg---- ggcccatgaa ggacttccgg gtcacc-ac- ----------
aatgtacgcg tatac----- ---------- -------cgt -accgggttg cgc-tcaacc
acacgatggg c-ttcagacc tatcagctag atggta-ggg tattggcc-t accatggctt
tgac-gggta cagaggatta gggtttgatc ctggagaggt agcctgagaa atcgctccca
cttctaagga agg-ca-g-c aggcgcgtaa cgttcccaat gctcacga-g tga-ggacgt
aaagg-gata taacaatgcc cc-ta----- -gcg-ggcaa --ttg--aca atgggg---c
ggccataaa
>Lycogala_sp._NSK_1030006
---------- ---------- ---------- ---------- ---------- ----------
---------- ---------- ---------c gaac-gg-ct ccgtataact gttgtta-cc
tatcgt-ggg aaa-gttttt tggatattgc acggaaaaac tgtgtgtaac a-cag-caaa
ttatgt-gg- -ttcgc-cgc ggtgctttcc tcggct---- ---------- -gcgg-----
--------ag g--ccg---- ggcccatgaa ggacttccgg gtcacc-ac- ----------
aatgtacgcg tatac----- ---------- -------cgt -accgggttg cgc-tcaacc
acacgatggg c-ttcagacc tatcagctag atggta-ggg tattggcc-t accatggctt
tgac-gggta cagaggatta gggtttgatc ctggagaggt agcctgagaa atcgctccca
cttctaagga agg-ca-g-c aggcgcgtaa cgttcccaat gctcacga-g tga-ggacgt
aaagg-gata taacaatgcc cc-ta----- -gcg-ggcaa --ttg--aca atgggg---c
ggccataaa
>Lycogala_epidendrum_CWP2703
---------- ---------- ---------- ---------- ---------- -------a-c
ctatcgtggt -aagtaaggc gtgggaattc gaac-gg-ct tcgtatatct gttgtca-cc
tatcgt-ggt aaatacggcg tggatagagc acggaaaagc tgtgtataac a-cag-acaa
gtgggg-tc- -accgc---t gcctgttggc at-------- gggcagtggg ggtg-----g
gcccaat-gg gc-ccc---- acctcatcaa cggctctcaa agtacc-ccg ggcga-----
aacagaggcc tctgctacca gacttactga ---aagccgg -cagagccca tcc-acaagc
tcacgatgga c-ttcagacc tatcagctag acggta-ggg tattggcc-t accgtggcaa
tgac-gggta cagaggatta gggtttgatc ctggagaggt agcctgagaa atcgctccca
cttctaagga agg-ca-g-c aggcgcgagc ---------- ---------g cga-agaggt
agcct-gaga aatcgctccc ac-tt--ct- ---------- ----a--gga aggcag---c
aggcgcga-
>Lycogala_epidendrum_CWP2979
---------- ---------- ---------- ---------- ---------- ----------
---------- ---------- ---------- ---------- -cgtatatct gttgtca-cc
tatcgt-ggt aaatacggcg tggatagagc acggaaaagc tgtgtataac a-cag-acaa
gtgggg-tc- -accgc---t gcctgttggc at-------- gggcagtggg ggtg-----g
gcccaat-gg gc-ccc---- acctcatcaa cggctctcaa agtacc-ccg ggcga-----
aacagaggcc tctgctacca gacttactga ---aagccgg -cagagccca tcc-acaagc
tcacgatgga c-ttcagacc tatcagctag acggta-ggg tattggcc-t accgtggcaa
tgac-gggta cagaggatta gggtttgatc ctggagaggt agcctgagaa atcgctccca
cttctaagga agg-ca-g-c aggcgcgtaa cgttcccaat gctaccta-g tga-ggacgt
aatgg-gaca taacaatacc cc-ta--ttt agtg-ggtaa --ttg--aca atgggg---c
gggcataaa
>Lycogala_epidendrum_sc27085
---------- ---------- ---------- ---------- ---------- ----------
---------- ---------- ---------- ---------- ----atatct gttgtca-cc
tatcgt-ggt aaatacggcg tggatagagc acggaaaagc tgtgtataac a-cag-aaca
gtgggg-tc- -accgc---t gcccgttggc at-------- gggcagtggg ggtg-----g
gccgtat-gg gc-ccc---- acctcatgaa cggctcttaa agtagt-acg ggcga-----
aacagaggcc tctgcc-tcg gacctacca- ----actcgg -cagagccca tcc-acaagc
gcacgatgga c-ttcagacc tatcagctag acggta-ggg tattggcc-t accgtggcga
tgac-gggta cagaggatta gggtttgatc ctggagaggt agcctgagaa atcgctccca
cttctaagga agg-ca-g-c aggcgcgtaa cgttcccaat gctaccta-g tga-ggacgt
aatgg-gaca taacaatacc cc-tt--att agtg-ggtaa --ttg--aca atgggg---c
gggcataaa
>Lycogala_"microcarpum"_MCCNNU2003
---------- ---------- ---------- ---------- ---------- ----------
---------- ---------- ---------- ---------- ---------- ----------
-atcgt-ggt aaattgggcg tggatatagc acggaaacgc tgtgtgtaac a-cag-tcaa
atgggg-tt- -tgcg----g cctcaatggc cactg----t ccgtggccgg cgcg-----g
gct-----ga gc-ccg---- gcctcgttaa gtgctcccca agtacc-ccg ggcga-----
aacggaggcc tctgttaccc gggcccccc- ----cccgtg -cagagacta acc-acaagc
gcacgatggg c-ttcagacc tatcagcaag gtggta-ggg tattggcc-t accatagcgt
tgac-gggta cagaggatta gggtttgatc ctggagaggt agcct----- ----------
---------- ---------- ---------- ---------- ---------- ----------
---------- ---------- ---------- ---------- ---------- ----------
---------
>Lycogala_"microcarpum"_MCCNNU3168
tgtcccgaag actaaagc-- -catgcatgc cta--tgaaa aatcggagcc cagtgacg-c
ctcactgggc -ggacgagga ctcag----c gaac-gg-ct ccgtatatct gttgtga-cc
tatcgt-ggt aaattgggcg tggatatagc acggaaacgc tgtgtgtaac a-cag-tcaa
atgggg-tt- -tgcg----g cctcaatggc cactg----t ccgtggccgg cgcg-----g
gct-----ga gc-ccg---- gcctcgttaa gtgctcccca agtacc-ccg ggcga-----
aacggaggcc tctgttgccc gggccccca- ----gccgtg -cagagacta acc-acaagc
gcacgatggg c-ttcagacc tatcagcaag gtggta-ggg tattggcc-t accatagcgt
tgac-gggta cagaggatta gggtttgatc ctggagaggt agcctgagaa atcgctccca
cttctaagga agg-ca-g-c aggcgcgtaa cgttcccaat gctgttca-g tga-ggacgt
gaagg-gata taacaatgcc cc-ta--ttt agtg-ggtaa --ttg--aca atggag---t
gggcttaaa
>Lycogala_epidendrum_YuL02
tgtcccgaag actcaagc-- -catgcatgc ctagaagaaa aattggcgcc ctactggg-c
cgaccgggat -tgtcaagga atcag----c gaac-gg-ct ccgcatatct gttgtca-cc
tatcgt-ggt aaatacggcg tggatagagc acggaaaagc tgtgtataac a-cag-aaca
gtgggg-tc- -accgc---t gcccgttggc at-------- gggcagtggg ggtg-----g
gccgtat-gg gc-ccc---- acctcatgaa cggctcttaa agtagt-acg ggcga-----
aacagaggcc tctgcc-tcg gacctacca- ----actcgg -cagagccca tcc-acaagc
gcacgatgga c-ttcagacc tatcagctag acggta-ggg tattggcc-t accgtggcga
tgac-gggta cagaggatta gggtttgatc ctggagaggt agcctgagaa atcgctccca
cttctaagga agg-ca-g-c aggcgcgtaa cgttcccaat gctaccta-g tga-ggacgt
aatgg-gaca taacaatacc cc-tt--att agtg-ggtaa --t-g--aca atgggc----
---------
>Lycogala_epidendrum_MCCNNU2086
tgtcccgaag actcaagc-- -catgcatgc ctagaagaaa aattggcgcc ctactggg-c
cgaccgggat -tgtcaagga atcag----c gaac-gg-ct ccgcatatct gttgtca-cc
tatcgt-ggt aaatacggcg tggatagagc acggaaaagc tgtgtataac a-cag-aaca
gtgggg-tc- -accgc---t gcccgttggc at-------- gggcagtggg ggtg-----g
gccgtat-gg gc-ccc---- acctcatgaa cggctcttaa agtagt-acg ggcga-----
aacagaggcc tctgcc-tcg gacctacca- ----actcgg -cagagccca tcc-acaagc
gcacgatgga c-ttcagacc tatcagctag acggta-ggg tattggcc-t accgtggcga
tgac-gggta cagaggatta gggtttgatc ctggagaggt agcctgagaa atcgctccca
cttctaagga agg-ca-g-c aggcgcgtaa cgttcccaat gctaccta-g tga-ggacgt
aatgg-gaca taacaatacc cc-tt--att agtg-ggtaa --ttg--aca atgggg---c
gggcataaa
>Lycogala_caviaroides_sc22165
tgtcccgagg a-ctaagc-- -catgcatgc ctctgaccga agggacgacc ggggtgta-t
aaccccggcc -ggccgataa ctcag----c gaac-gg-ct ccgtatatct gttgtaa-cc
tatcgc-ggt aagtttgacg tggatatagc acggaaaagc tgtgtagaaa a-caa-agaa
gccggg-gt- -gttcc-c-g ggcgcatgac accc------ gcccgggttc aggg----aa
gcgtatccca at-tct---- ccctccctgc gacctcacca agtagg-ccg gctga-----
aactgaggcc tcttcttcgg gcttcccca- ----gccgcg -aagagacta acc-acgagc
gcgcgatggg c-ttcagacc tatcagctag atggta-ggg tattggcc-t accatggcta
tgac-gggta cagaggatta gggtttgatc ctggagaggt agcctgagaa atcgctccca
cttctaagga agg-ca-g-c aggcgcgtaa cgttcccaat gctaccca-g tga-ggacgt
gaagg-gaca taacaatgcc cc-cc--gcg ggcg-ggcaa ---tg--aca atgggc---g
gga------
>Lycogala_caviaroides_sc26963
tgtcccgagg a-ctaagc-- -catgcatgc ctctgaccga agggacgacc ggggtgta-t
aaccccggcc -ggccgataa ctcag----c gaac-gg-ct ccgtatatct gttgtaa-cc
tatcgc-ggt aagtttgacg tggatatagc acggaaaagc tgtgtagaaa a-caa-agaa
gccggg-gt- -gttcc-c-g ggcgcatgac accc------ gcccgggttc aggg----aa
gcgtatccca at-tct---- ccctccctgc gacctcacca agtagg-ccg gctga-----
aactgaggcc tcttcttcgg gcttcccca- ----gccgcg -aagagacta acc-acgagc
gcgcgatggg c-ttcagacc tatcagctag atggta-ggg tattggcc-t accatggcta
tgac-gggta cagaggatta gggtttgatc ctggagaggt agcctgagaa atcgctccca
cttctaagga agg-ca-g-c aggcgcgtaa cgttcccaat gctaccca-g tga-ggacgt
gaagg-gaca taacaatgcc cc-cc--gcg ggcg-ggcaa ---t------ ----------
---------
>Lycogala_caviaroides_UARK26963
tgtcccgagg a-ctaagc-- -catgcatgc ctctgaccga agggacgacc ggggtgta-t
aaccccggcc -ggccgataa ctcag----c gaac-gg-ct ccgtatatct gttgtaa-cc
tatcgc-ggt aagtttgacg tggatatagc acggaaaagc tgtgtagaaa a-caa-agaa
gccggg-gt- -gttcc-c-g ggcgcatgac accc------ gcccgggttc aggg----aa
gcgtatccca at-tct---- ccctccctgc gacctcacca agtagg-ccg gctga-----
aactgaggcc tcttcttcgg gcttcccca- ----gccgcg -aagagacta acc-acgagc
gcgcgatggg c-ttcagacc tatcagctag atggta-ggg tattggcc-t accatggcta
tgac-gggta cagaggatta gggtttgatc ctggagaggt agcctgagaa atcgctccca
cttctaagga agg-ca-g-c aggcgcgtaa cgttcccaat gctaccca-g tga-ggacgt
gaagg-gaca taacaatgcc cc-cc--gcg ggcg-ggcaa ---t------ ----------
---------
>Lycogala_epidendrum_LE303228_myxo
---------- ---------- ---------- ---------- ---------- ----------
---------- ---------- ---------- -----gg-ct ccgcatatct gttgtca-cc
tatcgt-ggt aaatacggcg tggatagagc acggaaaagc tgtgtataac a-cag-aaca
gtgggg-tc- -accgc---t gcccgttggc at-------- gggcagtggg ggtg-----g
gccgtat-gg gc-ccc---- acctcatgaa cggctcttaa agtagt-acg ggcga-----
aacagaggcc tctgcc-tcg gacctacca- ----actcgg -cagagccca tcc-acaagc
gcacgatgga c-ttcagacc tatcagctag acggta-ggg tattggcc-t accgtggcga
tgac-gggta cagaggatta gggtttgatc ctggagaggt agcctgagaa atcgctccca
cttctaagga agg-ca-g-c aggcgcgtaa cgttcccaat gctaccta-g tga-aggcgt
aatgg-gaca taacaatacc cc-tt--att agtg-ggtaa --t-g--aca atgggc----
-ggcat---
>Lycogala_epidendrum_sc31800
---------- ---------- ---------- ---------- ---------- ----------
---------- ---------- ----t----c gaac-gg-ct ccgtatatct gttgtca-cc
tatcgt-ggt aaatacggcg tggatagagc acggaaaagc tgtgtataac a-cag-aaca
gtgggg-tc- -accgc---t gcccgttggc at-------- gggtaggggg ggtg-----g
gccgtat-gg gc-ctc---- acctcatgaa cggctctcaa agtact-ccg gggga-----
aacagaggcc tctgctacca gacttaccg- ----agccgg -cagagccca tcc-acaagc
gcacgatgga c-ttcagacc tatcagctag acggta-ggg tattggcc-t accgtggcga
tgac-gggta cagaggatta gggtttgatc ctggaaaggt agcctgagaa atcgctccca
cttctaagga agg-ca-g-c aggcgcga-- ---------- ---------- ----------
---------- ---------- ---------- ---------- ---------- ----------
---------
>Lycogala_epidendrum_sc31831
tgtcccgaag actcaagc-- -catgcatgc ctagaagaaa aattggcgcc ctactggg-c
cgaccgggat -tgtcaagga atcag----c gaac-gg-ct ccgcatatct gttgtca-cc
tatcgt-ggt aaatacggcg tggatagagc acggaaaagc tgtgtataac a-cag-aaca
gtgggg-tc- -accgc---t gcccgttggc at-------- gggcagtggg ggtg-----g
gccgtat-gg gc-ccc---- acctcatgaa cggctcttaa agtagt-acg ggcga-----
aacagaggcc tctgcc-tcg gacctacca- ----actcgg -cagagccca tcc-acaagc
gcacgatgga c-ttcagacc tatcagctag acggta-ggg tattggcc-t accgtggcga
tgac-gggta cagaggatta gggtttgatc ctg------- ---------- ----------
---------- ---------- ---------- ---------- ---------- ----------
---------- ---------- ---------- ---------- ---------- ----------
---------
>Lycogala_epidendrum_EJ23412717
tgtcccgaag actcaagc-- -catgcatgc ctagaagaaa aatttacgcc ctactggg-c
cgaccgggat -tgttaagga atcag----c gaac-gg-ct ccgcatatct gttgtca-cc
tatcgt-ggt aaatacggcg tggatagagc acggaaaagc tgtgtataac a-cag-acaa
gtgggg-tc- -accgc---t gcccgttggc at-------- gggtagtggg ggtg-----g
gccccat-gg gc-ctc---- acctcatcaa cggctctcaa agtacc-tcg ggcga-----
aacagaggcc tctgctacca gacttaccg- ----agccgg -cagagccca tcc-acaagc
gcacgatgga c-ttcagacc tatcagctag acggta-ggg tattggcc-t accgtggcga
tgac-gggta cagaggatta gggtttgatc ctggagaggt agcctgagaa atcgctccca
cttctaagga agg-ca-g-c aggcgcgtaa cgttcccaat gctaccta-g tga-ggacgt
aatgg-gaca taacaatacc cc-ta--ttt agtg-ggtaa --ttg--aca atgggg---c
gggcataaa
>Lycogala_epidendrum_CWP3417
tgtcccgaag actcaagc-- -catgcatgc ctagaagaaa aattgacgcc ctactggg-c
cgaccgggat -tgttaagga atcag----c gaac-gg-ct ccgcatatct gttgtca-cc
tatcgt-ggt aaatacggcg tggatagagc acggaaaagc tgtgtataac a-cag-aaca
gtgggg-tc- -accgc---t gcccgttggc at-------- gggtaggggg ggtg-----g
gccatat-gg gc-ctc---- acctcatgaa cggctctcaa agtact-ccg gggga-----
aacagaggcc tctgcaaccg gacttaccg- ----agccgg -cagagccca tcc-acaagc
gcacgatgga c-ttcagacc tatcagctag acggta-ggg tattggcc-t accgtggcga
tgac-gggta cagaggatta gggtttgatc ctggagaggt agcctgagaa atcgctccca
cttctaagga agg-ca-g-c aggcgcgtaa cgttcccaat gctaccta-g tga-ggacgt
aatgg-gaca taacaatacc cc-ta--ttt agtg-ggtaa --ttg--aca atgggg---c
gggcataaa
>Lycogala_epidendrum_IY33
tgtcccgaag actcaagc-- -catgcatgc ctagaagaaa aattgacgcc ctactggg-c
cgaccgggat -tgttaagga atcag----c gaac-gg-ct ccgcatatct gttgtca-cc
tatcgt-ggt aaatacggcg tggatagagc acggaaaagc tgtgtataac a-cag-acaa
gagggg-tc- -accgc---t gcccgttggc at-------- gggcagtggg ggtg-----g
gctccat-gg gc-ctc---- acctcatcaa cggctctcaa agtacc-tcg ggcga-----
aacagaggcc tctgctacca gacttaccg- ----agccgg -cagagccca tcc-acaagc
gcacgatgga c-ttcagacc tatcagctag acggta-ggg tattggcc-t accgtggcta
tgac-gggta cagaggatta gggtttgatc ctggagaggt agcctgagaa atcgctccca
cttctaagga agg-ca-g-c aggcgcgtaa cgttcccaat gctaccta-g tga-ggacgt
aatgg-gaca taacaatacc cc-ta--ttt agtg-ggtaa ---tg--ata atgggc---g
---------
>Lycogala_epidendrum_AMFD271
tgtcccgaag actcaagc-- -catgcatgc ctagaagaaa aattgacccc caaaaggg-c
cgaccgggtg -tgttaagga atcag----c gaac-gg-ct ccgcatatct gttgtca-cc
tatcgt-ggt aaataaggcg tggatagagc acggaaaagc tgtgtataac a-cagcaaag
gcggggttc- -tccgc---t gcccgttggc at-------- gggcagtagg ggtg-----g
gccccgt-gg gc-ccc---- acctcatcaa cggctctcaa agtacttccg tggga-----
aacagaggcc tctgccaccg gacctacca- ----tttcgg -cagagccca tcc-acaagc
gcacgatgga c-ttcagacc tatcagctag acggta-ggg tattggcc-t accgtggcga
tgac-gggta cagaggatta gggtttgatc ctggagaggt agcctgagaa atcgctccca
cttctaagga agg-ca-g-c aggcgcgtaa cgttcccaat gctaccta-g tga-ggacgt
aatgg-gaca taacaatgcc cc-ta--ttt agtg-ggtaa --ttg--aca atgggg---c
gggcataaa
>Lycogala_sp_MCCNNU0796
tgtcccgaag actcaagc-- -catgcatgc ctagaagaaa aattgacccc caaaaggg-c
cgaccgggtg -cgttaagga atcag----c gaac-gg-ct ccgcatatct gttgtca-cc
tatcgt-ggt aaataaggcg tggatagagc acggaaaagc tgtgtataac a-cagcaaag
gcggggttc- -tccgc---t gcccgttggc at-------- gggcagtagg ggtg-----g
gccccgt-gg gc-ccc---- acctcatcaa cggctctcaa agtacttccg tggga-----
aacagaggcc tctgccactg gacctacca- ----tttcgg -cagagccca tcc-acaagc
gcacgatgga c-ttcagacc tatcagctag acggta-ggg tattggcc-t accgtggcga
tgac-gggta cagaggatta gggtttgatc ctggagaggt agcctgagaa atcgctccca
cttctaagga agg-ca-g-c aggcgcgtaa cgttcccaat gctaccta-g tga-ggacgt
aatgg-gaca taacaatacc cc-ta--ttt agtg-ggtaa ---tg--aca atgggc---g
gcataac--
>Lycogala_epidendrum_LE_Vn-17-183
tgtcccgaag actcaagc-- -catgcatgc ctagaagaaa aactgacacc caaatggg-c
cgaccgggac -tgttaggga atcag----c gaac-gg-ct ccgtaaaact gttgtca-cc
tatcgt-ggt aaatacggcg tggatagagc acggaaaagc tgtgtataac a-cag-acaa
ttgggg-tc- -accat---c gcccgttagc at-------- gggcga-gcg ggcg-----g
gccccat-gg gc-ccc---- acctcattaa cggctcttca agtacc-cac ggcga-----
aacagaggac tctgcccctg gatctgtaa- ----agcatg -cagagccca tcc-acaagc
gcacgatgga c-ttcagacc tatcagctag acggta-ggg tagtggcc-t accgtggcta
tgac-gggta cagaggatta gggtttgatc ctggagaggt agcctgagaa atcgctccca
cttctaagga agg-ca-g-c aggcgcgtaa cgttcccaat gctaccta-g tga-ggacgt
aatgg-gaca taacaatacc cc-ta--ttt agtg-ggtaa ---tg--aca atggg-----
-cgccta--
>Lycogala_epidendrum_CWP4132
tgtcccgaag actcaagc-- -catgcatgc ctagaagaaa aattgacgcc ctactggg-c
cgaccgggat -tgttaagga atcag----c gaac-gg-ct ccgcatatct gttgtca-cc
tatcgt-ggt aaatacggcg tggatagagc acggaaaagc tgtgtataac a-cag-acaa
gagggg-tc- -accgc---t gcccgttggc at-------- gggcagtggg ggtg-----g
gctccat-gg gc-ctc---- acctcatcaa cggctctcaa agtacc-tcg ggcga-----
aacagaggcc tctgctacca gacttaccg- ----agccgg -cagagccca tcc-acaagc
gcacgatgga c-ttcagacc tatcagctag acggta-ggg tattggcc-t accgtggcta
tgac-gggta cagaggatta gggtttgatc ctggagaggt agcctgagaa atcgctccca
cttctaagga agg-ca-g-c aggcgcgtaa cgttcccaat gctaccta-g tga-ggacgt
aatgg-gaca taacaatacc cc-ta--ttt agtg-ggtaa ---t------ ----------
---------
>Lycogala_epidendrum_CWP3310
tgtcccgaag actcaagc-- -catgcatgc ctagaagaaa aattgacgcc ctactggg-c
cgaccgggat -tgttaagga atcag----c gaac-gg-ct ccgcatatct gttgtca-cc
tatcgt-ggt aaatacggcg tggatagagc acggaaaagc tgtgtataac a-cag-acaa
gagggg-tc- -accgc---t gcccgttggc at-------- gggcagtggg ggtg-----g
gctccat-gg gc-ctc---- acctcatcaa cggctctcaa agtacc-tcg ggcga-----
aacagaggcc tctgctacca gacttaccg- ----agccgg -cagagccca tcc-acaagc
gcacgatgga c-ttcagacc tatcagctag acggta-ggg tattggcc-t accgtggcta
tgac-gggta cagaggatta gggtttgatc ctggagaggt agcctgagaa atcgctccca
cttctaagga agg-ca-g-c aggcgcgtaa cgttcccaat gctaccta-g tga-ggacgt
aatgg-gaca taacaatacc cc-ta----- ---------- ---------- ----------
---------
>Lycogala_epidendrum_CWP2977
---------- ---------- ---------- ---------- ---------- ----------
---------- ---------- ---------- ---------- --cgatatct gttgtca-cc
tatcgt-ggt aaataaggcg tggatagagc acggaaaagc tgtgtataac a-cagcaaag
gcggggttc- -tccgc---t gcccgttggc at-------- gggcagtagg ggtg-----g
gccccgt-gg gc-ccc---- acctcatcaa cggctctcaa agtacttccg tggga-----
aacagaggcc tctgccaccg gacctacca- ----tttcgg -cagagccca tcc-acaagc
gcacgatgga c-ttcagacc tatcagctag acggta-ggg tattggcc-t accgtggcga
tgac-gggta cagaggatta gggtttgatc ctggagaggt agcctgagaa atcgctccca
cttctaagga agg-ca-g-c aggcgcgtaa cgttcccaat gctaccta-g tga-ggacgt
aatgg-gaca taacaatgcc cc-ta--ttt agtg-ggtaa --ttg--aca atgggg---c
gggcataaa
>Lycogala_epidendrum_sc27792
---------- ---------- -----catgc ctagaagaaa aattgacccc caaaaggg-c
cgaccgggtg -tgttaagga atcag----c gaac-gg-ct ccgcatatct gttgtca-cc
tatcgt-ggt aaataaggcg tggatagagc acggaaaagc tgtgtataac a-cagcaaag
gcggggttc- -tccgc---t gcccgttggc at-------- gggcagtagg ggtg-----g
gccccgt-gg gc-ccc---- acctcatcaa cggctctcaa agtacttccg tggga-----
aacagaggcc tctgccaccg gacctacca- ----tttcgg -cagagccca tcc-acaagc
gcacgatgga c-ttcagacc tatcagctag acggta-ggg tattggcc-t accgtggcga
tgac-gggta cagaggatta gggtttgatc ctggagaggt agcctgagaa atcgctccca
cttctaagga agg-ca-g-c aggcgcgtaa cgttcccaat gctaccta-g tga-ggacgt
aatgg-gaca taacaatgcc cc-ta--ttt agtg-ggtaa --t-g--aca a---------
---------
>Lycogala_epidendrum_sc32054
---------- -------c-- -catgcatgc ctagaagaaa aattgacccc caaaaggg-c
cgaccgggtg -tgttaagga atcag----c gaac-gg-ct ccgcatatct gttgtca-cc
tatcgt-ggt aaataaggcg tggatagagc acggaaaagc tgtgtataac a-cagcaaag
gcggggttc- -tccgc---t gcccgttggc at-------- gggcagtagg ggtg-----g
gccccgt-gg gc-ccc---- acctcatcaa cggctctcaa agtacttccg tggga-----
aacagaggcc tctgccaccg gacctacca- ----tttcgg -cagagccca tcc-acaagc
gcacgatgga c-ttcagacc tatcagctag acggta-ggg tattggcc-t accgtggcga
tgac-gggta cagaggatta gggtttgatc ctggagaggt agcctgagaa atcgctccca
cttctaagga agg-ca-g-c aggcgcgtaa cgttcccaat gctaccta-g tga-ggacgt
aatgg-gaca taacaatgcc cc-ta--ttt agtg-ggtaa --ttg--aca atgggg---c
gggcataaa
>Lycogala_epidendrum_MCCNNU3918
tgtcccgaag actcaagc-- -catgcatgc ctagaagaaa aattggcgcc ctactggg-c
cgaccgggat -tgtcaagga atcag----c gaac-gg-ct ccgcatatct gttgtca-cc
tatcgt-ggt aaatacggcg tggatagagc acggaaaagc tgtgtataac a-cag-aaca
gtgggg-tc- -accgc---t gcccgttggc at-------- gggcagtggg ggtg-----g
gccgtat-gg gc-ccc---- acctcatgaa cggctcttaa agtagt-acg ggcga-----
aacagaggcc tctgcc-tcg gacctacca- ----actcgg -cagagccca tcc-acaagc
gcacgatgga c-ttcagacc tatcagctag acggta-ggg tattggcc-t accgtggcga
tgac-gggta cagaggatta gggtttgatc ctggagaggt agcctgagaa atcgctccca
cttctaagga agg-ca-g-c aggcgcgtaa cgttcccaat gctaccta-g tga-ggacgt
aatgg-gaca taacaatacc cc-tt--att agtg-ggtaa --ttg--aca atgggg---c
gggcataaa
>Lycogala_sp_MCCNNU1335
tgtcccgaag actcaagc-- -catgcatgc ctagaagaaa aatcggtacc tggtgggg-g
ccattccaag -gactgagga atcag----c gaac-gg-ct ccgcatatct gttgcta-ct
tatcac-ggt aaattgggca tggatagggc atggaaaagc tgtgtataac a-caa-acat
agcggg-gc- -aacgc---c gacacttggc at-------- agccggtggg gagg-----g
gccttgc-gc ac-ctg---- cctcaattaa cagctcccat agtacc-gtc gggga-----
aacggaggcc tttgctggct cggtaccca- ----aacatg -cagagacta acc-acaagc
gcgtgatggg c-ttcagacc tatcagctag atggta-ggg tatcggcc-t accatggcta
tgac-gggta cagaggatta gggtttgatc ctggagaggt agcctgagaa atcgctccca
cttctaagga cgg-ca-g-c aggcgcgcaa cgttcccaat gctataga-g tga-ggacgt
aatgg-gaca taacaatgcc tc-tt--tat agta-ggtaa --ttg--ata atgggg---c
gggcccaaa
>Lycogala_sp_MCCNNU2788
tgtcccgaag actcaagc-- -catgcatgc ctagaagaaa aactagttcc ttggctgt-g
gcagccttgg -tactgggga atcag----c gaac-gg-ct ccgtatatct gttgtta-cc
catcgttggc aaactgggcg tggatatagc atggaaaagc tgtgtgtaaa a-caa-gtga
atgggg-ca- -attga-c-c ctcacttagc ac-------- agagggtttg cgcg-----g
acttcgt-gg ct-ccc---- gccccgtcag cagctcccac agtacg-ggc cccga-----
aacggaggcc tcagttaagg gttctccca- ----gcccga -ctgagacta acc-aacagt
gcacgatggg c-ttcagacc tatcagcttg atggta-ggg tataggcc-t accatagcca
tgac-gggta cagaggatta gggtttgatc ctggagaggt agcctgagaa atcgctccca
cttctaagga agg-ca-g-c aggcgcgtaa cgttcccaat gccacctg-g tga-ggacgt
gaggg-gaca taacaatgct ca-cc--taa aggg-agtaa --ttg---ca atggca---t
tagcttaaa
>Lycogala_sp_MCCNNU2898
tgtcccgaag actaaagc-- -catgcatgc cta--tgaaa aatcggagct cagtggcg-c
ctcactgggc -agacgagga ctcag----c gaac-gg-ct ccgtatatct gttgtga-cc
tatcgt-ggt aaattgggcg tggatatagc acggaaacgc tgtgtgtaac a-cag-tcaa
atgggg-ta- -ggcg----g ccagaagggc atc------- cccaggccgg tatg-----g
gct-----gg gc-cca---- gcctcgttaa gtgctcccct agtacc-ccg ggcga-----
aacggaggcc tctgctgccc aagccccca- ----gccgtg -cagagacta acc-acaagc
gcacgatggg c-ttcagacc tatcagcaag gtggta-ggg tattggcc-t accatagctt
tgac-gggta cagaggatta gggtttgatc ctggagaggt agcctgagaa atcgctccca
cttctaagga agg-ca-g-c aggcgggtaa cgttcccaat gctgggca-g taa-ggacgt
gaagg-gata taacaatgcc cc-ta--ttt agcg-ggtaa --ttg--aca atggag---t
gggcttaaa
>Lycogala_"oleocrystalliferum"_MCCNNU3024
tgtcccgaag a-ctaagc-- -catgcatgc caacctgata aatttgcccg ggttaaga-g
tctttgctcg -ggctaagga atcag----c gaac-gg-ct ccgtatatct gttgtga-cc
tatcgt-ggt aaattgggcg tggatatagc acggaaaagc tgtgtgtaac a-caa-ccaa
tactgg-gc- -aaa-----a gccgggtaac tccgctc--- ---------- -gag--gaga
gcc-----gg gc-ccggcaa atcccgccca cagctcctat gacgag-gcc ctaag-----
atcggaggcc tcttcagggg gattcgcgc- ----ggccag -aagagacta acc-acaagc
gcacgatggg c-ttcagacc tatcagctag atggta-ggg tattggcc-t accatggcaa
tgac-gggta cagaggatta gggtttgatc ctggagaggt agcctgagaa atcgctccca
cttctaagga agg-ca-g-c aggcgcgtaa cgttcccaat gctaccca-g tga-ggacgt
gaagg-gata taacaatgcc cc-tt--ata agtg-ggtaa --ttg--aca atgggg---t
gggcccaaa
>Lycogala_"melleum"_MCCNNU3035
tgtcccaaag a-ttaagc-- -catgcatgc caagag---- -tcccgtggt tggccggg-g
gcgcccggct -ggcccatga atcat----c gaac-gg-ct ccgtatatct gttgtta-cc
tgtcgc-ggt aagtaaggcg tggatatagc acggaaaagc tgtgtgtaaa a-cag-ctaa
aatcgg-gc- -acggc-g-g ggtagctccc cg-------- ggcgcacgtg gggg----gg
gatccac-aa cc-ttaa--- cccccctccc cggctcctca agtagc-gcg cgcga-----
aacgggggcc tctacttgtg ggctgcgca- ----ggcaac -tagagacca acc-acaagc
gcgcgatggg c-ttaagacc tatcagctag atggta-ggg tattggcc-t accatggcta
cgac-gggta caaaggatta gggtttaatc ctggaaaggt agcctgagaa atcgctccca
cttctaagga agg-ca-g-c aggcgcgtaa cgttcccaat gctcccga-g tga-ggacgt
gacgg-gaca taataatgcc cc-tt--caa tgtg-ggtag --act--tc- ----------
---------
>Lycogala_epidendrum_CWP4237
---------- ---------- ---------- ---------- ---------- ----------
---------- ---------- ----t----c gaac-gg-ct ccgtatatct gttgtca-cc
tatcgt-ggt aaatatggcg tggatagagc acggaaaagc tgtgtataac a-cag-acaa
gtgggg-tc- -accgc---t gcccgttggc at-------- ggggagtagg ggtg-----g
gccccat-gg gc-ctc---- acctcatgaa cggctctcaa agtact-tcg ggcga-----
aacagaggcc tctgctaccg gactcaccg- ----agttgg -cagagccca tcc-acaagc
gcacgatgga c-ttcagacc tatcagctag acggca-ggg tattggcc-t accgtggcga
tgac-gggta cagaggatta gggtttgatc ctggagaggt agcctgagaa atcgctccca
cttctaagga agg-ca-g-c aggcgcga-- ---------- ---------- ----------
---------- ---------- ---------- ---------- ---------- ----------
---------
>Lycogala_epidendrum_EJ22757357
tgtcccgaag actcaagc-- -catgcatgc ctagaagaaa aatttacgcc cgactggg-c
cgactggtg- -tgttaagga atcag----c gaac-gg-ct ccgcatatct gttgtca-cc
tatcgt-ggt aaatacggcg tggatagagc acggaaaagc tgtgtataac a-cag-acaa
gtgggg-tc- -accgc---t gcccgttggc at-------- ggggagtagg ggtg-----g
gccccat-gg gc-ctc---- acctcatgaa cggctctcaa agtact-tcg ggcga-----
aacagaggcc tctgctaccg gactcaccg- ----agttgg -cagagccca tcc-acaagc
gcacgatgga c-ttcagacc tatcagctag acggta-ggg tattggcc-t accgtggcga
tgac-gggta cagaggatta gggtttgatc ctggagaggt agcctgagaa atcgctccca
cttctaagga agg-ca-g-c aggcgcgtaa cgttcccaat gctaccta-g tga-ggacgt
aatgg-gaca taacaatacc cc-ta--ttt agtg-ggtaa --ttg--aca atgggg---c
gggcataaa
>Lycogala_epidendrum_CWP3111
tgtcccgaag actcaagc-- -catgcatgc ctagaagaaa aatttacgcc cgactggg-c
cgactggtg- -tgttaagga atcag----c gaac-gg-ct ccgcatatct gttgtca-cc
tatcgt-ggt aaatacggcg tggatagagc acggaaaagc tgtgtataac a-cag-acaa
gtgggg-tc- -accgc---t gcccgttggc at-------- ggggagtagg ggtg-----g
gccccat-gg gc-ctc---- acctcatgaa cggctctcaa agtact-tcg ggcga-----
aacagaggcc tctgctaccg gactcaccg- ----agttgg -cagagccca tcc-acaagc
gcacgatgga c-ttcagacc tatcagctag acggta-ggg tattggcc-t accgtggcga
tgac-gggta cagaggatta gggtttgatc ctggagaggt agcctgagaa atcgctccca
cttctaagga agg-ca-g-c aggcgcgtaa cgttcccaat gctaccta-g tga-ggacgt
aatgg-gaca taacaatacc cc-ta--ttt agtg-ggtaa --ttg--aca atgggg---c
gggcataaa
>Lycogala_epidendrum_sc27876
tgtcccgaag actcaagc-- -catgcatgc ctagaagaaa aatttacgcc cgactggg-c
cgactggtg- -tgttaagga atcag----c gaac-gg-ct ccgcatatct gttgtca-cc
tatcgt-ggt aaatacggcg tggatagagc acggaaaagc tgtgtataac a-cag-acaa
gtgggg-tc- -accgc---t gcccgttggc at-------- ggggagtagg ggtg-----g
gccccat-gg gc-ctc---- acctcatgaa cggctctcaa agtact-tcg ggcga-----
aacagaggcc tctgctaccg gactcaccg- ----agttgg -cagagccca tcc-acaagc
gcacgatgga c-ttcagacc tatcagctag acggta-ggg tattggcc-t accgtggcga
tgac-gggta cagaggatta gggtttgatc ctggagaggt agcctgagaa atcgctccca
cttctaagga agg-ca-g-c aggcgcgtaa cgttcccaat gctaccta-g tga-ggacgt
aatgg-gaca taacaatacc cc-ta--ttt agtg-ggtaa --t-g--aca a---------
---------
>Lycogala_epidendrum_sc31989
---------- ---------- ---------- ---------- ---------- ----------
---------- ---------- ---------- ---------- ----atatct gttgtca-cc
tatcgt-ggt aaatacggcg tggatagagc acggaaaagc tgtgtataac a-cag-acaa
gtgggg-tc- -accgc---t gcccgttggc at-------- ggggagtagg ggtg-----g
gccccat-gg gc-ctc---- acctcatgaa cggctctcaa agtact-tcg ggcga-----
aacagaggcc tctgctaccg gactcaccg- ----agttgg -cagagccca tcc-acaagc
gcacgatgga c-ttcagacc tatcagctag acggta-ggg tattggcc-t accgtggcga
tgac-gggta cagaggatta gggtttgatc ctggagaggt agcctgagaa atcgctccca
cttctaagga agg-ca-g-c aggcgcgtaa cgttcccaat gctaccta-g tga-ggacgt
aatgg-gaca taacaatacc cc-ta--ttt agtg-ggtaa --ttg--aca atgggg---c
gggcataaa
>Lycogala_epidendrum_IY47
tgtcccgaag actcaagc-- -catgcatgc ctagaagaaa aattgacccc caaaaggg-c
cgaccgggag -tgttaagga atcag----c gaac-gg-ct ccgcatatct gttgtca-cc
tatcgt-ggt aagtaaggcg tggatagagc acggaaaagc tgtgtataac a-cagcaaag
gcgggg-tc- -tccgc---t gcccgttggc at-------- gggcagcagg ggtg-----g
gccccgt-gg gc-ccc---- acctcatcaa cggctctcaa agtactcccg gggga-----
aacagaggcc tctgccactg gacctacca- ----ttttgg -cagagccca tcc-acaagc
gcacgatgga c-ttcagacc tatcagctag acggta-ggg tattggcc-t accgtggcta
tgac-gggta cagaggatta gggtttgatc ctggagaggt agcctgagaa atcgctccca
cttctaagga agg-ca-g-c aggcgcgtaa cgttcccaat gctaccta-g tga-ggacgt
aatgg-gaca taacaatacc cc-ta--ttt agtg-ggtaa ---tg--aca atgggc---g
gcataa---
>Lycogala_epidendrum_CWP2845
tgtcccgaag actcaagc-- -catgcatgc ctagaagaaa aattgacccc caaaaggg-c
cgaccgggag -tgttaagga atcag----c gaac-gg-ct ccgcatatct gttgtca-cc
tatcgt-ggt aagtaaggcg tggatagagc acggaaaagc tgtgtataac a-cagcaaag
gcgggg-tc- -tccgc---t gcccgttggc at-------- gggcagcagg ggtg-----g
gccccgt-gg gc-ccc---- acctcatcaa cggctctcaa agtactcccg gggga-----
aacagaggcc tctgccactg gacctacca- ----ttttgg -cagagccca tcc-acaagc
gcacgatgga c-ttcagacc tatcagctag acggta-ggg tattggcc-t accgtggcta
tgac-gggta cagaggatta gggtttgatc ctggagaggt agcctgagaa atcgctccca
cttctaagga agg-ca-g-c aggcgcgtaa cgttcccaat gctaccta-g tga-ggacgt
aatgg-gaca taacaatacc cc-ta--ttt agtg-ggtaa --ttg--aca atgggg---c
gggc-----
>Lycogala_epidendrum_CWP2848
---------- ---------- ---------- ---------- ---------- ----------
---------- ---------- ---------- ---------- --cgatatct gttgtca-cc
tatcgt-ggt aagtaaggcg tggatagagc acggaaaagc tgtgtataac a-cagcaaag
gcggggttc- -tccgc---t gcccgttggc at-------- gggcagcagg ggtg-----g
gccccgt-gg gc-ccc---- acctcatcaa cggctctcaa agtactcccg gggga-----
aacagaggcc tctgccactg gacctacca- ----ttttgg -cagagccca tcc-acaagc
gcacgatgga c-ttcagacc tatcagctag acggta-ggg tattggcc-t accgtggcta
tgac-gggta cagaggatta gggtttgatc ctggagaggt agcctgagaa atcgctccca
cttctaagga agg-ca-g-c aggcgcgtaa cgttcccaat gctaccta-g tga-ggacgt
aatgg-gaca taacaatacc cc-ta--ttt agtg-ggtaa --ttg--aca atgggg---c
gggcataaa
>Lycogala_epidendrum_sc22079
---------- ---------- ---------- ---------- ---------- ----------
---------- ---------- ---------- ---------- ---------- --------cc
tatcgt-ggt aagtaaggcg tggatagagc acggaaaagc tgtgtataac a-cagcaaag
gcgggg-tc- -tccgc---t gcccgttggc at-------- gggcagcagg ggtg-----g
gccccgt-gg gc-ccc---- acctcatcaa cggctctcaa agtactcccg gggga-----
aacagaggcc tctgccactg gacctacca- ----ttttgg -cagagccca tcc-acaagc
gcacgatgga c-ttcagacc tatcagctag acggta-ggg tattggcc-t accgtggcta
tgac-gggta cagaggatta gggtttgatc ctggagaggt agcctgagaa atcgctccca
cttctaagga agg-ca-g-c aggcgcgtaa cgttcccaat gctaccta-g tga-ggacgt
aatgg-gaca taacaatacc cc-ta--ttt agtg-ggtaa --ttg--aca atgggg---c
gggcataaa
>Lycogala_epidendrum_IY45
tgtcccgaag actcaagc-- -catgcatgc ctagaagaaa aattgacgcc ctactggg-c
cgaccgggat -tgttaagga atcag----c gaac-gg-ct ccgcatatct gttgtca-cc
tatcgt-ggt aaatacggcg tggatagagc acggaaaagc tgtgtataac a-cag-aaca
gtgggg-tc- -accgc---t gcccgttggc at-------- gggtaggggg ggtg-----g
gccatat-gg gc-ctc---- acctcatgaa cggctctcaa agtact-ccg gggga-----
aacagaggcc tctgcaaccg gacttaccg- ----agccgg -cagagccca tcc-acaagc
gcacgatgga c-ttcagacc tatcagctag acggta-ggg tattggcc-t accgtggcga
tgac-gggta cagaggatta gggtttgatc ctggagaggt agcctgagaa atcgctccca
cttctaagga agg-ca-g-c aggcgcgtaa cgttcccaat gctaccta-g tga-ggacgt
aatgg-gaca taacaatacc cc-ta--ttt agtg-ggtaa --ttg--aca atgggg---c
gggcataaa
>Lycogala_epidendrum_sc27533
---------- ---------- ---------- ---------- ---------- ----------
---------- ---------- ----t----c gaacggg-ct ccgtatatct gttgtca-cc
tatcgt-ggt aaatacggcg tggatagagc acggaaaagc tgtgtataac a-cag-aaca
gtgggg-tc- -accgc---t gcccgttggc at-------- gggtaggggg ggtg-----g
gccatat-gg gc-ctc---- acctcatgaa cggctctcaa agtact-ccg gggga-----
aacagaggcc tctgcaaccg gacttaccg- ----agccgg -cagagccca tcc-acaagc
gcacgatgga c-ttcagacc tatcagctag acggta-ggg tattggcc-t accgtggcga
tgac-gggta cagaggatta gggtttgatc ctggagaggt agcctgagaa atcgctccca
cttctaagga agg-ca-g-c aggcgcgtaa cgttcccaat gctaccta-g tga-ggacgt
aatgg-gaca taacaatacc cc-ta--ttt agtg-ggtaa --ttg--aca atgggg---c
gggcataaa
>Lycogala_epidendrum_CWP4235
---------- ---------- ---------- ---------- ---------- ----------
---------- ---------- ----t----c gaac-gg-ct ccgtatatct gttgtca-cc
tatcgt-ggt aaatacggcg tggatagagc acggaaaagc tgtgtataac a-cag-aaca
gtgggg-tc- -accgc---t gcccgttggc at-------- gggtaggggg ggtg-----g
gccatat-gg gc-ctc---- acctcatgaa cggctctcaa agtact-ccg gggga-----
aacagaggcc tctgcaaccg gacttaccg- ----agccgg -cagagccca tcc-acaagc
gcacgatgga c-ttcagacc tatcagctag acggta-ggg tattggcc-t accgtggcga
tgac-gggta cagaggatta gggtttgatc ctggagaggt agcctgagaa atcgctccca
cttctaagga agg-ca-g-c aggcgcga-- ---------- ---------- ----------
---------- ---------- ---------- ---------- ---------- ----------
---------
>Lycogala_epidendrum_sc32048
---------- ---------- ---------- ---gaagaaa aattgacgcc ctactggg-c
cgaccgggat -tgttaagga atcag----c gaac-gg-ct ccgcatatct gttgtca-cc
tatcgt-ggt aaatacggcg tggatagagc acggaaaagc tgtgtataac a-cag-aaca
gtgggg-tc- -accgc---t gcccgttggc at-------- gggtaggggg ggtg-----g
gccatat-gg gc-ctc---- acctcatgaa cggctctcaa agtact-ccg gggga-----
aacagaggcc tctgcaaccg gacttaccg- ----agccgg -cagagccca tcc-acaagc
gcacgatgga c-ttcagacc tatcagctag acggta-ggg tattggcc-t accgtggcga
tgac-gggta cagaggatta gggtttgatc ctggagaggt agcctgagaa atcgctccca
cttctaagga agg-ca-g-c aggcgcgtaa cgttcccaat gctaccta-g tga-ggacgt
aatgg-gaca taacaatacc cc-ta--ttt agtg-ggtaa --ttg--aca atgggg---c
gggcataaa
>Lycogala_epidendrum_CWP2565
---------- ---------- ---------- ---------- ---------- ----------
---------- ---------- ----t----c gaac-gg-cc tcgtatatct gttgtca-cc
tatcgt-ggt aaatatggcg tggatagagc acggaaaagc tgtgtataac a-cag-aaca
gtgggg-tc- -accgc---t gcccgttggc at-------- gggtaggggg ggtg-----g
gccgtat-gg gc-ctc---- acctcatgaa cggctctcaa agtact--cg gagga-----
aacagaggcc tctgctaccg gacttaccg- ----agccgg -cagagccca tcc-acaagc
gcacgatgga c-ttcagacc tatcagctag acggta-ggg tattggcc-t accgtggcga
tgac-gggta cagaggatta gggtttgatc ctggagaggt agcctgagaa atcgctccca
cttctaagga agg-ca-g-c aggcgcga-- ---------- ---------- ----------
---------- ---------- ---------- ---------- ---------- ----------
---------
>Lycogala_epidendrum_CWP2846
---------- ---------- ---------- ---------- ---------- ----------
---------- ---------- ----t----c gaac-gg-cc tcgtatatct gttgtca-cc
tatcgt-ggt aaatatggcg tggatagagc acggaaaagc tgtgtataac a-cag-aaca
gtgggg-tc- -accgc---t gcccgttggc at-------- gggtaggggg ggtg-----g
gccgtat-gg gc-ctc---- acctcatgaa cggctctcaa agtact--cg gagga-----
aacagaggcc tctgctaccg gacttaccg- ----agccgg -cagagccca tcc-acaagc
gcacgatgga c-ttcagacc tatcagctag acggta-ggg tattggcc-t accgtggcga
tgac-gggta cagaggatta gggtttgatc ctggagaggt agcctgagaa atcgctccca
cttctaagga agg-ca-g-c aggcgcga-- ---------- ---------- ----------
---------- ---------- ---------- ---------- ---------- ----------
---------
>Lycogala_epidendrum_CWP2566
---------- ---------- ---------- ---------- ---------- ----------
---------- ---------- ---tc----g aagg-gg-cc tcgtatatct gttgtca-cc
tatcgt-ggt aaatatggcg tggatagagc acggaaaagc tgtgtataac a-cag-aaca
gtgggg-tc- -accgc---t gcccgttggc at-------- gggtaggggg ggtg-----g
gccgtat-gg gc-ctc---- acctcatgaa cggctctcaa agtact--cg gagga-----
aacagaggcc tctgctaccg gacttaccg- ----agccgg -cagagccca tcc-acaagc
gcacgatgga c-ttcagacc tatcagctag acggta-ggg tattggcc-t accgtggcga
tgac-gggta cagaggatta gggtttgatc ctggagaggt ---------- ----------
---------- ---------- ---------- ---------- ---------- ----------
---------- ---------- ---------- ---------- ---------- ----------
---------
>Lycogala_epidendrum_CWP2234
---------- ---------- ---------- ---------- ---------- ----------
---------- ---------- ---tc----g aaag-gg-ct tcgtatatct gttgtca-cc
tatcgt-ggt aaatatggcg tggatagagc acggaaaagc tgtgtataac a-cag-aaca
gtgggg-tc- -accgc---t gcccgttggc at-------- gggtaggggg ggtg-----g
gccgtat-gg gc-ctc---- acctcatgaa cggctctcaa agtact--cg gagga-----
aacagaggcc tctgctaccg gacttaccg- ----agccgg -cagagccca tcc-acaagc
gcacgatgga c-ttcagacc tatcagctag acggta-ggg tattggcc-t accgtggcga
tgac-gggta cagaggatta gggtttgatc ctggagaggt agcctgagaa atcgctccca
cttctaagga agg-ca-g-- ---------- ---------- ---------- ----------
---------- ---------- ---------- ---------- ---------- ----------
---------
>Lycogala_epidendrum_CWP2575
---------- ---------- ---------- ---------- ---------- ----------
---------- ---------- ---tc----g aaag-gg-ct tcgtatatct gttgtca-cc
tatcgt-ggt aaatatggcg tggatagagc acggaaaagc tgtgtataac a-cag-aaca
gtgggg-tc- -accgc---t gcccgttggc at-------- gggtaggggg ggtg-----g
gccgtat-gg gc-ctc---- acctcatgaa cggctctcaa agtact--cg gagga-----
aacagaggcc tctgctaccg gacttaccg- ----agccgg -cagagccca tcc-acaagc
gcacgatgga c-ttcagacc tatcagctag acggta-ggg tattggcc-t accgtggcga
tgac-gggta cagaggatta gggtttgatc ctggagaggt agcctgagaa atcgctccca
cttctaagga agg-ca-g-c aggcgcgag- ---------- ---------- ----------
---------- ---------- ---------- ---------- ---------- ----------
---------
> Lycogala_epidendrum_CWP2980
tgttgtaacc tgtcgcgg-- -taagtacgg t--------- ---------- ----------
---------- ------gtgg atttc----c aaag-gg-yy tcgtatatct gttgtca-cc
tatcgt-ggt aaatatggcg tggatagagc acggaaaagc tgtgtataac a-cag-aaca
gtgggg-tc- -accgc---t gcccgttggc at-------- gggtaggggg ggtg-----g
gccgtat-gg gc-ctc---- acctcatgaa cggctctcaa agtact-tcg gagga-----
aacagaggcc tctgctaccg gacttaccg- ----agccgg -cagagccca tcc-acaagc
gcacgatgga c-ttcagacc tatcagctag acggta-ggg tattggcc-t accgtggcga
tgac-gggta cagaggatta gggtttgatc ctgg------ ---------- ----------
---------- ---------- ---------- ---------- ---------- ----------
---------- ---------- ---------- ---------- ---------- ----------
---------
>Lycogala_epidendrum_CWP2235
---------- ---------- ---------- ---------- ---------- ----------
---------- ---------- ---tc----g aagg-gg-cc tcgtatatct gttgtca-cc
tatcgt-ggt aaatatggcg tggatagagc acggaaaagc tgtgtataac a-cag-aaca
gtgggg-tc- -accgc---t gcccgttggc at-------- gggtaggggg ggtg-----g
gccgtat-gg gc-ctc---- acctcatgaa cggctctcaa agtact--cg gagga-----
aacagaggcc tctgctaccg gacttaccg- ----agccgg -cagagccca tcc-acaagc
gcacgatgga c-ttcagacc tatcagctag acggta-ggg tattggcc-t accgtggcga
tgac-gggta cagaggatta gggtttgatc ctggagaggt agcctgagaa atcgctccca
cttctaagga agg-ca-g-c ---------- ---------- ---------- ----------
---------- ---------- ---------- ---------- ---------- ----------
---------
>Lycogala_epidendrum_CWP4220
---------- ---------- ---------- ---------- ---------- ----------
---------- ---------- ---------- ---------- ---------- ----------
---------- ---------- ---------- ---------- ---------- ----------
---------- ---------- ---------- ---------- gggtaggggg ggtg-----g
gccgtat-gg gc-ctc---- acctcatgaa cggctctcaa agtact--gg gagga-----
aacagaggcc tctgctaccg gacttaccg- ----agccgg -cagagccca tcc-acaagc
gcacgatgga c-ttcagacc tatcagctag acggta-ggg tattggcc-t accgtggcga
tgac-gggta cagaggatta gggtttgatc ctggagaggt agcctgagaa atcgctccca
cttctaagga agg-ca-g-c aggcgcgtaa cgttcccaat gctaccta-g tga-ggaggt
aatgg-gaca taacaatacc cc-ta--tt- ---------- ---------- ----------
---------
>Lycogala_epidendrum_CWP2574
tgtcccgaag actcaagc-- -catgcatgc ctagaagaaa aattgacgcc ctactggg-c
cgaccgggat -tgttaagga atcag----c gaac-gg-ct ccgcatatct gttgtca-cc
tatcgt-ggt aaatatggcg tggatagagc acggaaaagc tgtgtataac a-cag-aaca
gtgggg-tc- -accgc---t gcccgttggc at-------- gggtaggggg ggtg-----g
gccgtat-gg gc-ctc---- acctcatgaa cggctctcaa agtact--cg gagga-----
aacagaggcc tctgctaccg gacttaccg- ----agccgg -cagagccca tcc-acaagc
gcacgatgga c-ttcagacc tatcagctag acggta-ggg tattggcc-t accgtggcga
tgac-gggta cagaggatta gggtttgatc ctggagaggt agcctgagaa atcgctccca
cttctaagga agg-ca-g-c aggcgcgtaa cgttcccaat gctaccta-g tga-ggacgt
aatgg-gaca taacaatacc cc-ta--ttt agtg-ggtaa --tt------ ----------
---------
>Lycogala_epidendrum_sc27528
---------- ---------- ---------- -------aaa aattgacgcc ctactggg-c
cgaccgggat -tgttaagga atcag----c gaac-gg-ct ccgcatatct gttgtca-cc
tatcgt-ggt aaatatggcg tggatagagc acggaaaagc tgtgtataac a-cag-aaca
gtgggg-tc- -accgc---t gcccgttggc at-------- gggtaggggg ggtg-----g
gccgtat-gg gc-ctc---- acctcatgaa cggctctcaa agtact--cg gagga-----
aacagaggcc tctgctaccg gacttaccg- ----agccgg -cagagccca tcc-acaagc
gcacgatgga c-ttcagacc tatcagctag acggta-ggg tattggcc-t accgtggcga
tgac-gggta cagaggatta gggtttgatc ctggagaggt agcctgagaa atcgctccca
cttctaagga agg-ca-g-c aggcgcgtaa cgttcccaat gctaccta-g tga-ggacgt
aatgg-gaca taacaatacc cc-ta--ttt agtg-ggtaa --ttg--aca atgggg---c
gggcataaa
>Lycogala_epidendrum_EJ23351193
tgtcccgaag actcaagc-- -catgcatgc ctagaagaaa aattgacgcc ctactggg-c
cgaccgggat -tgtcaagga atcag----c gaac-gg-ct ccgcatatct gttgtca-cc
tatcgt-ggt aaatacggcg tggatagagc acggaaaagc tgtgtataac a-cag-aaca
gtgggg-tc- -accgc---t gcccgttggc at-------- gggtaggggg ggtg-----g
gccctat-gg gc-ctc---- acctcatgaa cggctctcaa agtact-ccg gggga-----
aacagaggcc tctgctacca tacttaccg- ----agccgg -cagagccca tcc-acaagc
gcacgatgga c-ttcagacc tatcagctag acggta-ggg tattggcc-t accgtggcaa
tgac-gggta cagaggatta gggtttgatc ctggagaggt agcctgagaa atcgctccca
cttctaagga agg-ca-g-c aggcgcgtaa cgttcccaat gctaccta-g tga-gga---
---------- ---------- ---------- ---------- ---------- ----------
---------
>Lycogala_epidendrum_NSK_1030013
tgtcccgaag actcaagc-- -catgcatgc ctagaagaaa aattggcgcc ctactggg-c
cgaccgggat -tgtcaagga atcag----c gaac-gg-ct ccgcatatct gttgtca-cc
tatcgt-ggt aaatatggcg tggatagagc acggaaaagc tgtgtataac a-cag-aaca
gtgggg-tca aaccgc---t gcccggtggc ac-------- gggcggtggg gggg-----g
gccctat-gg gc-cct---- acctcatgaa cggctcttaa agtagc-acg ggcga-----
aacagaggcc tctgcc-acg gacctacca- ----actcgg -cagagccca tcc-acaagc
gcacgatgga c-ttcagacc tatcagctag acggta-ggg tattggcc-t accgtggcga
tgac-gggta cagaggatta gggtttgatc ctggagaggt agcctgagaa atcgctccca
cttctaagga agg-ca-g-c aggcgcgtaa cgttcccaat gctaccta-g tga-ggacgt
aatgg-gaca taacaatacc cc-tt--att agtg-ggtaa --ttg--ata atgggg---c
gggcataaa
>Lycogala_epidendrum_sc22558
---------- ---------- -catgcatgc ctagaagaaa aattggcgcc ctactggg-c
cgaccgggat -tgtcaagga atcag----c gaac-gg-ct ccgcatatct gttgtca-cc
tatcgt-ggt aaatatggcg tggatagagc acggaaaagc tgtgtataac a-cag-aaca
gtgggg-tca aaccgc---t gcccggtggc ac-------- gggcggtggg gggg-----g
gccctat-gg gc-cct---- acctcatgaa cggctcttaa agtagc-acg ggcga-----
aacagaggcc tctgcc-acg gacctacca- ----actcgg -cagagccca tcc-acaagc
gcacgatgga c-ttcagacc tatcagctag acggta-ggg tattggcc-t accgtggcga
tgac-gggta cagaggatta gggtttgatc ctggagaggt agcctgagaa atcgctccca
cttctaagga agg-ca-g-c aggcgcgtaa cgttcccaat gctaccta-g tga-ggacgt
aatgg-gaca taacaatacc cc-tt--att agtg-ggtaa --ttg--ata atgggg---c
gggcataaa
>Lycogala_epidendrum_EJ22747866
tgtcccgaag actcaagc-- -catgcatgc ctagaagaaa aattggcgcc ctactggg-c
cgaccgggat -tgtcaagga atcag----c gaac-gg-ct ccgcatatct gttgtca-cc
tatcgt-ggt aaatatggcg tggatagagc acggaaaagc tgtgtataac a-cag-aaca
gtgggg-tca aaccgc---t gcccggtggc ac-------- gggcggtggg gggg-----g
gccctat-gg gc-cct---- acctcatgaa cggctcttaa agtagc-acg ggcga-----
aacagaggcc tctgcc-acg gacctacca- ----actcgg -cagagccca tcc-acaagc
gcacgatgga c-ttcagacc tatcagctag acggta-ggg tattggcc-t accgtggcga
tgac-gggta cagaggatta gggtttgatc ctggagaggt agcctgagaa atcgctccca
cttctaagga agg-ca-g-c aggcgcgtaa cgttcccaat gctaccta-g tga-ggacgt
aatgg-gaca taacaatacc cc-tt--att agtg-ggtaa --ttg--ata atgggg---c
gggcataag
>Lycogala_epidendrum_NSK_1030012
tgtcccgaag actcaagc-- -catgcatgc ctagaagaaa aattggcgcc ctactggg-c
cgaccgggat -tgtcaagga atcag----c gaac-gg-ct ccgcatatct gttgtca-cc
tatcgt-ggt aaatatggcg tggatagagc acggaaaagc tgtgtataac a-cag-aaca
gtgggg-tca aaccgc---t gcccggtggc ac-------- gggcggtggg gggg-----g
gccctat-gg gc-cct---- acctcatgaa cggctcttaa agtagc-acg ggcga-----
aacagaggcc tctgcc-acg gacctacca- ----actcgg -cagagccca tcc-acaagc
gcacgatgga c-ttcagacc tatcagctag acggta-ggg tattggcc-t accgtggcga
tgac-gggta cagaggatta gggtttgatc ctggagaggt agcctgagaa atcgctccca
cttctaagga agg-ca-g-c aggcgcgtaa cgttcccaat gctaccta-g tga-ggacgt
aatgg-gaca taacaatacc cc-tt--att agtg-ggtaa --ttg--ata atgggg---c
gggcataaa
>Lycogala_epidendrum_NSK_1030029
tgtcccgaag actcaagc-- -catgcatgc ctagaagaaa aattggcgcc ctactggg-c
cgaccgggat -tgtcaagga atcag----c gaac-gg-ct ccgcatatct gttgtca-cc
tatcgt-ggt aaatacggcg tggatagagc acggaaaagc tgtgtataac a-cag-aaca
gtgggg-tc- -accgc---t gcccgttggc at-------- gggcagtggg ggtg-----g
gccgtat-gg gc-ccc---- acctcatgaa cggctcttaa agtagt-acg ggcga-----
aacagaggcc tctgcc-tcg gacctacca- ----actcgg -cagagccca tcc-acaagc
gcacgatgga c-ttcagacc tatcagctag acggta-ggg tattggcc-t accgtggcga
tgac-gggta cagaggatta gggtttgatc ctggagaggt agcctgagaa atcgctccca
cttctaagga agg-ca-g-c aggcgcgtaa cgttcccaat gctaccta-g tga-ggacgt
aatgg-gaca taacaatacc cc-tt--att agtg-ggtaa --ttg--aca atgggg---c
gggcataaa
>Lycogala_epidendrum_NSK_1016045
tgtcccgaag actcaagc-- -catgcatgc ctagaagaaa aattggcgcc ctactggg-c
cgaccgggat -tgtcaagga atcag----c gaac-gg-ct ccgcatatct gttgtca-cc
tatcgt-ggt aaatacggcg tggatagagc acggaaaagc tgtgtataac a-cag-aaca
gtgggg-tc- -accgc---t gcccgttggc at-------- gggcagtggg ggtg-----g
gccgtat-gg gc-ccc---- acctcatgaa cggctcttaa agtagt-acg ggcga-----
aacagaggcc tctgcc-tcg gacctacca- ----actcgg -cagagccca tcc-acaagc
gcacgatgga c-ttcagacc tatcagctag acggta-ggg tattggcc-t accgtggcga
tgac-gggta cagaggatta gggtttgatc ctggagaggt agcctgagaa atcgctccca
cttctaagga agg-ca-g-c aggcgcgtaa cgttcccaat gctaccta-g tga-ggacgt
aatgg-gaca taacaatacc cc-tt--att agtg-ggtaa --ttg--aca atgggg---c
gggcataaa
>Lycogala_epidendrum_CWP4045
---------- ---------- ---------- ---------- ---------- ----------
---------- ---------- ----t----c gaac-gg-ct ccgtatatct gttgtca-cc
tatcgt-ggt aaatacggcg tggatagagc acggaaaagc tgtgtataac a-cag-aaca
gtgggg-tc- -accgc---t gcccgttggc at-------- gggcagaggg ggtg-----g
gccgtat-gg gc-ccc---- acctcatgaa cggctcttaa agtagt-acg gacga-----
aacagaggcc tctgcc-tcg gacctaccg- ----actcgg -cagagccca tcc-acaagc
gcacgatgga c-ttcagacc tatcagctag acggta-ggg tattggcc-t accgtggcga
tgac-gggta cagaggatta gggtttgatc ctggagaggt agcctgagaa atcgctccca
cttctaagga agg-ca-g-c aggcgcga-- ---------- ---------- ----------
---------- ---------- ---------- ---------- ---------- ----------
---------
>Lycogala_epidendrum_UARK26765
tgtcccgaag actcaagc-- -catgcatgc ctagaagaaa aattgacgcc ctactggg-c
cgaccgggat -tgttaagga atcag----c gaac-gg-ct ccgcatatct gttgtca-cc
tatcgt-ggt aaatacggcg tggatagagc acggaaaagc tgtgtataac a-cag-aaca
gtgggg-tc- -accgc---t gcccgttggc at-------- gggcagtggg ggtg-----g
gccgtat-gg gc-ccc---- acctcatgaa cggctcttaa agtagt-acg gacga-----
aacagaggcc tctgcc-tcg gacctaccg- ----actcgg -cagagccca tcc-acaagc
gcacgatgga c-ttcagacc tatcagctag acggta-ggg tattggcc-t accgtggcga
tgac-gggta cagaggatta gggtttgatc ---------- ---------- ----------
---------- ---------- ---------- ---------- ---------- ----------
---------- ---------- ---------- ---------- ---------- ----------
---------
>Lycogala_epidendrum_UARK17563
---------- ---------- ---------- -------aaa aattggcgcc ctactggg-c
cgaccgggat -tgtcaagga atcag----c gaac-gg-ct ccgcatatct gttgtca-cc
tatcgt-ggt aaatacggcg tggatagagc acggaaaagc tgtgtataac a-cag-aaca
gtgggg-tc- -accgc---t gcccgttggc at-------- gggcagtggg ggtg-----g
gccgtat-gg gc-ccc---- acctcatgaa cggctcttaa agtagt-acg gacga-----
aacagaggcc tctgcc-tcg gacctaccg- ----actcgg -cagagccca tcc-acaagc
gcacgatgga c-ttcagacc tatcagctag acggta-ggg tattggcc-t accgtggcga
tgac-gggta cagaggatta gggtttgatc ctggagaggt agcctgagaa atcgctccca
cttctaagga agg-ca-g-c aggcgcgtaa cgttcccaat gctaccta-g tga-ggacgt
aatgg-gaca taacaatacc cc-tt--att agtg-ggtaa --ttg--ata atgggg---c
gggcataaa
>Lycogala_epidendrum_EJ22745594
-gtcccgaag actcaagc-- -catgcatgc ctagaagaaa aattggcgcc ctactggg-c
cgaccgggat -tgtcaagga atcag----c gaac-gg-ct ccgcatatct gttgtca-cc
tatcgt-ggt aaatacggcg tggatagagc acggaaaagc tgtgtataac a-cag-aaca
gtgggg-tc- -accgc---t gcccgttggc at-------- gggcagtggg ggtg-----g
gccgtat-gg gc-ccc---- acctcatgaa cggctcttaa agtagt-acg ggcga-----
aacagaggcc tctgcc-tcg gacctacca- ----actcgg -cagagccca tcc-acaagc
gcacgatgga c-ttcagacc tatcagctag acggta-ggg tattggcc-t accgtggcga
tgac-gggta cagaggatta gggtttgatc ctggagaggt agcctgagaa atcgctccca
cttctaagga agg-ca-g-c aggcgcgtaa cgttcccaat gctaccta-g tga-ggacgt
aatgg-gaca taacaatacc cc-tt--att agtg-ggtaa --ttg--aca atgggg---c
gggcataaa
>Lycogala_epidendrum_IY24
tgtcccgaag actcaagc-- -catgcatgc ctagaagaaa aattgacgcc ctactggg-c
cgaccgggat -tgttaagga atcag----c gaac-gg-ct ccgcatatct gttgtca-cc
tatcgt-ggt aaatacggcg tggatagagc acggaaaagc tgtgtataac a-cag-acaa
gagggg-tc- -accgc---t gcccgttggc at-------- gggcagtggg ggtg-----g
gctccat-gg gc-ctc---- acctcatcaa cggctctcaa agtacc-tcg ggcga-----
aacagaggcc tctgctacca gacttaccg- ----agccgg -cagagccca tcc-acaagc
gcacgatgga c-ttcagacc tatcagctag acggta-ggg tattggcc-t accgtggcta
tgac-gggta cagaggatta gggtttgatc ctggagaggt agcctgagaa atcgctccca
cttctaagga agg-ca-g-c aggcgcgtaa cgttcccaat gctaccta-g tga-ggacgt
aatgg-gaca taacaatacc cc-ta--ttt agtg-ggtaa ---tg--ata atgggc---g
---------
>Lycogala_epidendrum_CWP2702
---------- ---------- ---------- ---------- ---------- ----------
---------- ---------- ---------- ---------t ccgtatatct gttgtca-cc
tatcgt-ggt aaatacggcg tggatagagc acggaaaagc tgtgtataac a-cag-aaca
gtgggg-tc- -accgc---t gcccgttggc at-------- gggcagtggg ggtg-----g
gtcctat-gg gc-ctc---- acctcatgaa cggctctcaa agtagc-ccg ggcga-----
aacagaggcc tctgccaccg gacctacca- ---tactcgg -cagagccca tcc-acaagc
gcacgatgga c-ttcagacc tatcagctag acggta-ggg tattggcc-t accgtggcga
tgac-gggta cagaggatta gggtttgatc ctggagaggt agcctgagaa atcgctccca
cttctaagga agg-ag-c-c aggcgcga-- ---------- ---------- ----------
---------- ---------- ---------- ---------- ---------- ----------
---------
>Lycogala_epidendrum_CWP2843
---------- ---------- ---------- ---------- ---------- ----------
---------- ---------- ---------c gaac-gg-ct ccgtatatct gttgtca-cc
tatcgt-ggt aaatacggcg tggatagagc acggaaaagc tgtgtataac a-cag-aaca
gtgggg-tc- -accac---t gcccgttggc at-------- gggcagtggg ggcg-----g
gtcctat-gg gc-ctc---- acctcatgaa cggctctcaa agtagc-ccg ggcga-----
aacagaggcc tctgccaccg gacctacca- ---tactcgg -cagagccca tcc-acaagc
gcacgatgga c-ttcagacc tatcagctag acggta-ggg tattggcc-t accgtggcga
tgac-gggta cagaggatta gggtttgatc ctggagaggt agcctgagaa atcgctccca
cttctaagga agg------- ---------- ---------- ---------- ----------
---------- ---------- ---------- ---------- ---------- ----------
---------
>Lycogala_epidendrum_UARK48167
---------- ---------- ---------- ---gaagaaa aattggcgcc ctactggg-c
cgaccgggat -tgtcaagga atcag----c gaac-gg-ct ccgcatatct gttgtca-cc
tatcgt-ggt aaatacggcg tggatagagc acggaaaagc tgtgtataac a-cag-aaca
gtgggg-tc- -accac---t gcccgttggc at-------- gggcagtggg ggcg-----g
gtcctat-gg gc-ctc---- acctcatgaa cggctctcaa agtagc-ccg ggcga-----
aacagaggcc tctgccaccg gacctacca- ---tactcgg -cagagccca tcc-acaagc
gcacgatgga c-ttcagacc tatcagctag acggta-ggg tattggcc-t accgtggcga
tgac-gggta cagaggatta gggtttgatc ctggagaggt agcctgagaa atcgctccca
cttctaagga agg-ca-g-c aggcgcgtaa cgttcccaat gctaccta-g tga-ggacgt
aatgg-gaca taacaatacc cc-ta--ttt agtg-ggtaa --ttg--aca atgggg---c
gggcataaa
>Lycogala_epidendrum_sc32078
---------- ---------- ---------- ---gaagaaa aattggcgcc ctactggg-c
cgaccgggat -tgtcaagga atcag----c gaac-gg-ct ccgcatatct gttgtca-cc
tatcgt-ggt aaatacggcg tggatagagc acggaaaagc tgtgtataac a-cag-aaca
gtgggg-tc- -accac---t gcccgttggc at-------- gggcagtggg ggtg-----g
gtcctat-gg gc-ctc---- acctcatgaa cggctctcaa agtagc-ccg ggcga-----
aacagaggcc tctgccaccg gacctacca- ---tactcgg -cagagccca tcc-acaagc
gcacgatgga c-ttcagacc tatcagctag acggta-ggg tattggcc-t accgtggcga
tgac-gggta cagaggatta gggtttgatc ctggagaggt agcctgagaa atcgctccca
cttctaagga agg-ca-g-c aggcgcgtaa cgttcccaat gctaccta-g tga-ggacgt
aatgg-gaca taacaatacc cc-ta--ttt agtg-ggtaa --ttg--aca atgggg---c
gggcctaaa
>Lycogala_epidendrum_UARK19286
---------- ---------- ---------- ---gaagaaa aattggcgcc ctactggg-c
cgaccgggat -tgtcaagga atcag----c gaac-gg-ct ccgcatatct gttgtca-cc
tatcgt-ggt aaatacggcg tggatagagc acggaaaagc tgtgtataac a-cag-aaca
gtgggg-tc- -accac---t gcccgttggc at-------- gggcagtggg ggcg-----g
gccctat-gg gc-ctc---- acctcatgaa cggctctcaa agtagc-ccg ggcga-----
aacagaggcc tctgccaccg gacctacca- ---tactcgg -cagagccca tcc-acaagc
gcacgatgga c-ttcagacc tatcagctag acggta-ggg tattggcc-t accgtggcga
tgac-gggta cagaggatta gggtttgatc ctggagaggt agcctgagaa atcgctccca
cttctaagga agg-ca-g-c aggcgcgtaa cgttcccaat gctaccta-g tga-ggacgt
aatgg-gaca taacaatacc cc-ta--ttt agtg-ggtaa --ttg--aca atgggg---c
gggcctaaa
>Lycogala_epidendrum_UARK26775
tgtcccgaag actcaagc-- -catgcatgc ctagaagaaa aattggcgcc ctactggg-c
cgaccgggat -tgtcaagga atcag----c gaac-gg-ct ccgcatatct gttgtca-cc
tatcgt-ggt aaatacggcg tggatagagc acggaaaagc tgtgtataac a-cag-aaca
gtgggg-tc- -accac---t gcccgttggc at-------- gggcagtggg ggcg-----g
gtcctat-gg gc-ctc---- acctcatgaa cggctctcaa agtagc-ccg ggcga-----
aacagaggcc tctgccaccg gacctacca- ---tactcgg -cagagccca tcc-acaagc
gcacgatgga c-ttcagacc tatcagctag acggta-ggg tattggcc-t accgtggcga
tgac-gggta cagaggatta gggtttgatc ctggagaggt agcctgagaa atcgctccca
cttctaagga agg-ca-g-c aggcgcgtaa cgttcccaat gctaccta-g tga-ggacgt
aatgg-gaca taacaatacc cc-ta--ttt agtg-ggtaa --t------- ----------
---------
>Lycogala_epidendrum_CWP2669
---------- ---------- ---------- ---------- ---------- ----------
---------- ---------- --------tc gaac-gg-ct ccgtatatct gttgtca-cc
tatcgt-ggt aaatacggcg tggatagagc acggaaaagc tgtgtataac a-cag-acaa
gtgggg-tc- -accgc---t gcccgttggc at-------- gggcagtggg ggtg-----g
gccctat-gg gc-ccc---- acctcatgaa cggctctcaa agtacc-ccg ggcga-----
aacagaggcc tctgctacca tac------- ------tcgg -cagagccca tcc-acaagc
gcacgatgga c-ttcagacc tatcagctag acggta-ggg tattggcc-t accgtggcga
tgac-gggta cagaggatta gggtttgatc ctggagaggt agcctgagaa atcgctccca
cttctaagga agg-ca-g-c aggcgcga-- ---------- ---------- ----------
---------- ---------- ---------- ---------- ---------- ----------
---------
>Lycogala_confusum_sc32118
tgtcccgaag actcaagc-- -catgcatgc ctagaagaaa aacaggtgcc ctggggaa-g
tctactgggg -cacatggga atcag----c gaac-gg-ct ccgtatatct gttgtca-cc
tttcgt-ggt taat-tggcg tggatatagc atggaaaagc tgtgtgtaac a-caa-gcaa
tcgggg-ca- -accgc-a-g gccaattggc ac-------- aggtctgcgg cgtg----ac
acaccat-gt gt-ccc---- gcctcattaa cagctcccat agtact-gtc cagga-----
aacggaggcc tcagcatggc ccgaccccc- ----gg-ttg -ctgagacta act-acaagc
acacgatggg c-ttcagacc tatcagctag atggta-agg tataggct-t accatggcca
tgac-gggta cagaggatta gggtttgatc ctggagaggt agcctgagaa atcgctccca
cttctaagga agg-ca-g-c aggcgcgtaa cgttcccaat gccatttg-g tga-ggacgt
gaggg-gaca taacaatgcc ca-tc--taa aggg-ggtaa --ttg---ca atggca---t
tagcttaaa
>Lycogala_confusum_CWP4046
tgtcccgaag actcaagc-- -catgcatgc ctagaagaaa aactggtgcc ttggtcga-g
tcttcccggg -cacatggga atcag----c gaac-gg-ct ccgtatatct gttgtca-cc
tatcgt-ggt taat-tggca tggatatagc atggaaaagc tgtgtgtaac a-caa-gcaa
gagggg-ca- -ctcgc-a-g cccagttggc ac-------- agggctgcgg ggtg----ga
acaatgc-gt gt-ccc---- gcctctttaa cagctcccat agtagt---c catga-----
aacggaggcc tcagcattgg ccggcccca- ----gcctgg -ctgagacta acc-acaagc
acacgatggg c-ttcagacc tatcagctag acggta-agg tatcggct-t accgtggcca
tgac-gggta cagaggatta gggtttgatc ctggagaggt agcctgagaa atcgctccca
cttctaagga agg-ca-g-c aggcgcgtaa cgttcccaat gccacttg-g tga-ggacgt
gaggg-gata taacaatgct ca-cc--tta aggg-ggtaa --tgc--tac atgg------
---------
>Lycogala_alisaulianovae_MSK-F42963
---------g acttaagc-- -catgcatgc ccattgacaa atcaaggcct ggcgacga-g
cccctcgcca -ggccgagga atcag----c gaac-gg-ct ccgcatatct gttgtaa-cc
tatcgt-ggt aagtaaggcg tggatatagc acggaaaagc tgtgtgtaac a-cag-ttga
attggg-gc- -aac-----g gccgagtgcc tctc------ ggcctgtttg gatt----gg
gcagtgcagg gc-cca---- gcctcgca-a atcctcctat agtaag-gtc cgaga-----
aacggaggcc tcttctgggg ttccagcaa- ----agtcag -aagaaacta acc-acgagc
gcacgatggg c-ttcagacc tatcagcttg atggta-ggg tattggcc-t accatggcta
tgac-gggta cagaggatta gggtttgatc ctggagaggt agcctgagag atcgctccca
cttctaagga agg-ca-g-c aggcgcgtaa cgttcccaat gctcatga-g tga-ggacgt
aatgg-gata taac-atacc tc-tt--at- ---------- ---------- ----------
---------
>Lycogala_alisaulianovae_MSK-F43263
---------g acttaagc-- -catgcatgc ccattgacaa atcaaggcct ggcgacga-g
cccctcgcca -ggccgagga atcag----c gaac-gg-ct ccgcatatct gttgtaa-cc
tatcgt-ggt aagtaaggcg tggatatagc acggaaaagc tgtgtgtaac a-cag-ttga
attggg-gc- -aac-----g gccgagtgcc tctc------ ggcctgtttg gatt----gg
gcagtgcagg gc-cca---- gcctcgca-a atcctcctat agtaag-gtc cgaga-----
aacggaggcc tcttctgggg ttccagcaa- ----agtcag -aagaaacta acc-acgagc
gcacgatggg c-ttcagacc tatcagcttg atggta-ggg tattggcc-t accatggcta
tgac-gggta cagaggatta gggtttgatc ctggagaggt agcctgagag atcgctccca
cttctaagga agg-ca-g-c aggcgcgtaa cgttcccaat gctcatga-g tga-ggacgt
aatgg-gata taacaatacc tc-tt--att agtg-ggtaa --ttg--ata atgggg---t
gggtctaaa
>Lycogala_confusum_MSK-F43009
---------g actcaagc-- -catgcatgc ctagaagaaa aactggtgtc ctgggaca-g
tcgtccttgg -cacatggga atcag----c gaac-gg-ct ccgtatatct gttgtca-cc
tttcgt-ggt taat-tggcg tggatatagc acggaaaagc tgtgtgtaac a-caa-gcaa
atgggg-ca- -accgc-a-g gccacttggt ac-------- aggcctgcgg cgtg----aa
acgccgt-gt gttccc---- gcctctttaa cagctcccat agtact-gtc cagga-----
aacggaggcc tcagcatggc ccgacccct- ----g--tcg -ctgagacta act-acatgc
acacgatggg c-ttcagacc tatcagctag atggta-agg tataggct-t accatggcca
tgac-gggta cagaggatta gggtttgatc ctggagaggt agcctgagaa atcgctccca
cttctaagga agg-ca-g-c aggcgcgtaa cgttcccaat gccatttg-g tga-ggacgt
gaggg-gaca taacaatgcc ca-tc--taa aggg-ggtaa --ttg---ca atggca---t
tagcttaaa
>Lycogala_flavofuscum_MSK-F42066
---------g actcaagc-- -catgcatgc ctagaagaaa aactggtacc tggccggg-g
cctgtctagg -tgctgggga atcag----c gtac-gg-ct ccgcatatct gttgcta-cc
caccgt-ggt aaattgggcc cggatatagc atggaaaggc tgtgtgtaac a-cga-acaa
ctgggg-ca- -ccc-----t ctcatttggc at-------- cgaagggcgg gctg----ga
gccccat-gg at-ccg---- gccccattaa aagatcccaa agtacc-gcc cggga-----
aacggaggcc gctgtatgcc cggttacca- ----gcccga -cagcgtcta acc-acatgc
gtccgatggg c-ttcagacc tatcagctag gcggta-agg tataggcc-t accgcggcta
tgac-gggta cagaggatta gggtttgatc ctggagaggt agcctgagaa atcgctccca
cttctaagga agg-ca-g-c aggcgcgtaa cgttcccaat gctaccta-g tga-ggacgt
gatgg-gata tagcaatgcc cc-tt----t gttg-ggtaa --ttg---ta atgggg---c
agttttaaa
>Lycogala_flavofuscum_MSK-F42741
---------g actcaagc-- -catgcatgc ctagaagaaa aactggtacc tggctggg-g
cctgtctagg -tgctgggga atcag----c gtac-gg-ct ccgcatatct gttgcta-cc
caccgt-ggt aaattgggcc cggatatagc atggaaaggc tgtgtgtaac a-cga-acaa
ccgggg-ca- -ccc-----t ctcatttggc at-------- agaagggcgg gctg----ga
gccccat-gg at-ccg---- gccccattaa aagatcccaa agtacc-gcc cggga-----
aacggaggcc gctgtatgcc cggttacca- ----gcccga -cagcgtcta acc-acatgc
gtccgatggg c-ttcagacc tatcagctag gcggta-agg tataggcc-t accgcggcta
tgac-gggta cagaggatta gggtttgatc ctggagaggt agcctgagaa atcgctccca
cttctaagga agg-ca-g-c aggcgcgtaa cgttcccaat gctaccta-g tga-ggacgt
gatgg-gata tagcaatgcc cc-tt----t gttg-ggtaa --tgg---ca atgggg---c
agttttaaa
>Lycogala_irregulare_MSK-F42965
---------g aatcaagc-- -catgcatgc cca--agaga aatttacggc cttactgg-t
cgacctggtt -tgttaagga ttcag----c gaac-gg-ct ccgcatatct gttgtca-cc
tatcgt-ggt aaat-tggcg tggatagagc acggaaaagc tgtgtataac a-cag-acaa
gatggg-gca -aacgt---g agccggtagc at-------- ggccagccgg -agg-----g
gttccca-ga gc-cct---- gcctctttaa gagctcccat gaacct-gac ggggg-----
atcggaggcc tctgctccat gcactgccc- ----ggaagg -cagagacta acc-acaagc
gcacgatgga c-ttcagacc tatcagctag atggta-ggg tattggcc-t accatggcta
tgac-gggta cagaggatta gggtttgatc ctggagaggt agcctgagaa atcgctccca
cttctaagga agg-ca-g-c aggcgcgtaa cgttcccaat gctatcca-g tga-ggacgt
aatgg-gaca taacaatacc tc-ta--ttt agtg-ggtaa ---tg--aca ctgggg----
---------
>Lycogala_irregulare_MSK-F43020
---------g aatcaagc-- -catgcatgc cca--agaga aatttacggc cttactgg-t
cgacctggtt -tgttaagga ttcag----c gaac-gg-ct ccgcatatct gttgtca-cc
tatcgt-ggt aaat-tggcg tggatagagc acggaaaagc tgtgtataac a-cag-acaa
gatggg-gca -aacgt---g agccggtagc at-------- ggccagccgg -agg-----g
gttccca-ga gc-cct---- gcctctttaa gagctcccat gaacct-gac ggggg-----
atcggaggcc tctgctccat gcactgccc- ----ggaagg -cagagacta acc-acaagc
gcacgatgga c-ttcagacc tatcagctag atggta-ggg tattggcc-t accatggcta
tgac-gggta cagaggatta gggtttgatc ctggagaggt agcctgagaa atcgctccca
cttctaagga agg-ca-g-c aggcgcgtaa cgttcccaat gctatcca-g tga-ggacgt
aatgg-gaca taacaatacc tc-ta--ttt agtg-ggtaa --ttg--aca atgggg---t
gggcgtaaa
>Lycogala_irregulare_MSK-F43031
---------g aatcaagc-- -catgcatgc cca--agaga aatttacggc cttactgg-t
cgacctggtt -tgttaagga ttcag----c gaac-gg-ct ccgcatatct gttgtca-cc
tatcgt-ggt aaat-tggcg tggatagagc acggaaaagc tgtgtataac a-cag-acaa
gatggg-gca -aacgt---g agccggtagc at-------- ggccagccgg -agg-----g
gttccca-ga gc-cct---- gcctctttaa gagctcccat gaacct-gac ggggg-----
atcggaggcc tctgctccat gcactgccc- ----ggaagg -cagagacta acc-acaagc
gcacgatgga c-ttcagacc tatcagctag atggta-ggg tattggcc-t accatggcta
tgac-gggta cagaggatta gggtttgatc ctggagaggt agcctgagaa atcgctccca
cttctaagga agg-ca-g-c aggcgcgtaa cgttcccaat gctatcca-g tga-ggacgt
aatgg-gaca taacaatacc tc-ta--ttt agtg-ggtaa --ttg--aca atgggg---t
gggcgtaaa
>Lycogala_irregulare_MSK-F43257
---------g aatcaagc-- -catgcatgc cca--agaga aatttacggc cttactgg-t
cgacctggtt -tgttaagga ttcag----c gaac-gg-ct ccgcatatct gttgtca-cc
tatcgt-ggt aaat-tggcg tggatagagc acggaaaagc tgtgtataac a-cag-acaa
gatggg-gca -aacgt---g agccggtagc at-------- ggccagccgg -agg-----g
gttccca-ga gc-cct---- gcctctttaa gagctcccat gaacct-gac ggggg-----
atcggaggcc tctgctccat gcactgccc- ----ggaagg -cagagacta acc-acaagc
gcacgatgga c-ttcagacc tatcagctag atggta-ggg tattggcc-t accatggcta
tgac-gggta cagaggatta gggtttgatc ctggagaggt agcctgagaa atcgctccca
cttctaagga agg-ca-g-c aggcgcgtaa cgttcccaat gctatcca-g tga-ggacgt
aatgg-gaca taacaatacc tc-ta--ttt agtg-ggtaa --ttg--aca atgggg---t
gggcgt---
>Lycogala_leopardinum_MSK-F42772
---------- --ttaagc-- -catgcatgc caagag---- -tcccgtggc cggccgg--c
cgcccggacc gggcccctga atcag----c gaac-gg-ct ccgtatatct gttgtaa-cc
tgtcgc-ggt aagtacggtg tggatatagc acggaaaagc tgtgtgtaaa a-cag-caaa
aatggg-cc- -caggcag-g ggcagctacc ct-------g ggcgcttgcg gggg----gg
gctccacaaa gc-ttaa--- cccccctccc cggctcctca agtagc-acg tgcga-----
aacgggggcc tctacgctgt gaccgcgga- ----acctga -tagagacca acc-acgagc
gcgcgatggg c-ttcagacc tatcagctag acggta-ggg tattggcc-t accgtggcta
cgac-gggta cagaggatta gggtttgatc ctggagaggt agcctgagaa atcgctccca
cttctaagga agg-ca-g-c aggcgcgtaa cgttcccaat gctcccga-g tga-ggacgt
gacgg-gaca taataatgcc cc-tt--caa tgtg-ggtag ---------- ----------
---------
>Lycogala_leopardinum_MSK-F43262
---------- --ttaagc-- -catgcatgc caagag---- -tcccgtggc cggccgg--c
cgcccggacc -ggccccttg atcag----c gaac-gg-ct ccgtatatct gttgtaa-cc
tgtcgc-ggt aagtacggtg tggatatagc acggaaaagc tgtgtgtaaa a-cag-caaa
aatggg-cc- -caggcag-g ggcagctacc ct-------g ggcgcttgcg gggg----gg
gctccacaaa gc-ttaa--- cccccctccc cggctcctca agtagc-acg tgcga-----
aacgggggcc tctacgctgt gaccgcgga- ----acctga -tagagacca acc-acgagc
gcgcgatggg c-ttcagacc tatcagctag acggta-ggg tattggcc-t accgtggcta
cgac-gggta cagaggatta gggtttgatc ctggagaggt agcctgagaa atcgctccca
cttctaagga agg-ca-g-c aggcgcgtaa cgttcccaat gctcccga-g tga-ggacgt
gacgg-gaca taataatgcc cc-tt--caa tgtg-ggtag --ccc--tca aatggg---c
gggct----
>Lycogala_leopardinum_MSK-F43310
---------- --ttaagc-- -catgcatgc caagag---- -tcccgtggc cggccgg--c
cgcccggacc -ggccccttg atcag----c gaac-gg-ct ccgtatatct gttgtaa-cc
tgtcgc-ggt aagtacggtg tggatatagc acggaaaagc tgtgtgtaaa a-cag-caaa
aatggg-cc- -caggcag-g ggcagctacc ct-------g ggcgcttgcg gggg----gg
gctccacaaa gc-ttaa--- cccccctccc cggctcctca agtagc-acg tgcga-----
aacgggggcc tctacgctgt gaccgcgga- ----acctga -tagagacca acc-acgagc
gcgcgatggg c-ttcagacc tatgagctag acggta-ggg tattggcc-t accgtggcta
cgac-gggta cagaggatta gggtttgatc ctggagaggt agcctgagaa atcgctccca
cttctaagga agg-ca-g-c aggcgcgtaa cgttcccaat gctcccga-g tga-ggacgt
gacgg-gaca taataatgcc cc-tt--caa tgtg-ggtag --ccc--tca aatggg---c
gggctt---
>Lycogala_olearium_MSK-F42962
---------g actcaagc-- -catgcatgc ctataagaaa aaatggtgcc ggccgggg-g
tctggtctgg -tactgaaga atcag----c gaac-gg-ct ccgcatatct gttgctt-cc
tatcgc-ggt taatccggca tggatatagc atggaaaagc tgtgtgtaat a-cac-ccaa
tcgggg-cc- -aga-----g ggccgcctag acaa------ gggccccagc a------agg
acccgat-gg at-cct---- gccccattaa cagctcccat agtact-tcc tagga-----
aacggaggcc tccgcgatcc ccgtcctcg- ----actcag -cagagacta acc-acaagc
gcgcgaaggg c-ttcagacc tatcagcttg atggca-ggg tattggcc-t gccatggcta
tgac-gggta cagaggatta gggtttgatc ctggagaggt agcctgagaa atcgctccca
cttctaagga agg-ca-g-c aggcgcgtaa cgttcccaat gcttgcga-g tga-ggacgt
aatgg-gata taacaatgcc ca-tc--acg a--------- ---------- ----------
---------
>Lycogala_olearium_MSK-F43024
---------g actcaagc-- -catgcatgc ctataagaaa aaatggtgcc ggccgggg-g
tctggtctgg -tactgaaga atcag----c gaac-gg-ct ccgcatatct gttgctt-cc
tatcgc-ggt taatccggca tggatatagc atggaaaagc tgtgtgtaat a-cac-ccaa
tcgggg-cc- -aga-----g ggccgcctag acaa------ gggccccagc a------agg
acccgat-gg at-cct---- gccccattaa cagctcccat agtact-tcc tagga-----
aacggaggcc tccgcgatcc ccgtcctcg- ----actcag -cagagacta acc-acaagc
gcgcgaaggg c-ttcagacc tatcagcttg atggca-ggg tattggcc-t gccatggcta
tgac-gggta cagaggatta gggtttgatc ctggagaggt agcctgagaa atcgctccca
cttctaagga agg-ca-g-c aggcgcgtaa cgttcccaat gcttgcga-g tga-ggacgt
aatgg-gata taacaatgcc ca-tc--acg agtgaggtaa --ttg--ccg atggag---t
gggcccaaa
>Lycogala_palianytsia_MSK-F42758
---------g a-ctaagc-- -catgcatgc ccctgaccga agggacggcc ggtggagg-a
acaccggccc -ggccgataa ctcag----c gaac-gg-ct ccgtatatct gttgtaa-cc
tatcgc-ggt aagtttgacg tggatatagc acggaaaagc tgtgtaaaaa a-caa-agaa
tccagg-gt- -aga-----c gggccttgac ac-------- cgcccgtggg cgcg----tg
gcctcacccg gc-cgc---- tcgccctgtt aacctcacca agtaca---g gccga-----
aactgaggcc ttttctttgg cgcccctcg- ----ggcgcg -aagagacta acc-acgagc
gcgcgatggg c-ttcagacc tatcagctag atggta-ggg tataggcc-t accatggcta
tgac-gggta cagaggatta gggtttgatc ctggagaggt agcctgagaa atcgctccca
cttctaagga agg-ca-g-c aggcgcgtaa cgttcccaat gctaccca-g tga-ggacgt
gaagg-gaca taacaatgcc cc-cc--tga gggc-gggca --atg--g-- ----------
---------
>Lycogala_palianytsia_MSK-F43027
---------g a-ctaagc-- -catgcatgc ccctgaccga agggacggcc ggtggagg-a
acaccgg-cc -ggccgataa ctcag----c gaac-gg-ct ccgtatatct gttgtaa-cc
tatcgc-ggt aagtttgacg tggatatagc acggaaaagc tgtgtaaaaa a-caa-agaa
tccagg-gt- -aga-----c gggccttgac ac-------- cgcccgtggg cgcg----tg
gcctcacccg gc-cgc---- tcgccctgtt aacctcacca agtaca---g gccga-----
aactgaggcc tcttctttgg cgcccctcg- ----ggcgcg -aagagacta acc-acgagc
gcgcgatggg c-ttcagacc tatcagctag atggta-ggg tataggcc-t accatggcta
tgac-gggta cagaggatta gggtttgatc ctggagaggt agcctgagaa atcgctccca
cttctaagga agg-ca-g-c aggcgcgtaa cgttcccaat gctaccca-g tga-ggacgt
gaagg-gaca taacaatgcc cc-cc--tgg ggcg-ggcaa --ttg--gca atgggg---c
gggcccaaa
>Lycogala_palianytsia_MSK-F43259
---------g a-ctaagc-- -catgcatgc ccctgaccga agggacggcc ggtggagg-a
acaccggccc -ggccgataa ctcag----c gaac-gg-ct ccgtatatct gttgtaa-cc
tatcgc-ggt aagtttgacg tggatatagc acggaaaagc tgtgtaaaaa a-caa-agaa
tccagg-gt- -aga-----c gggccttgac ac-------- cgcccgtggg cgcg----tg
gcctcacccg gc-cgc---- tcgccctgtt aacctcacca agtaca---g gccga-----
aactgaggcc tcttctttgg cgcccctcg- ----ggcgcg -aagagacta acc-acgagc
gcgcgatggg c-ttcagacc tatcagctag atggta-ggg tataggcc-t accatggcta
tgac-gggta cagaggatta gggtttgatc ctggagaggt agcctgagaa atcgctccca
cttctaagga agg-ca-g-c aggcgcgtaa cgttcccaat gctaccca-g tga-ggacgt
gaagg-gaca taacaatgcc cc-cc--tga gggc-gggca --atg--gca atgggg---c
gggcccaaa
>Lycogala_palianytsia_MSK-F43267
---------g a-ctaagc-- -catgcatgc ccctgaccga agggacggcc ggtggagg-a
acaccgg-cc -ggccgataa ctcag----c gaac-gg-ct ccgtatatct gttgtaa-cc
tatcgc-ggt aagtttgacg tggatatagc acggaaaagc tgtgtaaaaa a-caa-agaa
tccagg-gt- -aga-----c gggccttgac ac-------- cgcccgtggg cgcg----tg
gcctcacccg gc-cgc---- tcgccctgtt aacctcacca agtaca---g gccga-----
aactgaggcc tcttctttgg cgcccctcg- ----ggcgcg -aagagacta acc-acgagc
gcgcgatggg c-ttcagacc tatcagctag atggta-ggg tataggcc-t accatggcta
tgac-gggta cagaggatta gggtttgatc ctggagaggt agcctgagaa atcgctccca
cttctaagga agg-ca-g-c aggcgcgtaa cgttcccaat gctaccca-g tga-ggacgt
gaagg-gaca taacaatgcc cc-cc--tgg ggcg-ggcaa --ttg--gca atgggg---c
gggcccaaa
>Lycogala_palianytsia_MSK-F43268
---------g a-ctaagc-- -catgcatgc ccctgaccga agggacggcc ggtggagg-a
acaccggccc -ggccgataa ctcag----c gaac-gg-ct ccgtatatct gttgtaa-cc
tatcgc-ggt aagtttgacg tggatatagc acggaaaagc tgtgtaaaaa a-caa-agaa
tccagg-gt- -aga-----c gggccttgac ac-------- cgcccgtggg cgcg----tg
gcctcacccg gc-cgc---- tcgccctgtt aacctcacca agtaca---g gccga-----
aactgaggcc ttttctttgg cgcccctcg- ----ggcgcg -aagagacta acc-acgagc
gcgcgatggg c-ttcagacc tatcagctag atggta-ggg tataggcc-t accatggcta
tgac-gggta cagaggatta gggtttgatc ctggagaggt agcctgagaa atcgctccca
cttctaagga agg-ca-g-c aggcgcgtaa cgttcccaat gctaccca-g tga-ggacgt
gaagg-gaca taacaatgcc cc-cc--tga gggc-gggca --atg--gca atgggg---c
gggcccaaa
>Lycogala_succineum_MSK-F43302
---------- --ttaagc-- -catgcatgc caagag---- -tccagtggc cggtccgc-t
gcgctcggcc -ggcccagga atcag----c gaac-gg-ct ccgtatatct gttgtta-cc
tgtcgc-ggt acgtccggtg tggatatagc acggaaaagc tgtgtgtaaa a-cag-ccaa
gcgagg-gc- -caagc-g-g ggtagccccc gc-------- gggctatgtg gggg----gg
gctccac-ga gc-tta---- cctccctccc cggcgcctca agtacc-acg tgaga-----
aacgggggcc tctgcctgtg accgatgca- ----gactga -tagagacca acc-acaagc
gcgcgatggg c-ttcagacc tatcagctag atggta-ggg tattggcc-t accatggcta
cgac-gggta cagaggatta gggtttgatc ctggagaggt agcctgagag atcgctccca
cttctaagga agg-ca-g-c aggcgcgtaa cgttcccaat gcccccgg-g tgagggacgt
gacgg-gaca taataatgcc cc-tt--caa tgtg-ggtag --ctc--gca atgggg---c
gggcccaaa
>Lycogala_epidendrum_CWP4505
tgtcccgaag actcaagc-- -catgcatgc ctagaagaaa aattggcgcc ctactggg-c
cgaccgggat -tgtcaagga atcag----c gaac-gg-ct ccgcatatct gttgtca-cc
tatcgt-ggt aaatacggcg tggatagagc acggaaaagc tgtgtataac a-cag-aaca
gtgggg-tc- -accgc---t gcccgttggc at-------- gggcagtggg ggtg-----g
gccgtat-gg gc-ccc---- acctcatgaa cggctcttaa agtagt-acg ggcga-----
aacagaggcc tctgcc-tcg gacctacca- ----actcgg -cagagccca tcc-acaagc
gcacgatgga c-ttcagacc tatcagctag acggta-ggg tattggcc-t accgtggcga
tgac-gggta cagaggatta gggtttgatc ctggagaggt agcctgagaa atcgctccca
cttctaagga agg-ca-g-c aggcgcgtaa cgttcccaat gctaccta-g tga-ggacgt
aatgg-gaca taacaatacc cc-cttagtt agtggtgtaa --tgc--acg gaggac---a
agtcat---
>Lycogala_epidendrum_CWP4508
tgtcccgaag actcaagc-- -catgcatgc ctagaagaaa aattggcgcc ctactggg-c
cgaccgggat -tgtcaagga atcag----c gaac-gg-ct ccgcatatct gttgtca-cc
tatcgt-ggt aaatacggcg tggatagagc acggaaaagc tgtgtataac a-cag-aaca
gtgggg-tc- -accgc---t gcccgttggc at-------- gggcagtggg ggtg-----g
gccgtat-gg gc-ccc---- acctcatgaa cggctcttaa agtagt-acg ggcga-----
aacagaggcc tctgcc-tcg gacctacca- ----actcgg -cagagccca tcc-acaagc
gcacgatgga c-ttcagacc tatcagctag acggta-ggg tattggcc-t accgtggcga
tgac-gggta cagaggatta gggtttgatc ctggagaggt agcctgagaa atcgctccca
cttctaagga agg-ca-g-c aggcgcgtaa cgttcccaat gctaccta-g tga-ggacgt
aatgg-gaca taacaatacc cc-cttagtt agtggtgtaa --tgc--acg gaggac---a
agtcat---
>Lycogala_epidendrum_CWP4049
tgtcccgaag actcaagc-- -catgcatgc ctagaagaaa aattggcgcc ctactggg-c
cgaccgggat -tgtcaagga atcag----c gaac-gg-ct ccgcatatct gttgtca-cc
tatcgt-ggt aaatacggcg tggatagagc acggaaaagc tgtgtataac a-cag-aaca
gtgggg-tc- -accgc---t gcccgttggc at-------- gggcagtggg ggtg-----g
gccgtat-gg gc-ccc---- acctcatgaa cggctcttaa agtagc-ccg ggcga-----
aacagaggcc tctgcc-tcg gacctaccg- ----actcgg -cagagccca tcc-acaagc
gcacgatgga c-ttcagacc tatcagctag acggta-ggg tattggcc-t accgtggcga
tgac-gggta cagaggatta gggtttgatc ctggagaggt agcctgagaa atcgctccca
cttctaagga agg-ca-g-c aggcgcgtaa cgttcccaat gctaccta-g tga-ggacgt
aatgg-gaca taacaatacc cc-tt--att agtg-ggtaa --t-g--ata a---------
---------
>Lycogala_epidendrum_UARK:30748
---------- ---------- ---------- ---------- ---------- ----------
---------- ---------- ---------- ---------- ---------- ----------
---------- ---------- ---atagagc acggaaaagc tgtgtataac a-cagcaaag
gcgggg-tc- -tccgc---t gcccgttggc at-------- gggcagcagg ggtg-----g
gccccgt-gg gc-ccc---- acctcatcaa cggctctcaa agtactcccg gggga-----
aacagaggcc tctgccactg gacctacca- ----ttttgg -cagagccca tcc-acaagc
gcacgatgga c-ttcagacc tatcagctag acggta-ggg tattggcc-t accgtggcta
tgac-gggta cagaggatta gggtttgatc ctggagaggt agcctgagaa atcgctccca
cttctaagga agg-ca-g-c aggcgcgtaa cgttcccaat gctaccta-g tga-ggacgt
aatgg-gaca taacaatacc cc-ta--ttt agtg-ggtaa --ttg--aca atgggg---c
gggcataaa
>Lycogala_epidendrum_CWP2392
---------- ---------- ---------- ---------- ---------- ----------
---------- ---------- ---------- ---------- -cgcatatct gttgtca-cc
tatcgt-ggt aaatacggcg tggatagagc acggaaaagc tgtgtataac a-cag-aaca
gtgggg-tc- -accgc---t gcccgttggc at-------- gggcagtggg ggtg-----g
gccccat-gg gc-ccc---- acctcatgaa cggctcttaa agtagg-ccg gacga-----
aacagaggcc tctgcc-acg gacctacca- ----actcgg -cagagccca tcc-acaagc
gcacgatgga c-ttcagacc tatcagctag acggta-ggg tattggcc-t accgtggcga
tgac-gggta cagaggatta gggtttgatc ctggagaggt agcctgagaa atcgctccca
cttctaagga ag-------- ---------- ---------- ---------- ----------
---------- ---------- ---------- ---------- ---------- ----------
---------
>Lycogala_epidendrum_sc32010
---------- ---------- ---------- ---------- ---------- ----------
---------- ---------- ---------- ---------- -cgtatatct gttgtca-cc
tatcgt-ggt aaatatggcg tggatagagc acggaaaagc tgtgtataac a-cag-aaca
gtgggg-tca aaccgc---t gcccggtggc ac-------- gggcggtggg gggg-----g
gccctat-gg gc-cct---- acctcatgaa cggctcttaa agtagc-acg ggcga-----
aacagaggcc tctgcc-acg gacctacca- ----actcgg -cagagccca tcc-acaagc
gcacgatgga c-ttcagacc tatcagctag acggta-ggg tattggcc-t accgtggcga
tgac-gggta cagaggatta gggtttgatc ctggagaggt agcctgagaa atcgctccca
cttctaagga agg-ca-g-c aggcgcgtaa cgttcccaat gctaccta-g tga-ggacgt
aatgg-gaca taacaatacc cc-tt--att agtg-ggtaa --ttg--ata atgggg---c
gggcataaa
>Reticularia_jurana_MA83010
tgctccgaag a-ctaagc-- -catgcatgc taggacacca tgatggccct gggctggc-c
agcccagcgg -ccgcaagga atctg----c gaac-gg-ct ccgtacaact gttataagcc
tgccgt-gg- -ggcgaggct cggataagcg gcggtaaacc tgcacctaaa a-cgt-a---
---------- ---------t aggggccgtc cc-------- -cctcttcgg ggga------
--------gg gccccag--- ---------- ----ctcttc agtacc-tgc aggga-----
aacgagggcc tccaaata-a cggcagcta- ----gccc-- -acaagggcg gac-cgcagg
gcacgatggg t-ttcagccc tatcaacccg ctggta-ggg tattggcc-t accagggtga
ctac-gggta cagaggatta gggtttgatc ctggagaggt ggcctgagaa attgccacca
ctgctacggc agg-ca-g-c aggcgcgcaa cgttcccaat gttt-----a tga-ggacgt
gaagg-ggcg taacaacgcc tc-gc--tt- -gcgaggcga --ttg---aa atgggg---c
gggcttaaa
>Reticularia_jurana_MA83274
tgctccgaag a-ctaagc-- -catgcatgc taggacacca tgatggccct gggctggc-c
agcccagcgg -ccgcaagga atctg----c gaac-gg-ct ccgtacaact gttataagcc
tgccgt-gg- -ggcgaggct cggataagcg gcggtaaacc tgcacctaaa a-cgt-a---
---------- ---------t aggggccgtc cc-------- -cctcttcgg ggga------
--------gg gccccag--- ---------- ----ctcttc agtacc-tgc aggga-----
aacgagggcc tccaaata-a cggcagcta- ----gccc-- -acaagggcg gac-cgcagg
gcacgatggg t-ttcagccc tatcaacccg ctggta-ggg tattggcc-t accagggtga
ctac-gggta cagaggatta gggtttgatc ctggagaggt ggcctgagaa attgccacca
ctgctacggc agg-ca-g-c aggcgcgcaa cgttcccaat gttt-----a tga-ggacgt
gaagg-ggcg taacaacgcc tc-gc--tt- -gcgaggcga --ttg---aa atgggg---c
gggcttaaa
>Reticularia_olivacea_LE325311
tgtcccaaag c-ttaagc-- -catgcatgc cttagacgac ggtag----- ----------
---------- -ttgatccga atctg----c gaag-gg-ct ccatatatct gttgaaa-cc
tgcaat-gca cgaccgccct aggata-acc gaggtaattc ttcggctaat a-cat-ttat
gcgggc---- ----gg-g-t atggggtaac cctgact-g- ggggcgccgg g---------
---------- ---ccg---- ---------- ----ccggca catacc---g cgagaaagcg
cggtgggacc cttac----- ---------- ---------- ---------- ----tcgtag
caattatggt c-atcagacc tatcaactag aatgcg-ggg gcacgtcc-c cccttggttt
caac-gggta cagaggatta gggttcggtc ctggagaggt agcctaagag atcgctacca
cttctaagga agg-ca-g-c aggcgcgcaa cgttccccat gggg-----c tga-ggacgt
gacgg-gaca tagcaatatt gg-gc--cca aagg------ -cttg--ata atgaaatggg
ggagttaaa
>Lycogala_"oleocrystalliferum"_MSK-F43265
---------g a-ctaagc-- -catgcatgc caacctgata aatttgcccg ggttaaga-g
tctttgctcg -ggctaagga atcag----c gaac-gg-ct ccgtatatct gttgtga-cc
tatcgt-ggt aaattgggcg tggatatagc acggaaaagc tgtgtgtaac a-caa-ccaa
tactgg-gc- -aaa-----g gccgggtaac accgccc--- ---------- -gag--gaga
gcc-----tg gc-ccggcaa atcccgccca cagctcctat ggtgag-gtc ctacg-----
atcggaggcc tcttcagggg gattcgccc- ----ggccag -aagagacta acc-acaagc
gcacgatggg c-ttcagacc tatcagctag atggta-ggg tattggcc-t accatggcga
tgac-gggta cagaggatta gggtttgatc ctggagaggt agcctgagaa atcgctccca
cttctaagga agg-ca-g-c aggcgcgtaa cgttcccaat gctaccca-g tga-ggacgt
gaagg-gata taacaatgcc cc-tt--ata agtg-ggtaa --ttg--aca atgggg---t
gggcccaaa
>HFNNU_11283
-gtcccaaag a-ttaagc-- -catgcatgc caagag---- -tcccgtggt tggccggg-g
gcgcccggct -ggcccatga atcat----c gaac-gg-ct ccgtatatct gttgtta-cc
tgtcgc-ggt aagtaaggcg tggatatagc acggaaaagc tgtgtgtaaa a-cag-ctaa
aatcgg-gc- -acggc-g-g ggtagctccc cg-------- ggcgcacgtg gggg----gg
gatccac-aa cc-ttaa--- cccccctccc cggctcctca agtagc-gcg cgcga-----
aacgggggcc tctactggtg ggctgcgca- ----ggcaac -tagagacca acc-acaagc
gcgcgatggg c-ttcagacc tatcagctag atggta-ggg tattggcc-t accatggcta
cgac-gggta cagaggatta gggtttaatc ctggaaaggt agcctgagaa atcgctccca
cttctaagga agg-ca-g-c aggcgcgtaa cgttcccaat gctcccga-g tga-ggacgt
gacgg-gaca taataatgcc cc-tt--caa tgtg-ggtag --act--tc- ----------
---------
>HFNNU_11284
-gtcccaaag a-ttaagc-- -catgcatgc caagag---- -tcccgtggt tggccggg-g
gcgcccggct -ggcccatga atcat----c gaac-gg-ct ccgtatatct gttgtta-cc
tgtcgc-ggt aagtaaggcg tggatatagc acggaaaagc tgtgtgtaaa a-cag-ctaa
aatcgg-gc- -acggc-g-g ggtagctccc cg-------- ggcgcacgtg gggg----gg
gatccac-aa cc-ttaa--- cccccctccc cggctcctca agtagc-gcg cgcga-----
aacgggggcc tctactggtg ggctgcgca- ----ggcaac -tagagacca acc-acaagc
gcgcgatggg c-ttcagacc tatcagctag atggta-ggg tattggcc-t accatggcta
cgac-gggta cagaggatta gggtttaatc ctggaaaggt agcctgagaa atcgctccca
cttctaagga agg-ca-g-c aggcgcgtaa cgttcccaat gctcccga-g tga-ggacgt
gacgg-gaca taataatgcc cc-tt--caa tgtg-ggtag --act--tc- ----------
---------
>HFNNU_11285
-gtcccaaag a-ttaagc-- -catgcatgc caagag---- -tcccgtggt tggccggg-g
gcgcccggct -ggcccatga atcat----c gaac-gg-ct ccgtatatct gttgtta-cc
tgtcgc-ggt aagtaaggcg tggatatagc acggaaaagc tgtgtgtaaa a-cag-ctaa
aatcgg-gc- -acggc-g-g ggtagctccc cg-------- ggcgcacgtg gggg----gg
gatccac-aa cc-ttaa--- cccccctccc cggctcctca agtagc-gcg cgcga-----
aacgggggcc tctactggtg ggctgcgca- ----ggcaac -tagagacca acc-acaagc
gcgcgatggg c-ttcagacc tatcagctag atggta-ggg tattggcc-t accatggcta
cgac-gggta cagaggatta gggtttaatc ctggaaaggt agcctgagaa atcgctccca
cttctaagga agg-ca-g-c aggcgcgtaa cgttcccaat gctcccga-g tga-ggacgt
gacgg-gaca taataatgcc cc-tt--caa tgtg-ggtag --act--tc- ----------
---------
>HFNNU_11286
-gtcccaaag a-ttaagc-- -catgcatgc caagag---- -tcccgtggt tggccggg-g
gcgcccggct -ggcccatga atcat----c gaac-gg-ct ccgtatatct gttgtta-cc
tgtcgc-ggt aagtaaggcg tggatatagc acggaaaagc tgtgtgtaaa a-cag-ctaa
aatcgg-gc- -acggc-g-g ggtagctccc cg-------- ggcgcacgtg gggg----gg
gatccac-aa cc-ttaa--- cccccctccc cggctcctca agtagc-gcg cgcga-----
aacgggggcc tctactggtg ggctgcgca- ----ggcaac -tagagacca acc-acaagc
gcgcgatggg c-ttcagacc tatcagctag atggta-ggg tattggcc-t accatggcta
cgac-gggta cagaggatta gggtttaatc ctggaaaggt agcctgagaa atcgctccca
cttctaagga agg-ca-g-c aggcgcgtaa cgttcccaat gctcccga-g tga-ggacgt
gacgg-gaca taataatgcc cc-tt--caa tgtg-ggtag --act--tc- ----------
---------
>HFNNU_11287
--------ag a-ttaagc-- -catgcatgc caagag---- -tcccgtggt tggccggg-g
gcgcccggct -ggcccatga atcag----c gaac-gg-ct ccgtatatct gttgtta-cc
tgtcgc-ggt aagtaaggcg tggatatagc acggaaaagc tgtgtgtaaa a-cag-ctaa
aatcgg-gc- -acggc-g-g ggtagctccc cg-------- ggcgcacgtg gggg----gg
gatccac-aa cc-ttaa--- cccccctccc cggctcctca agtagc-gcg cgcga-----
aacgggggcc tctactggtg ggctgcgca- ----ggcaac -tagagacca acc-acaagc
gcgcgatggg c-ttcagacc tatcagctag atggta-ggg tattggcc-t accatggcta
cgac-gggta caaaggatta gggtttaatc ctggaaaggt agcctgagaa atcgctccca
cttctaagga agg-ca-g-c aggcgcgtaa cgttcccaat gctcccga-g tga-ggacgt
gacgg-gaca taataatgcc cc-tt--caa tgtg-ggtag --act--tca atgggg---c
gggcataaa
>HFNNU_11288
--------ag a-ttaagc-- -catgcatgc caagag---- -tcccgtggt tggccggg-g
gcgcccggct -ggcccatga atcag----c gaac-gg-ct ccgtatatct gttgtta-cc
tgtcgc-ggt aagtaaggcg tggatatagc acggaaaagc tgtgtgtaaa a-cag-ctaa
aatcgg-gc- -acggc-g-g ggtagctccc cg-------- ggcgcacgtg gggg----gg
gatccac-aa cc-ttaa--- cccccctccc cggctcctca agtagc-gcg cgcga-----
aacgggggcc tctactggtg ggctgcgca- ----ggcaac -tagagacca acc-acaagc
gcgcgatggg c-ttcagacc tatcagctag atggta-ggg tattggcc-t accatggcta
cgac-gggta cagaggatta gggtttgatc ctggagaggt agcctgagaa atcgctccca
cttctaagga agg-ca-g-c aggcgcgtaa cgttcccaat gctcccga-g tga-ggacgt
gacgg-gaca taataatgcc cc-tt--caa tgtg-ggtag --act--tca atgggg---c
gggcataaa
>HFNNU_11289
--------ag a-ttaagc-- -catgcatgc caagag---- -tcccgtggt tggccggg-g
gcgcccggct -ggcccatga atcag----c gaac-gg-ct ccgtatatct gttgtta-cc
tgtcgc-ggt aagtaaggcg tggatatagc acggaaaagc tgtgtgtaaa a-cag-ctaa
aatcgg-gc- -acggc-g-g ggtagctccc cg-------- ggcgcacgtg gggg----gg
gatccac-aa cc-ttaa--- cccccctccc cggctcctca agtagc-gcg cgcga-----
aacgggggcc tctactggtg ggctgcgca- ----ggcaac -tagagacca acc-acaagc
gcgcgatggg c-ttcagacc tatcagctag atggta-ggg tattggcc-t accatggcta
cgac-gggta cagaggatta gggtttgatc ctggagaggt agcctgagaa atcgctccca
cttctaagga agg-ca-g-c aggcgcgtaa cgttcccaat gctcccga-g tga-ggacgt
gacgg-gaca taataatgcc cc-tt--caa tgtg-ggtag --act--tca atgggg---c
gggcataaa
>TNSM13641_asiatiucum_rg47
tgtcccgaag acttaagc-- -catgcatgc ccaggacaaa tctaggcctt ggggggac-c
cccctcgtag -gccggagga atcag----c gaac-gg-ct ccgcatatct gttgtaa-cc
tatcgt-ggt aagttgggcg tggatattgc atggaaaagc tatgtgtaac a-cag-ctga
atgggg-ct- -cctct-c-g gccgagtgcc tctc------ ggctcgtgtg gact----gg
gcgacgt-cg gc-ccg---- gcctcgcata atcctcccaa agtatg-gtc cgaaa-----
aacggaggcc tcttctgggg aaccatcaa- ----gcccag -aagagccta acc-acgtgc
gcacgatggg c-ttcagacc tatcagcttg atggta-ggg tattggcc-t accatggctt
tgac-gggta cagaggatta gggtttgatc ctggagaggt agcctgagag atcgctccca
cttctaagga agg-ca-g-c aggcgcgtaa cgttcccaat gctcgcga-g tga-ggacgt
tatgg-gata taacaatacc tc-tt--tta agta-ggtaa --tt------ ----------
---------
>Lycogala_sp._HFNNU_11257
---------g actcaagc-- -catgcatgc ccag----aa aacttgcaca gggtggag-g
cctgccctgt -ggacgagaa ttcag----c gaac-gg-ct ccgtatatct gttgtca-cc
tatcgc-ggt taat-gggca tggata-agc atggaaaagc tgtgtgtaat a-cac-ccaa
tagggg-cc- -cctac-cac accctctcgc gtaa-----g ggattgggtg ggta----gg
gcgccatggt tc-ccg---- gccccattaa tagctcctat agtacc-tgc agaga-----
aacggaggcc tctgcagcac ccgccaaca- ----gcctcg -cagagacta acc-actagc
gcgcgaaggg c-ttcagacc tatcaggtcg atggtt-ggg tattggcc-c accatgccag
tgac-gggta cagaggatta gggtttgatc ctggagaggt agcctgagaa atcgctccca
cttctaagga agg-ca-g-c aggcgcgtaa cgttcccaat gctcctga-g tga-ggacgt
aatgg-gtca taacaatgcc cc-ta--act agtg-ggtaa ---tg--cca atggag---t
ggcctaagc
>Lycogala_sp._HFNNU_11258
---------g actcaagc-- -catgcatgc ccag----aa aacttgcaca gggtggag-g
cctgccctgt -ggacgagaa ttcag----c gaac-gg-ct ccgtatatct gttgtca-cc
tatcgc-ggt taat-gggca tggata-agc atggaaaagc tgtgtgtaat a-cac-ccaa
tagggg-cc- -cctac-cac accctctcgc gtaa-----g ggattgggtg ggta----gg
gcgccatggt tc-ccg---- gccccattaa tagctcctat agtacc-tgc agaga-----
aacggaggcc tctgcagcac ccgccaaca- ----gcctcg -cagagacta acc-actagc
gcgcgaaggg c-ttcagacc tatcaggtcg atggtt-ggg tattggcc-c accatgccag
tgac-gggta cagaggatta gggtttgatc ctggagaggt agcctgagaa atcgctccca
cttctaagga agg-ca-g-c aggcgcgtaa cgttcccaat gctcctga-g tga-ggacgt
aatgg-gtca taacaatgcc cc-ta--act agtg-ggtaa ---tg--cca atggag---t
ggcctaagc
>Lycogala_sp._HFNNU_11259
---------g actcaagc-- -catgcatgc ccag----aa aacttgcaca gggtggag-g
cctgccctgt -ggacgagaa ttcag----c gaac-gg-ct ccgtatatct gttgtca-cc
tatcgc-ggt taat-gggca tggata-agc atggaaaagc tgtgtgtaat a-cac-ccaa
tagggg-cc- -cctac-cac accctctcgc gtaa-----g ggattgggtg ggta----gg
gcgccatggt tc-ccg---- gccccattaa tagctcctat agtacc-tgc agaga-----
aacggaggcc tctgcagcac ccgccaaca- ----gcctcg -cagagacta acc-actagc
gcgcgaaggg c-ttcagacc tatcaggtcg atggtt-ggg tattggcc-c accatgccag
tgac-gggta cagaggatta gggtttgatc ctggagaggt agcctgagaa atcgctccca
cttctaagga agg-ca-g-c aggcgcgtaa cgttcccaat gctcctga-g tga-ggacgt
aatgg-gtca taacaatgcc cc-ta--act agtg-ggtaa ---tg--cca atggag---t
ggcctaagc
>Lycogala_sp._HFNNU_11260
---------g actcaagc-- -catgcatgc ccag----aa aacttgcaca gggtggag-g
cctgccctgt -ggacgagaa ttcag----c gaac-gg-ct ccgtatatct gttgtca-cc
tatcgc-ggt taat-gggca tggata-agc atggaaaagc tgtgtgtaat a-cac-ccaa
tagggg-cc- -cctac-cac accctctcgc gtaa-----g ggattgggtg ggta----gg
gcgccatggt tc-ccg---- gccccattaa tagctcctat agtacc-tgc agaga-----
aacggaggcc tctgcagcac ccgccaaca- ----gcctcg -cagagacta acc-actagc
gcgcgaaggg c-ttcagacc tatcaggtcg atggtt-ggg tattggcc-c accatgccag
tgac-gggta cagaggatta gggtttgatc ctggagaggt agcctgagaa atcgctccca
cttctaagga agg-ca-g-c aggcgcgtaa cgttcccaat gctcctga-g tga-ggacgt
aatgg-gtca taacaatgcc cc-ta--act agtg-ggtaa ---tg--cca atggag---t
ggcctaagc
>Lycogala_sp._HFNNU_11261
---------- -----agc-- -catgcatgc ccag----aa aacttgcaca gggtggag-g
cctgccctgt -ggacgagaa ttcag----c gaac-gg-ct ccgtatatct gttgtca-cc
tatcgc-ggt taat-gggca tggata-agc atggaaaagc tgtgtgtaat a-cac-ccaa
tagggg-cc- -cctac-cac accctctcgc gtaa-----g ggattgggtg ggta----gg
gcgccatggt tc-ccg---- gccccattaa tagctcctat agtacc-tgc agaga-----
aacggaggcc tctgcagcac ccgccaaca- ----gcctcg -cagagacta acc-actagc
gcgcgaaggg c-ttcagacc tatcaggtcg atggtt-ggg tattggcc-c accatgccag
tgac-gggta cagaggatta gggtttgatc ctggagaggt agcctgagaa atcgctccca
cttctaagga agg-ca-g-c aggcgcgtaa cgttcccaat gctcctga-g tga-ggacgt
aatgg-gtca taacaatgcc cc-ta--act agtg-ggtaa --ttg--cca atggag---t
gggcctaag
>Lycogala_sp._HFNNU_11262
---------- -----agc-- -catgcatgc ccag----aa aacttgcaca gggtggag-g
cctgccctgt -ggacgagaa ttcag----c gaac-gg-ct ccgtatatct gttgtca-cc
tatcgc-ggt taat-gggca tggata-agc atggaaaagc tgtgtgtaat a-cac-ccaa
tagggg-cc- -cctac-cac accctctcgc gtaa-----g ggattgggtg ggta----gg
gcgccatggt tc-ccg---- gccccattaa tagctcctat agtacc-tgc agaga-----
aacggaggcc tctgcagcac ccgccaaca- ----gcctcg -cagagacta acc-actagc
gcgcgaaggg c-ttcagacc tatcaggtcg atggtt-ggg tattggcc-c accatgccag
tgac-gggta cagaggatta gggtttgatc ctggagaggt agcctgagaa atcgctccca
cttctaagga agg-ca-g-c aggcgcgtaa cgttcccaat gctcctga-g tga-ggacgt
aatgg-gtca taacaatgcc cc-ta--act agtg-ggtaa --ttg--cca atggag---t
gggcctaag
>Lycogala_sp._HFNNU_11271
---------- -----agc-- -catgcatgc ccag----aa aacttgcaca gggtggag-g
cctgccctgt -ggacgagaa ttcag----c gaac-gg-ct ccgtatatct gttgtca-cc
tatcgc-ggt taat-gggca tggata-agc atggaaaagc tgtgtgtaat a-cac-ccaa
tagggg-cc- -cctac-cac accctctcgc gtaa-----g ggattgggtg ggta----gg
gcgccatggt tc-ccg---- gccccattaa tagctcctat agtacc-tgc agaga-----
aacggaggcc tctgcagcac ccgccaaca- ----gcctcg -cagagacta acc-actagc
gcgcgaaggg c-ttcagacc tatcaggtcg atggtt-ggg tattggcc-c accatgccag
tgac-gggta cagaggatta gggtttgatc ctggagaggt agcctgagaa atcgctccca
cttctaagga agg-ca-g-c aggcgcgtaa cgttcccaat gctcctga-g tga-ggacgt
aatgg-gtca taacaatgcc cc-ta--act agtg-ggtaa ---tg--cca atggag---t
ggcctaagc
>Lycogala_sp._HFNNU_11256
---------- ---------- -catgcatgc ccag----aa aacttgcaca gggtggag-g
cctgccctgt -ggacgagaa ttcag----c gaac-gg-ct ccgtatatct gttgtca-cc
tatcgc-ggt taat-gggca tggata-agc atggaaaagc tgtgtgtaat a-cac-ccaa
tagggg-cc- -cctac-cac accctctcgc gtaa-----g ggattgggtg ggta----gg
gcgccatggt tc-ccg---- gccccattaa tagctcctat agtacc-tgc agaga-----
aacggaggcc tctgcagcac ccgccaaca- ----gcctcg -cagagacta acc-actagc
gcgcgaaggg c-ttcagacc tatcaggtcg atggtt-ggg tattggcc-c accatgccag
tgac-gggta cagaggatta gggtttgatc ctggagaggt agcctgagaa atcgctccca
cttctaagga agg-ca-g-c aggcgcgtaa cgttcccaat gctcctga-g tga-ggacgt
aatgg-gtca taacaatgcc cc-ta--act agtg-ggtaa ---tg--cca atggag---t
ggcctaagc
>Lycogala_sp._HFNNU_10818
-----cggag actcaagt-- -catgcatgc ccag----aa aacttgcgca gggtggag-c
cccgctctgt -ggacgagaa ttcag----c gaac-gg-ct ccgtatatct gttgtca-cc
tatcgc-ggt taat-gggca tggata-agc atggaaaagc tgtgtgtaat a-cac-ccaa
aagggg-cc- -cctac-cac accctctcgc gtaa-----g ggattgggtg ggta----gg
gcgccatggt tc-ccg---- gccccattaa tagctcctat agtacc-tgc agcga-----
aacggaggcc tctgcagctc ccgccaaca- ----gccttg -cagagacta acc-aatagc
gcgcgaaggg c-ttcagacc tatcaggtcg atggtt-ggg tattggcc-c accatgccag
tgac-gggta cagaggatta gggtttgatc ctggagaggt agcctgagaa atcgctccca
cttctaagga agg-ca-g-c aggcgcgtaa cgttcccaat gctcctga-g tga-ggacgt
aatgg-gtca taacaatgcc cc-ta--act agtg-ggtaa --ttg--cca atgga-----
---------
