# Supplementary material for: ﻿Comprehensive revision of Lycogala (Myxomycetes) in subtropical China: morphological and phylogenetic insights and ten new species
Source: IMA Fungus. 2025 May 28;16:e147535. doi: 10.3897/imafungus.16.147535 (PMC12147522; doi:10.3897/imafungus.16.147535)
Supplement: Supplementary material 5 — Gblocks-filtered alignment of cytochrome oxidase subunit I ( COI) sequences used for phylogenetic analysis in this study [file imafungus-16-e147535-s005.fasta]

>Lycogala_epidendrum_HFNNU_11205
ggcatttcct cgattaaata atataagttt ttggttatta cctccttctt taatattatt
attgttgtct tcgtttgtgg aagttggtgc aggaaccggt tggactgttt atcctccatt
gtcttctata ggaagtcatt ccggtggtag tgtggattta gttattttta gccttcattt
ggctggaata tcttcactgc ttggtgctat aaattttatt tgtactattt gttatatgcg
tatacctaat ctcacaacaa ctagactatc tttatttgtt tggtctgttt tatttactgc
cattttatta ttactttctt taccagttct tgcatccgca attacaatgt tacttacaga
ccgaaattta aatacaactt tttttgatcc ggcaggtggt ggagatccta ttttatatca
acatttattt tggtttttcg gtcatccaga agtttatatc ttaattcttc caggttttgg
tataattag- tgttataatt gcaattacat tacaaaaaca aatttttggt tatcttggta
tggtttccgc tatggcctcg attggtgctc ttggttttat cgtttgggca catcatatgt
ataagta-g
>Lycogala_epidendrum_HFNNU_11206
ggcatttcct cgattaaata atataagttt ttggttatta cctccttctt taatattatt
attgttgtct tcgtttgtgg aagttggtgc aggaaccggt tggactgttt atcctccatt
gtcttctata ggaagtcatt ccggtggtag tgtggattta gttattttta gccttcattt
ggctggaata tcttcactgc ttggtgctat aaattttatt tgtactattt gttatatgcg
tatacctaat ctcacaacaa ctagactatc tttatttgtt tggtctgttt tatttactgc
cattttatta ttactttctt taccagttct tgcatccgca attacaatgt tacttacaga
ccgaaattta aatacaactt tttttgatcc ggcaggtggt ggagatccta ttttatatca
acatttattt tggtttttcg gtcatccaga agtttatatc ttaattcttc caggttttgg
tataattag- tgttataatt gcaattacat tacaaaaaca aatttttggt tatcttggta
tggtttccgc tatggcctcg attggtgctc ttggttttat cgtttgggca catcatatgt
ataagta-g
>Lycogala_epidendrum_HFNNU_11207
ggcatttcct cgattaaata atataagttt ttggttatta cctccttctt taatattatt
attgttgtct tcgtttgtgg aagttggtgc aggaaccggt tggactgttt atcctccatt
gtcttctata ggaagtcatt ccggtggtag tgtggattta gttattttta gccttcattt
ggctggaata tcttcactgc ttggtgctat aaattttatt tgtactattt gttatatgcg
tatacctaat ctcacaacaa ctagactatc tttatttgtt tggtctgttt tatttactgc
cattttatta ttactttctt taccagttct tgcatccgca attacaatgt tacttacaga
ccgaaattta aatacaactt tttttgatcc ggcaggtggt ggagatccta ttttatatca
acatttattt tggtttttcg gtcatccaga agtttatatc ttaattcttc caggttttgg
tataattag- tgttataatt gcaattacat tacaaaaaca aatttttggt tatcttggta
tggtttccgc tatggcctcg attggtgctc ttggttttat cgtttgggca catcatatgt
ataagta-g
>Lycogala_succineum_HFNNU_11166
ggcgtttcca cgattaaata atataagttt ttggttatta -caccttctt taatattatt
attgtt-tca tcttttgttg aagttggtgc tggaacaggt tggacaatat atccaccatt
atctgc-ata agcagccatt ctggcggt-t agtcgattta gttattttta gtttgcattt
agccggaata tcat-attat taggtgcaat aaattttatt ag-acaattt gttatatgag
aaca-ctgca ttaacaacaa cacgtttatc tttatt-gtg tggtctgtat tttttacagc
aattttatta ttg-tttcgt tacctgtttt agcttcag-c attacaatgt tattaacaga
-agaaactta aatacaacat tttttgatcc tgc-ggtggt ggtgatccta tattata-ca
acatttattt tggtttcttg gtcatcccga agtctatata taa--ttctt ccggatttgg
gataattag- tgtaat-ttt ggtataacct tgcaaaaaca aatttttggt tat-ttggta
tggtttctgc -atggcatca ataggtg-tc ttggttttat tgtttgggca catcatatgt
ataagta-g
>Lycogala_succineum_HFNNU_11200
ggcgtttcca cgattaaata atataagttt ttggttatta -caccttctt taatattatt
attgtt-tca tcttttgttg aagttggtgc tggaacaggt tggacaatat atccaccatt
atctgc-ata agcagccatt ctggcggt-t agtcgattta gttattttta gtttgcattt
agccggaata tcat-attat taggtgcaat aaattttatt ag-acaattt gttatatgag
aaca-ctgca ttaacaacaa cacgtttatc tttatt-gtg tggtctgtat tttttacagc
aattttatta ttg-tttcgt tacctgtttt agcttcag-c attacaatgt tattaacaga
-agaaactta aatacaacat tttttgatcc tgc-ggtggt ggtgatccta tattata-ca
acatttattt tggtttcttg gtcatcccga agtctatata taa--ttctt ccggatttgg
gataattag- tgtaat-ttt ggtataacct tgcaaaaaca aatttttggt tat-ttggta
tggtttctgc -atggcatca ataggtg-tc ttggttttat tgtttgggca catcatatgt
ataagta-g
>Lycogala_succineum_HFNNU_10822
ggcgtttcca cgattaaata atataagttt ttggttatta -caccttctt taatattatt
attgtt-tca tcttttgttg aagttggtgc tggaacaggt tggacaatat atccaccatt
atctgc-ata agcagccatt ctggcggt-t agtcgattta gttattttta gtttgcattt
agccggaata tcat-attat taggtgcaat aaattttatt ag-acaattt gttatatgag
aaca-ctgca ttaacaacaa cacgattatc tttatt-gtg tggtctgtat tttttacagc
aattttatta ttg-tttcgt tacctgtttt agcttcag-c attacaatgt tattaacaga
-agaaactta aatacaacat tttttgatcc tgc-ggtagt ggtgatccta tattata-ca
acatttatgt tggtttcttg gtcatcccga agtctatata taa--ttctt ccggatttgg
gataattag- tgtaat-ttt ggtataacct tgcaaaaaca aatttttggt tat-ttggta
tggtttctgc -atggcatca ataggtg-tc ttggttttat tgtttgggca catcatatgt
ataagta-g
>Lycogala_succineum_HFNNU_10828
ggcgtttcca cgattaaata atataagttt ttggttatta -caccttctt taatattatt
attgtt-tca tcttttgttg aagttggtgc tggaacaggt tggacaatat atccaccatt
atctgc-ata agcagccatt ctggcggt-t agtcgattta gttattttta gtttgcattt
agccggaata tcat-attat taggtgcaat aaattttatt ag-acaattt gttatatgag
aaca-ctgca ttaacaacaa cacgattatc tttatt-gtg tagtctgtat tttttacagc
aattttatta ttg-tttcgt tacctgtttt agcttcag-c attacaatgt tattaacaga
-agaaactta aatacaacat tttttgatcc tgc-ggtagt ggtgatccta tattata-ca
acatttatgt tggtttcttg gtcatcccga agtctatata taa--ttctt ccggatttgg
gataattag- tgtaat-ttt ggtataacct tgcaaaaaca aatttttggt tat-ttggta
tggtttctgc -atggcatca ataggtg-tc ttggttttat tgtttgggca catcatatgt
ataagta-g
>Lycogala_succineum_HFNNU_10833
ggcgtttcca cgattaaata atataagttt ttggttatta -caccttctt taatattatt
attgtt-tca tcttttattg aagttggtgc tggaacaggt tggacaatat atccaccatt
atctgc-ata agcagccatt ctggcggt-t agtcgattta gttattttta gtttgcattt
agccggaata tcat-attat taggtgcaat aaattttatt ag-acaattt gttatatgag
aaca-ctgca ttaacaacaa cacgattatc tttatt-gtg tggtctgtat tttttacagc
aattttatta ttg-tttcgt tacctgtttt agcttcag-c attacaatgt tattaacaga
-agaaactta aatacaacat tttttgatcc tgc-ggtagt ggtgatccta tattata-ca
acatttatgt tggtttcttg gtcatcccga agtctatata taa--ttctt ccggatttgg
gataattag- tgtaat-ttt ggtataacct tgcaaaaaca aatttttggt tat-ttggta
tggtttctgc -atggcatca ataggtg-tc ttggttttat tgtttgggca catcatatgt
ataagta-g
>Lycogala_succineum_HFNNU_10834
ggcgtttcca cgattaaata atataagttt ttggttatta -caccttctt taatattatt
attgtt-tca tcttttgttg aagttggtgc tggaacaggt tggacaatat atccaccatt
atctgc-ata agcagccatt ctggcggt-t agtcgattta gttattttta gtttgcattt
agccggaata tcat-attat taggtgcaat aaattttatt ag-acaattt gttatatgag
aaca-ctgca ttaacaacaa cacgattatc tttatt-gtg tggtctgtat tttttacagc
aattttatta ttg-tttcgt tacctgtttt agcttcag-c attacaatgt tattaacaga
-agaagctta aatacaacat tttttgatcc tgc-ggtagt ggtgatccta tattata-ca
acatttatgt tggtttcttg gtcatcccga agtctatata taa--ttctt ccggatttgg
gataattag- tgtaat-ttt ggtataacct tgcaaaaaca aatttttggt tat-ttggta
tggtttctgc -atggcatca ataggtg-tc ttggttttat tgtttgggca catcatatgt
ataagta-g
>HFNNU_11243
tggcttttca cgtttaaata atattagttt ttggttatta -caccatcat taattttatt
gttatt-tct tcttttgttg aagttggtgc aggtacaggt tggactattt atccaccatt
atcttc-att agtagtcatt ctggtggt-t tgttgattta gttattttta gtttacattt
agctggaata tcat-attat taggtgctat taattttatt tg-actattt gttatatgcg
aaca-cagca ttaacaccaa ctcgattatc gttatt-gtt tggtctgta- tttttactgc
tatattatta tta-tttcct tacctgtttt agcttctg-c attacaatgt tattaacaga
-agaaattta aatactac-t tctttgatcc cgc-ggtggt ggtgatccta ttcttta-ca
acatttattt tggttttttg gacatcctga ggtctatata caa--tactc ccggatttgg
tattataag- tgttat-att actataacat tacaaagaca aatctttgga tat-ttggta
tggtttctgc -atgggttct attggtg-gt taggttttat tgtatgggca catcatatgt
ataagta-g
>HFNNU_11244
tggcttttca cgtttaaata atattagttt ttggttatta -caccatcat taattttatt
gttatt-tct tcttttgttg aagttggtgc aggtacaggt tggactattt atccaccatt
atcttc-att agtagtcatt ctggtggt-t tgttgattta gttattttta gtttacattt
agctggaata tcat-attat taggtgctat taattttatt tg-actattt gttatatgcg
aaca-cagca ttaacaccaa ctcgattatc gttatt-gtt tggtctgta- tttttactgc
tatattatta tta-tttcct tacctgtttt agcttctg-c attacaatgt tattaacaga
-agaaattta aatactac-t tctttgatcc cgc-ggtggt ggtgatccta ttcttta-ca
acatttattt tggttttttg gacatcctga ggtctatata caa--tactc ccggatttgg
tattataag- tgttat-att actataacat tacaaagaca aatctttgga tat-ttggta
tggtttctgc -atgggttct attggtg-gt taggttttat tgtatgggca catcatatgt
ataagta-g
>HFNNU_11245
tggcttttca cgtttaaata atattagttt ttggttatta -caccatcat taattttatt
gttatt-tct tcttttgttg aagttggtgc aggtacaggt tggactattt atccaccatt
atcttc-att agtagtcatt ctggtggt-t tgttgattta gttattttta gtttacattt
agctggaata tcat-attat taggtgctat taattttatt tg-actattt gttatatgcg
aaca-cagca ttaacaccaa ctcgattatc gttatt-gtt tggtctgta- tttttactgc
tatattatta tta-tttcct tacctgtttt agcttctg-c attacaatgt tattaacaga
-agaaattta aatactac-t tctttgatcc cgc-ggtggt ggtgatccta ttcttta-ca
acatttattt tggttttttg gacatcctga ggtctatata caa--tactc ccggatttgg
tattataag- tgttat-att actataacat tacaaagaca aatctttgga tat-ttggta
tggtttctgc -atgggttct attggtg-gt taggttttat tgtatgggca catcatatgt
ataagta-g
>HFNNU_11246
tggcttttca cgtttaaata atattagttt ttggttatta -caccatcat taattttatt
gttatt-tct tcttttgttg aagttggtgc aggtacaggt tggactattt atccaccatt
atcttc-att agtagtcatt ctggtggt-t tgttgattta gttattttta gtttacattt
agctggaata tcat-attat taggtgctat taattttatt tg-actattt gttatatgcg
aaca-cagca ttaacaccaa ctcgattatc gttatt-gtt tggtctgta- tttttactgc
tatattatta tta-tttcct tacctgtttt agcttctg-c attacaatgt tattaacaga
-agaaattta aatactac-t tctttgatcc cgc-ggtggt ggtgatccta ttcttta-ca
acatttattt tggttttttg gacatcctga ggtctatata caa--tactc ccggatttgg
tattataag- tgttat-att actataacat tacaaagaca aatctttgga tat-ttggta
tggtttctgc -atgggttct attggtg-gt taggttttat tgtatgggca catcatatgt
ataagta-g
>Lycogala_maculatum_HFNNU_11222
---------- ---------- -----agttt ttggttatta -ctcc-tcgc taatattatt
agtatt-tct tcatttgttg aagtaggtgc tggtacaggg tggactattt atcctccttt
atcatc-gtt ggaagtcatt ctggcggt-t agtagattta gttattttta gtttacattt
agctggaata tcat-attac ttggcgcaat taattttatt tg-actattt gttatatgcg
aaca-ctgca ttaacaacta ctcgattatc gttatt-gtg tggtctgta- tttttacggc
tatattatta cta-tttcgt tacctgtttt agcatctg-c attacaatgt tattaacaga
-agaaattta aatacaagtt tttttgatcc tgc-ggtgga ggtgatccta tacttta-ca
acatttattt tggttttttg gtcatcctga agtgtatata taa--ttctt ccggttttgg
tataattag- tgtgat-att gctattacat tacaaagaca aatttttggt tat-ttggta
tggtatctgc -atggcttct ataggag-tc ttggttttat tgtttgggca catcatatgt
ataagag-g
>HFNNU_11238
---------- ---------- -----agttt ttggt--att -aaccatctt taattttatt
attatc-tct tcttttgttg aagttggtgc agggacaggt tggactattt atccaccatt
atcatc-att ggaagtcatt ctggtggt-t tgttgattta gttattttta gtttacattt
agcaggtatt tcat-attat taggtgctat taattttata tg-acaattt gttatatgcg
cgta-ctggc ttaacaacta ctagaatatc cttgtt-gtt tggtcagta- tttttacggc
tattttatta tta-tatctt tacctgtttt agcatctg-c attacgatgt tattaacaga
-agaaattta aacactactt ttttcgatcc tgc-ggtggt ggtgatccta ttttata-ca
acatttattt tggttttctg gtcatcctga agtatatata taa--tactt ccggttttgg
tattattag- tatggt-ttt acaataactt tacaaaaaca aatttttggt tat-ttggta
tggtttctgc -atgggaagt attggtg-tt taggttttat tgtttgggca catcatatgt
ataagag-g
>Lycogala_epidendrum_HFNNU_11425
---------- ---------- --------tt tttggtatta -caccatccc taatattatt
attattatct tcctttgttg aagtaggtgc gggtactggt tggactgttt acccaccact
gtcttctata ggtagccatt ccgggggtag tgtggattta gtaattttta gtctgcatct
ggctgggata tcttccttg- taggtgcaat caattttatt tgcacaatat gctatatgcg
tatccccaat ttaacaacaa caagattatc cttgtttgtc tggtctgtat tttttacagc
aatattattg ttactttctt taccagtatt ggcatcagcc ataacaatgt tacttacaga
tagaaattta aatacaacgt tctctgatcc agccggtgga ggtgatccaa ttctttatca
acatttattt tggtttcttg gtcatccaga ggtttatata ttaattcttc caggttttgg
aataataag- tgttataatt gcaattacat tacaaaaaca aatttttgga tatctaggta
tggtttctgc catggcttct ataggtgctc ttggttttat cgtttgggca catcatatgt
ataagta-g
>Lycogala_epidendrum_HFNNU_11320
---------- ---------- ------gttt ttggatgtta ccaccttcat taatattatt
attattatcc tcgtttgtag aagttggtgc aggtacaggc tggacggttt atcctccact
atcgtctatt ggttctcatt caggaggttc tgttgatctt gttattttta gtttgcactt
agcggggatt tcatccttgt taggagcaat caattttatt tgtacaattt gttatatgcg
tatccccaat cttacaacaa ctagattatc tttatttgtt tggtcagtat tctttacagc
agttttattg ttactttctt tacc-gtttt agcttctgca ataaccatgt tattaacaga
tagaaatttg aatacaacct tttctgatcc tgctggtggt ggtgatccaa tattatatca
acacttgttt tggttttttg gacatccaga agtatatata ctaattcttc caggattcgg
tattattag- tgtaatactt gcaattacac tacaaaaaca aatttttggt tatcttggta
tggtttctgc tatggcatcc ataggtgctc ttggttttat tgtttgggca caccatatgt
ataagta-g
>Lycogala_epidendrum_HFNNU_11197
---------- ---------- ------gttt ttggatgtta ccaccttcat taatattatt
attattatcc tcgtttgtag aagttggtgc aggtacaggc tggacggttt atcctccact
atcgtctatt ggttctcatt caggaggttc tgttgatctt gttattttta gtttgcactt
agcggggatt tcatccttgt taggagcaat caattttatt tgtgcaattt gttatatgcg
tatccccaat cttacaacaa ctagattatc tttatttgtt tggtcagtat tctttacagc
agttttattg ttactttctt tacc-gtttt agcttctgca ataaccatgt tattaacaga
tagaaatttg aatacaacct tttctgatcc tgctggtggt ggtgatccaa tattatatca
acacttgttt tggttttttg gacatccaga agtatatata ctaattcttc caggattcgg
tattattag- tgtaatactt gcaattacac tacaaaaaca aatttttggt tatcttggta
tggtttctgc tatggcatcc ataggtgctc ttggttttat tgtttgggca caccatatgt
ataagta-g
>Lycogala_epidendrum_HFNNU_11198
---------- ---------- ------gttt ttggatgtta ccaccttcat taatattatt
attattatcc tcgtttgtag aagttggtgc aggtacaggc tggacggttt atcctccact
atcgtctatt ggttctcatt caggaggttc tgttgatctt gttattttta gtttgcactt
agcggggatt tcatccttgt taggagcaat caattttatt tgtgcaattt gttatatgcg
tatccccaat cttacaacaa ctagattatc tttatttgtt tggtcagtat tctttacagc
agttttattg ttactttctt tacc-gtttt agcttctgca ataaccatgt tattaacaga
tagaaatttg aatacaacct tttctgatcc tgctggtggt ggtgatccaa tattatatca
acacttgttt tggttttttg gacatccaga agtatatata ctaattcttc caggattcgg
tattattag- tgtaatactt gcaattacac tacaaaaaca aatttttggt tatcttggta
tggtttctgc tatggcatcc ataggtgctc ttggttttat tgtttgggca caccatatgt
ataagta-g
>Lycogala_epidendrum_HFNNU_10880
---------- ---------- gctttaggtt ttgggtatta cctccttctt taatattatt
attgttgtct tcttttgtgg aagttggtgc aggaaccggt tggactgttt atcctccatt
gtcttctata ggaagtcatt ccggtggtag agtggattta gttattttta cccttcattt
gaagggaata tcttcactgc ttggtgctat aaatttcatt tgtactattt gttatatgcg
tatacctaat ctcacaacaa ctcgactttc tttatttgtt tggtctgtgt tgtttactgc
cattttatta ttactttctt taccagttct cgcatcagcc attacaatgt tacttacgga
ccgaaattta aatacaactt tttttgatcc ggcaagtggt gaagatccta ttttatatca
acatttattt tggatttttg gacatccaaa agtttatatc ttaattcttc caggttttgg
aattattaa- tgatataatt gcaattacat tacaaaaaca aatttttggt tatcttggta
tggtttccgc tatggcctcg attggtgctc ttgtatttat cgtttgggca catcatatgt
ataagta-g
>Lycogala_epidendrum_HFNNU_10881
---------- ---------- gctttaggtt ttgggtatta cctccttctt taatattatt
attgttgtct tcttttgtgg aagttggtgc aggaaccggt tggactgttt atcctccatt
gtcttctata ggaagtcatt ccggtggtag agtggattta gttattttta cccttcattt
gaagggaata tcttcactgc ttggtgctat aaatttcatt tgtactattt gttatatgcg
tatacctaat ctcacaacaa ctcgactttc tttatttgtt tggtctgtgt tgtttactgc
cattttatta ttactttctt taccagttct cgcatcagcc attacaatgt tacttacgga
ccgaaattta aatacaactt tttttgatcc ggcaagtggt gaagatccta ttttatatca
acatttattt tggatttttg gacatccaaa agtttatatc ttaattcttc caggttttgg
aattattaa- tgatataatt gcaattacat tacaaaaaca aatttttggt tatcttggta
tggtttccgc tatggcctcg attggtgctc ttgtatttat cgtttgggca catcatatgt
ataagta-g
>Lycogala_epidendrum_HFNNU_11201
---------- ---------- gctttaggtt ttgggtatta cctccttctt taatattatt
attgttgtct tcttttgtgg aagttggtgc aggaaccggt tggactgttt atcctccatt
gtcttctata ggaagtcatt ccggtggtag agtggattta gttattttta cccttcattt
gaagggaata tcttcactgc ttggtgctat aaatttcatt tgtactattt gttatatgcg
tatacctaat ctcacaacaa ctcgactttc tttatttgtt tggtctgtgt tgtttactgc
cattttatta ttactttctt taccagttct cgcatcagca attacaatgt tacttacaga
ccgaaattta aatacaactt tttttgatcc ggcaagtggt ggagatccta ttttatatca
acatttattt tggatttttg gacatccaaa agtttatatc ttaattcttc caggttttgg
aattattaa- tgatataatt gcaattacat tacaaaaaca aatttttggt tatcttggta
tggtttccgc tatggcctcg attggtgctc ttggttttat cgtttgggca catcatatgt
ataagta-g
>Lycogala_epidendrum_HFNNU_11217
---------- ---------- gctttaggtt ttgggtatta cctccttctt taatattatt
attgttgtct tcttttgtgg aagttggtgc aggaaccggt tggactgttt atcctccatt
gtcttctata ggaagtcatt ccggtggtag agtggattta gttattttta cccttcattt
gaagggaata tcttcactgc ttggtgctat aaatttcatt tgtactattt gttatatgcg
tatacctaat ctcacaacaa ctcgactttc tttatttgtt tggtctgtgt tgtttactgc
cattttatta ttactttctt taccagttct cgcatcagca attacaatgt tacttacaga
ccgaaattta aatacaactt tttttgatcc ggcaagtggt ggagatccta ttttatatca
acatttattt tggatttttg gacatccaaa agtttatatc ttaattcttc caggttttgg
aattattaa- tgatataatt gcaattacat tacaaaaaca aatttttggt tatcttggta
tggtttccgc tatggcctcg attggtgctc ttggttttat cgtttgggca catcatatgt
ataagta-g
>Lycogala_epidendrum_HFNNU_11229
---------- ---------- -attaggttt ttggttatta cctccttctt taattttgtt
attattatct tcttttgtag aaataggtgc agggactggt tggacagtat at-caccatt
gtcatctatt gccagtcatt caggaggtag tgttgatttg gttattttta gtcttcattt
agcaggaata tcatcatta- taggtgcaat aaattttatt tgtactatct gctatatgcg
tgtaccaaac ttgaatatta caagattatc attatttgta tggtctgttc tttttacagc
agttctttta ctactttctt taccagtttt agcatcagct attacaatgt tattgacaga
tagaaattta aatacaactt tttttgatcc tgctggcgga ggcgacccga tattatatca
acatttgttt tggttttttg gtcatcc-ga agtttatata ttaattcttc caggttttgg
gataattag- tgttataatt gcaattacat tacaaaaaca aat-tttgga tatcttggta
tggtatctgc tcttgcctct ataggtgctc ttggatttat tgtttgggca catcatatgt
ataaagg-a
>Lycogala_epidendrum_HFNNU_11219
---------- ---------- -attaggttt ttggttatta cctccttctt taattttgtt
attattatct tcttttgtag aaataggtgc agggactggt tggacagtat at-caccatt
gtcatctatt gccagtcatt caggaggtag tgatgatttg gttattttta gtcttcattt
agcaggaata tcatcatta- taggtgcaat aaattttatt tgtactatct gctatatgcg
tgtaccaaac ttgaatatta caagattatc atgatttgta tggtctgttc tttttacagc
agttctttta ctactttctt taccagtttt agcatcagct attacaatgt tattgacaga
tagaaattta aatacaactt ttttagatcc tgctggcgga ggcgacccga tattatatca
acatttgttt tggttttttg gtcatcc-ga agtttatata ttaattcttc caggttttgg
gataattag- tgttataatt gcaattacat tacaaaaaca aat-tttgga tatcttggta
tggtatctgc tcttgcctct ataggtgctc ttggatttat tgtttgggca catcatatgt
ataaagg-a
>Lycogala_epidendrum_HFNNU_11230
---------- ---------- -attaggttt ttggttatta cctccttctt taattttgtt
attattatct tcttttgtag aaataggtgc agggactggt tggacagtat at-caccatt
gtcatctatt gccagtcatt caggaggtag tgttgatttg gttattttta gtcttcattt
agcaggaata tcatcatta- taggtgcaat aaattttatt tgtactatct gctatatgcg
tgtaccaaac ttgaatatta caagattatc attatttgta tggtctgttc tttttacagc
agttctttta ctactttctt taccagtttt agcatcagct attacaatgt tattgacaga
tagaaattta aatacaactt tttttgatcc tgctggcgga ggcgacccga tattatatca
acatttgttt tggttttttg gtcatcc-ga agtttatata ttaattcttc caggttttgg
gataattag- tgttataatt gcaattacat tacaaaaaca aat-tttgga tatcttggta
tggtatctgc tcttgcctct ataggtgctc ttggatttat tgtttgggca catcatatgt
ataaagg-a
>Lycogala_epidendrum_HFNNU_11231
---------- ---------- -attaggttt ttggttatta cctccttctt taattttgtt
attattatct tcttttgtag aaataggtgc agggactggt tggacagtat at-caccatt
gtcatctatt gccagtcatt caggaggtag tgttgatttg gttattttta gtcttcattt
agcaggaata tcatcatta- taggtgcaat aaattttatt tgtactatct gctatatgcg
tgtaccaaac ttgaatatta caagattatc attatttgta tggtctgttc tttttacagc
agttctttta ctactttctt taccagtttt agcatcagct attacaatgt tattgacaga
tagaaattta aatacaactt tttttgatcc tgctggcgga ggcgacccga tattatatca
acatttgttt tggttttttg gtcatcc-ga agtttatata ttaattcttc caggttttgg
gataattag- tgttataatt gcaattacat tacaaaaaca aat-tttgga tatcttggta
tggtatctgc tcttgcctct ataggtgctc ttggatttat tgtttgggca catcatatgt
ataaagg-a
>Lycogala_skovorodaenae_HFNNU_11220
-gcgtttcca cgattaaata atataagttt ttggttgtta ccaccatcct tgatcttatt
attatt-tct tcgtttgttg aagtgggtgc aggtacaggt tggacaatct atccgccatt
atcatc-ata agtagtcatt caggtggt-t tgttgattta gttattttta gtttacattt
ggcaggtatt tcat-attat taggtgcaat aaattttata tg-acaattt gctatatgcg
cgta-ctggc ttaactacta cgagaatatc attatt-gtt tggtctgta- tttttacagc
aatattatta tta-tttcat tacctgtttt agcatcag-c attacaatgt tattaaccga
-agaaattta aatacaacat tttttgatcc gtc-ggtgga ggtgatccaa tacttta-ca
acatttattt tggttttttg gtcatccaga agtttatata tga--tttta ccggctttgg
tataattag- tatgat-ctt tctataacat tacaaaaaca aatttttgga tat-ttggta
tggtatctgc -atggcatcc ataggtg-tt taggttttat tgtttgggca catcatatgt
ataagta-g
>Lycogala_skovorodaense_HFNNU 9993
-gcgtttcca cgattaaata atataagttt ttggttgtta ccaccatcct tgatcttatt
attatt-tct tcgtttgttg aagtgggtgc aggtacaggt tggacaatct atccgccatt
atcatc-ata agtagtcatt caggtggt-t tgttgattta gttattttta gtttacattt
ggcaggtatt tcat-attat taggtgcaat aaattttata tg-acaattt gctatatgcg
cgta-ctggc ttaactacta cgagaatatc attatt-gtt tggtctgta- tttttacagc
aatattatta tta-tttcat tacctgtttt agcatcag-c attacaatgt tattaaccga
-agaaattta aatacaacat tttttgatcc gtc-ggtgga ggtgatccaa tacttta-ca
acatttattt tggttttttg gtcatccaga agtttatata tga--tttta ccggctttgg
tataattag- tatgat-ctt tctataacat tacaaaaaca aatttttgga tat-ttggta
tggtatctgc -atggcatcc ataggtg-tt taggttttat tgtttgggca catcatatgt
ataagta-g
>Lycogala_skovorodaense_HFNNU_10815
-gcgtttcca cgattaaata atataagttt taggttgtta ccaccatcct tgatcttatt
attatt-tct tcgtttgttg aagtgggtgc aggtacaggt tggacaatct atccgccatt
atcatc-ata agtagtcatt caggtggt-t tgttgattta gttattttta gtttacattt
ggcaggtatt tcat-attat taggtgcaat aaattttata tg-acaattt gctatatgcg
cgta-ctggc ttaactacta cgagaatatc attatt-gtt tggtctgta- tttttacagc
aatattatta tta-tttcat tacctgtttt agcatcag-c attacaatgt tattaaccga
-agaaattta aatacaacat tttttgatcc gtc-ggtgga ggtgatccaa tacttta-ca
acatttattt tggttttttg gtcatccaga agtttatata tga--tttta ccggctttgg
tataattag- tatgat-ctt tctataacat tacaaaaaca aatttttgga tat-ttggta
tggtatctgc -atggcatcc ataggtg-tt taggttttat tgtttgggca catcatatgt
ataagta-g
>Lycogala_skovorodaense_HFNNU_10816
-gcgtttcca cgattaaata atataagttt ttggttgtta ccaccatcct tgatcttatt
attatt-tct tcgtttgttg aagtgggtgc aggtacaggt tggacaatct atccgccatt
atcatc-ata agtagtcatt caggtggt-t tgttgattta gttattttta gtttacattt
ggcaggtatt tcat-attat taggtgaaat aaattttata tg-acaattt gctatatgcg
cgta-ctggc ttaactacta cgagaatatc attatt-gtt tggtctgta- tttttacagc
aatattatta tta-tttcat tacctgtttt agcatcag-c attacaatgt tattaaccga
-agaaattta aatacaacat tttttgatcc gtc-ggtgga ggtgatccaa tacttta-ca
acatttattt tggttttttg gtcatccaga agtttatata tga--tttta ccggctttgg
tataattag- tatgat-ctt tctataacat tacaaaaaca aatttttgga tat-ttggta
tggtatctgc -atggcatcc ataggtg-tt taggttttat tgtttgggca catcatatgt
ataagta-g
>Lycogala_skovorodaense_HFNNU_11255
-gcgtttcca cgattaaata atataagttt ttggttgtta ccaccatcct tgatcttatt
attatt-tct tcgtttgttg aagtgggtgc aggtacaggt tggacaatct atccgccatt
atcatc-ata agtagtcatt caggtggt-t tgttgattta gttattttta gtttacattt
ggcaggtatt tcat-attat taggtgcaat aaattttata tg-acaattt gctatatgcg
cgta-ctggc ttaactacta cgaggatatc attatt-gtt tggtctgta- tttttacagc
aatattatta tta-tttcat tacctgtttt agcatcag-c attacaatgt tattaaccga
-agaaattta aatacaacat tttttgatcc gtc-ggtgga ggtgatccaa tacttta-ca
acatttattt tggttttttg gtcatccaga agtttatata tga--tttta ccggctttgg
tataattag- tatgat-ctt tctataacat tacaaaaaca aatttttgga tat-ttggta
tggtatctgc -atggcatcc ataggtg-tt taggttttat tgtttgggca catcatatgt
ataagta-g
>Lycogala_epidendrum_HFNNU_11218
ggcttttcct cgattaaata atataagttt ttggttatta cctccttctt taatattatt
attgttgtct tcgtttgtgg aagttggtgc aggaaccggt tggactgttt atcctccatt
gtcttctata ggaagtcatt ccggtggtag tgtggattta gttattttta gccttcattt
ggctggaata tcttcactgc ttggtgctat aaattttatt tgtactattt gttatatgcg
tatacctaat ctcacaacaa ctagactatc tttatttgtt tggtctgttt tatttactgc
cattttatta ttactttctt taccagttct tgcatccgca attacaatgt tacttacaga
ccgaaattta aatacaactt tttttgatcc ggcaggtggt ggagatccta ttttatatca
acatttattt tggtttttcg gtcatccaga agtttatatc ttaattcttc caggttttgg
tataattag- tgttataatt gcaattacat tacaaaaaca aatttttggt tatcttggta
tggtttccgc tatggcctcg attggtgctc ttggttttat tgtttgggca catcatatgt
ataagta-g
>Lycogala_fossiculatum_HFNNU_11190
ggcttttcca cgtttaaata atattagttt ttggttatta -caccttcct taatattatt
attatc-tca tcttttgttg aagttggtgc agggactggt tggactattt atccgccttt
atctgc-ata agtagccatt ctggtggt-t tgttgatctt gttattttca gtttacattt
agctggtatt tcat-attat taggtgcaat taattttatc tg-accattt ggtatatgcg
caca-cagct ttaacaacaa ctcgtgtgtc gttatt-gtg tggtctgtg- tttttactgc
tattttatta tta-tttctt tacccgtatt agcttctg-c attactatgt tacttacaga
-agaaattta aatactactt tttttgatcc tgc-ggtggc ggagatccaa ttttata-ca
acatttgttt tggttttttg gtcatcctga agtttatata tga--tatta ccggttttgg
tattgttag- tatgat-att acaataacct tacaaaaaca aatttttgga tat-ttggta
tggtttccgc -atgggttct attggtg-tc ttggttttat tgtttgggca catcatatgt
ataagta-g
>Lycogala_epidendrum_HFNNU_11252
ggcttttcct cgattaaata atataagttt ttggttatta ccaccatccc taatattatt
attattatct tcctttgttg aagtaggtgc gggtactggt tggactgttt acccaccact
gtcttctata ggtagccatt ccgggggtag tgtggattta gtaattttta gtctgcatct
ggctgggata tcttccttg- taggtgcaat caattttatt tgcacaatat gctatatgcg
tatccccaat ttaacaacaa caagattatc cttgtttgtc tggtctgtat tttttacagc
aatattattg ttactttctt taccagtatt ggcatcagcc ataacaatgt tacttacaga
tagaaattta aatacaacgt tctctgatcc agccggtgga ggtgatccaa ttctttatca
acatttattt tggtttcttg gtcatccaga ggtttatata ttaattcttc caggttttgg
aataataag- tgttataatt gcaattacat tacaaaaaca aatttttgga tatctaggta
tggtttctgc catggcttct ataggtgctc ttggttttat cgtttgggca catcatatgt
ataagta-g
>Lycogala_epidendrum_HFNNU_11253
ggcttttcct cgattaaata atataagttt ttggttatta ccaccatccc taatattatt
attattatct tcctttgttg aagtaggtgc gggtactggt tggactgttt acccaccact
gtcttctata ggtagccatt ccgggggtag tgtggattta gtaattttta gtctgcatct
ggctgggata tcttccttg- taggtgcaat caattttatt tgcacaatat gctatatgcg
tatccccaat ttaacaacaa caagattatc cttgtttgtc tggtctgtat tttttacagc
aatattattg ttactttctt taccagtatt ggcatcagcc ataacaatgt tacttacaga
tagaaattta aatacaacgt tctctgatcc agccggtgga ggtgatccaa ttctttatca
acatttattt tggtttcttg gtcatccaga ggtttatata ttaattcttc caggttttgg
aataataag- tgttataatt gcaattacat tacaaaaaca aatttttgga tatctaggta
tggtttctgc catggcttct ataggtgctc ttggttttat cgtttgggca catcatatgt
ataagta-g
>Lycogala_epidendrum_HFNNU_11254
ggcttttcct cgattaaata atataagttt ttggttatta ccaccatccc taatattatt
attattatct tcctttgttg aagtaggtgc gggtactggt tggactgttt acccaccact
gtcttctata ggtagccatt ccgggggtag tgtggattta gtaattttta gtctgcatct
ggctgggata tcttccttg- taggtgcaat caattttatt tgcacaatat gctatatgcg
tatccccaat ttaacaacaa caagattatc cttgtttgtc tggtctgtat tttttacagc
aatattattg ttactttctt taccagtatt ggcatcagcc ataacaatgt tacttacaga
tagaaattta aatacaacgt tctctgatcc agccggtgga ggtgatccaa ttctttatca
acatttattt tggtttcttg gtcatccaga ggtttatata ttaattcttc caggttttgg
aataataag- tgttataatt gcaattacat tacaaaaaca aatttttgga tatctaggta
tggtttctgc catggcttct ataggtgctc ttggttttat cgtttgggca catcatatgt
ataagta-g
>HFNNU_11282
ggcttttcca agattgaata atataagttt ctggttatta -ccaccatct taatattatt
attata-tca tcatttgttg aagttggtgc aggtactggt tggactattt atccaccatt
atcatc-ata ggaagtcatt ccggtggt-t tgttgattta gttattttca gtttgcattt
ggctggaata tcat-attat taggtgctat taatttcatt cg-actattt gttatatgcg
caca-cagcg ttaacaacaa ctagattatc tttatt-gtt tggtcagta- tttttacagc
tatactatta tta-tttcct tacctgtttt agcatcag-c attacgatgt tgttaacaga
-agaaattta aatacaacat tttcgatcct gca-ggtggt ggtgatccga tcttata-ca
acatttgttt tggttttttg gtcatcctga agcatatata taa--tacta ccggttttgg
tattataag- tgttat-att gcaatatcac tacaaaaaca aatttttggt tat-ttggta
tggtttctgc -atggcttcc acaggtg-tc ttggttttat tgtttgggca catcatatgt
ataagta-g
>HFNNU_11270
ggcttttcca agattgaata atataagttt ctggttatta -ccaccatct taatattatt
attata-tca tcatttgttg aagttggtgc aggtactggt tggactattt atccaccatt
atcatc-ata ggaagtcatt ccggtggt-t tgttgattta gttattttca gtttgcattt
ggctggaata tcat-attat taggtgctat taatttcatt cg-actattt gttatatgcg
caca-cagcg ttaacaacaa ctagattatc tttatt-gtt tggtcagta- tttttacagc
tatactatta tta-tttcct tacctgtttt agcatcag-c attacgatgt tgttaacaga
-agaaattta aatacaacat tttcgatcct gca-ggtggt ggtgatccga tcttata-ca
acatttgttt tggttttttg gtcatcctga agcatatata taa--tacta ccggttttgg
tattataag- tgttat-att gcaatatcac tacaaaaaca aatttttggt tat-ttggta
tggtttctgc -atggcttcc acaggtg-tc ttggttttat tgtttgggca catcatatgt
ataagta-g
>HFNNU_11247
ggcttttcca cgattaaata atatcagttt ttggttgtta -cgccttctc tgatactatt
agtatt-tct tcttttgttg aggttggtgc tggtactggg tggactattt atcctcctct
atcatc-att ggaagtcatt ctggaggt-t ggttgattta gttattttta gcttacattt
ggctggaata tcgt-attac tcggtgccat taattttatt tg-acgattt gttatatgcg
aaca-ctgcg ttaactacta ctagattatc gttgtt-gtt tgggctgta- tttttacagc
gatattgcta cta-tttctt tacctgtttt agcatctg-c attacaatgt tattaacaga
-agaaactta aatactagct tttttgatcc tgc-ggtgga ggagacccta ttctata-ca
acacttattt tggttttttg gtcatccgga agtatatata tta--tactt ccggttttgg
aattattag- tgttat-att gctataacat tacaaagaca aatttttgga tat-ttggta
tggtgtctgc -atggcttca attggag-tc ttggttttat tgtatgggca caccatatgt
ataagta-g
>HFNNU_11248
ggcttttcca cgattaaata atatcagttt ttggttgtta -cgccttctc tgatactatt
agtatt-tct tcttttgttg aggttggtgc tggtactggg tggactattt atcctcctct
atcatc-att ggaagtcatt ctggaggt-t ggttgattta gttattttta gcttacattt
ggctggaata tcgt-attac tcggtgccat taattttatt tg-acgattt gttatatgcg
aaca-ctgcg ttaactacta ctagattatc gttgtt-gtt tgggctgta- tttttacagc
gatattgcta cta-tttctt tacctgtttt agcatctg-c attacaatgt tattaacaga
-agaaactta aatactagct tttttgatcc tgc-ggtgga ggagacccta ttctata-ca
acacttattt tggttttttg gtcatccgga agtatatata tta--tactt ccggttttgg
aattattag- tgttat-att gctataacat tacaaagaca aatttttgga tat-ttggta
tggtgtctgc -atggcttca attggag-tc ttggttttat tgtatgggca caccatatgt
ataagta-g
>HFNNU_11249
ggcttttcca cgattaaata atatcagttt ttggttgtta -cgccttctc tgatactatt
agtatt-tct tcttttgttg aggttggtgc tggtactggg tggactattt atcctcctct
atcatc-att ggaagtcatt ctggaggt-t ggttgattta gttattttta gcttacattt
ggctggaata tcgt-attac tcggtgccat taattttatt tg-acgattt gttatatgcg
aaca-ctgcg ttaactacta ctagattatc gttgtt-gtt tgggctgta- tttttacagc
gatattgcta cta-tttctt tacctgtttt agcatctg-c attacaatgt tattaacaga
-agaaactta aatactagct tttttgatcc tgc-ggtgga ggagacccta ttctata-ca
acacttattt tggttttttg gtcatccgga agtatatata tta--tactt ccggttttgg
aattattag- tgttat-att gctataacat tacaaagaca aatttttgga tat-ttggta
tggtgtctgc -atggcttca attggag-tc ttggttttat tgtatgggca caccatatgt
ataagta-g
>HFNNU_11236
ggcttttcca cgtttaaata atataagttt ttggttatta -caccatctt taattttatt
attatc-tct tcttttgttg aagttggtgc agggacaggt tggactattt atccaccatt
atcatc-att ggaagtcatt ctggtggt-t tgttgattta gttattttta gtttacattt
agcaggtatt tcat-attat taggtgctat taattttata tg-acaattt gttatatgcg
cgta-ctggc ttaacaacta ctagaatatc cttgtt-gtt tggtcagta- tttttacggc
tattttatta tta-tatctt tacctgtttt agcatctg-c attacgatgt tattaacaga
-agaaattta aacactactt ttttcgatcc tgc-ggtggt ggtgatccta ttttata-ca
acatttattt tggttttctg gtcatcctga agtatatata taa--tactt ccggttttgg
gattattag- tatggt-ttt acaataactt tacaaaaaca aatttttggt tat-ttggta
tggtttctgc -atgggaagt attggtg-tt taggttttat tgtttgggca catcatatgt
ataagta-g
>HFNNU_11237
ggcttttcca cgtttaaata atataagttt ttggttatta -caccatctt taattttatt
attatc-tct tcttttgttg aagttggtgc agggacaggt tggactattt atccaccatt
atcatc-att ggaagtcatt ctggtggt-t tgttgattta gttattttta gtttacattt
agcaggtatt tcat-attat taggtgctat taattttata tg-acaattt gttatatgcg
cgta-ctggc ttaacaacta ctagaatatc cttgtt-gtt tggtcagta- tttttacggc
tattttatta tta-tatctt tacctgtttt agcatctg-c attacgatgt tattaacaga
-agaaattta aacactactt ttttcgatcc tgc-ggtggt ggtgatccta ttttata-ca
acatttattt tggttttctg gtcatcctga agtatatata taa--tactt ccggttttgg
gattattag- tatggt-ttt acaataactt tacaaaaaca aatttttggt tat-ttggta
tggtttctgc -atgggaagt attggtg-tt taggttttat tgtttgggca catcatatgt
ataagta-g
>Lycogala_epidendrum_HFNNU_11263
ggcttttcct cgattaaata atataagttt ttggttatta ccaccatccc taatattatt
attattatct tcctttgttg aagtaggtgc gggtactggt tggactgttt acccaccact
gtcttctata ggtagccatt ccgggggtag tgtggattta gtaattttta gtctgcatct
ggctgggata tcttccttg- taggtgcaat caattttatt tgcacaatat gctatatgcg
tatccccaat ttaacaacaa caagattatc cttgtttgtc tggtctgtat tttttacagc
aatattattg ttactttctt taccagtatt ggcatcagcc ataacaatgt tacttacaga
tagaaattta aatacaacgt tctctgatcc agccggtgga ggtgatccaa ttctttatca
acatttattt tggtttcttg gtcatccaga ggtttatata ttaattcttc caggttttgg
aataataag- tgttataatt gcaattacat tacaaaaaca aatttttgga tatctaggta
tggtttctgc catggcttct ataggtgctc ttggttttat cgtttgggca catcatatgt
ataagta-g
>Lycogala_epidendrum_HFNNU_11264
ggcttttcct cgattaaata atataagttt ttggttatta ccaccatccc taatattatt
attattatct tcctttgttg aagtaggtgc gggtactggt tggactgttt acccaccact
gtcttctata ggtagccatt ccgggggtag tgtggattta gtaattttta gtctgcatct
ggctgggata tcttccttg- taggtgcaat caattttatt tgcacaatat gctatatgcg
tatccccaat ttaacaacaa caagattatc cttgtttgtc tggtctgtat tttttacagc
aatattattg ttactttctt taccagtatt ggcatcagcc ataacaatgt tacttacaga
tagaaattta aatacaacgt tctctgatcc agccggtgga ggtgatccaa ttctttatca
acatttattt tggtttcttg gtcatccaga ggtttatata ttaattcttc caggttttgg
aataataag- tgttataatt gcaattacat tacaaaaaca aatttttgga tatctaggta
tggtttctgc catggcttct ataggtgctc ttggttttat cgtttgggca catcatatgt
ataagta-g
>Lycogala_epidendrum_HFNNU_11234
ggcttttcct cgattaaata atataagttt ttggttatta ccaccatccc taatattatt
attattatct tcctttgttg aagtaggtgc gggtactggt tggactgttt acccaccact
gtcttctata ggtagccatt ccgggggtag tgtggattta gtaattttta gtctgcatct
ggctgggata tcttccttg- taggtgcaat caattttatt tgcacaatat gctatatgcg
tatccccaat ttaacaacaa caagattatc cttgtttgtc tggtctgtat tttttacagc
aatattattg ttactttctt taccagtatt ggcatcagcc ataacaatgt tacttacaga
tagaaattta aatacaacgt tctctgatcc agccggtgga ggtgatccaa ttctttatca
acatttattt tggtttcttg gtcatccaga ggtttatata ttaattcttc caggttttgg
aataataag- tgttataatt gcaattacat tacaaaaaca aatttttgga tatctaggta
tggtttctgc catggcttct ataggtgctc ttggttttat cgtttgggca catcatatgt
ataagta-g
>Lycogala_epidendrum_HFNNU_11225
ggcttttcct cgattaaata atataagttt ttggttatta ccaccatccc taatattatt
attattatct tcctttgttg aagtaggtgc gggtactggt tggactgttt acccacctct
gtcttctata ggtagccatt ccgggggtag tgtggattta gtaattttta gtctgcatct
ggctgggata tcttccttg- taggtgcaat caattttatt tgcacaatat gctatatgcg
tatccccaat ttaacaacaa caggattatc cttgtttgtc tggtctgtat tttttacagc
aatattattg ttactttctt taccagtatt ggcatcagcc ataacaatgt tacttacaga
tagaaatata aatacaacgt tctctgatcc agccggtgga ggtgatccaa ttctttatca
acatttattt tggtttcttg gtcatccaga ggtttatata ttaattcttc caggttttgg
aataataag- tgttataatt gcaattacat tacaaaaaca aatttttgga tatctaggta
tggtttctgc catggcttct ataggtgctc ttggttttat cgtttgggca catcatatgt
ataagta-g
>Lycogala_epidendrum_HFNNU_11226
ggcttttcct cgattaaata atataagttt atggttatta ccaccatccc taatattatt
attattatct tcctttgttg aagtaggtgc gggtactggt tggactgttt acccaccact
gtcttctata ggtagccatt ccgggggtag tgtggattta gtaattttta gtctgcatct
ggctgggata tcttccttg- taggtgcaat caattttatt tgcacaatat gctatatgcg
tatccccaat ttaacaacaa caagattatc cttatttgtc tggtctgtat tttttacagc
aatattattg atactttctt tacctgtatt ggcatcagcc ataacaatgt tacttacaga
tagaaattta aatacaacgt tctctgatcc agccggtgga ggtgatccaa ttctttatca
acatttattt tggtttcttg gtcatccaga ggtttatata ttaattcttc caggttttgg
aataataag- agttataatt gcaattacat tacaaaaaca aatttttgga tatctaggta
tggtttctgc catggcttct ataggtgctc ttggttttat cgtttgggca catcatatgt
ataagta-g
>Lycogala_epidendrum_HFNNU_11235
ggcttttcct cgattaaata atataagttt ttggttatta ccaccatccc taatattatt
attattatct tcctttgttg aagtaggtgc gggtactggt tggactgttt acccaccact
gtcttctata ggtagccatt ccgggggtag tgtggattta gtaattttta gtctgcatct
ggctgggata tcttccttg- taggtgcaat caattttatt tgcacaatat gctatatgcg
tatccccaat ttaacaacaa caagattatc cttgtttgtc tggtctgtat tttttacagc
aatattattg ttactttctt taccagtatt ggcatcagcc ataacaatgt tacttacaga
tagaaattta aatacaacgt tctctgatcc agccggtgga ggtgatccaa ttctttatca
acatttattt tggtttcttg gtcatccaga ggtttatata ttaattcttc caggttttgg
aataataag- tgttataatt gcaattacat tacaaaaaca aatttttgga tatctaggta
tggtttctgc catggcttct ataggtgctc ttggttttat cgtttgggca catcatatgt
ataagta-g
>Lycogala_maculatum_HFNNU_11188
ggcttttccg cggttaaata atattagttt ttggttatta -ctccatcgc taatattatt
agtatt-tct tcatttgttg aagtaggtgc tggtacaggg tggactattt atcctccttt
atcatc-gtt ggaagtcatt ctggcggt-t agtagattta gttattttta gtttacattt
agctggaata tcat-attac ttggcgcaat taattttatt tg-actattt gttatatgcg
aaca-ctgca ttaacaacta ctcgattatc gttatt-gtg tggtctgta- tttttacggc
tatattatta cta-tttcgt tacctgtttt agcatctg-c attacaatgt tattaacaga
-agaaattta aatacaagtt tttttgatcc tgc-ggtgga ggtgatccta tacttta-ca
acatttattt tggttttttg gtcatcctga agtgtatata taa--ttctt ccggttttgg
tataattag- tgtgat-att gctattacat tacaaagaca aatttttggt tat-ttggta
tggtatctgc -atggcttct ataggag-tc ttggttttat tgtttgggca catcatatgt
ataagta-g
>Lycogala_maculatum_HFNNU_11189
ggcttttccg cggttaaata atattagttt ttggttatta -ctccatcgc taatattatt
agtatt-tct tcatttgttg aagtaggtgc tggtacaggg tggactattt atcctccttt
atcatc-gtt ggaagtcatt ctggcggt-t agtagattta gttattttta gtttacattt
agctggaata tcat-attac ttggcgcaat taattttatt tg-actattt gttatatgcg
aaca-ctgca ttaacaacta ctcgattatc gttatt-gtg tggtctgta- tttttacggc
tatattatta cta-tttcgt tacctgtttt agcatctg-c attacaatgt tattaacaga
-agaaattta aatacaagtt tttttgatcc tgc-ggtgga ggtgatccta tacttta-ca
acatttattt tggttttttg gtcatcctga agtgtatata taa--ttctt ccggttttgg
tataattag- tgtgat-att gctattacat tacaaagaca aatttttggt tat-ttggta
tggtatctgc -atggcttct ataggag-tc ttggttttat tgtttgggca catcatatgt
ataagta-g
>Lycogala_maculatum_HFNNU_11193
ggcttttccg cggttaaata atattagttt ttggttatta -ctccatcgc taatattatt
agtatt-tct tcatttgttg aagtaggtgc tggtacaggg tggactattt atcctccttt
atcatc-att ggaagtcatt ctggcggt-t agtagattta gttattttta gtttacattt
agctggaata tcat-attac ttggcgcaat taattttatt tg-actattt gttatatgcg
aaca-ctgca ttaacaacta ctcgattatc gttatt-gtg tggtctgta- tttttacggc
tatattatta cta-tttcgt tacctgtttt agcatctg-c attacaatgt tattaacaga
-agaaattta aatacaagtt tttttgatcc tgc-ggtgga ggtgatccta tacttta-ca
acatttattt tggttttttg gtcatcctga agtgtatata taa--ttctt ccggttttgg
tataattag- tgtgat-att gctattacat tacaaagaca aatttttggt tat-ttggta
tggtatctgc -atggcttct ataggag-tc ttggttttat tgtttgggca catcatatgt
ataag----
>Lycogala_maculatum_HFNNU_11194
ggcttttccg cggttaaata atattagttt ttggttatta -ctccatcgc taatattatt
agtatt-tct tcatttgttg aagtaggtgc tggtacaggg tggactattt atcctccttt
atcatc-att ggaagtcatt ctggcggt-t agtagattta gttattttta gtttacattt
agctggaata tcat-attac ttggcgcaat taattttatt tg-actattt gttatatgcg
aaca-ctgca ttaacaacta ctcgattatc gttatt-gtg tggtctgta- tttttacggc
tatattatta cta-tttcgt tacctgtttt agcatctg-c attacaatgt tattaacaga
-agaaattta aatacaagtt tttttgatcc tgc-ggtgga ggtgatccta tacttta-ca
acatttattt tggttttttg gtcatcctga agtgtatata taa--ttctt ccggttttgg
tataattag- tgtgat-att gctattacat tacaaagaca aatttttggt tat-ttggta
tggtatctgc -atggcttct ataggag-tc ttggttttat tgtttgggca catcatatgt
ataag----
>Lycogala_epidendrum_HFNNU_11341
tggcttttct cgtttaaaca atattagttt tcggttatta -caccatcat taatattatt
attatt-tct tcttttgttg aagtaggtgc tggtaccggc tggaccattt atccaccatt
atcttc-ata agtagtcatt ctggtggt-t tgttgattta gttattttca gcttacattt
agcaggaatc tcat-attat taggtgctat taattttatt cg-actattt gttatatgcg
aaca-ctgca ttaacaacaa caagattatc tttatt-gtt tggtctgta- tttttactgc
tatattatta tta-tatctc tacctgtttt agcatctg-c atcacaatgt tattaacaga
-agaaattta aatacaac-t tctttgatcc tgc-ggtggt ggtgatccta tacttta-ca
acatttattt tggttttttg gtcatccaga agtatatata taa--tactg ccggatttgg
tattataag- tgttat-att actataactt tacaaaaaca aatttttggg tat-ttggta
tggtttccgc -atggcatct ataggtg-tc tcggttttat tgtatgggca catcatatgt
ataagta-g
>Lycogala_epidendrum_HFNNU_113412
tggcttttct cgtttaaaca atattagttt tcggttatta -caccatcat taatattatt
attatt-tct tcttttgttg aagtaggtgc tggtaccggc tggaccattt atccaccatt
atcttc-ata agtagtcatt ctggtggt-t tgttgattta gttattttca gcttacattt
agcaggaatc tcat-attat taggtgctat taattttatt cg-actattt gttatatgcg
aaca-ctgca ttaacaacaa caagattatc tttatt-gtt tggtctgta- tttttactgc
tatattatta tta-tatctc tacctgtttt agcatctg-c atcacaatgt tattaacaga
-agaaattta aatacaac-t tctttgatcc tgc-ggtggt ggtgatccta tacttta-ca
acatttattt tggttttttg gtcatccaga agtatatata taa--tactg ccggatttgg
tattataag- tgttat-att actataactt tacaaaaaca aatttttggg tat-ttggta
tggtttccgc -atggcatct ataggtg-tc tcggttttat tgtatgggca catcatatgt
ataagta-g
>Lycogala_epidendrum_HFNNU_11343
tggcttttct cgtttaaaca atattagttt tcggttatta -caccatcat taatattatt
attatt-tct tcttttgttg aagtaggtgc tggtaccggc tggaccattt atccaccatt
atcttc-ata agtagtcatt ctggtggt-t tgttgattta gttattttca gcttacattt
agcaggaatc tcat-attat taggtgctat taattttatt cg-actattt gttatatgcg
aaca-ctgca ttaacaacaa caagattatc tttatt-gtt tggtctgta- tttttactgc
tatattatta tta-tatctc tacctgtttt agcatctg-c atcacaatgt tattaacaga
-agaaattta aatacaac-t tctttgatcc tgc-ggtggt ggtgatccta tacttta-ca
acatttattt tggttttttg gtcatccaga agtatatata taa--tactg ccggatttgg
tattataag- tgttat-att actataactt tacaaaaaca aatttttggg tat-ttggta
tggtttccgc -atggcatct ataggtg-tc tcggttttat tgtatgggca catcatatgt
ataagta-g
>Lycogala_epidendrum_HFNNU_11212
ggcttttccg cgtcttaata atattagttt ttggttgttg ccaccatcct taatcttatt
attattatcg tcgtttgtag aaattggtgc gggtactggt tggactgtat at-cgccatt
atcatccata gcgagtcatt ctggaggtag tgttgatttg gtaattttca gcctgcattt
ggcaggaata tcatcatta- ttggtgcaat aaattttatt tgtactatat gctatatgcg
tgtaccaaat ttaaatgtta caagattatc attatttgta tggtctgttt ttttcactgc
catcctttta ttactttctt tacctgtgtt agcatcagct attacaatgt tattgacaga
tcgaaattta aatacaacat tttttgatcc tgctggcggt ggggatccaa tattgtatca
acatttattt tgg-tttttg gtcatcccga agtttatata ttaattcttc caggttttgg
tataattag- tgttataatt gcaattacat tacaaaaaca aat-tttggt tatcttggta
tggtttcagc catggcatcc ataggtgctc ttggttttat tgtttgggca catcatatgt
ataagta-g
>Lycogala_epidendrum_HFNNU_11213
ggcttttccg cgtcttaata atattagttt ttggttgttg ccaccatcct taatcttatt
attattatcg tcgtttgtag aaattggtgc gggtactggt tggactgtat at-cgccatt
atcatccata gcgagtcatt ctggaggtag tgttgatttg gtaattttca gcctgcattt
ggcaggaata tcatcatta- ttggtgcaat aaattttatt tgtactatat gctatatgcg
tgtaccaaat ttaaatgtta caagattatc attatttgta tggtctgttt ttttcactgc
catcctttta ttactttctt tacctgtgtt agcatcagct attacaatgt tattgacaga
tcgaaattta aatacaacat tttttgatcc tgctggcggt ggggatccaa tattgtatca
acatttattt tgg-tttttg gtcatcccga agtttatata ttaattcttc caggttttgg
tataattag- tgttataatt gcaattacat tacaaaaaca aat-tttggt tatcttggta
tggtttcagc catggcatcc ataggtgctc ttggttttat tgtttgggca catcatatgt
ataagta-g
>Lycogala_fossiculatum_HFNNU_11191
ggcttttcca cgtttaaata atattagttt ttggttatta -ctccatcct taatattatt
gttatc-tca tcttttgttg aagtcggtgc agggactggt tggactgttt atcctccttt
atctgc-ata agtagccatt ctggcggt-t tgttgatctt gttattttta gtttacattt
agctggtatt tcat-attat taggtgctat taattttata tg-accattt gctatatgcg
caca-cagct ttaacaacca cacgagtatc attatt-gtg tggtctgtg- tttttactgc
tattttatta tta-tttctt tacctgtatt agcttctg-c attactatgt tacttacaga
-agaaactta aatactactt tttttgaccc tgc-ggtggc ggtgatccta ttttata-ca
acatttgttt tggttttttg gtcatcctga agtatatata tta--tatta ccggttttgg
tatagttag- tatgat-att acaataacct tacaaaaaca aatttttggt tat-ttggta
tggtttctgc -atgggttct attggtg-tc ttggttttat tgtttgggca catcatatgt
ataagta-g
>Lycogala_maculatum_HFNNU_11167
ggcttttccg cggttaaata atattagttt ttggttatta -ctccatcgc taatattatt
agtatt-tct tcatttgttg aagtaggtgc tggtacaggg tggactattt atcctccttt
atcatc-att ggaagtcatt ctggcggt-t agtagattta gttattttta gtttacattt
agctggaata tcat-attac ttggcgcaat taattttatt tg-actattt gttatatgcg
aaca-ctgca ttaacaacta ctcgattatc gttatt-gtg tggtctgta- tttttacggc
tatattatta cta-tttcgt tacctgtttt agcatctg-c attacaatgt tattaacaga
-agaaattta aatacaagtt tttttgatcc tgc-ggtgga ggtgatccta tacttta-ca
acatttattt tggttttttg gtcatcctga agtgtatata taa--ttctt ccggttttgg
tataattag- tgtgat-att gctattacat tacaaagaca aatttttggt tat-ttggta
tggtatctgc -atggcttct ataggag-tc ttggttttat tgtttgggca catcatatgt
ataagta-g
>Lycogala_maculatum_HFNNU_11168
ggcttttccg cggttaaata atattagttt ttggttatta -ctccatcgc taatattatt
agtatt-tct tcatttgttg aagtaggtgc tggtacaggg tggactattt atcctccttt
atcatc-att ggaagtcatt ctggcggt-t agtagattta gttattttta gtttacattt
agctggaata tcat-attac ttggcgcaat taattttatt tg-actattt gttatatgcg
aaca-ctgca ttaacaacta ctcgattatc gttatt-gtg tggtctgta- tttttacggc
tatattatta cta-tttcgt tacctgtttt agcatctg-c attacaatgt tattaacaga
-agaaattta aatacaagtt tttttgatcc tgc-ggtgga ggtgatccta tacttta-ca
acatttattt tggttttttg gtcatcctga agtgtatata taa--ttctt ccggttttgg
tataattag- tgtgat-att gctattacat tacaaagaca aatttttggt tat-ttggta
tggtatctgc -atggcttct ataggag-tc ttggttttat tgtttgggca catcatatgt
ataagta-g
>Lycogala_maculatum_HFNNU_11250
---------- ---------- -----agttt ttggttatta -ctcc-tcgc taatattatt
agtatt-tct tcatttgttg aagtaggtgc tggtacaggg tggactattt atcctccttt
atcatc-gtt ggaagtcatt ctggcggt-t agtagattta gttattttta gtttacattt
agctggaata tcat-attac ttggcgcaat taattttatt tg-actattt gttatatgcg
aaca-ctgca ttaacaacta ctcgattatc gttatt-gtg tggtctgta- tttttacggc
tatattatta cta-tttcgt tacctgtttt agcatctg-c attacaatgt tattaacaga
-agaaattta aatacaagtt tttttgatcc tgc-ggtgga ggtgatccta tacttta-ca
acatttattt tggttttttg gtcatcctga agtgtatata taa--ttctt ccggttttgg
tataattag- tgtgat-att gctattacat tacaaagaca aatttttggt tat-ttggta
tggtatctgc -atggcttct ataggag-tc ttggttttat tgtttgggca catcatatgt
ataagag-g
>Lycogala_maculatum_HFNNU_11251
---------- ---------- -----agttt ttggttatta -ctcc-tcgc taatattatt
agtatt-tct tcatttgttg aagtaggtgc tggtacaggg tggactattt atcctccttt
atcatc-gtt ggaagtcatt ctggcggt-t agtagattta gttattttta gtttacattt
agctggaata tcat-attac ttggcgcaat taattttatt tg-actattt gttatatgcg
aaca-ctgca ttaacaacta ctcgattatc gttatt-gtg tggtctgta- tttttacggc
tatattatta cta-tttcgt tacctgtttt agcatctg-c attacaatgt tattaacaga
-agaaattta aatacaagtt tttttgatcc tgc-ggtgga ggtgatccta tacttta-ca
acatttattt tggttttttg gtcatcctga agtgtatata taa--ttctt ccggttttgg
tataattag- tgtgat-att gctattacat tacaaagaca aatttttggt tat-ttggta
tggtatctgc -atggcttct ataggag-tc ttggttttat tgtttgggca catcatatgt
ataagag-g
>Lycogala_maculatum_HFNNU_11174
ggcttttccg cggttaaata atattagttt ttggttatta -ctccatcgc taatattatt
agtatt-tct tcatttgttg aagtaggtgc tggtacaggg tggactattt atcctccttt
atcatc-att ggaagtcatt ctggcggt-t agtagattta gttattttta gtttacattt
agctggaata tcat-attac ttggcgcaat taattttatt tg-actattt gttatatgcg
aaca-ctgca ttaacaacta ctcgattatc gttatt-gtg tggtctgta- tttttacggc
tatattatta cta-tttcgt tacctgtttt agcatctg-c attacaatgt tattaacaga
-agaaattta aatacaagtt tttttgatcc tgc-ggtgga ggtgatccta tacttta-ca
acatttattt tggttttttg gtcatcctga agtgtatata taa--ttctt ccggttttgg
tataattag- tgtgat-att gctattacat tacaaagaca aatttttggt tat-ttggta
tggtatctgc -atggcttct ataggag-tc ttggttttat tgtttgggca catcatatgt
ataag----
>Lycogala_maculatum_HFNNU_11175
ggcttttccg cggttaaata atattagttt ttggttatta -ctccatcgc taatattatt
agtatt-tct tcatttgttg aagtaggtgc tggtacaggg tggactattt atcctccttt
atcatc-att ggaagtcatt ctggcggt-t agtagattta gttattttta gtttacattt
agctggaata tcat-attac ttggcgcaat taattttatt tg-actattt gttatatgcg
aaca-ctgca ttaacaacta ctcgattatc gttatt-gtg tggtctgta- tttttacggc
tatattatta cta-tttcgt tacctgtttt agcatctg-c attacaatgt tattaacaga
-agaaattta aatacaagtt tttttgatcc tgc-ggtgga ggtgatccta tacttta-ca
acatttattt tggttttttg gtcatcctga agtgtatata taa--ttctt ccggttttgg
tataattag- tgtgat-att gctattacat tacaaagaca aatttttggt tat-ttggta
tggtatctgc -atggcttct ataggag-tc ttggttttat tgtttgggca catcatatgt
ataag----
>HFNNU_11283
ggcttttcca cgattgaata atataagttt ttggttatta -caccgtcat taatattact
attatt-tca tcttttgtcg aagttggtgc agggactggt tggacaatat atccaccgct
atctgc-ata agtagtcatt ctggtggt-t cgttgattta gttattttta gtttacattt
agcaggaata tcat-attat taggtgcaat aaattttatt ag-acaattt gttatatgag
aaca-ctgca ttaacaacaa cacgtttatc tttatt-gtg tggtctgtat tttttacagc
aattttatta ttg-tttcct tacctgtttt agcttctg-c atcacaatgt tattaacaga
-agaaactta aatacaacgt tttttgatcc tgc-ggtggt ggggatccca tattata-ca
acatttattc tggttttttg gtcatcctga agtatatata taa--ttctt ccggttttgg
aataattag- tgtaat-ttt ggtataacct tgcaaaaaca aatctttggt tat-taggaa
tggtttctgc -atggcatca ataggcg-tc taggttttat tgtttgggca catcatatgt
ataagta-g
>HFNNU_11284
ggcttttcca cgattgaata atataagttt ttggttatta -caccgtcat taatattact
attatt-tca tcttttgtcg aagttggtgc agggactggt tggacaatat atccaccgct
atctgc-ata agtagtcatt ctggtggt-t cgttgattta gttattttta gtttacattt
agcaggaata tcat-attat taggtgcaat aaattttatt ag-acaattt gttatatgag
aaca-ctgca ttaacaacaa cacgtttatc tttatt-gtg tggtctgtat tttttacagc
aattttatta ttg-tttcct tacctgtttt agcttctg-c atcacaatgt tattaacaga
-agaaactta aatacaacgt tttttgatcc tgc-ggtggt ggggatccca tattata-ca
acatttattc tggttttttg gtcatcctga agtatatata taa--ttctt ccggttttgg
aataattag- tgtaat-ttt ggtataacct tgcaaaaaca aatctttggt tat-taggaa
tggtttctgc -atggcatca ataggcg-tc taggttttat tgtttgggca catcatatgt
ataagta-g
>HFNNU_11285
ggcttttcca cgattgaata atataagttt ttggttatta -caccgtcat taatattact
attatt-tca tcttttgtcg aagttggtgc agggactggt tggacaatat atccaccgct
atctgc-ata agtagtcatt ctggtggt-t cgttgattta gttattttta gtttacattt
agcaggaata tcat-attat taggtgcaat aaattttatt ag-acaattt gttatatgag
aaca-ctgca ttaacaacaa cacgtttatc tttatt-gtg tggtctgtat tttttacagc
aattttatta ttg-tttcct tacctgtttt agcttctg-c atcacaatgt tattaacaga
-agaaactta aatacaacgt tttttgatcc tgc-ggtggt ggggatccca tattata-ca
acatttattc tggttttttg gtcatcctga agtatatata taa--ttctt ccggttttgg
aataattag- tgtaat-ttt ggtataacct tgcaaaaaca aatctttggt tat-taggaa
tggtttctgc -atggcatca ataggcg-tc taggttttat tgtttgggca catcatatgt
ataagta-g
>HFNNU_11286
ggcttttcca cgattgaata atataagttt ttggttatta -caccgtcat taatattact
attatt-tca tcttttgtcg aagttggtgc agggactggt tggacaatat atccaccgct
atctgc-ata agtagtcatt ctggtggt-t cgttgattta gttattttta gtttacattt
agcaggaata tcat-attat taggtgcaat aaattttatt ag-acaattt gttatatgag
aaca-ctgca ttaacaacaa cacgtttatc tttatt-gtg tggtctgtat tttttacagc
aattttatta ttg-tttcct tacctgtttt agcttctg-c atcacaatgt tattaacaga
-agaaactta aatacaacgt tttttgatcc tgc-ggtggt ggggatccca tattata-ca
acatttattc tggttttttg gtcatcctga agtatatata taa--ttctt ccggttttgg
aataattag- tgtaat-ttt ggtataacct tgcaaaaaca aatctttggt tat-taggaa
tggtttctgc -atggcatca ataggcg-tc taggttttat tgtttgggca catcatatgt
ataagta-g
>HFNNU_11287
ggcgtttcca cgattgaata atataagttt ttggttatta -caccgtcat taatattact
attatt-tca tcttttgtcg aagttggtgc agggactggt tggacaatat atccaccgct
atctgc-ata agtagtcatt ctggtggt-t cgttgattta gttattttta gtttacattt
agcaggaata tcat-attat taggtgcaat aaattttatt ag-acaattt gttatatgag
aaca-ctgca ttaacaacaa cacgtttatc tttatt-gtg tggtctgtat tttttacagc
aattttatta ttg-tttcct tacctgtttt agcttctg-c atcacaatgt tattaacaga
-agaaactta aatacaacgt tttttgatcc tgc-ggtggt ggggatccca tattata-ca
acatttattc tggttttttg gtcatcctga agtatatata taa--ttctt ccggttttgg
aataattag- tgtaat-ttt ggtataacct tgcaaaaaca aatctttggt tat-taggaa
tggtttctgc -atggcatca ataggcg-tc taggttttat tgtttgggca catcatatgt
ataagta-g
>HFNNU_11288
ggcgtttcca cgattgaata atataagttt ttggttatta -caccgtcat taatattact
attatt-tca tcttttgtcg aagttggtgc agggactggt tggacaatat atccaccgct
atctgc-ata agtagtcatt ctggtggt-t cgttgattta gttattttta gtttacattt
agcaggaata tcat-attat taggtgcaat aaattttatt ag-acaattt gttatatgag
aaca-ctgca ttaacaacaa cacgtttatc tttatt-gtg tggtctgtat tttttacagc
aattttatta ttg-tttcct tacctgtttt agcttctg-c atcacaatgt tattaacaga
-agaaactta aatacaacgt tttttgatcc tgc-ggtggt ggggatccca tattata-ca
acatttattc tggttttttg gtcatcctga agtatatata taa--ttctt ccggttttgg
aataattag- tgtaat-ttt ggtataacct tgcaaaaaca aatctttggt tat-taggaa
tggtttctgc -atggcatca ataggcg-tc taggttttat tgtttgggca catcatatgt
ataagta-g
>HFNNU_11289
ggcgtttcca cgattgaata atataagttt ttggttatta -caccgtcat taatattact
attatt-tca tcttttgtcg aagttggtgc agggactggt tggacaatat atccaccgct
atctgc-ata agtagtcatt ctggtggt-t cgttgattta gttattttta gtttacattt
agcaggaata tcat-attat taggtgcaat aaattttatt ag-acaattt gttatatgag
aaca-ctgca ttaacaacaa cacgtttatc tttatt-gtg tggtctgtat tttttacagc
aattttatta ttg-tttcct tacctgtttt agcttctg-c atcacaatgt tattaacaga
-agaaactta aatacaacgt tttttgatcc tgc-ggtggt ggggatccca tattata-ca
acatttattc tggttttttg gtcatcctga agtatatata taa--ttctt ccggttttgg
aataattag- tgtaat-ttt ggtataacct tgcaaaaaca aatctttggt tat-taggaa
tggtttctgc -atggcatca ataggcg-tc taggttttat tgtttgggca catcatatgt
ataagta-g
>Lycogala_guttatum_HFNNU_11268
ggcttttcca cgtttgaaca atataagttt ttggttatta -caccttcat tgatattatt
attatt-agt tcttttgttg aagttggtgc aggtacaggt tggactgttt atccaccatt
atcttc-ata ggaagtcatt caggaggc-t tgtagattta gttattttta gtttgcattt
ggcaggtatt tcat-attat taggtgctat taattttatt ag-actattt gttatatgag
aaca-ccgca ttaacaacaa caagattatc attatt-gtt tggtctgta- tttttacagc
tattttatta tta-tttctt tacctgtttt agcctctg-c ataacaatgt tattgacaga
-agaaattta aatacaacat tttttgatcc cgc-ggagga ggtgacccaa tacttta-ca
acatttatct tggttttctg gtcatcctga agtatatata taa--tctta ccggatttgg
tataattag- tgtaat-att ggcataacat tacaaaagca aatatttggt tat-taggta
tggtttccgc -atggcatca ataggtg-tc ttggttttat tgtatgggca catcatatgt
ataagta-g
>Lycogala_guttatum_HFNNU_11269
ggcttttcca cgtttgaaca atataagttt ttggttatta -caccttcat tgatattatt
attatt-agt tcttttgttg aagttggtgc aggtacaggt tggactgttt atccaccatt
atcttc-ata ggaagtcatt caggaggc-t tgtagattta gttattttta gtttgcattt
ggcaggtatt tcat-attat taggtgctat taattttatt ag-actattt gttatatgag
aaca-ccgca ttaacaacaa caagattatc attatt-gtt tggtctgta- tttttacagc
tattttatta tta-tttctt tacctgtttt agcctctg-c ataacaatgt tattgacaga
-agaaattta aatacaacat tttttgatcc cgc-ggagga ggtgacccaa tacttta-ca
acatttatct tggttttctg gtcatcctga agtatatata taa--tctta ccggatttgg
tataattag- tgtaat-att ggcataacat tacaaaagca aatatttggt tat-taggta
tggtttccgc -atggcatca ataggtg-tc ttggttttat tgtatgggca catcatatgt
ataagta-g
>HFNNU_10821
---------- ---------- -ttaagcttt tgggttatta -caccatcct taatcttatt
gttata-tca tcctttgttg aagttggtgc aggaactggg tggactattt atccaccctt
atcttc-att gggagtcata ctggcggt-t tgttgattta gtaatcttta gtttacattt
agcaggtatt tcat-attat taggtgctat taattttatc tg-acgattt gttatatgcg
tgca-cggcc ttatcgccta ctcgtttatc tttatt-gta tggtctgta- tttttactgc
aatattattg tta-tttctt tacccgtttt agcctctg-c attactatgt tattaacaga
-cgaaattta aacaccacat tctatgatcc tgc-ggtggt ggggatccta ttctata-ca
acatttattt tggttttctg gtcatcccga agtctatata taa--tccta ccggctttgg
tattataag- tgtcat-att gcaatcacat tgcaaaaaca aatatttggt tat-ttggta
tggtttctgc -atggcttct attggtg-tc ttggttttat tgtttgggca catcatatgt
ataagta-g
>HFNNU_10819
---------- ---------- -ttaagcttt tgggttatta -caccatcct taatcttatt
gttata-tca tcctttgttg aagttggtgc aggaactggg tggactattt atccaccctt
atcttc-att gggagtcata ctggcggt-t tgttgattta gtaatcttta gtttacattt
agcaggtatt tcat-attat taggtgctat taattttatc tg-acgattt gttatatgcg
tgca-cggcc ttatcgccta ctcgtttatc tttatt-gta tggtctgta- tttttactgc
aatattattg tta-tttctt tacccgtttt agcctctg-c attactatgt tattaacaga
-cgaaattta aacaccacat tctatgatcc tgc-ggtggt ggggatccta ttctata-ca
acatttattt tggttttctg gtcatcccga agtctatata taa--tccta ccggctttgg
tattataag- tgtcat-att gcaatcacat tgcaaaaaca aatatttggt tat-ttggta
tggtttctgc -atggcttct attggtg-tc ttggttttat tgtttgggca catcatatgt
ataagta-g
>HFNNU_10820
---------- ---------- -ttaagcttt tgggttatta -caccatcct taatcttatt
gttata-tca tcctttgttg aagttggtgc aggaactggg tggactattt atccaccctt
atcttc-att gggagtcata ctggcggt-t tgttgattta gtaatcttta gtttacattt
agcaggtatt tcat-attat taggtgctat taattttatc tg-acgattt gttatatgcg
tgca-cggcc ttatcgccta ctcgtttatc tttatt-gta tggtctgta- tttttactgc
aatattattg tta-tttctt tacccgtttt agcctctg-c attactatgt tattaacaga
-cgaaattta aacaccacat tctatgatcc tgc-ggtggt ggggatccta ttctata-ca
acatttattt tggttttctg gtcatcccga agtctatata taa--tccta ccggctttgg
tattataag- tgtcat-att gcaatcacat tgcaaaaaca aatatttggt tat-ttggta
tggtttctgc -atggcttct attggtg-tc ttggttttat tgtttgggca catcatatgt
ataagta-g
>HFNNU_11346
---------- ---------- -ttaagcttt tgggttatta -caccatcct taatcttatt
gttata-tca tcctttgttg aagttggtgc aggaactggg tggactattt atccaccctt
atcttc-att gggagtcata ctggcggt-t tgttgattta gtaatcttta gtttacattt
agcaggtatt tcat-attat taggtgctat taattttatc tg-acgattt gttatatgcg
tgca-cggcc ttatcgccta ctcgtttatc tttatt-gta tggtctgta- tttttactgc
aatattattg tta-tttctt tacccgtttt agcctctg-c attactatgt tattaacaga
-cgaaattta aacaccacat tctatgatcc tgc-ggtggt ggggatccta ttctata-ca
acatttattt tggttttctg gtcatcccga agtctatata taa--tccta ccggctttgg
tattataag- tgtcat-att gcaatcacat tgcaaaaaca aatatttggt tat-ttggta
tggtttctgc -atggcttct attggtg-tc ttggttttat tgtttgggca catcatatgt
ataagta-g
>HFNNU_10823
---------- ---------- --taggtttt tgggttatta -caccatcat taattttatt
gttatt-tct tcttttgttg aagttggtgc aggtacaggt tggactattt atccaccatt
atcttc-att agtagtcatt ctggtggt-t tgttgattta gttattttta gtttacattt
agctggaata tcat-attat taggtgctat taattttatt tg-actattt gttatatgcg
aaca-cagca ttaacaccaa ctcgattatc gttatt-gtt tggtctgta- tttttactgc
tatattatta tta-tttcct tacctgtttt agcttctg-c attacaatgt tattaacaga
-agaaattta aatactac-t tctttgatcc cgc-ggtggt ggtgatccta ttcttta-ca
acatttattt tggttttttg gacatcctga ggtctatata caa--tactc ccggatttgg
tattataag- tgttat-att actataacat tacaaagaca aatctttgga tat-ttggta
tggtttctgc -atgggttct attggtg-gt taggttttat tgtatgggca catcatatgt
ataagta-g
>HFNNU_10824
---------- ---------- --taggtttt tgggttatta -caccatcat taattttatt
gttatt-tct tcttttgttg aagttggtgc aggtacaggt tggactattt atccaccatt
atcttc-att agtagtcatt ctggtggt-t tgttgattta gttattttta gtttacattt
agctggaata tcat-attat taggtgctat taattttatt tg-actattt gttatatgcg
aaca-cagca ttaacaccaa ctcgattatc gttatt-gtt tggtctgta- tttttactgc
tatattatta tta-tttcct tacctgtttt agcttctg-c attacaatgt tattaacaga
-agaaattta aatactac-t tctttgatcc cgc-ggtggt ggtgatccta ttcttta-ca
acatttattt tggttttttg gacatcctga ggtctatata caa--tactc ccggatttgg
tattataag- tgttat-att actataacat tacaaagaca aatctttgga tat-ttggta
tggtttctgc -atgggttct attggtg-gt taggttttat tgtatgggca catcatatgt
ataagta-g
>HFNNU_10825
---------- ---------- --taggtttt tgggttatta -caccatcat taattttatt
gttatt-tct tcttttgttg aagttggtgc aggtacaggt tggactattt atccaccatt
atcttc-att agtagtcatt ctggtggt-t tgttgattta gttattttta gtttacattt
agctggaata tcat-attat taggtgctat taattttatt tg-actattt gttatatgcg
aaca-cagca ttaacaccaa ctcgattatc gttatt-gtt tggtctgta- tttttactgc
tatattatta tta-tttcct tacctgtttt agcttctg-c attacaatgt tattaacaga
-agaaattta aatactac-t tctttgatcc cgc-ggtggt ggtgatccta ttcttta-ca
acatttattt tggttttttg gacatcctga ggtctatata caa--tactc ccggatttgg
tattataag- tgttat-att actataacat tacaaagaca aatctttgga tat-ttggta
tggtttctgc -atgggttct attggtg-gt taggttttat tgtatgggca catcatatgt
ataagta-g
>HFNNU_10829
---------- ---------- ---atgtttt tgggttatta -caccatcat taatattatt
attata-tcc tcttttgttg aagtaggtgc aggtacggga tggacaattt atcctccact
atcatc-att agtagtcatt ctggtggt-t tgtggattta gttattttta gtttacattt
agctggaata tcat-attat taggcgctat taattttatt tg-actattt gttatatgcg
aaca-cagca ttaacaacaa ctcgattatc tttatt-gtt tggtccgta- tttttactgc
tatattatta tta-tttcat tacctgtttt agcatcag-c attacaatgt tattaacaga
-agaaattta aatacgac-t tcttcgatcc tgc-ggtggt ggtgatccta ttcttta-ca
acatttattt tggtttcttg gtcatcctga agtatatata tga--tttta ccggttttgg
tattataag- tgttat-att actataacct tacaaaaaca aatttttggt tat-ttggta
tggtttcagc -atggcatcc actggtg-tt taggttttat tgtatgggca catcatatgt
ataagta-g
>HFNNU_10826
---------- ---------- ---atgtttt tgggttatta -caccatcat taatattatt
attata-tcc tcttttgttg aagtaggtgc aggtacggga tggacaattt atcctccact
atcatc-att agtagtcatt ctggtggt-t tgtggattta gttattttta gtttacattt
agctggaata tcat-attat taggcgctat taattttatt tg-actattt gttatatgcg
aaca-cagca ttaacaacaa ctcgattatc tttatt-gtt tggtccgta- tttttactgc
tatattatta tta-tttcat tacctgtttt agcatcag-c attacaatgt tattaacaga
-agaaattta aatacgac-t tcttcgatcc tgc-ggtggt ggtgatccta ttcttta-ca
acatttattt tggtttcttg gtcatcctga agtatatata tga--tttta ccggttttgg
tattataag- tgttat-att actataacct tacaaaaaca aatttttggt tat-ttggta
tggtttcagc -atggcatcc actggtg-tt taggttttat tgtatgggca catcatatgt
ataagta-g
>HFNNU_10827
---------- ---------- ---atgtttt tgggttatta -caccatcat taatattatt
attata-tcc tcttttgttg aagtaggtgc aggtacggga tggacaattt atcctccact
atcatc-att agtagtcatt ctggtggt-t tgtggattta gttattttta gtttacattt
agctggaata tcat-attat taggcgctat taattttatt tg-actattt gttatatgcg
aaca-cagca ttaacaacaa ctcgattatc tttatt-gtt tggtccgta- tttttactgc
tatattatta tta-tttcat tacctgtttt agcatcag-c attacaatgt tattaacaga
-agaaattta aatacgac-t tcttcgatcc tgc-ggtggt ggtgatccta ttcttta-ca
acatttattt tggtttcttg gtcatcctga agtatatata tga--tttta ccggttttgg
tattataag- tgttat-att actataacct tacaaaaaca aatttttggt tat-ttggta
tggtttcagc -atggcatcc actggtg-tt taggttttat tgtatgggca catcatatgt
ataagta-g
>Lycogala_guttatum_HFNNU_10830
---------- ---------- ---aaagttt ttggttatta -caccttcat tgatattatt
attatt-agt tcttttgttg aagttggtgc aggtacaggt tggactgttt atccaccatt
atcttc-ata ggaagtcatt caggaggc-t tgtagattta gttattttta gtttgcattt
ggccggtatt tcat-attat taggtgctat taattttatt ag-actattt gttatatgag
aaca-ccgca ttaacaacaa caagattatc attatt-gtt tggtctgta- tttttacagc
tattttatta tta-tttctt tacctgtttt agcctctg-c ataacaatgt tattgacaga
-agaaattta aatacaacat tttttgatcc cgc-ggagga ggtgacccaa tacttta-ca
acatttatct tggttttctg gtcatcctga agtatatata taa--tctta ccggatttgg
tataattag- tgtaat-att ggcataacat tacaaaagca aatatttggt tat-taggta
tggtttccgc -atggcatca ataggtg-tc ttggttttat tgtatgggca catcatatgt
ataagta-g
>Lycogala_guttatum_HFNNU_10831
---------- ---------- ---aaagttt ttggttatta -caccttcat tgatattatt
attatt-agt tcttttgttg aagttggtgc aggtacaggt tggactgttt atccaccatt
atcttc-ata ggaagtcatt caggaggc-t tgtagattta gttattttta gtttgcattt
ggccggtatt tcat-attat taggtgctat taattttatt ag-actattt gttatatgag
aaca-ccgca ttaacaacaa caagattatc attatt-gtt tggtctgta- tttttacagc
tattttatta tta-tttctt tacctgtttt agcctctg-c ataacaatgt tattgacaga
-agaaattta aatacaacat tttttgatcc cgc-ggagga ggtgacccaa tacttta-ca
acatttatct tggttttctg gtcatcctga agtatatata taa--tctta ccggatttgg
tataattag- tgtaat-att ggcataacat tacaaaagca aatatttggt tat-taggta
tggtttccgc -atggcatca ataggtg-tc ttggttttat tgtatgggca catcatatgt
ataagta-g
>Lycogala_epidendrum_HFNNU_9994
ggcgtttccg cgtttgaata atattagttt ttggttattg ccgccatcat taattttatt
acttttatct tcttttgttg aagttggggc tggtacaggt tggactgttt ac-cgccatt
gtcttctata ggaagtcatt ctggtggtag tgtagacttg gttattttta gtttacactt
agccggtatt tcatcccta- ttggggccat caattttatt tgtaccattt gttatatgcg
tattgctgga ttgaatgctt taagattatc cttgtttacc tggtcggttt tttttacagc
tattttatta ttactatcat tacctgtgtt agcatcggct ataacaatg- tgcttacaga
tagaaatttg aatacaacct tttctgaccc tgccggtggt ggtgatccta ttctttatca
acatttattt tggttttttg gtcatccaga agtttatata ttaatacttc t-ggatttgg
tatcattag- tgttataata gctattacat tacaaaaaca aatttttggt tatttaggta
tggtttctgc tatggcatca attggtgccc ttggttttat tgtttgggca catcacatgt
ataagtagg
>Lycogala_epidendrum_HFNNU_11192
ggcgtttccg cgtttgaata atattagttt ttggttattg ccgccatcat taattttatt
acttttatct tcttttgttg aagttggggc tggtacaggt tggactgttt ac-cgccatt
gtcttctata ggaagtcatt ctggtggtag tgtagacttg gttattttta gtttacactt
agccggtatt tcatcccta- ttggggccat caattttatt tgtaccattt gttatatgcg
tattgctgga ttgaatgctt taagattatc cttgtttacc tggtcggttt tttttacagc
tattttatta ttactatcat tacctgtgtt agcatcggct ataacaatg- tgcttacaga
tagaaatttg aatacaacct tttctgaccc tgccggtggt ggtgatccta ttctttatca
acatttattt tggttttttg gtcatccaga agtttatata ttaatacttc t-ggatttgg
tatcattag- tgttataata gctattacat tacaaaaaca aatttttggt tatttaggta
tggtttctgc tatggcatca attggtgccc ttggttttat tgtttgggca catcacatgt
ataagtagg
>Lycogala_irregulare_HFNNU_9857
ggcttttcca cgtttaaata atattagttt ttggttattg -caccttctt taatattact
agtatt-tct tcgtttgttg aggtaggtgc tggtactggt tggactattt atccaccttt
atcttc-att ggaagtcatt ctggtggt-t agttgatcta gttattttta gtttacattt
agctggaatc tcat-tttac ttggagcaat taattttatt tg-actattt gttatatgag
aaca-ctgcg ttaacgacca ctagattatc gttatt-gtg tggtctgta- tttttactgc
tatattatta tta-tttctt tacctgtttt agcatctg-c attactatgt tattaacaga
-agaaattta aatacaacct tttttgatcc tgc-ggtgga ggtgatccta tattgta-ca
acatttattt tggttttttg gtcatcctga agtgtatata taa--ttctt ccggatttgg
tattataag- tgttat-ata gctattacat tacaaagaca aatttttggt tat-------
---------- ---------- ---------- ---------- ---------- ----------
---------
>Lycogala_irregulare_sc32014
ggcttttcca cgtttaaata atattagttt ttggttattg -caccttctt taatattact
cgtatt-tct tcgtttgttg aggtaggtgc tggtactggt tggactattt atccaccttt
atcttc-att ggaagtcatt ctggtggt-t agttgatcta gttattttta gtttacattt
agctggaatt tcat-attac ttggagcaat taattttatt tg-actattt gttatatgag
aaca-cagcg ttaactacta ctagattatc gttatt-gtg tggtctgta- tttttactgc
tatattatta tta-tttcgt tacccgtttt agcatctg-c attactatgt tattaacaga
-agaaattta aatacaacat tttttgatcc tgc-ggcgga ggcgatccaa tattgta-ca
acatttattt tggttttttg gtcatcctga agtgtacata taa--tcctt ccggatttgg
tattataag- tgttat-ata gcaattacac tacaaagaca aatttttggt tat-taggta
tggtatccgc -atggcttct attggtg-tc ttggttttat tgtttgggca catcatatgt
ataagta-g
>Lycogala_irregulare_sc32052
ggcttttcca cgtttaaata atattagttt tcggttatta -caccttctt taatattact
agtatt-tct tcgtttgttg aggtaggtgc tggtactggt tggactattt atccaccttt
atcttc-att ggaagtcatt ctggtggt-t agttgatcta gttattttta gtttacattt
agctggaatc tcat-tttac ttggagcaat taattttatt tg-actattt gttatatgag
aaca-ctgcg ttaacgacca ctagattatc gttatt-gtg tggtctgta- tttttacggc
tatattatta tta-tttctt tacctgtttt agcatctg-c attactatgt tattaacaga
-agaaattta aatacaacct tttttgatcc tgc-ggtgga ggtgatccta tattgta-ca
acatttattt tggttttttg gtcatcctga agtgtatata taa--ttctt ccggatttgg
tattataag- tgttat-ata gctattacat tacaaagaca aatttttggt tat-------
---------- ---------- ---------- ---------- ---------- ----------
---------
>Lycogala_aggregatum_sc32100
ggcttttcca cgattaaata acattagttt tcggtc-tta ccaccctcac ttatcttatt
agtactttct tcatttgtcg aggttggtgc tggtactggt tggactattt atccaccgtt
atcctccata ggtagtcatt ctgggggtgc cgttgactt- gttattttta gtttacattt
agcaggaata tcatcattat taggtgctat taattttata tgtacgattt gttatatgcg
tacaccaggc ttaaccccaa cacgattatc tttatttgtt tggtctgtat ttttcactgc
tatattatta ttgctttctt tacctgtttt agcttctgca attactatgc tattaacaga
tagaaattta aatactacct tctttgatcc cgccggtggt ggtgatccta ttctatacca
acatttattt tggttttttg gtcatcctga agtatatata ctaattcttc ccgcttttgg
tataattag- tattatactt actataacat tacaaaaaca aatatttggt tatcttggta
tggtttctgc catggcttct ataggtgc-- ---------- ---------- ----------
---------
>Lycogala_leopardinum_EJ22022384
ggcttttcca cggttaaaca atataagttt ttggttacta -caccttctt taattttatt
attatt-tct tcttttgttg aagttggtgc agggactgga tggacaatat atccaccatt
atctgc-ata agcagccatt ctggtggt-t tgtcgattta gttattttta gtttacattt
agcaggaata tcctcattat taggtgcaat aaattttatt agcacaattt gttatatgag
aacacctgca ttaacaacaa cacgtttatc gttattcgtg tggtctgtat tttttacagc
aattttatta ttgctttcgt tacctgtttt agcatcagcc attacaatgt tattaacaga
cagaaactta aatacaacat tttttgatcc tgc-ggtggt ggagatccta tattata-ca
acatttattc tggttttttg gtcatcctga agtatatata taa--ttctt ccgggtttgg
aattattag- cgtaat-ttt ggtataacat tgcaaaaaca aatctttggc tat-taggta
tggtttctgc -atggcatca ataggtg-tc taggttttat tgtttgggca catcatatgt
ataagta-g
>Lycogala_leopardinum_IY16
ggcttttcca cggttaaaca atataagttt ttggttacta -caccttctt taattttatt
attatt-tct tcttttgttg aagttggtgc agggactgga tggacaatat atccaccatt
atctgc-ata agcagccatt ctggtggt-t tgtcgattta gttattttta gtttacattt
agcaggaata tcctcattat taggtgcaat aaattttatt agcacaattt gttatatgag
aacacctgca ttaacaacaa cacgtttatc gttattcgtg tggtctgtat tttttacagc
aattttatta ttgctttcgt tacctgtttt agcatcagcc attacaatgt tattaacaga
cagaaactta aatacaacat tttttgatcc tgc-ggtggt ggagatccta tattata-ca
acatttattc tggttttttg gtcatcctga agtatatata taa--ttctt ccgggtttgg
aattattag- cgtaat-ttt ggtataacat tgcaaaaaca aatctttggc tat-taggta
tggtttctgc -atggcatca ataggtg-tc taggttttat tgtttgggca catcatatgt
ataagta-g
>Lycogala_olearium_CWP4227
-gcttttcca cgattaaata atataagttt ctggttattg -caccttctt taattttatt
attata-tca tcttttgttg aagttggtgc aggcaccggt tggacgatat acccaccatt
atcatc-att agtagtcatt ctggtggt-t ggttgattta gtaattttca gtttacattt
agcgggtatt tcat-attgt taggtgcaat taattttata tg-actatat gttatatgcg
caca-caggt ataaatacaa ctagaatatc gttatt-gta tggtctgta- tttttacagc
aatattgtta tta-tttcgt tgccagtttt agcttctg-c attacaatgt tattaacaga
-agaaatttg aatacaacat tttttgatcc ttc-ggtggt ggcgatccaa ttttata-ca
acatttattt tggtttttcg gtcatcccga agtatatata taa--tttta ccggttttgg
tattattag- catgat-ctt tcaattactt tgcaaaaaca aatttttggt tat-ttggga
tgatttctgc -atggcatct attggtg-tt taggttttat tgtttgggca catcatatgt
ataagta-g
>Lycogala_olearium_sc27522
--cttttcca cgattaaata atataagttt ctggttattg -caccttctt taattttatt
attata-tca tcttttgttg aagttggtgc aggcaccggt tggacgatat acccaccatt
atcatc-att agtagtcatt ctggtggt-t ggttgattta gtaattttca gtttacattt
agcgggtatt tcat-attgt taggtgcaat taattttata tg-actatat gttatatgcg
caca-caggt ataaatacaa ctagaatatc gttatt-gta tggtctgta- tttttacagc
aatattgtta tta-tttcgt tgccagtttt agcttctg-c attacaatgt tattaacaga
-agaaatttg aatacaacat tttttgatcc ttc-ggtggt ggcgatccaa ttttata-ca
acatttattt tggtttttcg gtcatcccga agtatatata taa--tttta ccggttttgg
tattattag- catgat-ctt tcaattactt tgcaaaaaca aatttttggt tat-ttggga
tgatttctgc -atggcatct attggtg-tt taggttttat tgtttgggca catcatatgt
ataagta-g
>Lycogala_palianystia_IY28
ggcgtttcca cgattaaata atattagttt ttggttatta -cgccatctt taattttatt
attatt-tct tcttttgttg aagttggtgc aggtactgga tggacaattt atcctccatt
atcatc-ata ggaagtcatt ctggaggt-t cgtggattta gttattttta gtttacattt
agctggaata tcat-attat taggtgcaat taattttatt ag-acaattt gttatatgcg
aacg-cagca ttaacaacaa caagattatc attgtt-gtg tggtctgta- tttttactgc
tattttatta tta-tttctt tacccgtttt ggcctccg-c attacaatgt tattaacaga
-agaaattta aatacaactt ttttcgatcc tag-ggtgga ggtgacccta ttttata-ca
gcatttgttt tggttttttg gtcatcctga ggtctatata tta--ttcta ccggttttgg
gattataag- tgttat-ttt ggtgttacat tgcaaaaaca aatttttggt tat-ttggta
tggtttctgc -atggcttcg attggtg-tc ttggctttat tgtatgggca catcatatgt
ataagta-g
>Lycogala_palianystia_sc27521
---gtttcca cgattaaata atattagttt ttggttatta -cgccatctt taattttatt
attatt-tct tcttttgttg aagttggtgc aggtactgga tggacaattt atcctccatt
atcatc-ata ggaagtcatt ctggaggt-t cgtggattta gttattttta gtttacattt
agctggaata tcat-attat taggtgcaat taattttatt ag-acaattt gttatatgcg
aacg-cagca ttaacaacaa caagattatc attgtt-gtg tggtctgta- tttttactgc
tattttatta tta-tttctt tacccgtttt ggcctccg-c attacaatgt tattaacaga
-agaaattta aatacaactt ttttcgatcc tag-ggtgga ggtgacccta ttttata-ca
gcatttgttt tggttttttg gtcatcctga ggtctatata tta--ttcta ccggttttgg
gattataag- tgttat-ttt ggtgttacat tgcaaaaaca aatttttggt tat-ttggta
tggtttctgc -atggcttcg attggtg-tc ttggctttat tgtatgggca catcatatgt
ataagta-g
>Lycogala_skovorodaense_CWP4169
-gcgtttcca cgattaaata atataagttt ttggttgtta ccaccatcct tgatcttatt
attatt-tct tcgtttgttg aagtgggtgc aggtacaggt tggacaatct atccgccatt
atcatc-ata agtagtcatt caggtggt-t tgttgattta gttattttta gtttacattt
ggcaggtatt tcat-attat taggtgcaat aaattttata tg-acaattt gctatatgcg
cgta-ctggc ttaactacta cgagaatatc attatt-gtt tggtctgta- tttttacagc
aatattatta tta-tttcat tacctgtttt agcatcag-c attacaatgt tattaaccga
-agaaattta aatacaacat tttttgatcc gtc-ggtgga ggtgatccaa tacttta-ca
acatttattt tggttttttg gtcatccaga agtttatata tga--tttta ccggctttgg
tataattag- tatgat-ctt tctataacat tacaaaaaca aatttttgga tat-ttggta
tggtatctgc -atggcatcc ataggtg-tt taggttttat tgtttgggca catcatatgt
ataagta-g
>Lycogala_skovorodaense_sc27535
ggcgtttcca cgattaaata atataagttt ttggttgtta ccaccatcct taatcttatt
attatt-tct tcgtttgttg aagtgggtgc aggtacaggt tggacaatct atccgccatt
atcatc-ata agtagtcatt caggtggt-t tgttgattta gttattttta gtttacattt
ggcaggtatt tcat-attat taggtgcgat aaattttata tg-acaattt gctatatgcg
cgta-ctggc ttaactacta cgagaatatc attatt-gtt tggtctgta- tttttacagc
aatattatta tta-tttcat tacctgtttt agcatcag-c attacaatgt tattaaccga
-agaaattta aatacaacat tttttgatcc gtc-ggtgga ggtgatccaa tacttta-ca
acatttattt tggttttttg gtcatccaga agtttatata tga--tttta ccggctttgg
tataattag- tatgat-ctt tctataacat tacaaaaaca aatttttgga tat-ttggta
tggtatctgc -atggcatct ataggtg-ct taggttttat tgtttgggca catcatatgt
ataagta-g
>Lycogala_acinonycum_PFb53
-gcttttcca cgattaaata atattagttt ttggttattg -caccatcat taattctctt
actata-tct tcttttgttg aagtcggtgc cggaacaggc tggactattt atccaccttt
atctgc-ata agcagtcatt cgggtggt-t tgttgatctt gttatattta gtttacattt
agcaggtata tcat-actat taggtgcaat taattttatc ag-acaattt gttatatgag
aaca-cagca ctaacgacct cacgattatc gttatt-gtt tggtctgta- tttttacagc
aatattatta tta-tttctt tacctgtttt agcatctg-c attacaatgt tattaacaga
-agaaactta aatacaacct tttttgatcc tgc-ggtggt ggtgatccaa tactata-ca
acatttattc tggttttttg gtcatcccga agtatatata tga--tattg ccggtttcgg
tataataag- tgtaat-att ggtataacac tacaaaaaca aatatttggt tat-ttggta
tggtatcagc -atggcgtca ataggtg-tt taggttttat tgtatgggcg catcacatgt
ataagta-g
>Lycogala_acinonycum_PFb57
---------- ---------- ---------- ---------- ---ccatcat taattctctt
actata-tct tcttttgttg aagtcggtgc cggaacaggc tggactattt atccaccttt
atctgc-ata agcagtcatt cgggtggt-t tgttgatctt gttatattta gtttacattt
agcaggtata tcat-actat taggtgcaat taattttatc ag-acaattt gttatatgag
aaca-cagca ctaacgacct cacgattatc gttatt-gtt tggtctgta- tttttacagc
aatattatta tta-tttctt tacctgtttt agcatctg-c attacaatgt tattaacaga
-agaaactta aatacaacct tttttgatcc tgc-ggtggt ggtgatccaa tactata-ca
acatttattc tggttttttg gtcatcccga agtatatata tga--tattg ccggtttcgg
tataataag- tgtaat-att ggtataacac tacaaaaaca aatatttggt tat-ttggta
tggtatcagc -atggcgtca ataggtg-tt taggttttat tgtatgggcg catcacatgt
ataagta-g
>Lycogala_alisaaulianovae_CWP3656
ggcttttcca cgtttaaata atataagttt ttggttatta -caccatctt tgattttatt
attatc-tct tcttttgttg aagttggtgc aggtactggt tggactgttt atccaccctt
agcttc-atc ggaagtcatt ctggaggt-t tgttgattta gttattttta gtttacattt
agctggaatc tcat-actat taggtgcaat taattttata tg-acaattt gttacatgcg
aaca-ccgca ttaacaacaa caagattatc gttatt-gtt tggtctgta- tttttacggc
tatactatta tta-tttcat tacctgttct agcatctg-c attacaatgt tattaacaga
-agaaattta aatacaagtt tttttgatcc cgc-ggtggt ggtgatccta ttcttta-ca
acatttattt tggttttttg gtcatcctga agcatatata tga--ttctt ccggttttgg
tataatcag- tgtgat-att gcaattactc tgcaaaaaca aatttttggc tat-tcggta
tggtttctgc -atggcctct accggag-t- ---------- ---------- ----------
---------
>Lycogala_caviaroides_sc32045
ggcttttcca cgattaaata atattagctt tcggttgcta -caccatctt tgattttatt
gttatt-tcc tcttttgttg aagttggtgc aggtactgga tggactattt atccaccgtt
atcctc-att ggaagtcatt ctggaggt-t tgtagattta gttatcttta gtttacattt
agctggaatt tcat-attat taggtgcgat taattttatt ag-acaattt gttatatgcg
aaca-cagcc ttaacaacaa ctagattatc tttatt-gtg tggtctgta- tttttactgc
tattttatta tta-tttcct tacccgtatt agcctctg-c attacaatgt tattaacaga
-agaaattta aatacaactt tttttgatcc tgc-ggcggg ggcgacccaa ttttata-ca
acatttattt tggttttttg gtcatcctga agtctatata cca--tccta ccggttttgg
tattataag- tgttat-ttt ggtattacat tgcaaaaaca aatctttggt tat-ttggta
tggtttctgc -atggcctcc ataggtg-tc ttggttttat tgtatgggca catcatatgt
ataagta-g
>Lycogala_caviaroides_sc32018
ggcttttcca cgattaaata atattagctt tcggttgcta -caccatctt tgattttatt
gttatt-tcc tcttttgttg aagttggtgc aggtactgga tggactattt atccaccgtt
atcctc-att ggaagtcatt ctggaggt-t tgtagattta gttatcttta gtttacattt
agctggaatt tcat-attat taggtgcgat taattttatt ag-acaattt gttatatgcg
aaca-cagcc ttaacaacaa ctagattatc tttatt-gtg tggtctgta- tttttactgc
tattttatta tta-tttcct tacccgtatt agcctctg-c attacaatgt tattaacaga
-agaaattta aatacaactt tttttgatcc tgc-ggcggg ggagacccaa ttttata-ca
acatttattt tggttttttg gtcatcctga agtctatata cca--tccta ccggttttgg
tattataag- tgttat-ttt ggtattacat tgcaaaaaca aatctttggt tat-ttggta
tggtttctgc -atggcctcc ataggtg-tc ttggttttat tgtatgggca catcatatgt
ataagta-g
>Lycogala_epidendrum_CWP4217
ggcgtttccg cgtttgaata atattagttt ttggttattg ccgccatcat taattttatt
acttttatct tcttttgttg aagttggggc tggtactggt tggactgttt ac-cgccatt
gtcttctata ggaagtcatt ctggtggtag tgtagacttg gttattttta gtttacactt
agccggtatt tcatcccta- ttggggccat caattttatt tgtaccattt gttatatgcg
tattgctgga ttgaatgctt taagattatc cttgtttacc tggtcggttt tttttacagc
tattttatta ttactatcat tacctgtgtt agcatcggct ataacaatg- tgcttacaga
tagaaatttg aatacaacct tttctgaccc tgccggtggt ggtgatccta ttctttatca
acatttattt tggttttttg gtcatccaga agtttatata ttaatacttc t-ggatttgg
tatcattag- tgttataata gctattacat tacaaaaaca aatttttggt tatttaggta
tggtttctgc tatggcatca attggtgccc ttggttttat tgtttgggca catcacatgt
ataagta-g
>Lycogala_epidendrum_CWP4218
ggcgtttccg cgtttgaata atattagttt ttggttattg ccgccatcat taattttatt
acttttatct tcttttgttg aagttggggc tggtactggt tggactgttt ac-cgccatt
gtcttctata ggaagtcatt ctggtggtag tgtagacttg gttattttta gtttacactt
agccggtatt tcatcccta- ttggggccat caattttatt tgtaccattt gttatatgcg
tattgctgga ttgaatgctt taagattatc cttgtttacc tggtcggttt tttttacagc
tattttatta ttactatcat tacctgtgtt agcatcggct ataacaatg- tgcttacaga
tagaaatttg aatacaacct tttctgaccc tgccggtggt ggtgatccta ttctttatca
acatttattt tggttttttg gtcatccaga agtttatata ttaatacttc t-ggatttgg
tatcattag- tgttataata gctattacat tacaaaaaca aatttttggt tatttaggta
tggtttctgc tatggcatca attggtgccc ttggttttat tgtttgggca catcacatgt
ataagtagg
>Lycogala_epidendrum_IY34
-gcgtttccg cgtttgaata atattagttt ttggttattg ccgccatcat taattttatt
acttttatct tcttttgttg aagttggggc tggtactggt tggactgttt ac-cgccatt
gtcttctata ggaagtcatt ctggtggtag tgtagacttg gttattttta gtttacactt
agccggtatt tcatcccta- ttggggccat caattttatt tgtaccattt gttatatgcg
tattgctgga ttgaatgctt taagattatc cttgtttacc tggtcggttt tttttacagc
tattttatta ttactatcat tacctgtgtt agcatcggct ataacaatg- tgcttacaga
tagaaatttg aatacaacct ttttcgaccc tgccggtggt ggtgatccta ttctttatca
acatttattt tggttttttg gtcatccaga agtttatata ttaatacttc t-ggatttgg
tatcattag- tgttataata gctattacat tacaaaaaca aatttttggt tatttaggta
tggtttctgc tatggcatca attggtgccc ttggttttat tgtttgggca catcacatgt
ataagta-g
>Lycogala_roseosporum_EJ14908701
ggcgtttcca cgtttaaata atattagttt ttggttatta -caccctctt taattttatt
attatc-tct tcttttgttg aagttggtgc aggtactggt tggactgttt atcctcccct
agcttc-ata agtagccatt ctggcggt-t tgtagattta gttattttca gtttacattt
agcgggaatc tcat-attat taggtgcaat taatttcata tg-acgattt gctatatgcg
agca-ctgcg ttaacaacaa caaggttgtc cttatt-gtg tggtcagta- tttttacagc
tatactctta cta-tgtcat tacctgtctt agcttctg-c atcacaatgt tattaacaga
-agaaattta aatactagtt tttttgatcc tgc-ggtggt ggtgatccta tattata-ca
acatttattt tggttttttg gtcatcctga agcatatata caa--tcctt ccggtttcgg
tataatcag- tgttat-ctc gcaataacat tgcaaaaaca aattttcggt tat-ttggta
tggtttctgc -atggcatcc acaggcg-tt taggtttcat tgtttgggca catcatatgt
ataagta-g
>Lycogala_succineum_CWP3092
ggcgtttcca cgattaaata atataagttt ttggttatta -caccttctt taatattatt
attgtt-tca tcttttgttg aagttggtgc tggaacaggt tggacaatat atccaccatt
atctgc-ata agcagccatt ctggcggt-t agtcgattta gttattttta gtttgcattt
agccggaata tcat-attat taggtgcaat aaattttatt ag-acaattt gttatatgag
aaca-ctgca ttaacaacaa cacgtttatc tttatt-gtg tggtctgtat tttttacagc
aattttatta ttg-tttcgt tacctgtttt agcttcag-c attacaatgt tattaacaga
-agaaactta aatacaacat tttttgatcc tgc-ggtggt ggtgatccta tattata-ca
acatttattt tggttttttg gtcatcccga agtctatata tca--ttctt ccggatttgg
gataattag- tgtaat-ttt ggtataacct tgcaaaaaca aatttttggt tat-ttggta
tggtttctgc -atggcatca ataggtg-tc ttggttttat tgtttgggca catcatatgt
ataagta-g
>Lycogala_succineum_CWP3093
ggcttttcca cgattaaata atataagttt ttggttatta -caccttctt taatattatt
attgtt-tca tcttttgttg aagttggtgc tggaacaggt tggacaatat atccaccatt
atctgc-ata agcagccatt ctggcggt-t agtcgattta gttattttta gtttgcattt
agccggaata tcat-attat taggtgcaat aaattttatt ag-acaattt gttatatgag
aaca-ctgca ttaacaacaa cacgtttatc tttatt-gtg tggtctgtat tttttacagc
aattttatta ttg-tttcgt tacctgtttt agcttcag-c attacaatgt tattaacaga
-agaaactta aatacaacat tttttgatcc tgc-ggtggt ggtgatccta tattata-ca
acatttattt tggttttttg gtcatcccga agtctatata tca--ttctt ccggatttgg
gataattag- tgtaat-ttt ggtataacct tgcaaaaaca aatttttggt tat-ttggta
tggtttctgc -atggcatca ataggtg-tc ttggttttat tgtttgggca catcatatgt
ataagtagg
>Lycogala_succineum_CWP4216
-gcttttcca cgattaaata atataagttt ttggttatta -caccttctt taatattatt
attgtt-tca tcttttgttg aagtaggtgc gggaacaggt tggacaatat atccaccatt
atctgc-ata agcagccatt ctggcggt-t agtcgattta gttattttta gtttgcattt
agccggaata tcat-attat taggtgcaat aaattttatt ag-acaattt gttatatgag
aaca-ctgca ttaaccacaa cacgtttatc tttatt-gtg tggtctgtat tttttacagc
aattttatta ttg-tttcgt tacctgtttt agcttcag-c attacaatgt tattaacaga
-agaaactta aatacaacat tttttgatcc tgc-ggtggt ggtgatccta tattata-ca
acatttattt tggttttttg gtcatccaga agtctatata tca--ttctt ccggatttgg
gataattag- tgtaat-ttt ggtataacct tgcaaaaaca aatttttggt tat-ttggta
tggtttctgc -atggcatca ataggtg-tc ttggttttat tgtttgggca catcatatgt
ataagta-g
>Lycogala_succineum_EJ22340752
ggcgtttcca cgattaaata atataagttt ttggttatta -caccttctt taatattatt
attgtt-tca tcttttgttg aagttggtgc tggaacaggt tggacaatat atccaccatt
atctgc-ata agcagccatt ctggcggt-t agtcgattta gttattttta gtttgcattt
agccggaata tcat-attat taggtgcaat aaattttatt ag-acaattt gttatatgag
aaca-ctgca ttaacaacaa cacgtttatc tttatt-gtg tggtctgtat tttttacagc
aattttatta ttg-tttcgt tacctgtttt agcttcag-c attacaatgt tattaacaga
-agaaactta aatacaacat tttttgatcc tgc-ggtggt ggtgatccta tattata-ca
acatttattt tggttttttg gtcatcccga agtctatata tca--ttctt ccggatttgg
gataattag- tgtaat-ttt ggtataacct tgcaaaaaca aatttttggt tat-ttggta
tggtttctgc -atggcatca ataggtg-tc ttggttttat tgtttgggca catcatatgt
ataagta-g
>Lycogala_succineum_sc22164
ggcttttcca cgattaaata atataagttt ttggttatta -caccttctt taatattatt
attgtt-tca tcttttgttg aagttggtgc tggaacaggt tggacaatat atccaccatt
atctgc-ata agcagccatt ctggcggt-t agtcgattta gttattttta gtttgcattt
agccggaata tcat-attat taggtgcaat aaattttatt ag-acaattt gttatatgag
aaca-ctgca ttaacaacaa cacgtttatc tttatt-gtg tggtctgtat tttttacagc
aattttatta ttg-tttcgt tacctgtttt agcttcag-c attacaatgt tattaacaga
-agaaactta aatacaacat tttttgatcc tgc-ggtggt ggtgatccta tattata-ca
acatttattt tggttttttg gtcatcccga agtctatata tca--ttctt ccggatttgg
gataattag- tgtaat-ttt ggtataacct tgcaaaaaca aatttttggt tat-ttggta
tggtttctgc -atggcatca ataggtg-tc ttggttttat tgtttgggca catcatatgt
ataagta-g
>Lycogala_succineum_sc22202
ggcgtttcca cgattaaata atataagttt ttggttatta -caccttctt taatattatt
attgtt-tca tcttttgttg aagttggtgc tggaacaggt tggacaatat atccaccatt
atctgc-ata agcagccatt ctggcggt-t agtcgattta gttattttta gtttgcattt
agccggaata tcat-attat taggtgcaat aaattttatt ag-acaattt gttatatgag
aaca-ctgca ttaacaacaa cacgtttatc tttatt-gtg tggtctgtat tttttacagc
aattttatta ttg-tttcgt tacctgtttt agcttcag-c attacaatgt tattaacaga
-agaaactta aatacaacat tttttgatcc tgc-ggtggt ggtgatccta tattata-ca
acatttattt tggttttttg gtcatcccga agtctatata tca--ttctt ccggatttgg
gataattag- tgtaat-ttt ggtataacct tgcaaaaaca aatttttggt tat-ttggta
tggtttctgc -atggcatca ataggtg-t- ---------- ---------- ----------
---------
>Lycogala_succineum_sc22226
ggcttttcca cgattaaata atataagttt ttggttatta -caccttctt taatattatt
attgtt-tca tcttttgttg aagttggtgc tggaacaggt tggacaatat atccaccatt
atctgc-ata agcagccatt ctggcggt-t agtcgattta gttattttta gtttgcattt
agccggaata tcat-attat taggtgcaat aaattttatt ag-acaattt gttatatgag
aaca-ctgca ttaacaacaa cacgtttatc tttatt-gtg tggtctgtat tttttacagc
aattttatta ttg-tttcgt tacctgtttt agcttcag-c attacaatgt tattaacaga
-agaaactta aatacaacat tttttgatcc tgc-ggtggt ggtgatccta tattata-ca
acatttattt tggttttttg gtcatcccga agtctatata tca--ttctt ccggatttgg
gataattag- tgtaat-ttt ggtataacct tgcaaaaaca aatttttggt tat-ttggta
tggtttctgc -atggcatca ataggtg-tc ttggttttat tgtttgggca catcatatgt
ataagta-g
>Lycogala_succineum_sc27545
ggcttttcca cgattaaata atataagttt ttggttatta -caccttctt taatattatt
attgtt-tca tcttttgttg aagttggtgc tggaacaggt tggacaatat atccaccatt
atctgc-ata agcagccatt ctggcggt-t agtcgattta gttattttta gtttgcattt
agccggaata tcat-attat taggtgcaat aaattttatt ag-acaattt gttatatgag
aaca-ctgca ttaacaacaa cacgtttatc tttatt-gtg tggtctgtat tttttacagc
aattttatta ttg-tttcgt tacctgtttt agcttcag-c attacaatgt tattaacaga
-agaaactta aatacaacat tttttgatcc tgc-ggtggt ggtgatccta tattata-ca
acatttattt tggttttttg gtcatcccga agtctatata tca--ttctt ccggatttgg
gataattag- tgtaat-ttt ggtataacct tgcaaaaaca aatttttggt tat-ttggta
tggtttctgc -atggcatca ataggtg-tc ttggttttat tgtttgggca catcatatgt
ataagta-g
>Lycogala_succineum_sc27555
ggcgtttcca cgattaaata atataagttt ttggttatta -caccttctt taatattatt
attgtt-tca tcttttgttg aagttggtgc tggaacaggt tggacaatat atccaccatt
atctgc-ata agcagccatt ctggcggt-t agtcgattta gttattttta gtttgcattt
agccggaata tcat-attat taggtgcaat aaattttatt ag-acaattt gttatatgag
aaca-ctgca ttaacaacaa cacgtttatc tttatt-gtg tggtctgtat tttttacagc
aattttatta ttg-tttcgt tacctgtttt agcttcag-c attacaatgt tattaacaga
-agaaactta aatacaacat tttttgatcc tgc-ggtggt ggtgatccta tattata-ca
acatttattt tggttttttg gtcatcccga agtctatata tca--ttctt ccggatttgg
gataattag- tgtaat-ttt ggtataacct tgcaaaaaca aatttttggt tat-ttggta
tggtttctgc -atggcatca ataggtg-tc ttggttttat tgtttgggca catcatatgt
ataagta-g
>Lycogala_succineum_sc27556
ggcttttcca cgattaaata atataagttt ttggttatta -caccttctt taatattatt
attgtt-tca tcttttgttg aagttggtgc tggaacaggt tggacaatat atccaccatt
atctgc-ata agcagccatt ctggcggt-t agtcgattta gttattttta gtttgcattt
agccggaata tcat-attat taggtgcaat aaattttatt ag-acaattt gttatatgag
aaca-ctgca ttaacaacaa cacgtttatc tttatt-gtg tggtctgtat tttttacagc
aattttatta ttg-tttcgt tacctgtttt agcttcag-c attacaatgt tattaacaga
-agaaactta aatacaacat tttttgatcc tgc-ggtggt ggtgatccta tattata-ca
acatttattt tggttttttg gtcatcccga agtctatata tca--ttctt ccggatttgg
gataattag- tgtaat-ttt ggtataacct tgcaaaaaca aatttttggt tat-ttggta
tggtttctgc -atggcatca ataggtg-tc ttggttttat tgtttgggca catcatatgt
ataagta-g
>Lycogala_olearium_CWP3658
-gcttttcca cgattaaata atataagttt ctggttattg -caccttctt taattttatt
attata-tca tcttttgttg aagttggtgc aggcaccggt tggacgatat acccaccatt
atcatc-att agtagtcatt ctggtggt-t ggttgattta gtaattttca gtttacattt
agcgggtatt tcat-attgt taggtgcaat taattttata tg-actatat gttatatgcg
caca-caggt ataaatacaa ctagaatatc gttatt-gta tggtctgta- tttttacagc
aatattgtta tta-tttcgt tgccagtttt agcttctg-c attacaatgt tattaacaga
-agaaatttg aatacaacat tttttgatcc ttc-ggtggt ggcgatccaa ttttata-ca
acatttattt tggtttttcg gtcatcccga agtatatata taa--tttta ccggttttgg
tattattag- catgat-ctt tcaattactt tgcaaaaaca aatttttggt tat-ttggga
tgatttctgc -atggcatct attggtg-tt taggttttat tgtttgggca catcatatgt
ataagta-g
>Lycogala_olearium_CWP3661
ggcttttcca cgattaaata atataagttt ctggttattg -caccttctt taattttatt
attata-tca tcttttgttg aagttggtgc aggcaccggt tggacgatat acccaccatt
atcatc-att agtagtcatt ctggtggt-t ggttgattta gtaattttca gtttacattt
agcgggtatt tcat-attgt taggtgcaat taattttata tg-actatat gttatatgcg
caca-caggt ataaatacaa ctagaatatc gttatt-gta tggtctgta- tttttacagc
aatattgtta tta-tttcgt tgccagtttt agcttctg-c attacaatgt tattaacaga
-agaaatttg aatacaacat tttttgatcc ttc-ggtggt ggcgatccaa ttttata-ca
acatttattt tggtttttcg gtcatcccga agtatatata taa--tttta ccggttttgg
tattattag- catgat-ctt tcaattactt tgcaaaaaca aatttttggt tat-ttggga
tgatttctgc -atggcatct attggtg-tt taggttttat tgtttgggca catcatatgt
ataagta-g
>Lycogala_olearium_CWP3662
ggcttttcca cgattaaata atataagttt ctggttattg -caccttctt taattttatt
attata-tca tcttttgttg aagttggtgc aggcaccggt tggacgatat acccaccatt
atcatc-att agtagtcatt ctggtggt-t ggttgattta gtaattttca gtttacattt
agcgggtatt tcat-attgt taggtgcaat taattttata tg-actatat gttatatgcg
caca-caggt ataaatacaa ctagaatatc gttatt-gta tggtctgta- tttttacagc
aatattgtta tta-tttcgt tgccagtttt agcttctg-c attacaatgt tattaacaga
-agaaatttg aatacaacat tttttgatcc ttc-ggtggt ggcgatccaa ttttata-ca
acatttattt tggtttttcg gtcatcccga agtatatata taa--tttta ccggttttgg
tattattag- catgat-ctt tcaattactt tgcaaaaaca aatttttggt tat-ttggga
tgatttctgc -atggcatct attggtg-tt taggttttat tgtttgggca catcatatgt
ataagta-g
>Lycogala_olearium_CWP4134
-gcttttcca cgattaaata atataagttt ctggttattg -caccttctt taattttatt
attata-tca tcttttgttg aagttggtgc aggcaccggt tggacgatat acccaccatt
atcatc-att agtagtcatt ctggtggt-t ggttgattta gtaattttca gtttacattt
agcgggtatt tcat-attgt taggtgcaat taattttata tg-actatat gttatatgcg
caca-caggt ataaatacaa ctagaatatc gttatt-gta tggtctgta- tttttacagc
aatattgtta tta-tttcgt tgccagtttt agcttctg-c attacaatgt tattaacaga
-agaaatttg aatacaacat tttttgatcc ttc-ggtggt ggcgatccaa ttttata-ca
acatttattt tggtttttcg gtcatcccga agtatatata taa--tttta ccggttttgg
tattattag- catgat-ctt tcaattactt tgcaaaaaca aatttttggt tat-ttggga
tgatttctgc -atggcatct attggtg-tt taggttttat tgtttgggca catcatatgt
ataagta-g
>Lycogala_olearium_CWP4136
-gcttttcca cgattaaata atataagttt ctggttattg -caccttctt taattttatt
attata-tca tcttttgttg aagttggtgc aggcaccggt tggacgatat acccaccatt
atcatc-att agtagtcatt ctggtggt-t ggttgattta gtaattttca gtttacattt
agcgggtatt tcat-attgt taggtgcaat taattttata tg-actatat gttatatgcg
caca-caggt ataaatacaa ctagaatatc gttatt-gta tggtctgta- tttttacagc
aatattgtta tta-tttcgt tgccagtttt agcttctg-c attacaatgt tattaacaga
-agaaatttg aatacaacat tttttgatcc ttc-ggtggt ggcgatccaa ttttata-ca
acatttattt tggtttttcg gtcatcccga agtatatata taa--tttta ccggttttgg
tattattag- catgat-ctt tcaattactt tgcaaaaaca aatttttggt tat-ttggga
tgatttctgc -atggcatct attggtg-tt taggttttat tgtttgggca catcatatgt
ataagta-g
>Lycogala_olearium_CWP4146
-gcttttcca cgattaaata atataagttt ctggttattg -caccttctt taattttatt
attata-tca tcttttgttg aagttggtgc aggcaccggt tggacgatat acccaccatt
atcatc-att agtagtcatt ctggtggt-t ggttgattta gtaattttca gtttacattt
agcgggtatt tcat-attgt taggtgcaat taattttata tg-actatat gttatatgcg
caca-caggt ataaatacaa ctagaatatc gttatt-gta tggtctgta- tttttacagc
aatattgtta tta-tttcgt tgccagtttt agcttctg-c attacaatgt tattaacaga
-agaaatttg aatacaacat tttttgatcc ttc-ggtggt ggcgatccaa ttttata-ca
acatttattt tggtttttcg gtcatcccga agtatatata taa--tttta ccggttttgg
tattattag- catgat-ctt tcaattactt tgcaaaaaca aatttttggt tat-ttggga
tgatttctgc -atggcatct attggtg-tt taggttttat tgtttgggca catcatatgt
ataagta-g
>Lycogala_olearium_CWP4166
-gcttttcca cgattaaata atataagttt ctggttattg -caccttctt taattttatt
attata-tca tcttttgttg aagttggtgc aggcaccggt tggacgatat acccaccatt
atcatc-att agtagtcatt ctggtggt-t ggttgattta gtaattttca gtttacattt
agcgggtatt tcat-attgt taggtgcaat taattttata tg-actatat gttatatgcg
caca-caggt ataaatacaa ctagaatatc gttatt-gta tggtctgta- tttttacagc
aatattgtta tta-tttcgt tgccagtttt agcttctg-c attacaatgt tattaacaga
-agaaatttg aatacaacat tttttgatcc ttc-ggtggt ggcgatccaa ttttata-ca
acatttattt tggtttttcg gtcatcccga agtatatata taa--tttta ccggttttgg
tattattag- catgat-ctt tcaattactt tgcaaaaaca aatttttggt tat-ttggga
tgatttctgc -atggcatct attggtg-tt taggttttat tgtttgggca catcatatgt
ataagta-g
>Lycogala_olearium_CWP4225
-gcttttcca cgattaaata atataagttt ctggttattg -caccttctt taattttatt
attata-tca tcttttgttg aagttggtgc aggcaccggt tggacgatat acccaccatt
atcatc-att agtagtcatt ctggtggt-t ggttgattta gtaattttca gtttacattt
agcgggtatt tcat-attgt taggtgcaat taattttata tg-actatat gttatatgcg
caca-caggt ataaatacaa ctagaatatc gttatt-gta tggtctgta- tttttacagc
aatattgtta tta-tttcgt tgccagtttt agcttctg-c attacaatgt tattaacaga
-agaaatttg aatacaacat tttttgatcc ttc-ggtggt ggcgatccaa ttttata-ca
acatttattt tggtttttcg gtcatcccga agtatatata taa--tttta ccggttttgg
tattattag- catgat-ctt tcaattactt tgcaaaaaca aatttttggt tat-ttggga
tgatttctgc -atggcatct attggtg-tt taggtttt-- ---------- ----------
---------
>Lycogala_olearium_sc27505
---------- ---------- ---------- ---------- -----ttctt taattttatt
attata-tca tcttttgttg aagttggtgc aggcaccggt tggacgatat acccaccatt
atcatc-att agtagtcatt ctggtggt-t ggttgattta gtaattttca gtttacattt
agcgggtatt tcat-attgt taggtgcaat taattttata tg-actatat gttatatgcg
caca-caggt ataaatacaa ctagaatatc gttatt-gta tggtctgta- tttttacagc
aatattgtta tta-tttcgt tgccagtttt agcttctg-c attacaatgt tattaacaga
-agaaatttg aatacaacat tttttgatcc ttc-ggtggt ggcgatccaa ttttata-ca
acatttattt tggtttttcg gtcatcccga agtatatata taa--tttta ccggttttgg
tattattag- catgat-ctt tcaattactt tgcaaaaaca aatttttggt tat-ttggga
tgatttctgc -atggcatct attggtg-tt taggttttat tgtttgggca catcatatgt
ataagta-g
>Lycogala_olearium_sc27531
ggcttttcca cgattaaata atataagttt ctggttattg -caccttctt taattttatt
attata-tca tcttttgttg aagttggtgc aggcaccggt tggacgatat acccaccatt
atcatc-att agtagtcatt ctggtggt-t ggttgattta gtaattttca gtttacattt
agcgggtatt tcat-attgt taggtgcaat taattttata tg-actatat gttatatgcg
caca-caggt ataaatacaa ctagaatatc gttatt-gta tggtctgta- tttttacagc
aatattgtta tta-tttcgt tgccagtttt agcttctg-c attacaatgt tattaacaga
-agaaatttg aatacaacat tttttgatcc ttc-ggtggt ggcgatccaa ttttata-ca
acatttattt tggtttttcg gtcatcccga agtatatata taa--tttta ccggttttgg
tattattag- catgat-ctt tcaattactt tgcaaaaaca aatttttggt tat-ttggga
tgatttctgc -atggcatct attggtg-tt taggttttat tgtttgggca catcatatgt
ataagta-g
>Lycogala_olearium_sc27534
---ttttcca cgattaaata atataagttt ctggttattg -caccttctt taattttatt
attata-tca tcttttgttg aagttggtgc aggcaccggt tggacgatat acccaccatt
atcatc-att agtagtcatt ctggtggt-t ggttgattta gtaattttca gtttacattt
agcgggtatt tcat-attgt taggtgcaat taattttata tg-actatat gttatatgcg
caca-caggt ataaatacaa ctagaatatc gttatt-gta tggtctgta- tttttacagc
aatattgtta tta-tttcgt tgccagtttt agcttctg-c attacaatgt tattaacaga
-agaaatttg aatacaacat tttttgatcc ttc-ggtggt ggcgatccaa ttttata-ca
acatttattt tggtttttcg gtcatcccga agtatatata taa--tttta ccggttttgg
tattattag- catgat-ctt tcaattactt tgcaaaaaca aatttttggt tat-ttggga
tgatttctgc -atggcatct attggtg-tt taggttttat tgtttgggca catcatatgt
ataagta-g
>Lycogala_olearium_sc32006
-gcgtttcca cgattaaata atataagttt ctggttattg -caccttctt taattttatt
attata-tca tcttttgttg aagttggtgc aggcaccggt tggacgatat acccaccatt
atcatc-att agtagtcatt ctggtggt-t ggttgattta gtaattttca gtttacattt
agcgggtatt tcat-attgt taggtgcaat taattttata tg-actatat gttatatgcg
caca-caggt ataaatacaa ctagaatatc gttatt-gta tggtctgta- tttttacagc
aatattgtta tta-tttcgt tgccagtttt agcttctg-c attacaatgt tattaacaga
-agaaatttg aatacaacat tttttgatcc ttc-ggtggt ggcgatccaa ttttata-ca
acatttattt tggtttttcg gtcatcccga agtatatata taa--tttta ccggttttgg
tattattag- catgat-ctt tcaattactt tgcaaaaaca aatttttggt tat-ttggga
tgatttctgc -atggcatct attggtg-tt taggttttat tgtttgggca catcatatgt
ataa-----
>Lycogala_palanytsia_CWP3309
---------- ---------- ---------- ---------- ---ccatctt taattttatt
attatt-tct tcttttgttg aagttggtgc aggtactgga tggacaattt atcctccatt
atcatc-ata ggaagtcatt ctggaggt-t cgtggattta gttattttta gtttacattt
agctggaata tcat-attat taggtgcaat taattttatt ag-acaattt gttatatgcg
aacg-cagca ttaacaacaa caagattatc attgtt-gtg tggtctgta- tttttactgc
tattttatta tta-tttctt tacccgtttt ggcctccg-c attacaatgt tattaacaga
-agaaattta aatacaactt ttttcgatcc tag-ggtgga ggtgacccta ttttata-ca
gcatttgttt tggttttttg gtcatcctga ggtctatata tta--ttcta ccggttttgg
gattataag- tgttat-ttt ggtgttacat tgcaaaaaca aatttttggt tat-ttggta
tggtttctgc -atggcttcg attggtg-tc ttggctttat tgtatgggca catcatatgt
ataagta-g
>Lycogala_palanytsia_EJ22295263
---------- ---------- ---------- ---------- ------tctt taattttatt
attatt-tct tcttttgttg aagttggtgc aggtactgga tggacaattt atcctccatt
atcatc-ata ggaagtcatt ctggaggt-t cgtggattta gttattttta gtttacattt
agctggaata tcat-attat taggtgcaat taattttatt ag-acaattt gttatatgcg
aacg-cagca ttaacaacaa caagattatc attgtt-gtg tggtctgta- tttttactgc
tattttatta tta-tttctt tacccgtttt ggcctccg-c attacaatgt tattaacaga
-agaaattta aatacaactt ttttcgatcc tag-ggtgga ggtgacccta ttttata-ca
gcatttgttt tggttttttg gtcatcctga ggtctatata tta--ttcta ccggttttgg
gattataag- tgttat-ttt ggtgttacat tgcaaaaaca aatttttggt tat-ttggta
tggtttctgc -atggcttcg attggtg-tc ttggctttat tgtatgggca catcatatgt
ataagta-g
>Lycogala_palanytsia_sc22074
---gtttcca cgattaaata atattagttt ttggttatta -cgccatctt taattttatt
attatt-tct tcttttgttg aagttggtgc aggtactgga tggacaattt atcctccatt
atcatc-ata ggaagtcatt ctggaggt-t cgtggattta gttattttta gtttacattt
agctggaata tcat-attat taggtgcaat taattttatt ag-acaattt gttatatgcg
aacg-cagca ttaacaacaa caagattatc attgtt-gtg tggtctgta- tttttactgc
tattttatta tta-tttctt tacccgtttt ggcctccg-c attacaatgt tattaacaga
-agaaattta aatacaactt ttttcgatcc tag-ggtgga ggtgacccta ttttata-ca
gcatttgttt tggttttttg gtcatcctga ggtctatata tta--ttcta ccggttttgg
gattataag- tgttat-ttt ggtgttacat tgcaaaaaca aatttttggt tat-ttggta
tggtttctgc -atggcttcg attggtg-tc ttggctttat tgtatgggca catcatatgt
ataagta-g
>Lycogala_palanytsia_sc27508
ggcgtttcca cgattaaata atattagttt ttggttatta -cgcc-tctt taattttatt
attatt-tct tcttttgttg aagttggtgc aggtactgga tggacaattt atcctccatt
atcatc-ata ggaagtcatt ctggaggt-t cgtggattta gttattttta gtttacattt
agctggaata tcat-attat taggtgcaat taattttatt ag-acaattt gttatatgcg
aacg-cagca ttaacaacaa caagattatc attgtt-gtg tggtctgta- tttttactgc
tattttatta tta-tttctt tacccgtttt ggcctccg-c attacaatgt tattaacaga
-agaaattta aatacaactt ttttcgatcc tag-ggtgga ggtgacccta ttttata-ca
gcatttgttt tggttttttg gtcatcctga ggtctatata tta--ttcta ccggttttgg
gattataag- tgttat-ttt ggtgttacat tgcaaaaaca aatttttggt tat-ttggta
tggtttctgc -atggcttcg attggtg-tc ttggctttat tgtatgggca catcatatgt
ataagta-g
>Lycogala_leopardinum_CWP4215
ggcttttcca cggttaaaca atataagttt ttggttacta -caccttctt taattttatt
attatt-tct tcttttgttg aagttggtgc agggactgga tggacaatat atccaccatt
atctgc-ata agcagccatt ctggtggt-t tgtcgattta gttattttta gtttacattt
agcaggaata tcctcattat taggtgcaat aaattttatt agcacaattt gttatatgag
aacacctgca ttaacaacaa cacgtttatc gttattcgtg tggtctgtat tttttacagc
aattttatta ttgctttcgt tacctgtttt agcatcagcc attacaatgt tattaacaga
cagaaactta aatacaacat tttttgatcc tgc-ggtggt ggagatccta tattata-ca
acatttattc tggttttttg gtcatcctga agtatatata taa--ttctt ccgggtttgg
aattattag- cgtaat-ttt ggtataacat tgcaaaaaca aatctttggc tat-taggta
tggtttctgc -atggcatca ataggtg-tc taggttttat tgtttgggca catcatatgt
ataagta-g
>Lycogala_leopardinum_EJ22823872
ggcttttcca cggttaaaca atataagttt ttggttacta -caccttctt taattttatt
attatt-tct tcttttgttg aagttggtgc agggactgga tggacaatat atccaccatt
atctgc-ata agcagccatt ctggtggt-t tgtcgattta gttattttta gtttacattt
agcaggaata tcctcattat taggtgcaat aaattttatt agcacaattt gttatatgag
aacacctgca ttaacaacaa cacgtttatc gttattcgtg tggtctgtat tttttacagc
aattttatta ttgctttcgt tacctgtttt agcatcagcc attacaatgt tattaacaga
cagaaactta aatacaacat tttttgatcc tgc-ggtggt ggagatccta tattata-ca
acatttattc tggttttttg gtcatcctga agtatatata taa--ttctt ccgggtttgg
aattattag- cgtaat-ttt ggtataacat tgcaaaaaca aatctttggc tat-taggta
tggtttctgc -atggcatca ataggtg-tc taggttttat tgtttgggca catcatatgt
ataagta-g
>Lycogala_leopardinum_IY01
---------- cggttaaaca atataagttt ttggttacta -caccttctt taattttatt
attatt-tct tcttttgttg aagttggtgc agggactgga tggacaatat atccaccatt
atctgc-ata agcagccatt ctggtggt-t tgtcgattta gttattttta gtttacattt
agcaggaata tcctcattat taggtgcaat aaattttatt agcacaattt gttatatgag
aacacctgca ttaacaacca cacgtttatc gttattcgtg tggtctgtat tttttacagc
aattttatta ttg------- ---------- ---------- ---------- ----------
---------- ---------- ---------- ---------- ---------- ----------
---------- ---------- ---------- ---------- ---------- ----------
---------- ---------- ---------- ---------- ---------- ----------
---------- ---------- ---------- ---------- ---------- ----------
---------
>Lycogala_leopardinum_IY03
ggcttttcca cggttaaaca atataagttt ttggttacta -caccttctt taattttatt
attatt-tct tcttttgttg aagttggtgc agggactgga tggacaatat atccaccatt
atctgc-ata agcagccatt ctggtggt-t tgtcgattta gttattttta gtttacattt
agcaggaata tcctcattat taggtgcaat aaattttatt agcacaattt gttatatgag
aacacctgca ttaacaacaa cacgtttatc gttattcgtg tggtctgtat tttttacagc
aattttatta ttgctttcgt tacctgtttt agcatcagcc attacaatgt tattaacaga
cagaaactta aatacaacat tttttgatcc tgc-ggtggt ggagatccta tattata-ca
acatttattc tggttttttg gtcatcctga agtatatata taa--ttctt ccgggtttgg
aattattag- cgtaat-ttt ggtataac-- ---------- ---------- ----------
---------- ---------- ---------- ---------- ---------- ----------
---------
>Lycogala_leopardinum_IY08
ggcttttcca cggttaaaca atataagttt ttggttacta -caccttctt taattttatt
attatt-tct tcttttgttg aagttggtgc agggactgga tggacaatat atccaccatt
atctgc-ata agcagccatt ctggtggt-t tgtcgattta gttattttta gtttacattt
agcaggaata tcctcattat taggtgcaat aaattttatt agcacaattt gttatatgag
aacacctgca ttaacaacaa cacgtttatc gttattcgtg tggtctgtat tttttacagc
aattttatta ttgctttcgt tacctgtttt agcatcagcc attacaatgt tattaacaga
cagaaactta aatacaacat tttttgatcc tgc-ggtggt ggagatccta tattata-ca
acatttattc tggttttttg gtcatcctga agtatatata taa--ttctt ccgggtttgg
aattattag- cgtaat-ttt ggtataacat tgcaaaaaca aatctttggc tat-taggta
tggtttctgc -atggcatca ataggtg-tc taggttttat tgtttgggca catcatatgt
ataagta-g
>Lycogala_leopardinum_IY09
ggcttttcca cggttaaaca atataagttt ttggttacta -caccttctt taattttatt
attatt-tct tcttttgttg aagttggtgc agggactgga tggacaatat atccaccatt
atctgc-ata agcagccatt ctggtggt-t tgtcgattta gttattttta gtttacattt
agcaggaata tcctcattat taggtgcaat aaattttatt agcacaattt gttatatgag
aacacctgca ttaacaacaa cacgtttatc gttattcgtg tggtctgtat tttttacagc
aattttatta ttgctttcgt tacctgtttt agcatcagcc attacaatgt tattaacaga
cagaaactta aatacaacat tttttgatcc tgc-ggtggt ggagatccta tattata-ca
acatttattc tggttttttg gtcatcctga agtatatata taa--ttctt ccgggtttgg
aattattag- cgtaat-ttt ggtataacat tgcaaaaaca aatctttggc tat-taggta
tggtttctgc -atggcatca ataggtg-tc taggttttat tgtttgggca catcatatgt
ataagta-g
>Lycogala_leopardinum_IY17
ggcttttcca cggttaaaca atataagttt ttggttacta -caccttctt taattttatt
attatt-tct tcttttgttg aagttggtgc agggactgga tggacaatat atccaccatt
atctgc-ata agcagccatt ctggtggt-t tgtcgattta gttattttta gtttacattt
agcaggaata tcctcattat taggtgcaat aaattttatt agcacaattt gttatatgag
aacacctgca ttaacaacaa cacgtttatc gttattcgtg tggtctgtat tttttacagc
aattttatta ttgctttcgt tacctgtttt agcatcagcc attacaatgt tattaacaga
cagaaactta aatacaacat tttttgatcc tgc-ggtggt ggagatccta tattata-ca
acatttattc tggttttttg gtcatcctga agtatatata taa--ttctt ccgggtttgg
aattattag- cgtaat-ttt ggtataacat tgcaaaaaca aatctttggc tat-taggta
tggtttctgc -atggcatca ataggtg-tc taggttttat tgtttgggca catcatatgt
ataagta-g
>Lycogala_leopardinum_sc27513
ggcgtttcca cggttaaaca atataagttt ttggttacta -caccttctt taattttatt
attatt-tct tcttttgttg aagttggtgc agggactgga tggacaatat atccaccatt
atctgc-ata agcagccatt ctggtggt-t tgtcgattta gttattttta gtttacattt
agcaggaata tcctcattat taggtgcaat aaattttatt agcacaattt gttatatgag
aacacctgca ttaacaacaa cacgtttatc gttattcgtg tggtctgtat tttttacagc
aattttatta ttgctttcgt tacctgtttt agcatcagcc attacaatgt tattaacaga
cagaaactta aatacaacat tttttgatcc tgc-ggtggt ggagatccta tattata-ca
acatttattc tggttttttg gtcatcctga agtatatata taa--ttctt ccgggtttgg
aattattag- cgtaat-ttt ggtataacat tgcaaaaaca aatctttggc tat-taggta
tggtttctgc -atggcatca at-------- ---------- ---------- ----------
---------
>Lycogala_leopardinum_sc27538
ggcttttcca cggttaaaca atataagttt ttggttacta -caccttctt taattttatt
attatt-tct tcttttgttg aagttggtgc agggactgga tggacaatat atccaccatt
atctgc-ata agcagccatt ctggtggt-t tgtcgattta gttattttta gtttacattt
agcaggaata tcctcattat taggtgcaat aaattttatt agcacaattt gttatatgag
aacacctgca ttaacaacaa cacgtttatc gttattcgtg tggtctgtat tttttacagc
aattttatta ttgctttcgt tacctgtttt agcatcagcc attacaatgt tattaacaga
cagaaactta aatacaacat tttttgatcc tgc-ggtggt ggagatccta tattata-ca
acatttattc tggttttttg gtcatcctga agtatatata taa--ttctt ccgggtttgg
aattattag- cgtaat-ttt ggtataacat tgcaaaaaca aatctttggc tat-taggta
tggtttctgc -atggcatca ataggtg-tc taggttttat tgtttgggca catcatatgt
ataagta--
>Lycogala_acinonycum_PFb75
ggcgtttcca cgattaaata atattagttt ttggttattg -caccatcat taattctctt
actata-tct tcttttgttg aagtcggtgc cggaacaggc tggactattt atccaccttt
atctgc-ata agcagtcatt cgggtggt-t tgttgatctt gttatattta gtttacattt
agcaggtata tcat-actat taggtgcaat taattttatc ag-acaattt gttatatgag
aaca-cagca ctaacgacct cacgattatc gttatt-gtt tggtctgta- tttttacagc
aatattatta tta-tttctt tacctgtttt agcatctg-c attacaatgt tattaacaga
-agaaactta aatacaacct tttttgatcc tgc-ggtggt ggtgatccaa tactata-ca
acatttattc tggttttttg gtcatcccga agtatatata tga--tattg ccggtttcgg
tataataag- tgtaat-att ggtataacac tacaaaaaca aatatttggt tat-ttggta
tggtatcagc -atggcgtca ataggtg-tt taggttttat tgtatgggcg catcacatgt
ataagta-g
>Lycogala_epidendrum_sc27085
ggcttttcct cgattaaata atataagttt ttggttatta cctccttctt taatattatt
attgttgtct tcgtttgtgg aagttggtgc aggaaccggt tggactgttt atcctccatt
gtcttctata ggaagtcatt ccggtggtag tgtggattta gttattttta gccttcattt
ggctggaata tcttcactgc ttggtgctat aaattttatt tgtactattt gttatatgcg
tatacctaat ctcacaacaa ctagactatc tttatttgtt tggtctgttt tatttactgc
cattttatta ttactttctt taccagttct tgcatccgca attacaatgt tacttacaga
ccgaaattta aatacaactt tttttgatcc ggcaggtggt ggagatccta ttttatatca
acatttattt tggtttttcg gtcatccaga agtttatatc ttaattcttc caggttttgg
tataattag- tgttataatt gcaattacat tacaaaaaca aatttttggt tatcttggta
tggtttccgc tatggcctcg attggtgctc ttggttttat cgtttgggca catcatatgt
ataagta-g
>Lycogala_epidendrum_HFNNU_11169
ggcttttcct cgattaaata atataagttt ttggttatta cctccttctt taatattatt
attgttgtct tcgtttgtgg aagttggtgc aggaaccggt tggactgttt atcctccatt
gtcttctata ggaagtcatt ccggtggtag tgtgaattta gttattttta gccttcattt
ggctggaata tcttcactgc ttggtgctat aaattttatt tgtactattt gttatatgcg
tatacctaat ctcacaacaa ctagactatc tttatttgtt tggtctgttt tatttactgc
cattttatta ttactttctt taccagttct tgcatccgca attacaatgt tacttacaga
ccgaaattta aatacaactt ttttagatcc ggcaggtggt ggagatccta ttttatatca
acatttattt tggtttttcg gtcatccaga agtttatatc ttaattcttc caggttttgg
tataattag- tgttataatt gcaattacat tacaaaaaca aatttttggt tatgttggta
tggtttccgc tatggcctcg attggtgctc ttggttttat cgtttgggca catcatatgt
ataagta-g
>Lycogala_epidendrum_HFNNU_11170
ggcttttcct cgattaaata atataagttt ttggttatta cctccttctt taatattatt
attgttgtct tcgtttgtgg aagttggtgc aggaaccggt tggactgttt atcctccatt
gtcttctata ggaagtcatt ccggtggtag tgtgaattta gttattttta gccttcattt
ggctggaata tcttcactgc ttggtgctat aaattttatt tgtactattt gttatatgcg
tatacctaat ctcacaacaa ctagactatc tttatttgtt tggtctgttt tatttactgc
cattttatta ttactttctt taccagttct tgcatccgca attacaatgt tacttacaga
ccgaaattta aatacaactt ttttagatcc ggcaggtggt ggagatccta ttttatatca
acatttattt tggtttttcg gtcatccaga agtttatatc ttaattcttc caggttttgg
tataattag- tgttataatt gcaattacat tacaaaaaca aatttttggt tatgttggta
tggtttccgc tatggcctcg attggtgctc ttggttttat cgtttgggca catcatatgt
ataagta-g
>Lycogala_epidendrum_HFNNU_11171
ggcttttcct cgattaaata atataagttt ttggttatta cctccttctt taatattatt
attgttgtct tcgtttgtgg aagttggtgc aggaaccggt tggactgttt atcctccatt
gtcttctata ggaagtcatt ccggtggtag tgtgaattta gttattttta gccttcattt
ggctggaata tcttcactgc ttggtgctat aaattttatt tgtactattt gttatatgcg
tatacctaat ctcacaacaa ctagactatc tttatttgtt tggtctgttt tatttactgc
cattttatta ttactttctt taccagttct tgcatccgca attacaatgt tacttacaga
ccgaaattta aatacaactt ttttagatcc ggcaggtggt ggagatccta ttttatatca
acatttattt tggtttttcg gtcatccaga agtttatatc ttaattcttc caggttttgg
tataattag- tgttataatt gcaattacat tacaaaaaca aatttttggt tatgttggta
tggtttccgc tatggcctcg attggtgctc ttggttttat cgtttgggca catcatatgt
ataagta-g
>Lycogala_epidendrum_HFNNU_11172
ggcttttcct cgattaaata atataagttt ttggttatta cctccttctt taatattatt
attgttgtct tcgtttgtgg aagttggtgc aggaaccggt tggactgttt atcctccatt
gtcttctata ggaagtcatt ccggtggtag tgtgaattta gttattttta gccttcattt
ggctggaata tcttcactgc ttggtgctat aaattttatt tgtactattt gttatatgcg
tatacctaat ctcacaacaa ctagactatc tttatttgtt tggtctgttt tatttactgc
cattttatta ttactttctt taccagttct tgcatccgca attacaatgt tacttacaga
ccgaaattta aatacaactt ttttagatcc ggcaggtggt ggagatccta ttttatatca
acatttattt tggtttttcg gtcatccaga agtttatatc ttaattcttc caggttttgg
tataattag- tgttataatt gcaattacat tacaaaaaca aatttttggt tatgttggta
tggtttccgc tatggcctcg attggtgctc ttggttttat cgtttgggca catcatatgt
ataagta-g
>Lycogala_epidendrum_sc27086
ggcttttcct cgattaaata atataagttt ttggttatta cctccttctt taatattatt
attgttgtct tcgtttgtgg aagttggtgc aggaaccggt tggactgttt atcctccatt
gtcttctata ggaagtcatt ccggtggtag tgtggattta gttattttta gccttcattt
ggctggaata tcttcactgc ttggtgctat aaattttatt tgtactattt gttatatgcg
tatacctaat ctcacaacaa ctagactatc tttatttgtt tggtctgttt tatttactgc
cattttatta ttactttctt taccagttct tgcatccgca attacaatgt tacttacaga
ccgaaattta aatacaactt tttttgatcc ggcaggtggt ggagatccta ttttatatca
acatttattt tggtttttcg gtcatccaga agtttatatc ttaattcttc caggttttgg
tataattag- tgttataatt gcaattacat tacaaaaaca aatttttggt tatcttggta
tggtttccgc tatggcctcg attggtgctc ttggttttat cgtttgggca catcatatgt
ataagta-g
>Lycogala_caviaroides_MCCNNU0250
ggcttttcca cgattaaata atattagctt ttggttgcta -caccatctt taattttatt
gttatt-tcc tcttttgttg aagttggtgc aggtaccgga tggactattt atccaccgtt
atcctc-att ggaagtcatt ccggaggt-t tgtagattta gttatcttta gtttacattt
agctggaatt tcat-attat taggtgcgat taattttatt ag-acaattt gctatatgcg
aaca-cagcc ttaacaacaa ctagattatc cttatt-gtg tggtctgta- tttttactgc
tattttatta tta-tttcct tacccgtatt agcttctg-c attacaatgt tattaacaga
-agaaattta aatacaactt tctttgatcc tgc-ggcgga ggcgacccaa ttttata-ca
acatttattt tggttttttg gtcatcctga agtatatata cca--tccta ccggtttcgg
tattataag- tgttat-ttt ggtattacat tgcaaaaaca aatttttggt tat-ttggta
tggtttctgc -atggcatcc ataggtg-tc ttggttttat tgtatgggca catcatatgt
ataagta-g
>Lycogala_sp._HFNNU_11256
---------- ---------- ---taagttt ttggttatta -cgccagcat taattttatt
attata-tct tcttttgttg aagttggtgc aggtactgga tggacaatat atccaccatt
atcatc-att ggtagtcatt ctggtggc-t tgtagattta gtcattttta gtttacattt
agcaggaatt tcat-tttat taggtgcaat taatttcata tg-acaattt gctatatgcg
cata-caagc ttaaatgtaa ctagaatacc gctatt-gtt tggtctgta- tttttaccgc
aatattatta tta-tttctt tacctgtttt agcatcag-c attacgatgt tattaactga
-agaaattta aatacaactt tttttgatcc ttc-ggtggt ggtgacccga ttttgta-ca
acatttattt tggtttcttg gtcatcctga agtatatata taa--ttctt ccggttttgg
tataattag- tatgat-ctt tctattacat tacaaagaca aatttttgga tac-tgggta
tggtttctgc -atggcctct ataggag-ac ttggctttat tgtttgggca catcacatgt
ataaggg--
>Lycogala_sp._HFNNU_11271
---------- --------cc gaaatagttt ttggttatta -cgccagcat taattttatt
attata-tct tcttttgttg aagttggtgc aggtactgga tggacaatat atccaccatt
atcatc-att ggtagtcatt ctggtggc-t tgtagattta gtcattttta gtttacattt
agcaggaatt tcat-tttat taggtgcaat taattttata tg-acaattt gctatatgcg
cata-caagc ttaaatgtaa ctagaatacc gctatt-gtt tggtctgta- tttttaccgc
aatattatta tta-tttctt tacctgtttt agcatcag-c attacgatgt tattaactga
-agaaattta aatacaactt tttttgatcc ttc-ggtggt ggtgacccga ttttgta-ca
acatttattt tggtttcttg gtcatcctga agtatatata taa--ttctt ccggttttgg
tataattaga ttggat-ctt tatattacat tacaaagaca aatttttgga tac-tgggta
tggtttctgc -atggcctct ataggag-ac ttggctttat tgtttgggca catcacatgt
ataaggg--
>Lycogala_sp._HFNNU_11257
---------- ---------- aaatacgttt ttggttatta -cgccagcat taattttatt
attata-tct tcttttgttg aagttggtgc aggtactgga tggacaatat atccaccatt
atcatc-att ggtagtcatt ctggtggc-t tgtagattta gtcattttta gtttacattt
agcaggaatt tcat-tttat taggtgcaat taatttcata tg-acaattt gctatatgcg
cata-caagc ttaaatgtaa ctagaatacc gctatt-gtt tggtctgta- tttttaccgc
aatattatta tta-tttctt tacctgtttt agcatcag-c attacgatgt tattaactga
-agaaattta aatacaactt tttttgatcc ttc-ggtggt ggtgacccga ttttgta-ca
acatttattt tggtttcttg gtcatcctga agtatatata taa--ttctt ccggttttgg
tataattag- tatgat-ctt tctattacat tacaaagaca aatttttgga tac-tgggta
tggtttctgc -atggcctct ataggag-ac ttggctttat tgtttgggca catcacatgt
ataagag-g
>Lycogala_sp._HFNNU_11258
---------- ---------- aaatacgttt ttggttatta -cgccagcat taattttatt
attata-tct tcttttgttg aagttggtgc aggtactgga tggacaatat atccaccatt
atcatc-att ggtagtcatt ctggtggc-t tgtagattta gtcattttta gtttacattt
agcaggaatt tcat-tttat taggtgcaat taatttcata tg-acaattt gctatatgcg
cata-caagc ttaaatgtaa ctagaatacc gctatt-gtt tggtctgta- tttttaccgc
aatattatta tta-tttctt tacctgtttt agcatcag-c attacgatgt tattaactga
-agaaattta aatacaactt tttttgatcc ttc-ggtggt ggtgacccga ttttgta-ca
acatttattt tggtttcttg gtcatcctga agtatatata taa--ttctt ccggttttgg
tataattag- tatgat-ctt tctattacat tacaaagaca aatttttgga tac-tgggta
tggtttctgc -atggcctct ataggag-ac ttggctttat tgtttgggca catcacatgt
ataagag-g
>Lycogala_sp._HFNNU_11259
---------- ---------- -cttacgttt ttggttatta -cgccagcat taattttatt
attata-tct tcttttgttg aagttggtgc aggtactgga tggacaatat atccaccatt
atcatc-att ggtagtcatt ctggtggc-t tgtagattta gtcattttta gtttacattt
agcaggaatt tcat-tttat taggtgcaat taatttcata tg-acaattt gctatatgcg
cata-caagc ttaaatgtaa ctagaatacc gctatt-gtt tggtctgta- tttttaccgc
aatattatta tta-tttctt tacctgtttt agcatcag-c attacgatgt tattaactga
-agaaattta aatacaactt tttttgatcc ttc-ggtggt ggtgacccga ttttgta-ca
acatttattt tggtttcttg gtcatcctga agtatatata taa--ttctt ccggttttgg
tataattag- tatgat-ctt tctattacat tacaaagaca aatttttgga tac-tgggta
tggtttctgc -atggcctct ataggag-ac ttggctttat tgtttgggca catcacatgt
ataagta-g
>Lycogala_sp._HFNNU_11260
---------- ---------- -cttacgttt ttggttatta -cgccagcat taattttatt
attata-tct tcttttgttg aagttggtgc aggtactgga tggacaatat atccaccatt
atcatc-att ggtagtcatt ctggtggc-t tgtagattta gtcattttta gtttacattt
agcaggaatt tcat-tttat taggtgcaat taatttcata tg-acaattt gctatatgcg
cata-caagc ttaaatgtaa ctagaatacc gctatt-gtt tggtctgta- tttttaccgc
aatattatta tta-tttctt tacctgtttt agcatcag-c attacgatgt tattaactga
-agaaattta aatacaactt tttttgatcc ttc-ggtggt ggtgacccga ttttgta-ca
acatttattt tggtttcttg gtcatcctga agtatatata taa--ttctt ccggttttgg
tataattag- tatgat-ctt tctattacat tacaaagaca aatttttgga tac-tgggta
tggtttctgc -atggcctct ataggag-ac ttggctttat tgtttgggca catcacatgt
ataagta-g
>Lycogala_sp._HFNNU_10818
---------- ---------- -cttagtttt ttggttatta -cgccagcat taatcttatt
attata-tcc tcttttgttg aagttggtgc aggaactgga tggactcttt atccgccatt
atcatc-atc ggtagtcatt ctggtggc-t tgtagattta gttattttta gtttacattt
agctggaatt tcat-tttat taggtgcaat aaattttata tg-acaattt gttatatgcg
gata-caggc ttaaatataa ctagaatacc gctatt-gta tggtctgta- tttttactgc
aatattatta tta-tatctt tacctgtttt agcatctg-c attactatgt tattaacgga
-agaaattta aatacaactt tttttgatcc ttc-ggtgga ggtgatccta ttttgta-ca
acatttattt tggtttcttg gtcatcctga agtatatata taa--ttctt ccggttttgg
cataattag- tatgat-ctt tctattacgt tacaaagaca aatttttgga tat-taggta
tggtttctgc -atggcttct atcggcg-gc ttggttttat tgtttgggca catcacatgt
ataagta-g
